# Supplementary material for: Lipidomic landscape of lipokines in adipose tissue derived extracellular vesicles
Source: Front Mol Biosci. 2023 Oct 31;10:1281244. doi: 10.3389/fmolb.2023.1281244 (PMC10644713; doi:10.3389/fmolb.2023.1281244)
Supplement: Supplementary file 1 [file Table2.xlsx]

## Sheet: Sheet1
Table S2 Lipid profiles of EVs-eWAT in lean and obese mice.
LipidIon	LipidGroup	Class	FattyAcid	FA1	FA2	FA3	FA4	IonFormula	CalMz	RT-(min)	QCRSD	Fold Change	P-value	VIP	WT-eWAT-1	WT-eWAT-2	WT-eWAT-3	Ob-eWAT-1	Ob-eWAT-2	Ob-eWAT-3	unit
CL(61:7)-2H	CL(61:7)-2H	CL	(61:7)	(61:7)				C70 H120 O17 P2	647.401	1.34905	0.0360165	0.819617	0.341634	0.394998	0.146208	0.139464	0.125982	0.0874074	0.156682	0.0933085	ug/mL
Cer(d40:2)+HCOO	Cer(d40:2)+HCOO	Cer	(d18:2_22:0)	(d18:2)	(22:0)			C41 H78 O5 N1	664.589	12.6967	0.0182431	0.495282	0.00333252	0.285225	0.0299155	0.0271396	0.0228492	0.0122975	0.0128738	0.0144039	ug/mL
Cer(d18:1_23:0)+HCOO	Cer(d41:1)+HCOO	Cer	(d18:1_23:0)	(d18:1)	(23:0)			C42 H82 O5 N1	680.62	14.2395	0.0205498	0.549669	0.00335045	0.570841	0.119781	0.130382	0.101766	0.0627047	0.0636436	0.067096	ug/mL
Cer(d41:2)+HCOO	Cer(d41:2)+HCOO	Cer	(d18:2_23:0)	(d18:2)	(23:0)			C42 H80 O5 N1	678.604	13.2429	0.0764174	0.469744	0.00555622	0.252534	0.022043	0.0214335	0.0163085	0.0103849	0.00805672	0.00964202	ug/mL
Cer(d17:1_24:2)+HCOO	Cer(d41:3)+HCOO	Cer	(d17:1_24:2)	(d17:1)	(24:2)			C42 H78 O5 N1	676.589	12.277	0.344275	1.12079	0.85685	0.0497965	0.00203595	0.00224427	0.000696464	4.09708e-05	0.00303467	0.00250218	ug/mL
Cer(d41:8)+HCOO	Cer(d41:8)+HCOO	Cer	(d41:8)	(d41:8)				C42 H68 O5 N1	666.51	13.972	0.976489	1.03276	0.976581	0.118274	0.0192842	0.00157963	0.000880587	0.00304286	0.0167692	0.00264485	ug/mL
Cer(d21:1_21:0)+HCOO	Cer(d42:1)+HCOO	Cer	(d21:1_21:0)	(d21:1)	(21:0)			C43 H84 O5 N1	694.635	14.0392	0.0684877	0.680304	0.000300808	0.234906	0.0270186	0.0274508	0.0254426	0.017475	0.0188281	0.0180613	ug/mL
Cer(d18:1_24:0)+HCOO	Cer(d42:1)+HCOO	Cer	(d18:1_24:0)	(d18:1)	(24:0)			C43 H84 O5 N1	694.635	14.7216	0.00554418	0.696095	0.0137648	0.79216	0.328148	0.366305	0.285345	0.220095	0.230191	0.231745	ug/mL
CL(67:3)-2H	CL(67:3)-2H	CL	(67:3)	(67:3)				C76 H140 O17 P2	693.479	7.956	0.00778727	1.52544	0.131713	0.130681	0.00725395	0.00931294	0.00689783	0.00961991	0.0159982	0.010176	ug/mL
Cer(d42:1+O)+HCOO	Cer(d42:1+O)+HCOO	Cer	(d42:1+O)	(d42:1+O)				C43 H84 O6 N1	710.63	13.1194	0.0526507	0.737749	0.00951781	0.105635	0.00606138	0.00700002	0.00634135	0.00443899	0.00522161	0.00465375	ug/mL
Cer(d42:1+O)+HCOO	Cer(d42:1+O)+HCOO	Cer	(d42:1+O)	(d42:1+O)				C43 H84 O6 N1	710.63	14.279	0.0269205	0.485314	0.000254645	0.146117	0.00688866	0.00668546	0.00618383	0.0031863	0.00351406	0.00288845	ug/mL
Cer(d18:1_24:1)+HCOO	Cer(d42:2)+HCOO	Cer	(d18:1_24:1)	(d18:1)	(24:1)			C43 H82 O5 N1	692.62	13.6801	0.0205687	0.701109	0.0114478	1.2008	0.808273	0.809143	0.66524	0.563283	0.498838	0.53827	ug/mL
Cer(d24:2_18:0+O)+HCOO	Cer(d42:2+O)+HCOO	Cer	(d24:2_18:0+O)	(d24:2)	(18:0+O)			C43 H82 O6 N1	708.615	13.2011	0.0461386	0.577098	0.0343568	0.15905	0.0127075	0.0100504	0.00799152	0.00565803	0.00588821	0.00619919	ug/mL
Cer(d18:1_24:2)+HCOO	Cer(d42:3)+HCOO	Cer	(d18:1_24:2)	(d18:1)	(24:2)			C43 H80 O5 N1	690.604	12.7782	0.0230163	0.564101	0.00403507	0.881493	0.305308	0.311911	0.245965	0.165301	0.157207	0.164415	ug/mL
Cer(d20:0_22:4)+HCOO	Cer(d42:4)+HCOO	Cer	(d20:0_22:4)	(d20:0)	(22:4)			C43 H78 O5 N1	688.589	11.833	0.125467	0.352059	0.00208377	0.204523	0.0108341	0.0121272	0.00941933	0.00435904	0.0026007	0.00444012	ug/mL
Cer(d43:2)+HCOO	Cer(d43:2)+HCOO	Cer	(d43:2)	(d43:2)				C44 H84 O5 N1	706.635	14.177	0.0497215	0.476155	0.0139565	0.135602	0.00626695	0.00698085	0.00493224	0.00308813	0.00199616	0.00357223	ug/mL
Cer(m34:0+O)+HCOO	Cer(m34:0+O)+HCOO	Cer	(m34:0+O)	(m34:0+O)				C35 H70 O5 N1	584.526	10.7687	0.0167473	0.888806	0.234722	0.263767	0.0970744	0.0990191	0.0774044	0.0766219	0.0837275	0.0827371	ug/mL
CL(14:0_18:1_18:0_18:1)-2H	CL(68:2)-2H	CL	(14:0_18:1_18:0_18:1)	(14:0)	(18:1)	(18:0)	(18:1)	C77 H144 O17 P2	701.494	13.0231	0.0277115	1.05165	0.622324	0.0568202	0.0140886	0.011793	0.0130649	0.011585	0.0151552	0.0142177	ug/mL
Cer(m19:0_16:1)+HCOO	Cer(m35:1)+HCOO	Cer	(m19:0_16:1)	(m19:0)	(16:1)			C36 H70 O4 N1	580.531	11.027	0.0713355	1.88819	0.00251063	0.0959622	0.00220019	0.00233882	0.0015445	0.00363711	0.00400193	0.00384777	ug/mL
Cer(m36:0+O)+HCOO	Cer(m36:0+O)+HCOO	Cer	(m36:0+O)	(m36:0+O)				C37 H74 O5 N1	612.557	11.9623	0.0813515	0.814047	0.28865	0.114595	0.0123663	0.0152237	0.00900843	0.0107417	0.0091253	0.00992585	ug/mL
Cer(m38:2+O)+HCOO	Cer(m38:2+O)+HCOO	Cer	(m38:2+O)	(m38:2+O)				C39 H74 O5 N1	636.557	11.7057	0.0806067	0.69302	0.00154998	0.261513	0.0357997	0.0352762	0.0317685	0.0229433	0.0247469	0.023583	ug/mL
Cer(m22:1_17:0+O)+HCOO	Cer(m39:1+O)+HCOO	Cer	(m22:1_17:0+O)	(m22:1)	(17:0+O)			C40 H78 O5 N1	652.589	13.215	0.0204597	0.330289	0.000424229	0.328042	0.0286087	0.0274489	0.023198	0.00863955	0.00882331	0.0087144	ug/mL
Cer(m20:0_20:0+O)+HCOO	Cer(m40:0+O)+HCOO	Cer	(m20:0_20:0+O)	(m20:0)	(20:0+O)			C41 H82 O5 N1	668.62	14.099	0.0751964	0.791291	0.00390024	0.0958282	0.0068235	0.0071321	0.00703808	0.00508758	0.00580028	0.00572426	ug/mL
Cer(m18:1_23:0+O)+HCOO	Cer(m41:1+O)+HCOO	Cer	(m18:1_23:0+O)	(m18:1)	(23:0+O)			C42 H82 O5 N1	680.62	14.064	1.53752	0.177636	0.413902	0.247613	0.0019315	0.049021	0.00201644	0.0088567	0.00017441	0.000378061	ug/mL
Cer(m42:1+O)+HCOO	Cer(m42:1+O)+HCOO	Cer	(m42:1+O)	(m42:1+O)				C43 H84 O5 N1	694.635	14.044	0.0546576	0.647944	0.00591456	0.246602	0.0272736	0.0296576	0.0237349	0.018163	0.0174072	0.0166969	ug/mL
Cer(m22:1_20:0+O)+HCOO	Cer(m42:1+O)+HCOO	Cer	(m22:1_20:0+O)	(m22:1)	(20:0+O)			C43 H84 O5 N1	694.635	14.598	0.00968928	0.348298	0.333926	0.829475	0.326639	0.00830107	0.271084	0.20809	0.00130033	0.00168648	ug/mL
Cer(m22:1_20:1+O)+HCOO	Cer(m42:2+O)+HCOO	Cer	(m22:1_20:1+O)	(m22:1)	(20:1+O)			C43 H82 O5 N1	692.62	13.874	0.027563	0.683633	0.00481427	0.409407	0.0855992	0.0858393	0.075352	0.0620332	0.0517653	0.0549156	ug/mL
CL(18:1_16:0_16:0_18:1)-H	CL(68:2)-H	CL	(18:1_16:0_16:0_18:1)	(18:1)	(16:0)	(16:0)	(18:1)	C77 H145 O17 P2	1404	16.8902	0.150978	2.05341	0.110913	0.161869	0.00724428	0.00758018	0.00362304	0.0151792	0.0158826	0.00681844	ug/mL
Cer(m17:1_26:0+O)+HCOO	Cer(m43:1+O)+HCOO	Cer	(m17:1_26:0+O)	(m17:1)	(26:0+O)			C44 H86 O5 N1	708.651	15.19	0.117821	0.527696	0.0457114	0.143538	0.00948942	0.00825161	0.00535742	0.00361852	0.00472002	0.00385043	ug/mL
Cer(t16:1_17:0)-H	Cer(t33:1)-H	Cer	(t16:1_17:0)	(t16:1)	(17:0)			C33 H64 O4 N1	538.484	9.19126	0.175657	1.31238	0.654269	0.0557253	0.000719656	0.00371392	0.00398128	0.00509963	0.000717986	0.0052259	ug/mL
Cer(t34:1)+HCOO	Cer(t34:1)+HCOO	Cer	(t18:1_16:0)	(t18:1)	(16:0)			C35 H68 O6 N1	598.505	9.8129	0.0173581	1.869	0.00244163	0.407593	0.0405488	0.0389214	0.0322902	0.065259	0.0776864	0.0659346	ug/mL
Cer(t18:0_18:1)+HCOO	Cer(t36:1)+HCOO	Cer	(t18:0_18:1)	(t18:0)	(18:1)			C37 H72 O6 N1	626.537	11.0286	0.0960214	1.50076	0.0786524	0.078576	0.00286676	0.0032498	0.00230752	0.0031552	0.0048433	0.00464401	ug/mL
Cer(t20:0_20:1)+HCOO	Cer(t40:1)+HCOO	Cer	(t20:0_20:1)	(t20:0)	(20:1)			C41 H80 O6 N1	682.599	13.263	0.0377854	0.479464	0.00379023	0.179712	0.011287	0.0107004	0.00869057	0.00411884	0.00541811	0.00517199	ug/mL
Cer(t17:0_25:1)+HCOO	Cer(t42:1)+HCOO	Cer	(t17:0_25:1)	(t17:0)	(25:1)			C43 H84 O6 N1	710.63	13.1235	0.0308015	0.665953	0.0287416	0.122529	0.0065342	0.00890195	0.00712555	0.00458402	0.00502036	0.00542064	ug/mL
Cer(t18:1_24:1)+HCOO	Cer(t42:2)+HCOO	Cer	(t18:1_24:1)	(t18:1)	(24:1)			C43 H82 O6 N1	708.615	12.029	0.057378	0.775325	0.67709	0.0334294	0.000559178	0.000399911	0.00190608	0.000753367	0.000781333	0.000686742	ug/mL
Cer(t16:0_26:2)+HCOO	Cer(t42:2)+HCOO	Cer	(t16:0_26:2)	(t16:0)	(26:2)			C43 H82 O6 N1	708.615	13.2182	0.00403618	0.540226	0.0148617	0.215478	0.0198076	0.0179664	0.0135858	0.00873555	0.00869994	0.0103104	ug/mL
CL(18:1_18:1_16:1_16:0)-H	CL(68:3)-H	CL	(18:1_18:1_16:1_16:0)	(18:1)	(18:1)	(16:1)	(16:0)	C77 H143 O17 P2	1401.98	16.569	0.0797897	1.04557	0.774178	0.100487	0.0237008	0.0351084	0.0232513	0.0304645	0.0263633	0.0289722	ug/mL
Cer(t42:3)+HCOO	Cer(t42:3)+HCOO	Cer	(t42:3)	(t42:3)				C43 H80 O6 N1	706.599	12.3052	0.141562	0.259999	0.015287	0.0958918	0.00247214	0.00149367	0.00277986	0.000604285	0.000348222	0.00080136	ug/mL
Cer(t46:0+O)+HCOO	Cer(t46:0+O)+HCOO	Cer	(t46:0+O)	(t46:0+O)				C47 H94 O7 N1	784.704	15.604	0.285261	0.466276	0.200675	0.0661091	0.000995493	0.00268881	0.00129742	0.000375327	0.00124038	0.000707144	ug/mL
CerG2GNAc1(d28:1)+HCOO	CerG2GNAc1(d28:1)+HCOO	CerG2GNAc1	(d28:1)	(d28:1)				C49 H89 O20 N2	1025.6	12.314	0.118822	1.02185	0.941167	0.0598573	0.009946	0.0081276	0.00582891	0.00569465	0.0118133	0.0069169	ug/mL
CerG2GNAc1(d36:8)-H	CerG2GNAc1(d36:8)-H	CerG2GNAc1	(d36:8)	(d36:8)				C56 H89 O18 N2	1077.61	12.268	0.0501079	0.793311	0.140279	0.211184	0.0329313	0.030723	0.0339888	0.021673	0.0328548	0.0229335	ug/mL
CerG2GNAc1(d47:2)-2H	CerG2GNAc1(d47:2)-2H	CerG2GNAc1	(d47:2)	(d47:2)				C67 H122 O18 N2	621.435	6.884	0.08839	1.05886	0.818634	0.0593619	0.00674174	0.00522969	0.00760246	0.00559133	0.00972084	0.00541389	ug/mL
CerG2GNAc1(t35:5)+HCOO	CerG2GNAc1(t35:5)+HCOO	CerG2GNAc1	(t35:5)	(t35:5)				C56 H95 O21 N2	1131.64	13.404	0.0485073	0.812636	0.585341	0.0571497	0.00545516	0.00666532	0.00317116	0.00468293	0.00597529	0.00176832	ug/mL
CerP(d47:6)+HCOO	CerP(d47:6)+HCOO	CerP	(d47:6)	(d47:6)				C48 H85 O8 N1 P1	834.602	8.955	0.0734151	0.875306	0.774028	0.0746159	0.00725468	0.00162885	0.0042531	0.0050036	0.00397266	0.00252232	ug/mL
CL(68:4)-2H	CL(68:4)-2H	CL	(68:4)	(68:4)				C77 H140 O17 P2	699.479	8.55417	0.188512	0.867766	0.702093	0.0790441	0.00767687	0.0134941	0.00573261	0.00537394	0.0110615	0.00691061	ug/mL
CerP(m32:2)+HCOO	CerP(m32:2)+HCOO	CerP	(m32:2)	(m32:2)				C33 H63 O7 N1 P1	616.435	10.328	0.140633	0.553195	0.0129089	0.183202	0.0142755	0.0100505	0.0133304	0.00751001	0.00675154	0.00656983	ug/mL
CerP(t33:2)-H	CerP(t33:2)-H	CerP	(t33:2)	(t33:2)				C33 H63 O7 N1 P1	616.435	10.3508	0.139795	0.553661	0.0131417	0.18284	0.0142558	0.0100164	0.0133108	0.00748919	0.00674074	0.00657827	ug/mL
CerP(t35:2)-H	CerP(t35:2)-H	CerP	(t35:2)	(t35:2)				C35 H67 O7 N1 P1	644.466	11.531	0.258478	0.436367	0.00452246	0.165351	0.00786552	0.00798965	0.00798611	0.00218558	0.00487023	0.00334773	ug/mL
CerP(t41:2)-H	CerP(t41:2)-H	CerP	(t41:2)	(t41:2)				C41 H79 O7 N1 P1	728.56	14.716	0.320958	0.679827	0.374448	0.096669	0.00510391	0.00789272	0.00428275	0.00603947	0.00104685	0.00466066	ug/mL
CerP(t41:3)-H	CerP(t41:3)-H	CerP	(t41:3)	(t41:3)				C41 H77 O7 N1 P1	726.544	13.6738	0.171667	0.707838	0.0286159	0.175358	0.018508	0.0157725	0.0183107	0.0147868	0.0105481	0.0118912	ug/mL
CerP(t41:4)-H	CerP(t41:4)-H	CerP	(t41:4)	(t41:4)				C41 H75 O7 N1 P1	724.529	12.785	0.149585	0.387485	0.0118268	0.142028	0.00624196	0.00488274	0.00523056	0.00339664	0.00153535	0.00140543	ug/mL
FA(20:4)-H	FA(20:4)-H	FA	(20:4)	(20:4)				O2 H31 C20	303.233	2.916	0.0244647	0.721954	0.287044	0.202786	0.0160007	0.032075	0.0266866	0.0224585	0.0194659	0.0120505	ug/mL
GD1a(d36:0)-2H	GD1a(d36:0)-2H	GD1a	(d36:0)	(d36:0)				C84 H148 O39 N4	918.487	10.594	0.0313501	2.29534	0.00419938	0.218981	0.00819002	0.00644335	0.00661033	0.0149958	0.0191637	0.0146019	ug/mL
GD1a(m39:5)-2H	GD1a(m39:5)-2H	GD1a	(m39:5)	(m39:5)				C87 H144 O38 N4	926.473	9.96579	0.18046	0.697629	0.168644	0.111406	0.00881952	0.00565788	0.00658274	0.00355585	0.00646717	0.00466915	ug/mL
GD1a(t35:1)-2H	GD1a(t35:1)-2H	GD1a	(t35:1)	(t35:1)				C83 H144 O40 N4	918.468	9.45802	0.110333	0.936548	0.785007	0.0704555	0.00773937	0.00894383	0.00687289	0.00486694	0.00685631	0.0103382	ug/mL
CL(68:4)-2H	CL(68:4)-2H	CL	(68:4)	(68:4)				C77 H140 O17 P2	699.479	8.99121	0.0354469	0.335442	0.0124646	0.30838	0.0235231	0.0206037	0.0271888	0.00537363	0.0141929	0.00435574	ug/mL
GD2(d42:5)-2H	GD2(d42:5)-2H	GD2	(d42:5)	(d42:5)				C84 H140 O34 N4	874.468	9.96562	0.0755647	0.732745	0.175733	0.121031	0.0105636	0.00756769	0.00936343	0.00479355	0.00895076	0.00640227	ug/mL
GM3(d31:4)-H	GM3(d31:4)-H	GM3	(d31:4)	(d31:4)				C54 H91 O21 N2	1103.61	12.352	0.112712	1.10044	0.794378	0.0676548	0.00442988	0.00567685	0.00630116	0.00290909	0.00944557	0.00570117	ug/mL
GM3(d39:1)-H	GM3(d39:1)-H	GM3	(d39:1)	(d39:1)				C62 H113 O21 N2	1221.78	9.742	0.0407487	0.948567	0.900133	0.162182	0.0442693	0.0294382	0.026177	0.0159007	0.0540888	0.0247576	ug/mL
GM3(d40:1)-H	GM3(d40:1)-H	GM3	(d40:1)	(d40:1)				C63 H115 O21 N2	1235.8	10.763	0.216149	0.356704	0.0147418	0.173656	0.00721002	0.00894623	0.00738363	0.00346432	0.00427741	0.000655035	ug/mL
GM3(m39:1)+HCOO	GM3(m39:1)+HCOO	GM3	(m39:1)	(m39:1)				C63 H115 O22 N2	1251.79	10.529	0.683232	1.19973	0.679404	0.0530459	0.00868143	0.00608778	0.0038437	0.00634748	0.0120548	0.00392813	ug/mL
GM3(t42:1)-H	GM3(t42:1)-H	GM3	(t42:1)	(t42:1)				C65 H119 O22 N2	1279.83	11.581	0.433949	2.43926	0.215131	0.104632	0.00103961	0.00207667	0.00243404	0.00276698	0.00803407	0.00273759	ug/mL
GM3(t43:6)-2H	GM3(t43:6)-2H	GM3	(t43:6)	(t43:6)				C66 H110 O22 N2	641.378	1.858	0.0574663	0.798101	0.0115009	0.252363	0.0508117	0.0526534	0.0527758	0.0451049	0.0372731	0.042318	ug/mL
CL(68:4)-2H	CL(68:4)-2H	CL	(68:4)	(68:4)				C77 H140 O17 P2	699.479	9.41487	0.0642051	1.01893	0.894244	0.0467606	0.00971712	0.00861629	0.0120186	0.0119401	0.0101863	0.00880028	ug/mL
GT3(d38:3)-2H	GT3(d38:3)-2H	GT3	(d38:3)	(d38:3)				C83 H140 O37 N4	892.46	9.35292	0.184981	0.541438	0.00471074	0.207584	0.015632	0.0160454	0.0130308	0.0081092	0.00933519	0.00676236	ug/mL
GT3(d42:3)-2H	GT3(d42:3)-2H	GT3	(d42:3)	(d42:3)				C87 H148 O37 N4	920.492	10.4868	0.0311799	1.46557	0.0213657	0.14469	0.0101101	0.00990238	0.0128499	0.0164914	0.0175499	0.014121	ug/mL
GT3(m39:0)-2H	GT3(m39:0)-2H	GT3	(m39:0)	(m39:0)				C84 H148 O36 N4	894.494	10.7606	0.064374	1.83971	0.093952	0.196658	0.0103367	0.0108266	0.00951592	0.01401	0.0265527	0.0158783	ug/mL
GT3(m39:2)-2H	GT3(m39:2)-2H	GT3	(m39:2)	(m39:2)				C84 H144 O36 N4	892.479	9.716	0.111666	1.16411	0.505034	0.064961	0.00907691	0.00535582	0.00707794	0.00752271	0.0107048	0.00681329	ug/mL
GT3(m39:4)-2H	GT3(m39:4)-2H	GT3	(m39:4)	(m39:4)				C84 H140 O36 N4	890.463	9.416	0.0930413	3.98155	0.0134368	0.163949	0.00274405	0.00103358	0.00138849	0.00597921	0.00903885	0.00555118	ug/mL
Hex1Cer(d32:1)+HCOO	Hex1Cer(d32:1)+HCOO	Hex1Cer	(d32:1)	(d32:1)				C39 H74 O10 N1	716.532	9.045	0.11352	3.83263	0.00295844	0.514037	0.0162138	0.0167303	0.0189158	0.0591371	0.0813168	0.0583057	ug/mL
Hex1Cer(d33:1)+HCOO	Hex1Cer(d33:1)+HCOO	Hex1Cer	(d33:1)	(d33:1)				C40 H76 O10 N1	730.547	11.08	0.0195725	1.91866	0.107713	0.194988	0.00639166	0.0160064	0.00468231	0.0143093	0.0208905	0.0167583	ug/mL
Hex1Cer(d16:0_18:1)+HCOO	Hex1Cer(d34:1)+HCOO	Hex1Cer	(d16:0_18:1)	(d16:0)	(18:1)			C41 H78 O10 N1	744.563	9.29071	0.0274941	1.56565	0.108894	0.172328	0.0135227	0.0124215	0.0107139	0.0148077	0.0255202	0.0170659	ug/mL
Hex1Cer(d34:1+O)+HCOO	Hex1Cer(d34:1+O)+HCOO	Hex1Cer	(d34:1+O)	(d34:1+O)				C41 H78 O11 N1	760.558	8.97766	0.160067	1.02082	0.922924	0.0624789	0.00738164	0.00912646	0.00694897	0.00533471	0.0102583	0.00835236	ug/mL
CL(68:4)-2H	CL(68:4)-2H	CL	(68:4)	(68:4)				C77 H140 O17 P2	699.479	9.89547	0.444731	1.09283	0.751197	0.0517634	0.00522983	0.00396036	0.00876401	0.0053212	0.00799533	0.00630434	ug/mL
Hex1Cer(d34:2)+HCOO	Hex1Cer(d34:2)+HCOO	Hex1Cer	(d34:2)	(d34:2)				C41 H76 O10 N1	742.547	9.155	0.362848	0.0404327	0.00183515	1.93601	0.81704	0.669732	0.515668	0.0215628	0.0405249	0.0188762	ug/mL
Hex1Cer(d34:2)+HCOO	Hex1Cer(d34:2)+HCOO	Hex1Cer	(d34:2)	(d34:2)				C41 H76 O10 N1	742.547	10.623	0.0541755	1.17213	0.236475	0.539157	0.51958	0.56288	0.51208	0.515721	0.736528	0.616766	ug/mL
Hex1Cer(d35:4)-H	Hex1Cer(d35:4)-H	Hex1Cer	(d35:4)	(d35:4)				C41 H72 O8 N1	706.526	12.421	0.114845	0.75311	0.3183	0.0732269	0.00553369	0.00284391	0.00476156	0.00410837	0.00235133	0.00343553	ug/mL
Hex1Cer(d36:1+O)+HCOO	Hex1Cer(d36:1+O)+HCOO	Hex1Cer	(d36:1+O)	(d36:1+O)				C43 H82 O11 N1	788.589	10.171	0.0751924	0.81948	0.555077	0.0762554	0.00633091	0.00706982	0.00506814	0.00307117	0.00826971	0.00379398	ug/mL
Hex1Cer(d36:2)+HCOO	Hex1Cer(d36:2)+HCOO	Hex1Cer	(d36:2)	(d36:2)				C43 H80 O10 N1	770.579	10.4513	0.094822	1.06952	0.67776	0.246403	0.229803	0.234873	0.215328	0.206208	0.311865	0.209203	ug/mL
Hex1Cer(d36:2)+HCOO	Hex1Cer(d36:2)+HCOO	Hex1Cer	(d36:2)	(d36:2)				C43 H80 O10 N1	770.579	11.711	0.223118	2.22068	0.00915813	0.240326	0.00935441	0.00928455	0.00882275	0.0182198	0.0250402	0.0177237	ug/mL
Hex1Cer(d36:3)+HCOO	Hex1Cer(d36:3)+HCOO	Hex1Cer	(d36:3)	(d36:3)				C43 H78 O10 N1	768.563	9.512	0.00293604	1.46551	0.230816	0.271246	0.0449375	0.0462401	0.0445881	0.0589272	0.0950403	0.0449977	ug/mL
Hex1Cer(d36:7)+HCOO	Hex1Cer(d36:7)+HCOO	Hex1Cer	(d36:7)	(d36:7)				C43 H70 O10 N1	760.501	8.016	0.131238	3.23777	0.0360742	0.323952	0.0105603	0.00938199	0.00804779	0.0222144	0.0434902	0.024921	ug/mL
Hex1Cer(d38:1+O)+HCOO	Hex1Cer(d38:1+O)+HCOO	Hex1Cer	(d38:1+O)	(d38:1+O)				C45 H86 O11 N1	816.621	11.3615	0.0831311	0.662875	0.0524117	0.158768	0.0126579	0.0124953	0.0108604	0.0061977	0.0106482	0.0070266	ug/mL
Hex1Cer(d18:0_20:4)+HCOO	Hex1Cer(d38:4)+HCOO	Hex1Cer	(d18:0_20:4)	(d18:0)	(20:4)			C45 H80 O10 N1	794.579	10.2633	0.112974	1.2016	0.307871	0.161854	0.0442945	0.0416871	0.0420319	0.0441983	0.0659173	0.0437057	ug/mL
CL(68:4)-H	CL(68:4)-H	CL	(68:4)	(68:4)				C77 H141 O17 P2	1399.96	16.219	0.0693426	0.975767	0.945946	0.0605702	0.00605823	0.0123148	0.00476922	0.00643101	0.00979198	0.00635845	ug/mL
Hex1Cer(d18:1_20:4)+HCOO	Hex1Cer(d38:5)+HCOO	Hex1Cer	(d18:1_20:4)	(d18:1)	(20:4)			C45 H78 O10 N1	792.563	9.202	0.0645933	2.07867	0.199039	0.164017	0.00754255	0.00389699	0.00702219	0.00925593	0.0210923	0.00802772	ug/mL
Hex1Cer(d16:0_22:6)+HCOO	Hex1Cer(d38:6)+HCOO	Hex1Cer	(d16:0_22:6)	(d16:0)	(22:6)			C45 H76 O10 N1	790.547	10.275	0.0279632	2.82036	0.0080475	1.46827	0.243781	0.22344	0.207584	0.544318	0.800014	0.558859	ug/mL
Hex1Cer(d40:1)+HCOO	Hex1Cer(d40:1)+HCOO	Hex1Cer	(d40:1)	(d40:1)				C47 H90 O10 N1	828.657	12.7343	0.0559485	0.751562	0.209042	0.154277	0.0158221	0.0223991	0.0131803	0.0120222	0.0144049	0.0122043	ug/mL
Hex1Cer(d40:1+O)+HCOO	Hex1Cer(d40:1+O)+HCOO	Hex1Cer	(d40:1+O)	(d40:1+O)				C47 H90 O11 N1	844.652	12.4613	0.0299622	0.74244	0.0307481	0.203186	0.0244668	0.0247745	0.0213395	0.0166981	0.0203493	0.0153546	ug/mL
Hex1Cer(d41:1)+HCOO	Hex1Cer(d41:1)+HCOO	Hex1Cer	(d41:1)	(d41:1)				C48 H92 O10 N1	842.673	13.2532	0.0487045	0.554439	0.00283829	0.182007	0.0107242	0.0133309	0.0117163	0.00614463	0.00714527	0.00654315	ug/mL
Hex1Cer(d41:1+O)+HCOO	Hex1Cer(d41:1+O)+HCOO	Hex1Cer	(d41:1+O)	(d41:1+O)				C48 H92 O11 N1	858.668	12.9945	0.0388603	0.759875	0.569969	0.224617	0.0481761	0.016682	0.0367289	0.00819392	0.0403634	0.0286361	ug/mL
Hex1Cer(d42:1)+HCOO	Hex1Cer(d42:1)+HCOO	Hex1Cer	(d42:1)	(d42:1)				C49 H94 O10 N1	856.688	13.7515	0.00091103	0.832918	0.218862	0.140978	0.0185016	0.0199709	0.0157861	0.0128371	0.0183409	0.014015	ug/mL
Hex1Cer(d42:1+O)+HCOO	Hex1Cer(d42:1+O)+HCOO	Hex1Cer	(d42:1+O)	(d42:1+O)				C49 H94 O11 N1	872.683	13.4959	0.132725	0.692208	0.0686661	0.26249	0.035295	0.038975	0.0325545	0.0198619	0.0326382	0.0214447	ug/mL
Hex1Cer(d42:2)+HCOO	Hex1Cer(d42:2)+HCOO	Hex1Cer	(d42:2)	(d42:2)				C49 H92 O10 N1	854.673	12.6829	0.0375603	1.07361	0.284464	0.0458342	0.0117076	0.0130772	0.01195	0.0121655	0.014222	0.0130512	ug/mL
CL(69:3)-H	CL(69:3)-H	CL	(69:3)	(69:3)				C78 H145 O17 P2	1416	16.7958	0.450263	16.0064	0.000219057	0.243768	0.00082521	0.000414957	0.000939996	0.0113953	0.0103078	0.0131934	ug/mL
Hex1Cer(m40:3)-H	Hex1Cer(m40:3)-H	Hex1Cer	(m40:3)	(m40:3)				C46 H84 O7 N1	762.625	14.721	0.313773	0.574185	0.0356575	0.150721	0.0097364	0.0100433	0.0080061	0.00682489	0.00318771	0.0059416	ug/mL
Hex1Cer(m40:4)-H	Hex1Cer(m40:4)-H	Hex1Cer	(m40:4)	(m40:4)				C46 H82 O7 N1	760.61	13.6852	0.00331006	0.588052	0.000226349	0.314825	0.0385096	0.0382635	0.0362412	0.0241455	0.0212072	0.0211056	ug/mL
Hex1Cer(m41:1)+HCOO	Hex1Cer(m41:1)+HCOO	Hex1Cer	(m41:1)	(m41:1)				C48 H92 O9 N1	826.678	13.4976	0.0221455	0.659953	0.0541908	0.183366	0.0158815	0.016729	0.0148757	0.00796579	0.0142286	0.00914431	ug/mL
Hex1Cer(m22:0_26:4)-H	Hex1Cer(m48:4)-H	Hex1Cer	(m22:0_26:4)	(m22:0)	(26:4)			C54 H98 O7 N1	872.735	15.618	0.0734008	0.622503	0.28989	0.159949	0.0116858	0.0136962	0.0126992	0.0092235	0.0138784	0.00060378	ug/mL
Hex1Cer(t34:0)+HCOO	Hex1Cer(t34:0)+HCOO	Hex1Cer	(t34:0)	(t34:0)				C41 H80 O11 N1	762.574	10.5971	0.0304684	0.794981	0.300093	0.139614	0.0167358	0.0166216	0.013926	0.00997368	0.0176441	0.00997162	ug/mL
Hex1Cer(t34:1)+HCOO	Hex1Cer(t34:1)+HCOO	Hex1Cer	(t34:1)	(t34:1)				C41 H78 O11 N1	760.558	8.97517	0.160067	1.02082	0.922924	0.0624789	0.00738164	0.00912646	0.00694897	0.00533471	0.0102583	0.00835236	ug/mL
Hex1Cer(t36:0)+HCOO	Hex1Cer(t36:0)+HCOO	Hex1Cer	(t36:0)	(t36:0)				C43 H84 O11 N1	790.605	10.8962	0.0133909	4.67571	0.00436607	0.744321	0.0284612	0.0302366	0.0248331	0.109597	0.165085	0.115884	ug/mL
Hex1Cer(t17:1_20:4)+HCOO	Hex1Cer(t37:5)+HCOO	Hex1Cer	(t17:1_20:4)	(t17:1)	(20:4)			C44 H76 O11 N1	794.542	10.189	0.0459564	2.77392	0.00512395	0.322588	0.013083	0.00943546	0.0107799	0.0281972	0.0374872	0.0266828	ug/mL
Hex1Cer(t40:1)+HCOO	Hex1Cer(t40:1)+HCOO	Hex1Cer	(t40:1)	(t40:1)				C47 H90 O11 N1	844.652	12.4667	0.0299622	0.74244	0.0307481	0.203186	0.0244668	0.0247745	0.0213395	0.0166981	0.0203493	0.0153546	ug/mL
CL(18:1_16:0_18:1_18:1)-H	CL(70:3)-H	CL	(18:1_16:0_18:1_18:1)	(18:1)	(16:0)	(18:1)	(18:1)	C79 H147 O17 P2	1430.01	16.8695	0.151818	1.29857	0.394694	0.144954	0.0126974	0.0231676	0.0119922	0.0212168	0.0144959	0.0264329	ug/mL
Hex1Cer(t42:2)+HCOO	Hex1Cer(t42:2)+HCOO	Hex1Cer	(t42:2)	(t42:2)				C49 H92 O11 N1	870.668	12.4099	0.0732453	0.512198	0.00854448	0.225548	0.01798	0.0198678	0.0140073	0.008287	0.00920021	0.00907288	ug/mL
Hex2Cer(d30:1)+HCOO	Hex2Cer(d30:1)+HCOO	Hex2Cer	(d30:1)	(d30:1)				C43 H80 O15 N1	850.553	8.982	0.0304653	3.47651	0.0124496	1.15888	0.104007	0.104976	0.100719	0.298633	0.477226	0.300822	ug/mL
Hex2Cer(d35:2)+HCOO	Hex2Cer(d35:2)+HCOO	Hex2Cer	(d35:2)	(d35:2)				C48 H88 O15 N1	918.616	8.94342	0.0254578	0.840032	0.00721185	0.213412	0.0445238	0.0449782	0.0487362	0.039878	0.0380221	0.0382244	ug/mL
Hex2Cer(d39:1)+HCOO	Hex2Cer(d39:1)+HCOO	Hex2Cer	(d39:1)	(d39:1)				C52 H98 O15 N1	976.694	3.392	0.357221	1.92543	0.342979	0.0436732	0.000101115	0.000392687	0.00108926	0.000339516	0.00148954	0.00121902	ug/mL
Hex2Cer(d40:1)+HCOO	Hex2Cer(d40:1)+HCOO	Hex2Cer	(d40:1)	(d40:1)				C53 H100 O15 N1	990.71	12.302	0.520741	0.558009	0.150904	0.138441	0.0107032	0.00633395	0.00678543	0.00186688	0.00673807	0.00468828	ug/mL
Hex2Cer(d41:1)-2H	Hex2Cer(d41:1)-2H	Hex2Cer	(d41:1)	(d41:1)				C53 H99 O13 N1	478.856	1.407	0.261215	3.07556	0.462561	0.559964	0.0269567	0.0337446	0.0515043	0.0158873	0.0234832	0.305724	ug/mL
Hex2Cer(d41:1)-2H	Hex2Cer(d41:1)-2H	Hex2Cer	(d41:1)	(d41:1)				C53 H99 O13 N1	478.856	2.177	0.386039	3.06763	0.414008	0.366152	0.0329016	0.0111872	0.000507206	0.110346	0.012046	0.0144122	ug/mL
Hex2Cer(d42:2)+HCOO	Hex2Cer(d42:2)+HCOO	Hex2Cer	(d42:2)	(d42:2)				C55 H102 O15 N1	1016.73	12.251	0.024097	1.19575	0.575628	0.0549322	0.00382394	0.0074593	0.00311958	0.00501946	0.00725793	0.00494473	ug/mL
CL(70:4)-H	CL(70:4)-H	CL	(70:4)	(70:4)				C79 H145 O17 P2	1428	16.5729	0.184216	0.930994	0.648284	0.081738	0.0148199	0.016469	0.0134667	0.0150629	0.0101681	0.0164363	ug/mL
Hex2Cer(m35:1)-H	Hex2Cer(m35:1)-H	Hex2Cer	(m35:1)	(m35:1)				C47 H88 O12 N1	858.631	11.406	0.0613555	2.19195	0.0235178	0.539064	0.0519031	0.0472692	0.0468302	0.0939912	0.138836	0.0872024	ug/mL
Hex3Cer(d35:2)-2H	Hex3Cer(d35:2)-2H	Hex3Cer	(d35:2)	(d35:2)				C53 H95 O18 N1	516.828	17.816	0.131163	0.9648	0.933153	0.0335277	0.00440735	0.00253075	0.00826181	0.00626544	0.00278126	0.00561817	ug/mL
Hex3Cer(t34:1)+HCOO	Hex3Cer(t34:1)+HCOO	Hex3Cer	(t34:1)	(t34:1)				C53 H98 O21 N1	1084.66	4.822	0.674978	0.708968	0.0742593	0.0483041	0.00151718	0.00122761	0.00179765	0.000911035	0.00115311	0.0011563	ug/mL
Hex3Cer(t39:2)-2H	Hex3Cer(t39:2)-2H	Hex3Cer	(t39:2)	(t39:2)				C57 H103 O19 N1	552.857	1.815	0.123465	0.0887696	0.206901	0.297343	0.0115048	0.0487926	0.0061523	0.00155558	0.00269689	0.00164623	ug/mL
Hex3Cer(t39:2)-2H	Hex3Cer(t39:2)-2H	Hex3Cer	(t39:2)	(t39:2)				C57 H103 O19 N1	552.857	8.651	0.433629	0.140107	0.0610674	0.324071	0.0333399	0.0087663	0.0242925	0.00617151	0.00266331	0.00046808	ug/mL
Hex3Cer(t39:2)-2H	Hex3Cer(t39:2)-2H	Hex3Cer	(t39:2)	(t39:2)				C57 H103 O19 N1	552.857	12.762	0.196183	1.0521	0.916574	0.209807	0.0607806	0.0282887	0.012505	0.0267463	0.0308035	0.0493168	ug/mL
Hex3Cer(t39:2)-2H	Hex3Cer(t39:2)-2H	Hex3Cer	(t39:2)	(t39:2)				C57 H103 O19 N1	552.857	14.008	0.227569	0.731827	0.502131	0.194443	0.0244142	0.0259025	0.0570944	0.0118431	0.0295981	0.0371651	ug/mL
Hex3Cer(t39:2)-2H	Hex3Cer(t39:2)-2H	Hex3Cer	(t39:2)	(t39:2)				C57 H103 O19 N1	552.857	16.6419	0.698929	2.47564	0.567852	0.348604	0.000202021	0.00123228	0.0525805	0.122647	0.00893784	0.00213633	ug/mL
CL(71:2)-2H	CL(71:2)-2H	CL	(71:2)	(71:2)				C80 H150 O17 P2	722.518	9.978	0.0524089	0.882754	0.412465	0.632151	0.547063	0.464834	0.430284	0.3595	0.525031	0.388558	ug/mL
LPC(15:0)+HCOO	LPC(15:0)+HCOO	LPC	(15:0)	(15:0)				C24 H49 O9 N1 P1	526.315	1.55523	0.0957526	0.899419	0.253322	0.0675202	0.00751	0.00708741	0.00597883	0.00575665	0.00615044	0.00659958	ug/mL
LPC(16:0)+HCOO	LPC(16:0)+HCOO	LPC	(16:0)	(16:0)				C25 H51 O9 N1 P1	540.331	1.79157	0.0507973	0.712072	0.51659	0.282342	0.0294378	0.0969047	0.0348843	0.0340455	0.0382177	0.0425418	ug/mL
LPC(16:0e)+HCOO	LPC(16:0e)+HCOO	LPC	(16:0e)	(16:0e)				C25 H53 O8 N1 P1	526.351	2.10574	0.0443585	2.60905	0.0498435	0.102541	0.00146643	0.00186199	0.000681799	0.00254419	0.00483574	0.00308293	ug/mL
LPC(18:0)+HCOO	LPC(18:0)+HCOO	LPC	(18:0)	(18:0)				C27 H55 O9 N1 P1	568.362	2.47579	0.00518745	0.640751	0.0359612	0.650682	0.1804	0.218224	0.167762	0.105574	0.152375	0.104964	ug/mL
LPC(18:1)+HCOO	LPC(18:1)+HCOO	LPC	(18:1)	(18:1)				C27 H53 O9 N1 P1	566.346	1.80013	0.445312	1.80371	0.0474601	0.189354	0.0056807	0.0132411	0.00926528	0.0153464	0.0200217	0.0154733	ug/mL
CL(12:1_22:2_20:3_18:0)-2H	CL(72:6)-2H	CL	(12:1_22:2_20:3_18:0)	(12:1)	(22:2)	(20:3)	(18:0)	C81 H144 O17 P2	725.494	5.99181	0.0949487	0.849243	0.592203	0.150774	0.0214041	0.0257249	0.0228918	0.0115957	0.0313064	0.0165626	ug/mL
LPC(18:2)+HCOO	LPC(18:2)+HCOO	LPC	(18:2)	(18:2)				C27 H51 O9 N1 P1	564.331	1.45968	0.0534414	0.52212	0.00161779	0.27225	0.0241961	0.0271893	0.0228338	0.011767	0.0146437	0.0123406	ug/mL
LPC(20:4)+HCOO	LPC(20:4)+HCOO	LPC	(20:4)	(20:4)				C29 H51 O9 N1 P1	588.331	1.4353	0.132037	0.973291	0.844953	0.05704	0.00822132	0.00808868	0.00543519	0.00681367	0.0069105	0.00744023	ug/mL
LPC(22:6)+HCOO	LPC(22:6)+HCOO	LPC	(22:6)	(22:6)				C31 H51 O9 N1 P1	612.331	1.37441	0.309462	20.9823	0.000604679	0.192841	0.000253105	0.000555771	0.000192143	0.00610282	0.00831171	0.0065891	ug/mL
LPE(14:0)-H	LPE(14:0)-H	LPE	(14:0)	(14:0)				C19 H39 O7 N1 P1	424.247	1.43	0.129843	0.25543	0.00256365	0.184397	0.00743846	0.00836449	0.00692033	0.00206266	0.00312375	0.000617807	ug/mL
LPE(16:0)-H	LPE(16:0)-H	LPE	(16:0)	(16:0)				C21 H43 O7 N1 P1	452.278	1.88655	0.0475854	0.367962	0.00531134	0.512543	0.0740232	0.0789465	0.0557784	0.0223397	0.0331105	0.0213611	ug/mL
LPE(16:1)-H	LPE(16:1)-H	LPE	(16:1)	(16:1)				C21 H41 O7 N1 P1	450.263	1.42789	0.0295065	0.194129	0.000420898	0.907347	0.182828	0.182161	0.145354	0.0309193	0.038822	0.029331	ug/mL
LPE(16:1e)-H	LPE(16:1e)-H	LPE	(16:1e)	(16:1e)				C21 H43 O6 N1 P1	436.283	2.14443	0.0264296	0.793174	0.230392	0.254397	0.0542616	0.0487717	0.0444087	0.0322361	0.0521858	0.0325254	ug/mL
CL(73:1)-2H	CL(73:1)-2H	CL	(73:1)	(73:1)				C82 H156 O17 P2	737.541	8.8007	0.0652739	1.27249	0.353482	0.123657	0.0180775	0.0223808	0.0161906	0.0196174	0.0331297	0.0193377	ug/mL
LPE(17:1)-H	LPE(17:1)-H	LPE	(17:1)	(17:1)				C22 H43 O7 N1 P1	464.278	1.67573	0.0253857	1.71192	0.0203057	0.238201	0.0175468	0.0181249	0.013148	0.024959	0.0332114	0.0254051	ug/mL
LPE(18:0)-H	LPE(18:0)-H	LPE	(18:0)	(18:0)				C23 H47 O7 N1 P1	480.31	2.67072	0.0196252	1.27815	0.313942	0.199143	0.0460152	0.0516229	0.03974	0.0479804	0.0795761	0.0480335	ug/mL
LPE(18:1)-H	LPE(18:1)-H	LPE	(18:1)	(18:1)				C23 H45 O7 N1 P1	478.294	1.85489	0.0227694	0.426611	0.00327848	0.696148	0.146693	0.151265	0.117193	0.0535091	0.0724605	0.0511378	ug/mL
LPE(18:1e)-H	LPE(18:1e)-H	LPE	(18:1e)	(18:1e)				C23 H47 O6 N1 P1	464.315	3.09343	0.0670321	0.565709	0.0391171	0.223356	0.0201247	0.0205036	0.0167015	0.00770806	0.0156834	0.00904049	ug/mL
LPE(18:2)-H	LPE(18:2)-H	LPE	(18:2)	(18:2)				C23 H43 O7 N1 P1	476.278	1.52658	0.0309261	0.625535	0.0116494	0.228933	0.0235806	0.0234116	0.0187425	0.013869	0.0153138	0.0119366	ug/mL
LPE(20:4)-H	LPE(20:4)-H	LPE	(20:4)	(20:4)				C25 H43 O7 N1 P1	500.278	1.46809	0.0726752	1.10503	0.0271953	0.0591676	0.0248391	0.026067	0.0245803	0.0288485	0.0266819	0.0278846	ug/mL
LPE(22:5)-H	LPE(22:5)-H	LPE	(22:5)	(22:5)				C27 H45 O7 N1 P1	526.294	1.49889	0.0334029	2.06594	0.0605338	0.0936936	0.00109774	0.00302208	0.000949357	0.00385489	0.00319952	0.00341821	ug/mL
LPE(22:6)-H	LPE(22:6)-H	LPE	(22:6)	(22:6)				C27 H43 O7 N1 P1	524.278	1.41154	0.048495	1.5328	0.000405108	0.241556	0.0236229	0.0257061	0.0222033	0.0356944	0.036312	0.0376381	ug/mL
LPG(16:0)-H	LPG(16:0)-H	LPG	(16:0)	(16:0)				C22 H44 O9 N0 P1	483.273	1.5021	0.214563	0.115033	0.00327938	0.227925	0.0111553	0.0117063	0.00742553	0.0010799	0.00200219	0.000401922	ug/mL
CL(73:11)-2H	CL(73:11)-2H	CL	(73:11)	(73:11)				C82 H136 O17 P2	727.463	11.3486	0.0944594	1.79418	0.382095	0.065526	0.000706141	0.00216714	0.000721511	0.00327285	0.000505521	0.00267133	ug/mL
LPG(16:1)-H	LPG(16:1)-H	LPG	(16:1)	(16:1)				C22 H42 O9 N0 P1	481.257	1.20838	0.121834	0.0977607	0.00027321	0.308621	0.0198154	0.0163033	0.0166298	0.00131809	0.00307095	0.000767695	ug/mL
LPG(18:1)-H	LPG(18:1)-H	LPG	(18:1)	(18:1)				C24 H46 O9 N0 P1	509.288	1.51423	0.0603452	0.275781	0.000989694	0.401455	0.0421117	0.0366397	0.031818	0.0101328	0.0116459	0.00871422	ug/mL
OAHFA(16:0_18:0)-H	OAHFA(34:0)-H	OAHFA	(16:0_18:0)	(16:0)	(18:0)			C34 H65 O4	537.489	11.9012	0.024618	0.659841	0.0808756	0.485105	0.128647	0.141246	0.112726	0.10211	0.0506763	0.099681	ug/mL
OAHFA(34:2)-H	OAHFA(34:2)-H	OAHFA	(34:2)	(34:2)				C34 H61 O4	533.458	4.03233	0.0337741	0.450949	0.0189215	1.5465	0.73416	0.803962	0.661943	0.170128	0.506411	0.315578	ug/mL
OAHFA(18:0_18:0)-H	OAHFA(36:0)-H	OAHFA	(18:0_18:0)	(18:0)	(18:0)			C36 H69 O4	565.52	13.0275	0.0307536	0.624307	0.0736209	1.6566	1.433	1.46381	1.03246	0.989753	0.519434	0.943888	ug/mL
OAHFA(20:0_18:0)-H	OAHFA(38:0)-H	OAHFA	(20:0_18:0)	(20:0)	(18:0)			C38 H73 O4	593.551	14.0667	0.0607331	0.732605	0.172566	0.247647	0.0462504	0.0501844	0.0380291	0.0377793	0.0203709	0.0403587	ug/mL
OAHFA(38:2)-H	OAHFA(38:2)-H	OAHFA	(38:2)	(38:2)				C38 H69 O4	589.52	5.98711	0.0416357	0.497664	0.0596931	1.55068	0.73981	1.01043	0.763391	0.189978	0.661481	0.399486	ug/mL
OAHFA(49:7)-H	OAHFA(49:7)-H	OAHFA	(49:7)	(49:7)				C49 H81 O4	733.614	15.4634	0.0489778	0.224553	0.0102489	0.540215	0.0793323	0.0463943	0.073236	0.0193523	0.00506937	0.020256	ug/mL
PA(30:1)-H	PA(30:1)-H	PA	(30:1)	(30:1)				C33 H62 O8 N0 P1	617.419	4.0285	0.170892	0.989965	0.984588	0.157656	0.0189322	0.0229334	0.0274383	0.0077431	0.0442882	0.0165771	ug/mL
CL(73:9)-2H	CL(73:9)-2H	CL	(73:9)	(73:9)				C82 H140 O17 P2	729.479	12.3652	0.0919101	1.07909	0.843284	0.0588141	0.00233113	0.00663536	0.00283971	0.00531442	0.00332812	0.00409741	ug/mL
PA(32:3e)-H	PA(32:3e)-H	PA	(32:3e)	(32:3e)				C35 H64 O7 N0 P1	627.44	10.436	0.0750144	0.260264	0.0026273	0.239408	0.01393	0.012745	0.0121985	0.00576896	0.00112208	0.00322634	ug/mL
CL(75:4)-2H	CL(75:4)-2H	CL	(75:4)	(75:4)				C84 H154 O17 P2	748.534	9.94585	0.00902451	1.20513	0.325213	0.325503	0.186035	0.162544	0.157736	0.173849	0.262658	0.173669	ug/mL
PA(34:1)-H	PA(34:1)-H	PA	(34:1)	(34:1)				C37 H70 O8 N0 P1	673.481	5.9898	0.00340322	0.868669	0.744286	0.185087	0.0273091	0.0354472	0.0335858	0.00951672	0.049937	0.0242356	ug/mL
PA(18:0_18:2)-H	PA(36:2)-H	PA	(18:0_18:2)	(18:0)	(18:2)			C39 H72 O8 N0 P1	699.497	9.3068	0.193649	1.28463	0.473377	0.0747634	0.00476149	0.00539464	0.00173501	0.0034035	0.00555598	0.00631627	ug/mL
PA(36:3)-H	PA(36:3)-H	PA	(36:3)	(36:3)				C39 H70 O8 N0 P1	697.481	8.699	0.123039	1.00635	0.946861	0.0933608	0.0384277	0.0414048	0.0322064	0.0374238	0.04106	0.0342671	ug/mL
PA(38:2)-H	PA(38:2)-H	PA	(38:2)	(38:2)				C41 H76 O8 N0 P1	727.528	10.4186	0.0322744	0.80994	0.801337	0.0931987	0.00578669	0.00959143	0.00631509	0.00101915	0.0157982	0.000752842	ug/mL
PA(29:1_16:0)-H	PA(45:1)-H	PA	(29:1_16:0)	(29:1)	(16:0)			C48 H92 O8 N0 P1	827.654	4.02503	0.0735356	1.03887	0.952732	0.148651	0.0172036	0.0217092	0.0199832	0.00389692	0.0438004	0.0134879	ug/mL
PA(46:6)-H	PA(46:6)-H	PA	(46:6)	(46:6)				C49 H84 O8 N0 P1	831.591	9.41637	0.209761	1.17751	0.498121	0.12173	0.0300053	0.0250607	0.0230977	0.0238673	0.0423567	0.0258147	ug/mL
PA(51:1)-H	PA(51:1)-H	PA	(51:1)	(51:1)				C54 H104 O8 N0 P1	911.747	5.98132	0.0625556	1.06108	0.928552	0.167524	0.0193709	0.0280709	0.0251109	0.00497061	0.0554483	0.0165654	ug/mL
PC(12:0_14:0)-CH3	PC(26:0)-CH3	PC	(12:0_14:0)	(12:0)	(14:0)			C33 H65 O8 N1 P1	634.445	7.92989	0.119528	2.74195	0.0329502	0.137611	0.00152141	0.00314028	0.00194226	0.00626308	0.00781118	0.00403344	ug/mL
PC(14:0_13:0)-CH3	PC(27:0)-CH3	PC	(14:0_13:0)	(14:0)	(13:0)			C34 H67 O8 N1 P1	648.461	8.582	0.0647288	0.418376	0.319075	0.0968042	6.15405e-06	0.00426134	0.00521513	0.00118386	0.00176453	0.00101891	ug/mL
PC(14:0_14:0)+HCOO	PC(28:0)+HCOO	PC	(14:0_14:0)	(14:0)	(14:0)			C37 H73 O10 N1 P1	722.498	7.59959	0.217397	1.26075	0.485236	0.0307082	0.00140592	0.00217645	0.000713673	0.00168104	0.00226992	0.00146529	ug/mL
CL(17:0_22:6_18:0_18:0)-2H	CL(75:6)-2H	CL	(17:0_22:6_18:0_18:0)	(17:0)	(22:6)	(18:0)	(18:0)	C84 H150 O17 P2	746.518	9.63217	0.061116	1.38432	0.143469	0.766642	0.4386	0.350353	0.405164	0.475836	0.711297	0.46591	ug/mL
PC(16:0_14:0)+HCOO	PC(30:0)+HCOO	PC	(16:0_14:0)	(16:0)	(14:0)			C39 H77 O10 N1 P1	750.529	8.88099	0.00530604	1.92113	0.0597637	0.386578	0.0252894	0.0411529	0.0388879	0.0779865	0.0796678	0.044699	ug/mL
PC(16:1_14:0)+HCOO	PC(30:1)+HCOO	PC	(16:1_14:0)	(16:1)	(14:0)			C39 H75 O10 N1 P1	748.513	7.79422	0.0786328	7.63049	0.00184529	0.173225	0.000305441	0.00147542	0.00068357	0.00731189	0.00644218	0.00505079	ug/mL
PC(16:1_14:1)-CH3	PC(30:2)-CH3	PC	(16:1_14:1)	(16:1)	(14:1)			C37 H69 O8 N1 P1	686.477	8.29425	0.0203788	0.797712	0.442556	0.302769	0.0464955	0.0913946	0.0775381	0.0711646	0.0644965	0.0361885	ug/mL
PC(30:2e)-CH3	PC(30:2e)-CH3	PC	(30:2e)	(30:2e)				C37 H71 O7 N1 P1	672.497	9.936	0.104325	2.23281	0.025784	0.272618	0.00804393	0.0165356	0.0114674	0.0312287	0.0293369	0.0199203	ug/mL
PC(15:0_16:0)+HCOO	PC(31:0)+HCOO	PC	(15:0_16:0)	(15:0)	(16:0)			C40 H79 O10 N1 P1	764.545	9.538	0.103212	2.23732	0.0331152	0.414946	0.0210288	0.0330771	0.030792	0.0798797	0.065708	0.0443559	ug/mL
PC(15:0_16:1)-CH3	PC(31:1)-CH3	PC	(15:0_16:1)	(15:0)	(16:1)			C38 H73 O8 N1 P1	702.508	9.9315	0.0800312	59.3141	0.338379	0.974073	0.00278003	0.0047327	0.00364502	0.619834	0.0253033	0.0166751	ug/mL
PC(16:0_16:0)+HCOO	PC(32:0)+HCOO	PC	(16:0_16:0)	(16:0)	(16:0)			C41 H81 O10 N1 P1	778.56	10.0611	0.0289565	1.05496	0.846137	0.615557	0.489646	1.04326	0.772442	0.941633	0.933358	0.557052	ug/mL
PC(16:0e_16:0)+HCOO	PC(32:0e)+HCOO	PC	(16:0e_16:0)	(16:0e)	(16:0)			C41 H83 O9 N1 P1	764.581	10.7803	0.0221902	1.85416	0.0404408	0.253569	0.0100562	0.020997	0.0159528	0.032562	0.0318783	0.0227164	ug/mL
CL(64:2)-H	CL(64:2)-H	CL	(64:2)	(64:2)				C73 H137 O17 P2	1347.93	16.203	0.113445	0.695401	0.171966	0.095424	0.00401245	0.00696092	0.00643445	0.00472437	0.0029381	0.00444295	ug/mL
CL(75:7)-2H	CL(75:7)-2H	CL	(75:7)	(75:7)				C84 H148 O17 P2	745.51	8.35795	0.0857964	1.52387	0.048362	0.261398	0.0278423	0.0320613	0.0264948	0.0366793	0.053747	0.0412337	ug/mL
PC(16:0_16:1)+HCOO	PC(32:1)+HCOO	PC	(16:0_16:1)	(16:0)	(16:1)			C41 H79 O10 N1 P1	776.545	9.0396	0.0260436	4.18188	0.00944396	1.67728	0.119658	0.187346	0.194876	0.839259	0.779627	0.479912	ug/mL
PC(16:0e_16:1)+HCOO	PC(32:1e)+HCOO	PC	(16:0e_16:1)	(16:0e)	(16:1)			C41 H81 O9 N1 P1	762.565	9.91712	0.0559242	7.75728	0.0268665	0.154521	0.000303282	0.00178356	6.47901e-09	0.00724609	0.0059547	0.0029875	ug/mL
PC(16:1e_16:0)+HCOO	PC(32:1e)+HCOO	PC	(16:1e_16:0)	(16:1e)	(16:0)			C41 H81 O9 N1 P1	762.565	10.606	0.0814925	0.787353	0.393968	0.114728	0.00708741	0.0135275	0.0102528	0.00932442	0.009558	0.0054213	ug/mL
PC(16:1_16:1)+HCOO	PC(32:2)+HCOO	PC	(16:1_16:1)	(16:1)	(16:1)			C41 H77 O10 N1 P1	774.529	7.99703	0.010519	3.45261	0.015101	0.332889	0.00618225	0.0130346	0.006859	0.0353898	0.034098	0.0205417	ug/mL
PC(32:4)+HCOO	PC(32:4)+HCOO	PC	(32:4)	(32:4)				C41 H73 O10 N1 P1	770.498	10.114	0.074921	6.19445	0.00845335	0.428797	0.00344238	0.00896454	0.00745727	0.0529937	0.0410517	0.0290023	ug/mL
PC(16:0_17:0)+HCOO	PC(33:0)+HCOO	PC	(16:0_17:0)	(16:0)	(17:0)			C42 H83 O10 N1 P1	792.576	10.4584	0.57272	0.830157	0.759564	0.115259	0.00362558	0.0185021	0.0122552	0.00963269	0.00238173	0.0165288	ug/mL
PC(17:1_16:0)+HCOO	PC(33:1)+HCOO	PC	(17:1_16:0)	(17:1)	(16:0)			C42 H81 O10 N1 P1	790.56	9.60991	0.11368	1.67352	0.179994	0.177245	0.00702216	0.0172849	0.011946	0.0223084	0.0259541	0.0124077	ug/mL
CL(77:11)-2H	CL(77:11)-2H	CL	(77:11)	(77:11)				C86 H144 O17 P2	755.494	12.4542	0.00460792	1.82849	0.00170184	0.15854	0.00563988	0.00640819	0.0060819	0.0122878	0.0106409	0.0102217	ug/mL
PC(18:0_16:0)+HCOO	PC(34:0)+HCOO	PC	(18:0_16:0)	(18:0)	(16:0)			C43 H85 O10 N1 P1	806.592	11.2047	0.0292608	1.23282	0.438462	0.296634	0.0751447	0.161318	0.11218	0.161153	0.163719	0.104943	ug/mL
PC(16:0_18:1)-CH3	PC(34:1)-CH3	PC	(16:0_18:1)	(16:0)	(18:1)			C41 H79 O8 N1 P1	744.555	9.287	0.0115881	1.35127	0.220796	0.107907	0.00668865	0.0114005	0.00979335	0.0143054	0.014368	0.00900344	ug/mL
PC(16:0_18:1)+HCOO	PC(34:1)+HCOO	PC	(16:0_18:1)	(16:0)	(18:1)			C43 H83 O10 N1 P1	804.576	10.1875	0.0210218	3.17306	0.0137482	3.55084	0.770242	1.40829	1.16631	4.26301	3.884	2.4664	ug/mL
PC(16:0_18:1)+HCOO	PC(34:1)+HCOO	PC	(16:0_18:1)	(16:0)	(18:1)			C43 H83 O10 N1 P1	804.576	10.647	0.00756204	4.88371	0.00920891	3.93114	0.796063	0.249859	1.23248	4.48	4.02073	2.62636	ug/mL
CL(77:13)-2H	CL(77:13)-2H	CL	(77:13)	(77:13)				C86 H140 O17 P2	753.479	11.445	0.0494009	2.47762	0.150319	0.110851	0.00241558	0.00159178	0.00158355	0.00766668	0.00300755	0.00317791	ug/mL
PC(16:0e_18:1)+HCOO	PC(34:1e)+HCOO	PC	(16:0e_18:1)	(16:0e)	(18:1)			C43 H85 O9 N1 P1	790.597	10.8753	0.0495617	4.808	0.00477574	0.619622	0.012053	0.0254074	0.0185428	0.106777	0.0957285	0.066758	ug/mL
PC(16:0_18:2)+HCOO	PC(34:2)+HCOO	PC	(16:0_18:2)	(16:0)	(18:2)			C43 H81 O10 N1 P1	802.56	9.29077	0.110389	1.08353	0.760191	0.984901	1.15212	2.21177	2.04249	2.39321	2.14085	1.32391	ug/mL
PC(16:0_18:2)+HCOO	PC(34:2)+HCOO	PC	(16:0_18:2)	(16:0)	(18:2)			C43 H81 O10 N1 P1	802.56	9.7	0.312299	1.66834	0.151972	1.89098	1.06919	2.0656	0.893028	2.70363	2.46915	1.547	ug/mL
PC(16:0e_18:2)+HCOO	PC(34:2e)+HCOO	PC	(16:0e_18:2)	(16:0e)	(18:2)			C43 H83 O9 N1 P1	788.581	10.0002	0.0859004	1.42476	0.312442	0.0965767	0.00472238	0.00980117	0.00648853	0.0115727	0.0125523	0.00581231	ug/mL
PC(16:1e_18:1)+HCOO	PC(34:2e)+HCOO	PC	(16:1e_18:1)	(16:1e)	(18:1)			C43 H83 O9 N1 P1	788.581	10.7193	0.156037	2.60282	0.0332437	0.162094	0.00234916	0.00426084	0.00324367	0.011354	0.00831279	0.00598055	ug/mL
PC(34:2e)-CH3	PC(34:2e)-CH3	PC	(34:2e)	(34:2e)				C41 H79 O7 N1 P1	728.56	12.202	0.010784	1.09635	0.696577	0.0888988	0.0124321	0.0198641	0.0180818	0.0242162	0.0175924	0.0134232	ug/mL
CL(77:15)-2H	CL(77:15)-2H	CL	(77:15)	(77:15)				C86 H136 O17 P2	751.463	10.524	0.206906	0.685064	0.593702	0.0847374	0.00379447	0.000685232	0.00899421	0.00312156	0.00358918	0.00251974	ug/mL
PC(16:1_18:2)+HCOO	PC(34:3)+HCOO	PC	(16:1_18:2)	(16:1)	(18:2)			C43 H79 O10 N1 P1	800.545	8.22911	0.0185816	1.59547	0.134886	0.277965	0.0222157	0.0375622	0.0343542	0.0645914	0.0514999	0.0340935	ug/mL
PC(16:0_18:3)+HCOO	PC(34:3)+HCOO	PC	(16:0_18:3)	(16:0)	(18:3)			C43 H79 O10 N1 P1	800.545	8.65515	1.27701	0.370889	0.226169	0.197219	0.0151095	0.00216493	0.0214934	0.00482356	0.00508056	0.00447447	ug/mL
PC(16:1e_18:2)-CH3	PC(34:3e)-CH3	PC	(16:1e_18:2)	(16:1e)	(18:2)			C41 H77 O7 N1 P1	726.544	11.324	0.067509	1.92743	0.0497752	0.151835	0.00368606	0.00627416	0.0058719	0.010586	0.0126526	0.00727678	ug/mL
PC(34:5e)-CH3	PC(34:5e)-CH3	PC	(34:5e)	(34:5e)				C41 H73 O7 N1 P1	722.513	9.971	0.00493171	0.897488	0.600987	0.495326	0.231674	0.378304	0.316788	0.336098	0.284415	0.211248	ug/mL
PC(14:1e_20:5)-CH3	PC(34:6e)-CH3	PC	(14:1e_20:5)	(14:1e)	(20:5)			C41 H71 O7 N1 P1	720.497	9.16893	0.0721238	2.12858	0.0373006	0.251055	0.00762121	0.0144413	0.012418	0.0272125	0.0290605	0.0171218	ug/mL
PC(17:0_18:1)+HCOO	PC(35:1)+HCOO	PC	(17:0_18:1)	(17:0)	(18:1)			C44 H85 O10 N1 P1	818.592	10.7611	0.0271186	1.43336	0.224734	0.180943	0.013311	0.0271112	0.0217201	0.0323125	0.0363765	0.0203834	ug/mL
PC(17:0_18:2)+HCOO	PC(35:2)+HCOO	PC	(17:0_18:2)	(17:0)	(18:2)			C44 H83 O10 N1 P1	816.576	9.71494	0.0793778	0.120577	0.135016	0.624334	0.109995	0.174023	0.0137558	0.0183547	0.01135	0.00619998	ug/mL
PC(15:0_20:4)+HCOO	PC(35:4)+HCOO	PC	(15:0_20:4)	(15:0)	(20:4)			C44 H79 O10 N1 P1	812.545	9.91497	0.105199	1.79649	0.0629284	0.192623	0.0062827	0.011765	0.0128096	0.0161709	0.0234457	0.0158183	ug/mL
CL(77:3)-2H	CL(77:3)-2H	CL	(77:3)	(77:3)				C86 H160 O17 P2	763.557	8.39252	0.0589505	2.18554	0.0647457	0.436412	0.0359871	0.0353823	0.0304262	0.0552957	0.105568	0.0616145	ug/mL
PC(18:0_18:0)+HCOO	PC(36:0)+HCOO	PC	(18:0_18:0)	(18:0)	(18:0)			C45 H89 O10 N1 P1	834.623	12.2832	0.0070163	0.877906	0.622595	0.167028	0.0245651	0.0481136	0.0322483	0.0301561	0.0379443	0.0240157	ug/mL
PC(18:0_18:1)+HCOO	PC(36:1)+HCOO	PC	(18:0_18:1)	(18:0)	(18:1)			C45 H87 O10 N1 P1	832.607	11.313	0.0288947	2.78447	0.0224325	2.5796	0.472623	1.03892	0.689483	2.41038	2.31774	1.40057	ug/mL
PC(18:1_18:1)+HCOO	PC(36:2)+HCOO	PC	(18:1_18:1)	(18:1)	(18:1)			C45 H85 O10 N1 P1	830.592	10.434	0.00881454	1.07375	0.771427	1.14886	1.92504	3.56186	2.95291	3.71228	3.21635	2.13357	ug/mL
PC(18:0_18:2)+HCOO	PC(36:2)+HCOO	PC	(18:0_18:2)	(18:0)	(18:2)			C45 H85 O10 N1 P1	830.592	10.8889	0.238639	1.18652	0.396472	0.491944	0.381713	0.466375	0.659337	0.644114	0.657705	0.486764	ug/mL
PC(18:1e_18:1)+HCOO	PC(36:2e)+HCOO	PC	(18:1e_18:1)	(18:1e)	(18:1)			C45 H87 O9 N1 P1	816.612	10.9753	0.104557	2.19248	0.0528834	0.127039	0.00269626	0.00330854	0.00242694	0.00843708	0.00570501	0.0043443	ug/mL
PC(18:1_18:2)+HCOO	PC(36:3)+HCOO	PC	(18:1_18:2)	(18:1)	(18:2)			C45 H83 O10 N1 P1	828.576	9.39533	0.0326699	1.08527	0.744251	0.469935	0.329219	0.626829	0.4954	0.62736	0.581997	0.365856	ug/mL
PC(16:0_20:3)+HCOO	PC(36:3)+HCOO	PC	(16:0_20:3)	(16:0)	(20:3)			C45 H83 O10 N1 P1	828.576	9.94574	0.00481897	2.96718	0.0657185	0.416049	0.00644925	0.0111492	0.0409838	0.0738456	0.0626173	0.0373613	ug/mL
CL(77:6)-2H	CL(77:6)-2H	CL	(77:6)	(77:6)				C86 H154 O17 P2	760.534	10.1729	0.373634	0.149319	4.5913e-05	0.225184	0.0107381	0.00970825	0.00929724	0.00143732	0.00129348	0.00171049	ug/mL
PC(16:0_20:3)-CH3	PC(36:3)-CH3	PC	(16:0_20:3)	(16:0)	(20:3)			C43 H79 O8 N1 P1	768.555	11.062	0.0463189	3.09889	0.0120871	0.450561	0.0125475	0.0231915	0.019828	0.0725339	0.0559465	0.0437157	ug/mL
PC(18:1e_18:2)+HCOO	PC(36:3e)+HCOO	PC	(18:1e_18:2)	(18:1e)	(18:2)			C45 H85 O9 N1 P1	814.597	10.088	0.0974245	2.88823	0.0241081	0.101836	0.000257037	0.00203159	0.00092301	0.00349961	0.00311716	0.00265919	ug/mL
PC(18:2_18:2)+HCOO	PC(36:4)+HCOO	PC	(18:2_18:2)	(18:2)	(18:2)			C45 H81 O10 N1 P1	826.56	8.49339	0.0051942	0.391717	0.0389448	0.574525	0.0660813	0.127755	0.0891242	0.043901	0.0419105	0.025029	ug/mL
PC(16:0_20:4)+HCOO	PC(36:4)+HCOO	PC	(16:0_20:4)	(16:0)	(20:4)			C45 H81 O10 N1 P1	826.56	9.11153	0.0925235	1.80323	0.08636	1.17135	0.255652	0.494309	0.407448	0.805645	0.821219	0.460216	ug/mL
PC(16:0e_20:4)+HCOO	PC(36:4e)+HCOO	PC	(16:0e_20:4)	(16:0e)	(20:4)			C45 H83 O9 N1 P1	812.581	9.79869	0.0297871	2.25123	0.0524618	0.286132	0.00897062	0.020122	0.0120562	0.0381109	0.0340597	0.0204648	ug/mL
PC(16:0_20:5)+HCOO	PC(36:5)+HCOO	PC	(16:0_20:5)	(16:0)	(20:5)			C45 H79 O10 N1 P1	824.545	8.15027	0.108899	6.88142	0.0130465	0.251969	0.0023757	0.000426605	0.00338276	0.0188352	0.0142795	0.00944733	ug/mL
PC(16:1e_20:4)+HCOO	PC(36:5e)+HCOO	PC	(16:1e_20:4)	(16:1e)	(20:4)			C45 H81 O9 N1 P1	810.565	9.59828	0.0780627	0.525035	0.0854476	0.298242	0.0221903	0.0437817	0.0318556	0.0198376	0.01986	0.0116653	ug/mL
CL(78:0)-2H	CL(78:0)-2H	CL	(78:0)	(78:0)				C87 H168 O17 P2	773.588	9.16	0.637979	0.393203	0.00211438	0.542218	0.0871498	0.0796297	0.0697015	0.0309047	0.0388378	0.0232425	ug/mL
PC(36:7e)-CH3	PC(36:7e)-CH3	PC	(36:7e)	(36:7e)				C43 H73 O7 N1 P1	746.513	9.6396	0.00932809	1.40756	0.192036	0.620342	0.185739	0.285134	0.298289	0.444029	0.38531	0.253298	ug/mL
PC(19:0_18:1)+HCOO	PC(37:1)+HCOO	PC	(19:0_18:1)	(19:0)	(18:1)			C46 H89 O10 N1 P1	846.623	11.8705	0.018452	0.693772	0.263436	0.130471	0.00601036	0.0129752	0.00996891	0.00801607	0.00744843	0.0046233	ug/mL
PC(19:0_18:2)+HCOO	PC(37:2)+HCOO	PC	(19:0_18:2)	(19:0)	(18:2)			C46 H87 O10 N1 P1	844.607	10.8619	0.0320451	0.472612	0.0228717	0.192391	0.00862832	0.0136081	0.0126482	0.00604621	0.00645547	0.00398523	ug/mL
PC(37:2e)+HCOO	PC(37:2e)+HCOO	PC	(37:2e)	(37:2e)				C46 H89 O9 N1 P1	830.628	6.766	0.455174	0.346427	0.0325544	0.0836903	0.00201726	0.00154087	0.00274626	0.000796638	0.00027328	0.00111409	ug/mL
PC(19:1_18:2)+HCOO	PC(37:3)+HCOO	PC	(19:1_18:2)	(19:1)	(18:2)			C46 H85 O10 N1 P1	842.592	9.92801	0.0259167	0.423511	0.0126352	0.135104	0.00427553	0.00593651	0.00535601	0.00224177	0.00303561	0.00131587	ug/mL
PC(17:0_20:4)+HCOO	PC(37:4)+HCOO	PC	(17:0_20:4)	(17:0)	(20:4)			C46 H83 O10 N1 P1	840.576	9.6863	0.312619	0.590122	0.11755	0.155775	0.00765658	0.0143916	0.00936156	0.00682324	0.00703446	0.00467787	ug/mL
PC(15:0_22:5)+HCOO	PC(37:5)+HCOO	PC	(15:0_22:5)	(15:0)	(22:5)			C46 H81 O10 N1 P1	838.56	10.302	0.601932	2.98708	0.140987	0.182282	0.00486274	0.0037972	0.00366772	0.0112126	0.0204446	0.00516648	ug/mL
PC(18:0_20:1)+HCOO	PC(38:1)+HCOO	PC	(18:0_20:1)	(18:0)	(20:1)			C47 H91 O10 N1 P1	860.639	12.3156	0.228041	1.92107	0.0325696	0.180389	0.00428903	0.010504	0.00683089	0.0147791	0.0149344	0.0118276	ug/mL
PC(18:0_20:2)+HCOO	PC(38:2)+HCOO	PC	(18:0_20:2)	(18:0)	(20:2)			C47 H89 O10 N1 P1	858.623	11.431	0.0109921	2.21738	0.0408738	0.432123	0.0219803	0.0384699	0.0344779	0.0878727	0.0752091	0.0474096	ug/mL
PC(18:0_20:3)+HCOO	PC(38:3)+HCOO	PC	(18:0_20:3)	(18:0)	(20:3)			C47 H87 O10 N1 P1	856.607	10.7197	0.0316065	3.10728	0.00878712	0.975901	0.0605828	0.103852	0.0928799	0.315437	0.286686	0.197427	ug/mL
CL(78:0)-2H	CL(78:0)-2H	CL	(78:0)	(78:0)				C87 H168 O17 P2	773.588	10.5217	0.0906426	1.28235	0.3522	0.0855685	0.0102483	0.014222	0.00937096	0.0153381	0.0185293	0.00952892	ug/mL
PC(18:1_20:3)+HCOO	PC(38:4)+HCOO	PC	(18:1_20:3)	(18:1)	(20:3)			C47 H85 O10 N1 P1	854.592	9.69345	0.279107	2.58628	0.0949214	0.46848	0.0214748	0.0382959	0.0300247	0.11668	0.043705	0.071851	ug/mL
PC(18:0_20:4)+HCOO	PC(38:4)+HCOO	PC	(18:0_20:4)	(18:0)	(20:4)			C47 H85 O10 N1 P1	854.592	10.2662	0.0301455	1.32827	0.273312	0.868922	0.450081	0.83235	0.693346	1.05171	0.948147	0.624512	ug/mL
PC(16:0e_22:4)+HCOO	PC(38:4e)+HCOO	PC	(16:0e_22:4)	(16:0e)	(22:4)			C47 H87 O9 N1 P1	840.612	10.6169	0.272777	6.11455	0.00486074	0.151244	0.000678979	0.00131259	0.000484303	0.00595253	0.00552909	0.00365723	ug/mL
PC(16:0_22:5)+HCOO	PC(38:5)+HCOO	PC	(16:0_22:5)	(16:0)	(22:5)			C47 H83 O10 N1 P1	852.576	9.30303	0.057336	1.94147	0.0672682	0.746242	0.0846037	0.163351	0.139177	0.291373	0.295282	0.16495	ug/mL
PC(16:0e_22:5)+HCOO	PC(38:5e)+HCOO	PC	(16:0e_22:5)	(16:0e)	(22:5)			C47 H85 O9 N1 P1	838.597	10.0502	0.037275	6.39536	0.00793065	0.516571	0.00635227	0.0123186	0.00905662	0.0736333	0.0637247	0.0399696	ug/mL
PC(18:2_20:4)+HCOO	PC(38:6)+HCOO	PC	(18:2_20:4)	(18:2)	(20:4)			C47 H81 O10 N1 P1	850.56	8.30309	0.0604318	1.20692	0.454856	0.120596	0.0138601	0.0252216	0.0209333	0.031487	0.0218348	0.0191112	ug/mL
PC(16:0_22:6)+HCOO	PC(38:6)+HCOO	PC	(16:0_22:6)	(16:0)	(22:6)			C47 H81 O10 N1 P1	850.56	8.79344	0.0267883	3.19178	0.00866302	0.914831	0.0474216	0.0945573	0.0748148	0.24837	0.271532	0.172055	ug/mL
CL(78:1)-2H	CL(78:1)-2H	CL	(78:1)	(78:1)				C87 H166 O17 P2	772.581	10.442	0.176016	1.16935	0.43766	0.113981	0.0292019	0.0236957	0.0226117	0.0247256	0.0384471	0.025124	ug/mL
PC(16:0e_22:6)+HCOO	PC(38:6e)+HCOO	PC	(16:0e_22:6)	(16:0e)	(22:6)			C47 H83 O9 N1 P1	836.581	9.4708	0.122168	7.70708	0.00714302	0.542642	0.00491108	0.00976651	0.009856	0.0793732	0.0668161	0.0428932	ug/mL
PC(16:1_22:6)+HCOO	PC(38:7)+HCOO	PC	(16:1_22:6)	(16:1)	(22:6)			C47 H79 O10 N1 P1	848.545	7.72906	0.054721	3.56093	0.0234088	0.113364	0.00100364	0.000597214	0.00136922	0.00335469	0.00476983	0.00245168	ug/mL
PC(16:1e_22:6)+HCOO	PC(38:7e)+HCOO	PC	(16:1e_22:6)	(16:1e)	(22:6)			C47 H81 O9 N1 P1	834.565	9.27259	0.00487079	0.946077	0.827516	0.0897156	0.00732038	0.0129117	0.0144751	0.0135019	0.011259	0.00807482	ug/mL
PC(38:8e)-CH3	PC(38:8e)-CH3	PC	(38:8e)	(38:8e)				C45 H75 O7 N1 P1	772.529	9.704	0.0473755	1.38162	0.159297	0.255859	0.03477	0.0533916	0.0459992	0.0730026	0.0667033	0.0456527	ug/mL
PC(19:0_20:4)+HCOO	PC(39:4)+HCOO	PC	(19:0_20:4)	(19:0)	(20:4)			C48 H87 O10 N1 P1	868.607	10.821	0.231561	0.619781	0.301504	0.08827	0.00197146	0.00599756	0.00379391	0.00193482	0.0033831	0.00197252	ug/mL
PC(18:0_22:4)+HCOO	PC(40:4)+HCOO	PC	(18:0_22:4)	(18:0)	(22:4)			C49 H89 O10 N1 P1	882.623	11.065	0.0447547	2.31386	0.0291564	0.19865	0.00378231	0.00785977	0.00647826	0.0167797	0.0151935	0.00995473	ug/mL
PC(18:0_22:5)+HCOO	PC(40:5)+HCOO	PC	(18:0_22:5)	(18:0)	(22:5)			C49 H87 O10 N1 P1	880.607	10.4188	0.0314988	0.207408	0.212879	0.231229	0.0150691	0.0315695	0.00173919	0.00349644	0.00382497	0.00271252	ug/mL
PC(18:1_22:5)+HCOO	PC(40:6)+HCOO	PC	(18:1_22:5)	(18:1)	(22:5)			C49 H85 O10 N1 P1	878.592	9.26919	0.247816	7.25213	0.0382455	0.222127	0.00115928	0.00234346	0.00114699	0.0175016	0.00883171	0.00738714	ug/mL
PC(18:0_22:6)+HCOO	PC(40:6)+HCOO	PC	(18:0_22:6)	(18:0)	(22:6)			C49 H85 O10 N1 P1	878.592	9.94996	0.0182792	2.74528	0.0115931	1.01349	0.0754398	0.142311	0.121284	0.365863	0.332535	0.232344	ug/mL
PC(18:1_22:6)+HCOO	PC(40:7)+HCOO	PC	(18:1_22:6)	(18:1)	(22:6)			C49 H83 O10 N1 P1	876.576	8.90898	0.0463796	3.47651	0.0171365	0.453696	0.0124413	0.0210679	0.0146731	0.0701396	0.0602654	0.0371011	ug/mL
PC(18:2_22:6)+HCOO	PC(40:8)+HCOO	PC	(18:2_22:6)	(18:2)	(22:6)			C49 H81 O10 N1 P1	874.56	7.97799	0.0308523	1.76792	0.0547544	0.157626	0.0055188	0.00809894	0.00730381	0.0143433	0.01399	0.00865439	ug/mL
PE(10:0_11:4)-H	PE(21:4)-H	PE	(10:0_11:4)	(10:0)	(11:4)			C26 H43 O8 N1 P1	528.273	1.511	0.0328135	0.562004	0.166719	0.305358	0.0358641	0.0585468	0.0316891	0.0271206	0.0336592	0.0100889	ug/mL
PE(26:5)-H	PE(26:5)-H	PE	(26:5)	(26:5)				C31 H51 O8 N1 P1	596.336	1.485	0.339313	0.403083	0.11442	0.113192	0.0048768	0.00603806	0.00195553	0.00225661	0.000994257	0.00193697	ug/mL
CL(64:6)-2H	CL(64:6)-2H	CL	(64:6)	(64:6)				C73 H128 O17 P2	669.432	4.03155	0.0425328	0.816143	0.45936	0.151395	0.0180547	0.0201111	0.021461	0.00923494	0.0242248	0.0152042	ug/mL
CL(78:9)-2H	CL(78:9)-2H	CL	(78:9)	(78:9)				C87 H150 O17 P2	764.518	9.53093	0.0812595	2.34968	0.0146485	0.909954	0.129702	0.11542	0.113899	0.248171	0.358731	0.236686	ug/mL
PE(16:0_14:0)-H	PE(30:0)-H	PE	(16:0_14:0)	(16:0)	(14:0)			C35 H69 O8 N1 P1	662.477	9.19776	0.0240151	2.1031	0.0986405	0.58177	0.0683674	0.0795942	0.0579759	0.109878	0.213893	0.109337	ug/mL
PE(16:1_14:0)-H	PE(30:1)-H	PE	(16:1_14:0)	(16:1)	(14:0)			C35 H67 O8 N1 P1	660.461	8.10408	0.0107292	1.03787	0.83867	0.130418	0.0616047	0.0677033	0.0586444	0.0548791	0.0862016	0.0539896	ug/mL
PE(17:1_14:0)-H	PE(31:1)-H	PE	(17:1_14:0)	(17:1)	(14:0)			C36 H69 O8 N1 P1	674.477	8.75933	0.388135	20.9891	0.0090532	0.369654	2.14116e-08	0.00386646	2.19039e-08	0.0331696	0.0165321	0.0314526	ug/mL
PE(16:0_16:0)-H	PE(32:0)-H	PE	(16:0_16:0)	(16:0)	(16:0)			C37 H73 O8 N1 P1	690.508	10.387	0.0487207	1.06544	0.804646	0.146723	0.0777183	0.0940042	0.0657589	0.0658609	0.119959	0.0672021	ug/mL
PE(16:0_16:1)-H	PE(32:1)-H	PE	(16:0_16:1)	(16:0)	(16:1)			C37 H71 O8 N1 P1	688.492	9.36051	0.0348016	0.787517	0.1916	1.21958	1.0929	1.09251	1.00513	0.715977	1.11865	0.677978	ug/mL
PE(16:1e_16:0)-H	PE(32:1e)-H	PE	(16:1e_16:0)	(16:1e)	(16:0)			C37 H73 O7 N1 P1	674.513	10.9937	0.0794052	1.75955	0.0770262	0.162767	0.00803658	0.0082973	0.00663745	0.0104822	0.0182239	0.011713	ug/mL
PE(16:1_16:1)-H	PE(32:2)-H	PE	(16:1_16:1)	(16:1)	(16:1)			C37 H69 O8 N1 P1	686.477	8.27976	0.057989	0.799439	0.24979	0.379581	0.109792	0.112299	0.105318	0.0761198	0.119061	0.0665629	ug/mL
PE(16:1e_16:1)-H	PE(32:2e)-H	PE	(16:1e_16:1)	(16:1e)	(16:1)			C37 H71 O7 N1 P1	672.497	9.94731	0.0541295	2.26278	0.0248742	0.341046	0.0189945	0.0203178	0.0155758	0.0334031	0.0541562	0.0366403	ug/mL
PE(17:1_16:0)-H	PE(33:1)-H	PE	(17:1_16:0)	(17:1)	(16:0)			C38 H73 O8 N1 P1	702.508	10.1032	0.0373508	5.79135	0.00416061	1.80984	0.127416	0.134635	0.115291	0.608974	0.931814	0.64453	ug/mL
CL(79:4)-2H	CL(79:4)-2H	CL	(79:4)	(79:4)				C88 H162 O17 P2	776.565	10.8337	0.00427119	1.83214	0.0253137	0.378939	0.0392378	0.0351241	0.0322502	0.0526455	0.0806998	0.0619831	ug/mL
PE(17:1_16:1)-H	PE(33:2)-H	PE	(17:1_16:1)	(17:1)	(16:1)			C38 H71 O8 N1 P1	700.492	9.05886	0.010654	2.57354	0.0355826	0.453858	0.0256853	0.028947	0.0243658	0.0545467	0.0942034	0.0545545	ug/mL
PE(18:0_16:0)-H	PE(34:0)-H	PE	(18:0_16:0)	(18:0)	(16:0)			C39 H77 O8 N1 P1	718.539	11.5297	0.0877922	3.12599	0.0124363	0.310823	0.00881218	0.0096266	0.00757244	0.0230826	0.0355481	0.0226802	ug/mL
PE(16:0_18:1)-H	PE(34:1)-H	PE	(16:0_18:1)	(16:0)	(18:1)			C39 H75 O8 N1 P1	716.524	10.4756	0.0542986	1.37176	0.118018	1.20121	0.971957	1.0228	0.925836	1.16732	1.69537	1.14365	ug/mL
PE(34:1e)-H	PE(34:1e)-H	PE	(34:1e)	(34:1e)				C39 H77 O7 N1 P1	702.544	11.299	0.365335	7.75314	0.0163849	0.403331	0.0101275	0.00122955	0.00256941	0.0438106	0.0429052	0.0212585	ug/mL
PE(34:1e)-H	PE(34:1e)-H	PE	(34:1e)	(34:1e)				C39 H77 O7 N1 P1	702.544	12.1303	0.361022	1.73164	0.0430393	0.103576	0.00320687	0.00344138	0.00263472	0.00459257	0.00682998	0.00465224	ug/mL
PE(16:1_18:1)-H	PE(34:2)-H	PE	(16:1_18:1)	(16:1)	(18:1)			C39 H73 O8 N1 P1	714.508	9.4367	0.0204717	0.61465	0.0222719	1.24127	0.615369	0.670539	0.595217	0.33649	0.509966	0.309777	ug/mL
PE(17:1_17:1)-H	PE(34:2)-H	PE	(17:1_17:1)	(17:1)	(17:1)			C39 H73 O8 N1 P1	714.508	10.0789	0.327772	3.67826	0.00931826	0.269829	0.00670216	0.00651147	0.00223769	0.0186062	0.0235184	0.0147095	ug/mL
PE(16:1e_18:1)-H	PE(34:2e)-H	PE	(16:1e_18:1)	(16:1e)	(18:1)			C39 H75 O7 N1 P1	700.529	11.0919	0.0418698	2.39845	0.0250194	0.843912	0.112084	0.103811	0.0875527	0.206673	0.322139	0.198989	ug/mL
PE(16:1_18:2)-H	PE(34:3)-H	PE	(16:1_18:2)	(16:1)	(18:2)			C39 H71 O8 N1 P1	712.492	8.54455	0.075238	2.17002	0.0456425	0.518701	0.0521469	0.0484399	0.0438253	0.0968483	0.141393	0.0751346	ug/mL
CL(79:6)-2H	CL(79:6)-2H	CL	(79:6)	(79:6)				C88 H158 O17 P2	774.549	10.1321	0.052955	2.1094	0.0312266	0.234753	0.0106217	0.00930558	0.0104145	0.0173441	0.0281466	0.0185122	ug/mL
PE(16:1e_18:2)-H	PE(34:3e)-H	PE	(16:1e_18:2)	(16:1e)	(18:2)			C39 H73 O7 N1 P1	698.513	10.18	0.0256524	1.08033	0.550634	0.129382	0.061163	0.0479292	0.0475314	0.0501227	0.0654408	0.0536417	ug/mL
PE(19:1_16:0)-H	PE(35:1)-H	PE	(19:1_16:0)	(19:1)	(16:0)			C40 H77 O8 N1 P1	730.539	11.2133	0.0279013	24.1858	0.00306362	0.934913	0.00682625	0.00732684	0.00640174	0.147473	0.214825	0.134836	ug/mL
PE(17:1_18:1)-H	PE(35:2)-H	PE	(17:1_18:1)	(17:1)	(18:1)			C40 H75 O8 N1 P1	728.524	10.1704	0.0495665	4.26686	0.00417928	1.1734	0.0791122	0.0802923	0.0745892	0.295221	0.419158	0.284039	ug/mL
PE(17:1_18:2)-H	PE(35:3)-H	PE	(17:1_18:2)	(17:1)	(18:2)			C40 H73 O8 N1 P1	726.508	9.32586	0.10991	15.3334	0.000729942	0.352527	0.00121024	0.00220196	0.00125844	0.0223674	0.0285098	0.0207397	ug/mL
PE(18:0_18:0)-H	PE(36:0)-H	PE	(18:0_18:0)	(18:0)	(18:0)			C41 H81 O8 N1 P1	746.571	12.5862	0.16571	2.99645	0.0248621	0.200948	0.00398818	0.00457569	0.00329174	0.00899932	0.0162223	0.0103031	ug/mL
PE(18:0_18:1)-H	PE(36:1)-H	PE	(18:0_18:1)	(18:0)	(18:1)			C41 H79 O8 N1 P1	744.555	11.6318	0.0157983	1.92454	0.0218354	0.852197	0.163623	0.160712	0.15053	0.267003	0.384457	0.262437	ug/mL
PE(18:1_18:1)-H	PE(36:2)-H	PE	(18:1_18:1)	(18:1)	(18:1)			C41 H77 O8 N1 P1	742.539	9.29245	0.0647247	1.31296	0.287481	0.414065	0.184617	0.166634	0.148891	0.179674	0.301443	0.175553	ug/mL
PE(18:1_18:1)-H	PE(36:2)-H	PE	(18:1_18:1)	(18:1)	(18:1)			C41 H77 O8 N1 P1	742.539	10.5299	0.0541755	1.17213	0.236475	0.539157	0.51958	0.56288	0.51208	0.515721	0.736528	0.616766	ug/mL
PE(18:1e_18:1)-H	PE(36:2e)-H	PE	(18:1e_18:1)	(18:1e)	(18:1)			C41 H79 O7 N1 P1	728.56	12.1955	0.0627056	1.06056	0.616179	0.0783683	0.0293566	0.0244076	0.02456	0.0259024	0.0324756	0.0246898	ug/mL
PE(18:1_18:2)-H	PE(36:3)-H	PE	(18:1_18:2)	(18:1)	(18:2)			C41 H75 O8 N1 P1	740.524	9.71719	0.0423441	1.39779	0.124755	0.81189	0.441293	0.39146	0.427752	0.511555	0.756941	0.493424	ug/mL
CL(79:6)-2H	CL(79:6)-2H	CL	(79:6)	(79:6)				C88 H158 O17 P2	774.549	10.7876	0.0481584	1.03775	0.801363	0.172338	0.0986512	0.0850849	0.0883242	0.0787373	0.117889	0.085703	ug/mL
PE(16:0_20:3)-H	PE(36:3)-H	PE	(16:0_20:3)	(16:0)	(20:3)			C41 H75 O8 N1 P1	740.524	10.2718	0.246592	0.0562847	0.395515	1.14885	0.00334906	1.01184	0.00176648	0.0164707	0.0233945	0.0173739	ug/mL
PE(18:2e_18:1)-H	PE(36:3e)-H	PE	(18:2e_18:1)	(18:2e)	(18:1)			C41 H77 O7 N1 P1	726.544	11.1757	0.304931	1.69103	0.031762	0.247028	0.0169384	0.0205631	0.0181719	0.0264483	0.0388915	0.0288055	ug/mL
PE(18:2_18:2)-H	PE(36:4)-H	PE	(18:2_18:2)	(18:2)	(18:2)			C41 H73 O8 N1 P1	738.508	8.81144	0.191291	1.6642	0.102209	0.261372	0.0277611	0.0245508	0.0199892	0.0345345	0.054458	0.0313309	ug/mL
PE(16:0_20:4)-H	PE(36:4)-H	PE	(16:0_20:4)	(16:0)	(20:4)			C41 H73 O8 N1 P1	738.508	9.42101	0.0400543	3.81953	0.00619804	1.31885	0.126697	0.111643	0.10751	0.396286	0.561554	0.363146	ug/mL
PE(16:1e_20:3)-H	PE(36:4e)-H	PE	(16:1e_20:3)	(16:1e)	(20:3)			C41 H75 O7 N1 P1	724.529	10.3082	0.207246	0.540948	0.288814	0.395546	0.0921436	0.017304	0.0823896	0.0328023	0.0440592	0.0269125	ug/mL
PE(36:4e)-H	PE(36:4e)-H	PE	(36:4e)	(36:4e)				C41 H75 O7 N1 P1	724.529	10.816	0.21692	5.07164	0.012681	0.196898	0.00144491	0.00199385	0.0020099	0.0097253	0.0118843	0.00602402	ug/mL
PE(16:0_20:5)-H	PE(36:5)-H	PE	(16:0_20:5)	(16:0)	(20:5)			C41 H71 O8 N1 P1	736.492	8.45345	0.167526	4.09593	0.0246336	0.295975	0.00598006	0.0056539	0.00494246	0.0187666	0.0322912	0.016838	ug/mL
PE(16:1_20:4)-H	PE(36:5)-H	PE	(16:1_20:4)	(16:1)	(20:4)			C41 H71 O8 N1 P1	736.492	9.05538	0.166345	1.80674	0.01937	0.173478	0.00690321	0.00825754	0.00735693	0.0129187	0.0165088	0.0112561	ug/mL
PE(16:1e_20:4)-H	PE(36:5e)-H	PE	(16:1e_20:4)	(16:1e)	(20:4)			C41 H73 O7 N1 P1	722.513	9.96841	0.0524089	0.882754	0.412465	0.632151	0.547063	0.464834	0.430284	0.3595	0.525031	0.388558	ug/mL
PE(16:1e_20:5)-H	PE(36:6e)-H	PE	(16:1e_20:5)	(16:1e)	(20:5)			C41 H71 O7 N1 P1	720.497	9.17485	0.11178	2.17176	0.0582699	0.312927	0.0179915	0.0177427	0.0168649	0.0291068	0.053633	0.0314927	ug/mL
CL(79:8)-2H	CL(79:8)-2H	CL	(79:8)	(79:8)				C88 H154 O17 P2	772.534	9.72961	0.00991898	1.46279	0.094706	0.372048	0.0834223	0.06708	0.0633619	0.0893532	0.131889	0.0915964	ug/mL
PE(19:1_18:1)-H	PE(37:2)-H	PE	(19:1_18:1)	(19:1)	(18:1)			C42 H79 O8 N1 P1	756.555	11.3135	0.118217	6.22705	0.00725994	0.562844	0.0111895	0.0111076	0.0114848	0.0587859	0.0934533	0.0581224	ug/mL
PE(17:0_20:4)-H	PE(37:4)-H	PE	(17:0_20:4)	(17:0)	(20:4)			C42 H75 O8 N1 P1	752.524	10.0068	0.0890346	1.96019	0.047278	0.150678	0.00434337	0.00536342	0.00517853	0.00859212	0.0129826	0.00760328	ug/mL
PE(18:0_20:1)-H	PE(38:1)-H	PE	(18:0_20:1)	(18:0)	(20:1)			C43 H83 O8 N1 P1	772.586	12.6239	0.064017	1.76695	0.0125531	0.160768	0.00685515	0.00776651	0.00537733	0.0118288	0.0134177	0.0100907	ug/mL
PE(20:1_18:1)-H	PE(38:2)-H	PE	(20:1_18:1)	(20:1)	(18:1)			C43 H81 O8 N1 P1	770.571	11.6588	0.0705256	1.78144	0.0156082	0.15855	0.0071103	0.00615124	0.00644647	0.0103693	0.0141779	0.0105615	ug/mL
PE(18:0_20:3)-H	PE(38:3)-H	PE	(18:0_20:3)	(18:0)	(20:3)			C43 H79 O8 N1 P1	768.555	11.0783	0.00598214	3.07171	0.00198503	0.561961	0.0296291	0.0284961	0.0269318	0.0775845	0.103277	0.0804082	ug/mL
PE(16:0_22:4)-H	PE(38:4)-H	PE	(16:0_22:4)	(16:0)	(22:4)			C43 H77 O8 N1 P1	766.539	10.0575	0.0855169	5.73836	0.0299425	0.473433	0.00937925	0.00807572	0.0103491	0.041239	0.0797246	0.0385865	ug/mL
PE(18:0_20:4)-H	PE(38:4)-H	PE	(18:0_20:4)	(18:0)	(20:4)			C43 H77 O8 N1 P1	766.539	10.5804	0.0540281	2.56171	0.00860085	1.62971	0.34573	0.315708	0.315819	0.72089	1.04496	0.737601	ug/mL
PE(16:0e_22:4)-H	PE(38:4e)-H	PE	(16:0e_22:4)	(16:0e)	(22:4)			C43 H79 O7 N1 P1	752.56	11.0606	0.0298199	1.27654	0.632819	0.143327	0.0194144	0.0167893	0.0191452	0.0126999	0.0432058	0.014749	ug/mL
PE(38:4e)-H	PE(38:4e)-H	PE	(38:4e)	(38:4e)				C43 H79 O7 N1 P1	752.56	11.6369	0.292412	8.74486	0.00995398	0.194368	0.000692817	0.000304314	0.00174616	0.00641258	0.0109429	0.00663424	ug/mL
PE(18:1_20:4)-H	PE(38:5)-H	PE	(18:1_20:4)	(18:1)	(20:4)			C43 H75 O8 N1 P1	764.524	9.54262	0.0822001	2.37993	0.0122813	0.965592	0.150634	0.125467	0.116745	0.278635	0.392036	0.264276	ug/mL
PE(18:1e_20:4)-H	PE(38:5e)-H	PE	(18:1e_20:4)	(18:1e)	(20:4)			C43 H77 O7 N1 P1	750.544	11.1233	0.000766679	0.741442	0.073472	0.543426	0.194153	0.165868	0.17307	0.109141	0.165191	0.120924	ug/mL
PE(18:2_20:4)-H	PE(38:6)-H	PE	(18:2_20:4)	(18:2)	(20:4)			C43 H73 O8 N1 P1	762.508	8.61319	0.672186	4.84576	0.0114487	0.379213	0.0086939	0.00468109	0.00782094	0.0276123	0.0462466	0.0288515	ug/mL
PE(16:0_22:6)-H	PE(38:6)-H	PE	(16:0_22:6)	(16:0)	(22:6)			C43 H73 O8 N1 P1	762.508	9.10343	0.0747042	3.79103	0.0130214	1.5367	0.17419	0.154937	0.153477	0.492699	0.819591	0.517276	ug/mL
PE(18:2e_20:4)-H	PE(38:6e)-H	PE	(18:2e_20:4)	(18:2e)	(20:4)			C43 H75 O7 N1 P1	748.529	9.9334	0.00902451	1.20513	0.325213	0.325503	0.186035	0.162544	0.157736	0.173849	0.262658	0.173669	ug/mL
PE(16:1e_22:5)-H	PE(38:6e)-H	PE	(16:1e_22:5)	(16:1e)	(22:5)			C43 H75 O7 N1 P1	748.529	10.4105	0.0356616	3.49362	0.00937991	0.563068	0.0270234	0.0225409	0.0225545	0.0725045	0.109338	0.0701134	ug/mL
PE(16:1_22:6)-H	PE(38:7)-H	PE	(16:1_22:6)	(16:1)	(22:6)			C43 H71 O8 N1 P1	760.492	8.02391	0.131238	3.23777	0.0360742	0.323952	0.0105603	0.00938199	0.00804779	0.0222144	0.0434902	0.024921	ug/mL
PE(16:1_22:6)-H	PE(38:7)-H	PE	(16:1_22:6)	(16:1)	(22:6)			C43 H71 O8 N1 P1	760.492	8.694	0.372366	4.43288	0.00608262	0.191885	0.00313928	0.00107563	0.00180327	0.00758548	0.011185	0.00790732	ug/mL
PE(16:1e_22:6)-H	PE(38:7e)-H	PE	(16:1e_22:6)	(16:1e)	(22:6)			C43 H73 O7 N1 P1	746.513	9.63183	0.0611208	1.38358	0.144528	0.765517	0.438593	0.350353	0.405157	0.474947	0.711285	0.465902	ug/mL
CL(81:11)-2H	CL(81:11)-2H	CL	(81:11)	(81:11)				C90 H152 O17 P2	783.526	13.5241	0.0624047	0.490107	0.587789	0.12943	0.00126555	0.000697534	0.016429	0.00498451	0.00345299	0.000576578	ug/mL
PE(18:0_22:4)-H	PE(40:4)-H	PE	(18:0_22:4)	(18:0)	(22:4)			C45 H81 O8 N1 P1	794.571	11.3619	0.0336094	1.15014	0.506479	0.109831	0.0297941	0.0257013	0.0247595	0.0254853	0.0413471	0.0254717	ug/mL
PE(18:0_22:5)-H	PE(40:5)-H	PE	(18:0_22:5)	(18:0)	(22:5)			C45 H79 O8 N1 P1	792.555	10.6735	0.0231924	2.35953	0.0117906	0.437552	0.031093	0.025365	0.0255173	0.0569359	0.0809571	0.0555297	ug/mL
PE(40:5e)-H	PE(40:5e)-H	PE	(40:5e)	(40:5e)				C45 H81 O7 N1 P1	778.576	12.0368	0.18944	0.589043	0.141328	0.122776	0.00943997	0.00754078	0.00413935	0.00399816	0.00474515	0.00369735	ug/mL
PE(18:0_22:6)-H	PE(40:6)-H	PE	(18:0_22:6)	(18:0)	(22:6)			C45 H77 O8 N1 P1	790.539	10.2573	0.0279632	2.82036	0.0080475	1.46827	0.243781	0.22344	0.207584	0.544318	0.800014	0.558859	ug/mL
PE(18:1e_22:5)-H	PE(40:6e)-H	PE	(18:1e_22:5)	(18:1e)	(22:5)			C45 H79 O7 N1 P1	776.56	11.1195	0.0217309	1.81671	0.0334235	0.288436	0.0232229	0.0208104	0.0197058	0.0305804	0.0487456	0.0364694	ug/mL
PE(40:6e)-H	PE(40:6e)-H	PE	(40:6e)	(40:6e)				C45 H79 O7 N1 P1	776.56	11.537	0.903983	4.75028	0.0030279	0.171147	0.00114293	0.00188172	0.00127956	0.00721597	0.00796907	0.00526114	ug/mL
PE(18:1_22:6)-H	PE(40:7)-H	PE	(18:1_22:6)	(18:1)	(22:6)			C45 H75 O8 N1 P1	788.524	9.21747	0.00927036	2.49155	0.0240709	0.857874	0.101398	0.0910678	0.100991	0.20661	0.325809	0.198741	ug/mL
PE(40:7e)-H	PE(40:7e)-H	PE	(40:7e)	(40:7e)				C45 H77 O7 N1 P1	774.544	10.1096	0.052955	2.03578	0.0356256	0.229089	0.0106217	0.00930558	0.0115118	0.0173441	0.0281466	0.0185122	ug/mL
PE(18:1e_22:6)-H	PE(40:7e)-H	PE	(18:1e_22:6)	(18:1e)	(22:6)			C45 H77 O7 N1 P1	774.544	10.7852	0.0481584	1.03775	0.801363	0.172338	0.0986512	0.0850849	0.0883242	0.0787373	0.117889	0.085703	ug/mL
PE(18:2_22:6)-H	PE(40:8)-H	PE	(18:2_22:6)	(18:2)	(22:6)			C45 H73 O8 N1 P1	786.508	8.27876	0.0964154	1.49264	0.0255279	0.147006	0.00942653	0.0108184	0.00784267	0.0130108	0.0159993	0.0129145	ug/mL
CL(81:13)-2H	CL(81:13)-2H	CL	(81:13)	(81:13)				C90 H148 O17 P2	781.51	12.5322	0.124809	2.25662	0.00853035	0.151027	0.00417623	0.00394435	0.00278906	0.00925076	0.00653185	0.00883633	ug/mL
PE(18:2e_22:6)-H	PE(40:8e)-H	PE	(18:2e_22:6)	(18:2e)	(22:6)			C45 H75 O7 N1 P1	772.529	9.72934	0.0123843	1.40613	0.102526	0.343302	0.0835452	0.0671732	0.0634437	0.0895104	0.124884	0.0867458	ug/mL
PE(42:7e)-H	PE(42:7e)-H	PE	(42:7e)	(42:7e)				C47 H81 O7 N1 P1	802.576	11.896	0.126941	0.626341	0.120855	0.1001	0.00590261	0.0042866	0.00403549	0.00174157	0.00411363	0.00305432	ug/mL
PG(11:0_16:0)-H	PG(27:0)-H	PG	(11:0_16:0)	(11:0)	(16:0)			C33 H64 O10 N0 P1	651.424	4.02496	0.0380745	0.887671	0.801463	0.145835	0.0213238	0.0233474	0.0198912	0.00570343	0.0360586	0.0155481	ug/mL
PG(29:1e)-H	PG(29:1e)-H	PG	(29:1e)	(29:1e)				C35 H68 O9 N0 P1	663.461	8.70697	0.0352702	1.38222	0.0212905	0.192997	0.0223249	0.0212676	0.0203296	0.0314382	0.0317403	0.0251758	ug/mL
PG(16:0_14:0)-H	PG(30:0)-H	PG	(16:0_14:0)	(16:0)	(14:0)			C36 H70 O10 N0 P1	693.471	7.92355	0.0412417	1.78589	0.0658272	0.143562	0.00529008	0.00665513	0.00502392	0.00807494	0.0134685	0.00876165	ug/mL
PG(16:1_14:0)-H	PG(30:1)-H	PG	(16:1_14:0)	(16:1)	(14:0)			C36 H68 O10 N0 P1	691.456	6.79804	0.0846398	1.58901	0.257399	0.0932398	0.00288668	0.00506464	0.00314071	0.0036892	0.00874781	0.00518828	ug/mL
PG(30:4)-H	PG(30:4)-H	PG	(30:4)	(30:4)				C36 H62 O10 N0 P1	685.409	4.03976	0.0442085	0.878354	0.71235	0.11809	0.012836	0.0143305	0.0152825	0.00545978	0.0202428	0.0115827	ug/mL
CL(81:15)-2H	CL(81:15)-2H	CL	(81:15)	(81:15)				C90 H144 O17 P2	779.494	11.6579	0.0161462	1.48049	0.122738	0.106994	0.00677109	0.00617437	0.00379877	0.0100766	0.00650415	0.0082089	ug/mL
PG(18:0_13:0)-H	PG(31:0)-H	PG	(18:0_13:0)	(18:0)	(13:0)			C37 H72 O10 N0 P1	707.487	5.98728	0.122864	0.945496	0.924243	0.115273	0.0132793	0.0168445	0.0116322	0.00255765	0.0272415	0.00968099	ug/mL
PG(16:0_16:0)-H	PG(32:0)-H	PG	(16:0_16:0)	(16:0)	(16:0)			C38 H74 O10 N0 P1	721.503	9.13149	0.00360992	4.73104	0.0211337	0.412528	0.00873528	0.00844793	0.00919747	0.0329159	0.0594083	0.0324837	ug/mL
PG(32:1)-H	PG(32:1)-H	PG	(32:1)	(32:1)				C38 H72 O10 N0 P1	719.487	5.986	0.00912703	0.91245	0.722313	0.135285	0.0208544	0.0225242	0.0257385	0.0136329	0.0307832	0.0186499	ug/mL
PG(16:0_16:1)-H	PG(32:1)-H	PG	(16:0_16:1)	(16:0)	(16:1)			C38 H72 O10 N0 P1	719.487	8.08895	0.0265454	0.835182	0.294882	0.338339	0.10332	0.118493	0.0957113	0.0759781	0.114083	0.0751292	ug/mL
PG(16:1_16:1)-H	PG(32:2)-H	PG	(16:1_16:1)	(16:1)	(16:1)			C38 H70 O10 N0 P1	717.471	7.03563	0.0280317	1.39704	0.301314	0.0904913	0.00763117	0.00680366	0.00673102	0.0106302	0.013475	0.0054645	ug/mL
PG(18:2_14:1)-H	PG(32:3)-H	PG	(18:2_14:1)	(18:2)	(14:1)			C38 H68 O10 N0 P1	715.456	5.93575	0.182492	0.347709	0.269842	0.0612415	0.000754095	0.00261514	0.000527438	0.000401774	0.000445168	0.000507965	ug/mL
PG(17:1_16:0)-H	PG(33:1)-H	PG	(17:1_16:0)	(17:1)	(16:0)			C39 H74 O10 N0 P1	733.503	8.82927	0.123296	6.72658	0.0038565	0.464806	0.00628388	0.00871495	0.00574231	0.039046	0.0595041	0.0409669	ug/mL
CL(81:17)-2H	CL(81:17)-2H	CL	(81:17)	(81:17)				C90 H140 O17 P2	777.479	10.7584	0.0639926	0.586691	0.225198	0.0578485	0.00169445	0.00262918	0.000925199	0.0011282	0.00114365	0.000807586	ug/mL
PG(18:0_16:0)-H	PG(34:0)-H	PG	(18:0_16:0)	(18:0)	(16:0)			C40 H78 O10 N0 P1	749.534	10.2186	0.221819	5.4699	0.00585155	0.519052	0.0119228	0.0105392	0.0111848	0.0447871	0.0771381	0.0621196	ug/mL
PG(16:0_18:1)-H	PG(34:1)-H	PG	(16:0_18:1)	(16:0)	(18:1)			C40 H76 O10 N0 P1	747.518	9.19634	0.029805	1.31551	0.28672	0.443822	0.173392	0.217121	0.17128	0.2006	0.337809	0.200637	ug/mL
PG(16:1_18:1)-H	PG(34:2)-H	PG	(16:1_18:1)	(16:1)	(18:1)			C40 H74 O10 N0 P1	745.503	8.19629	0.00579467	0.676194	0.0431701	0.399029	0.0773315	0.0811092	0.0711422	0.0442346	0.0676756	0.0433322	ug/mL
PG(16:1_18:2)-H	PG(34:3)-H	PG	(16:1_18:2)	(16:1)	(18:2)			C40 H72 O10 N0 P1	743.487	7.28225	0.0613883	4.79868	0.0105954	0.194404	0.0023557	0.00216022	0.00110766	0.00779994	0.0120215	0.0071644	ug/mL
PG(16:1_18:3)-H	PG(34:4)-H	PG	(16:1_18:3)	(16:1)	(18:3)			C40 H70 O10 N0 P1	741.471	6.02098	0.0051897	1.05639	0.858391	0.0925012	0.0119036	0.0141536	0.013551	0.00783973	0.0210767	0.0129252	ug/mL
PG(20:2_14:2)-H	PG(34:4)-H	PG	(20:2_14:2)	(20:2)	(14:2)			C40 H70 O10 N0 P1	741.471	8.6996	0.0504491	1.57112	0.00375768	0.204901	0.0138821	0.0180518	0.0153493	0.0264121	0.0235935	0.0242821	ug/mL
PG(19:1_16:0)-H	PG(35:1)-H	PG	(19:1_16:0)	(19:1)	(16:0)			C41 H78 O10 N0 P1	761.534	9.9449	0.00415289	11.121	0.000587645	0.347134	0.00392778	0.00198059	0.000510491	0.02186	0.0277034	0.021821	ug/mL
PG(17:1_18:1)-H	PG(35:2)-H	PG	(17:1_18:1)	(17:1)	(18:1)			C41 H76 O10 N0 P1	759.518	8.95693	0.111994	6.84407	0.00628878	0.371294	0.00382618	0.00522715	0.00402851	0.0249578	0.0395091	0.0250662	ug/mL
PG(18:0_18:1)-H	PG(36:1)-H	PG	(18:0_18:1)	(18:0)	(18:1)			C42 H80 O10 N0 P1	775.549	10.2953	0.0117456	2.2672	0.0191358	0.233532	0.00816447	0.0104131	0.00675416	0.0158174	0.0242867	0.017328	ug/mL
PG(18:1_18:1)-H	PG(36:2)-H	PG	(18:1_18:1)	(18:1)	(18:1)			C42 H78 O10 N0 P1	773.534	9.26222	0.0285421	0.861616	0.227665	0.376647	0.132715	0.147137	0.129266	0.108491	0.141408	0.102603	ug/mL
CL(65:11)-2H	CL(65:11)-2H	CL	(65:11)	(65:11)				C74 H120 O17 P2	671.401	10.3332	0.0748876	0.758258	0.0709007	0.110329	0.00985891	0.0103537	0.0100728	0.00638237	0.00698113	0.00960063	ug/mL
CL(81:17)-2H	CL(81:17)-2H	CL	(81:17)	(81:17)				C90 H140 O17 P2	777.479	11.3298	0.259687	0.455864	0.510839	0.110198	0.000951415	0.0115734	0.00154408	0.00342423	0.000647478	0.00234181	ug/mL
PG(18:1_18:2)-H	PG(36:3)-H	PG	(18:1_18:2)	(18:1)	(18:2)			C42 H76 O10 N0 P1	771.518	7.957	0.109368	2.85628	0.149362	0.0652102	0.000843971	0.000471328	0.000445252	0.00201933	0.00249625	0.000513063	ug/mL
PG(18:1_18:2)-H	PG(36:3)-H	PG	(18:1_18:2)	(18:1)	(18:2)			C42 H76 O10 N0 P1	771.518	8.46336	0.0185983	2.13321	0.0368967	0.286503	0.0155188	0.0161953	0.0126831	0.0266217	0.0422321	0.0258548	ug/mL
PG(18:2_18:2)-H	PG(36:4)-H	PG	(18:2_18:2)	(18:2)	(18:2)			C42 H74 O10 N0 P1	769.503	7.5734	0.11486	1.17427	0.334966	0.109554	0.0244625	0.0225817	0.0196836	0.0219394	0.0325316	0.0238858	ug/mL
PG(19:1_18:1)-H	PG(37:2)-H	PG	(19:1_18:1)	(19:1)	(18:1)			C43 H80 O10 N0 P1	787.549	10.0208	0.226893	0.537314	0.13878	0.196279	0.0156552	0.00949901	0.0234021	0.00936123	0.00910975	0.00761903	ug/mL
PG(37:6)-H	PG(37:6)-H	PG	(37:6)	(37:6)				C43 H72 O10 N0 P1	779.487	11.651	0.0155646	2.03769	0.0232962	0.129191	0.00428343	0.0034148	0.00219298	0.00786135	0.00533034	0.00696349	ug/mL
PG(45:4)-H	PG(45:4)-H	PG	(45:4)	(45:4)				C51 H92 O10 N0 P1	895.643	4.02142	0.0584717	0.906256	0.842001	0.107733	0.0107648	0.00974526	0.0107176	0.00190518	0.017707	0.00868803	ug/mL
PG(47:0)-H	PG(47:0)-H	PG	(47:0)	(47:0)				C53 H104 O10 N0 P1	931.737	16.5315	0.0980621	1.04919	0.689572	0.0320741	0.00699645	0.00791936	0.00792307	0.00809461	0.00652498	0.00934263	ug/mL
PG(51:4)-H	PG(51:4)-H	PG	(51:4)	(51:4)				C57 H104 O10 N0 P1	979.737	5.98794	0.0589126	0.775478	0.662063	0.125091	0.0113051	0.0126367	0.0107918	0.000937783	0.0194731	0.00652428	ug/mL
PI(26:0)-H	PI(26:0)-H	PI	(26:0)	(26:0)				C35 H66 O13 N0 P1	725.425	1.353	0.0231546	0.674512	0.0367785	0.405767	0.0855352	0.0935163	0.0692386	0.0643673	0.0469698	0.0561375	ug/mL
PI(16:0_16:0)-H	PI(32:0)-H	PI	(16:0_16:0)	(16:0)	(16:0)			C41 H78 O13 N0 P1	809.519	8.79194	0.0936574	1.78966	0.158579	0.283032	0.0299324	0.0247354	0.0198532	0.0333157	0.0663641	0.0336872	ug/mL
PI(32:5)-H	PI(32:5)-H	PI	(32:5)	(32:5)				C41 H68 O13 N0 P1	799.44	8.687	0.0961376	1.49608	0.153955	0.169013	0.0115081	0.0187863	0.0116942	0.0244941	0.014666	0.0236581	ug/mL
PI(18:0_16:0)-H	PI(34:0)-H	PI	(18:0_16:0)	(18:0)	(16:0)			C43 H82 O13 N0 P1	837.55	9.91108	0.0702717	4.13245	0.123903	0.335005	0.00540698	0.00910017	0.0092148	0.0185815	0.0579908	0.0214574	ug/mL
PI(16:0_18:1)-H	PI(34:1)-H	PI	(16:0_18:1)	(16:0)	(18:1)			C43 H80 O13 N0 P1	835.534	9.02477	0.0907139	1.59216	0.246956	0.630245	0.220944	0.181942	0.150024	0.217091	0.44924	0.213993	ug/mL
PI(16:0_18:2)-H	PI(34:2)-H	PI	(16:0_18:2)	(16:0)	(18:2)			C43 H78 O13 N0 P1	833.519	8.02935	0.0126397	1.75589	0.13333	0.309849	0.0303359	0.0343875	0.0238277	0.0368175	0.0743445	0.0443243	ug/mL
PI(36:0)-H	PI(36:0)-H	PI	(36:0)	(36:0)				C45 H86 O13 N0 P1	865.581	10.8779	0.404186	14.3461	0.017802	0.242634	0.000883433	0.000948758	0.000705991	0.0111108	0.0176076	0.00769454	ug/mL
PI(18:0_18:1)-H	PI(36:1)-H	PI	(18:0_18:1)	(18:0)	(18:1)			C45 H84 O13 N0 P1	863.566	10.0551	0.180929	1.41591	0.418291	0.150097	0.0186148	0.0146261	0.0096948	0.0108375	0.0316242	0.0183314	ug/mL
PI(18:1_18:1)-H	PI(36:2)-H	PI	(18:1_18:1)	(18:1)	(18:1)			C45 H82 O13 N0 P1	861.55	9.06514	0.432643	2.35304	0.00813286	0.400584	0.0266264	0.0225062	0.0190825	0.0497258	0.0650907	0.0456965	ug/mL
PI(18:1_18:2)-H	PI(36:3)-H	PI	(18:1_18:2)	(18:1)	(18:2)			C45 H80 O13 N0 P1	859.534	8.19004	0.140822	1.67334	0.0616715	0.364555	0.046598	0.0447957	0.0384729	0.0636045	0.0943969	0.0593098	ug/mL
PI(16:0_20:4)-H	PI(36:4)-H	PI	(16:0_20:4)	(16:0)	(20:4)			C45 H78 O13 N0 P1	857.519	7.86825	0.0476673	2.7407	0.00734781	1.00395	0.116741	0.111093	0.101524	0.272367	0.375698	0.254607	ug/mL
PI(36:5e)-H	PI(36:5e)-H	PI	(36:5e)	(36:5e)				C45 H78 O12 N0 P1	841.524	9.271	0.138865	0.554432	0.0832582	0.185658	0.0145154	0.0187993	0.00971887	0.00647145	0.0096713	0.00771648	ug/mL
PI(17:0_20:4)-H	PI(37:4)-H	PI	(17:0_20:4)	(17:0)	(20:4)			C46 H80 O13 N0 P1	871.534	8.47848	0.382661	0.867499	0.642143	0.0909347	0.0114341	0.00629404	0.00772974	0.00681414	0.0104284	0.00484212	ug/mL
PI(18:0_20:3)-H	PI(38:3)-H	PI	(18:0_20:3)	(18:0)	(20:3)			C47 H84 O13 N0 P1	887.566	9.78192	0.0141819	2.9515	0.0139219	0.48647	0.0252315	0.0240553	0.0205276	0.0556306	0.0900579	0.060369	ug/mL
PI(18:0_20:4)-H	PI(38:4)-H	PI	(18:0_20:4)	(18:0)	(20:4)			C47 H82 O13 N0 P1	885.55	9.04583	0.0388405	1.43717	0.104353	1.11135	0.716225	0.733218	0.602372	0.868469	1.25528	0.825055	ug/mL
PI(18:1_20:4)-H	PI(38:5)-H	PI	(18:1_20:4)	(18:1)	(20:4)			C47 H80 O13 N0 P1	883.534	8.00532	0.00839372	2.62719	0.00684459	1.01389	0.127701	0.126528	0.10495	0.28562	0.38848	0.269532	ug/mL
CL(82:0)-2H	CL(82:0)-2H	CL	(82:0)	(82:0)				C91 H176 O17 P2	801.62	10.23	0.0630347	0.935866	0.776432	0.217943	0.0850585	0.125236	0.0815965	0.0753491	0.121097	0.0767242	ug/mL
PI(38:6e)-H	PI(38:6e)-H	PI	(38:6e)	(38:6e)				C47 H80 O12 N0 P1	867.539	1.263	0.0469856	0.619789	0.0112188	1.17788	0.64753	0.632728	0.490661	0.375692	0.35415	0.367753	ug/mL
PI(40:3)-H	PI(40:3)-H	PI	(40:3)	(40:3)				C49 H88 O13 N0 P1	915.597	6.42142	0.0289292	0.766504	0.189604	0.220885	0.044203	0.0339932	0.0279062	0.0238294	0.0312461	0.0262523	ug/mL
PI(40:3)-H	PI(40:3)-H	PI	(40:3)	(40:3)				C49 H88 O13 N0 P1	915.597	8.80785	0.185465	0.927519	0.80433	0.158853	0.0446114	0.0334517	0.0201616	0.0196798	0.03809	0.0333354	ug/mL
PI(20:2_20:2)-H	PI(40:4)-H	PI	(20:2_20:2)	(20:2)	(20:2)			C49 H86 O13 N0 P1	913.581	6.378	0.0128056	0.770452	0.160584	0.194597	0.0305685	0.0206757	0.0305593	0.0204797	0.0239066	0.0186394	ug/mL
PIP(4:0_6:0)-H	PIP(10:0)-H	PIP	(4:0_6:0)	(4:0)	(6:0)			C19 H35 O16 N0 P2	581.141	2.65604	0.173617	0.517779	0.213471	0.26557	0.0258402	0.0391117	0.0231715	0.00219891	0.030415	0.0130146	ug/mL
PIP3(20:4)-H	PIP3(20:4)-H	PIP3	(20:4)	(20:4)				C29 H49 O22 N0 P4	873.167	7.21	0.0467204	0.541933	0.115474	0.579069	0.119113	0.173362	0.113611	0.0283932	0.112045	0.0796335	ug/mL
PS(26:0)-H	PS(26:0)-H	PS	(26:0)	(26:0)				C32 H61 O10 N1 P1	650.404	1.73791	0.125779	0.770333	0.558605	0.333987	0.0874041	0.143772	0.0997244	0.0905668	0.020209	0.144128	ug/mL
CL(82:10)-2H	CL(82:10)-2H	CL	(82:10)	(82:10)				C91 H156 O17 P2	791.541	13.648	0.0375683	0.741629	0.0170342	0.105935	0.00765079	0.00699206	0.00614832	0.00488341	0.0051989	0.00533704	ug/mL
PS(26:0)-H	PS(26:0)-H	PS	(26:0)	(26:0)				C32 H61 O10 N1 P1	650.404	7.68841	0.0308265	0.997963	0.997098	0.15938	0.00654176	0.038432	0.0127035	0.0164997	0.0165481	0.0245119	ug/mL
PS(27:0)-H	PS(27:0)-H	PS	(27:0)	(27:0)				C33 H63 O10 N1 P1	664.42	2.02321	0.0352779	1.13028	0.856285	0.389848	0.0292249	0.175182	0.051369	0.088562	0.0395044	0.161031	ug/mL
PS(29:0)-H	PS(29:0)-H	PS	(29:0)	(29:0)				C35 H67 O10 N1 P1	692.451	2.883	0.0358276	1.42473	0.596645	0.370644	0.0302184	0.107775	0.0319802	0.0719431	0.0280784	0.142144	ug/mL
PS(32:2)-H	PS(32:2)-H	PS	(32:2)	(32:2)				C38 H69 O10 N1 P1	730.466	9.20216	0.0509554	1.26325	0.235351	0.196696	0.0467002	0.0400578	0.0262091	0.0523562	0.0401862	0.050163	ug/mL
PS(32:2e)-H	PS(32:2e)-H	PS	(32:2e)	(32:2e)				C38 H71 O9 N1 P1	716.487	8.093	0.161093	0.171168	0.106967	0.376179	0.0311334	0.0621474	0.0137592	0.00263	0.00680253	0.00888926	ug/mL
PS(16:0_18:1)-H	PS(34:1)-H	PS	(16:0_18:1)	(16:0)	(18:1)			C40 H75 O10 N1 P1	760.513	9.32062	0.227675	11.4354	0.0678982	0.840645	0.0129275	0.0147077	0.0146475	0.109219	0.27929	0.09501	ug/mL
PS(34:3)-H	PS(34:3)-H	PS	(34:3)	(34:3)				C40 H71 O10 N1 P1	756.482	9.36458	0.026723	0.446949	0.00189753	1.45034	0.645564	0.680458	0.545461	0.313966	0.231052	0.29144	ug/mL
PS(34:3e)-H	PS(34:3e)-H	PS	(34:3e)	(34:3e)				C40 H73 O9 N1 P1	742.503	8.38127	0.245538	0.977823	0.960625	0.127476	0.0201163	0.0411032	0.0107784	0.0326702	0.0206622	0.0170687	ug/mL
PS(34:4)-H	PS(34:4)-H	PS	(34:4)	(34:4)				C40 H69 O10 N1 P1	754.466	8.27248	0.281085	0.361581	0.016262	0.390826	0.0393362	0.053968	0.0314474	0.0135485	0.0165243	0.0150351	ug/mL
PS(35:3)-H	PS(35:3)-H	PS	(35:3)	(35:3)				C41 H73 O10 N1 P1	770.498	10.1175	0.0620813	3.88268	0.00258812	1.01346	0.0609196	0.0801587	0.0615945	0.301883	0.207248	0.277782	ug/mL
PS(18:0_18:1)-H	PS(36:1)-H	PS	(18:0_18:1)	(18:0)	(18:1)			C42 H79 O10 N1 P1	788.545	10.4239	0.0566009	1.119	0.765771	0.458681	0.616394	0.461329	0.341188	0.390723	0.843511	0.353522	ug/mL
PS(18:0_18:2)-H	PS(36:2)-H	PS	(18:0_18:2)	(18:0)	(18:2)			C42 H77 O10 N1 P1	786.529	9.54971	0.655865	0.650647	0.19336	0.942552	0.521718	0.624889	0.353878	0.234713	0.483338	0.258235	ug/mL
PS(18:0_18:2)-H	PS(36:2)-H	PS	(18:0_18:2)	(18:0)	(18:2)			C42 H77 O10 N1 P1	786.529	10.0716	0.997226	0.231406	0.238668	0.543656	0.15966	0.0271999	0.0430367	0.00676287	0.0338424	0.0125942	ug/mL
PS(36:3)-H	PS(36:3)-H	PS	(36:3)	(36:3)				C42 H75 O10 N1 P1	784.513	10.4854	0.0302318	0.799984	0.194106	0.871254	0.721887	0.697198	0.521111	0.596954	0.414908	0.540264	ug/mL
PS(18:2_18:2)-H	PS(36:4)-H	PS	(18:2_18:2)	(18:2)	(18:2)			C42 H73 O10 N1 P1	782.498	9.43448	0.051561	0.407987	0.00409781	1.19609	0.435303	0.439638	0.324571	0.190221	0.147347	0.151817	ug/mL
PS(36:4e)-H	PS(36:4e)-H	PS	(36:4e)	(36:4e)				C42 H75 O9 N1 P1	768.518	8.494	0.0890487	0.399737	0.0224272	0.398002	0.0541812	0.0501669	0.0323962	0.0248624	0.0169524	0.012847	ug/mL
PS(36:4e)-H	PS(36:4e)-H	PS	(36:4e)	(36:4e)				C42 H75 O9 N1 P1	768.518	11.0917	0.0497592	1.30153	0.112925	0.282846	0.099781	0.0788291	0.0826683	0.116714	0.0923884	0.130959	ug/mL
PS(36:5)-H	PS(36:5)-H	PS	(36:5)	(36:5)				C42 H71 O10 N1 P1	780.482	8.52	0.191479	0.762162	0.314895	0.169966	0.0182477	0.0318195	0.0175281	0.016398	0.0172836	0.017837	ug/mL
CL(83:6)-2H	CL(83:6)-2H	CL	(83:6)	(83:6)				C92 H166 O17 P2	802.581	11.8863	0.126941	0.626341	0.120855	0.1001	0.00590261	0.0042866	0.00403549	0.00174157	0.00411363	0.00305432	ug/mL
PS(37:4)-H	PS(37:4)-H	PS	(37:4)	(37:4)				C43 H75 O10 N1 P1	796.513	10.1862	0.226299	2.58037	0.0476612	0.54478	0.0516624	0.0308815	0.0376867	0.139603	0.0649442	0.105692	ug/mL
PS(18:0_20:3)-H	PS(38:3)-H	PS	(18:0_20:3)	(18:0)	(20:3)			C44 H79 O10 N1 P1	812.545	9.89853	0.102738	1.11683	0.525209	0.219461	0.113308	0.107136	0.109506	0.0926963	0.119624	0.156178	ug/mL
PS(38:3)-H	PS(38:3)-H	PS	(38:3)	(38:3)				C44 H79 O10 N1 P1	812.545	11.6322	0.0428234	1.08921	0.663419	0.252304	0.16217	0.119397	0.0997821	0.157527	0.107414	0.150427	ug/mL
PS(18:0_20:4)-H	PS(38:4)-H	PS	(18:0_20:4)	(18:0)	(20:4)			C44 H77 O10 N1 P1	810.529	9.35274	0.0473751	1.04883	0.848518	0.549752	0.985431	0.675833	0.694895	0.778205	1.11976	0.573251	ug/mL
PS(38:4)-H	PS(38:4)-H	PS	(38:4)	(38:4)				C44 H77 O10 N1 P1	810.529	10.5336	0.0618227	0.705198	0.0263789	0.883771	0.471185	0.433684	0.350844	0.302558	0.297435	0.285533	ug/mL
PS(16:0_22:5)-H	PS(38:5)-H	PS	(16:0_22:5)	(16:0)	(22:5)			C44 H75 O10 N1 P1	808.513	8.636	0.0339045	0.608083	0.0763274	0.730554	0.280395	0.292114	0.166345	0.139442	0.148265	0.161577	ug/mL
PS(20:3_18:2)-H	PS(38:5)-H	PS	(20:3_18:2)	(20:3)	(18:2)			C44 H75 O10 N1 P1	808.513	9.71265	0.0265579	0.89544	0.315929	0.407815	0.293714	0.244032	0.226067	0.235526	0.205499	0.242923	ug/mL
PS(38:5e)-H	PS(38:5e)-H	PS	(38:5e)	(38:5e)				C44 H77 O9 N1 P1	794.534	9.32098	0.114725	1.08178	0.441455	0.0974168	0.0607229	0.0705907	0.0638393	0.0813925	0.0649022	0.0648187	ug/mL
PS(16:0_22:6)-H	PS(38:6)-H	PS	(16:0_22:6)	(16:0)	(22:6)			C44 H73 O10 N1 P1	806.498	7.8752	0.0465667	5.3218	0.0346075	0.73486	0.041133	0.026828	0.00519273	0.0819023	0.190007	0.1174	ug/mL
PS(38:6)-H	PS(38:6)-H	PS	(38:6)	(38:6)				C44 H73 O10 N1 P1	806.498	9.41892	0.0575033	2.21758	0.00415383	0.651094	0.0826366	0.0745755	0.0474116	0.160775	0.132793	0.160202	ug/mL
PS(38:7e)-H	PS(38:7e)-H	PS	(38:7e)	(38:7e)				C44 H73 O9 N1 P1	790.503	9.96895	0.0193021	0.558295	0.00803866	0.858197	0.310208	0.287565	0.235685	0.16259	0.131891	0.170835	ug/mL
PS(39:3e)-H	PS(39:3e)-H	PS	(39:3e)	(39:3e)				C45 H83 O9 N1 P1	812.581	9.79967	0.0320133	1.34164	0.140744	0.453101	0.158739	0.179951	0.0995826	0.217096	0.172969	0.197941	ug/mL
PS(18:0_22:4)-H	PS(40:4)-H	PS	(18:0_22:4)	(18:0)	(22:4)			C46 H81 O10 N1 P1	838.56	10.3156	0.598065	1.33996	0.46273	0.247762	0.0860385	0.0368211	0.0302922	0.0638683	0.0913814	0.0499678	ug/mL
PS(18:0_22:5)-H	PS(40:5)-H	PS	(18:0_22:5)	(18:0)	(22:5)			C46 H79 O10 N1 P1	836.545	9.34553	0.285946	0.748795	0.0742808	0.47865	0.13257	0.184843	0.147216	0.110311	0.112752	0.124849	ug/mL
PS(18:0_22:5)-H	PS(40:5)-H	PS	(18:0_22:5)	(18:0)	(22:5)			C46 H79 O10 N1 P1	836.545	9.76951	0.327416	3.84968	0.0280209	0.545341	0.0400037	0.0100582	0.0113914	0.0613579	0.107198	0.0680191	ug/mL
PS(40:5)-H	PS(40:5)-H	PS	(40:5)	(40:5)				C46 H79 O10 N1 P1	836.545	11.0525	0.0675344	1.93291	0.0131073	0.296973	0.0254746	0.0199453	0.0116392	0.0383047	0.0346168	0.0373685	ug/mL
PS(18:0_22:6)-H	PS(40:6)-H	PS	(18:0_22:6)	(18:0)	(22:6)			C46 H77 O10 N1 P1	834.529	9.05757	0.0371763	0.835315	0.367526	1.91755	4.28288	3.46993	2.98823	2.56103	3.87326	2.53786	ug/mL
CL(84:17)-2H	CL(84:17)-2H	CL	(84:17)	(84:17)				C93 H146 O17 P2	798.502	8.648	0.137659	1.1224	0.395034	0.0473257	0.0058832	0.00667572	0.00683332	0.00626408	0.00878839	0.00671344	ug/mL
PS(40:6)-H	PS(40:6)-H	PS	(40:6)	(40:6)				C46 H77 O10 N1 P1	834.529	9.969	0.65479	0.622897	0.198925	0.449101	0.0540087	0.131095	0.108644	0.0494507	0.0743705	0.0591531	ug/mL
PS(40:6)-H	PS(40:6)-H	PS	(40:6)	(40:6)				C46 H77 O10 N1 P1	834.529	10.5801	0.0322714	1.67103	0.0180143	0.841456	0.255603	0.2509	0.193616	0.423963	0.319516	0.426441	ug/mL
PS(18:1_22:6)-H	PS(40:7)-H	PS	(18:1_22:6)	(18:1)	(22:6)			C46 H75 O10 N1 P1	832.513	7.96123	0.497591	1.00955	0.958587	0.169334	0.113204	0.103473	0.0668326	0.0881756	0.11179	0.086251	ug/mL
PS(40:7)-H	PS(40:7)-H	PS	(40:7)	(40:7)				C46 H75 O10 N1 P1	832.513	9.58675	0.0414164	2.07292	0.00164963	0.553933	0.05728	0.0644273	0.0412677	0.118333	0.113445	0.106057	ug/mL
PS(40:7e)-H	PS(40:7e)-H	PS	(40:7e)	(40:7e)				C46 H77 O9 N1 P1	818.534	11.1201	0.0872943	0.352729	0.00685816	0.750806	0.177649	0.151922	0.114706	0.0552403	0.0443406	0.0571285	ug/mL
PS(40:8)-H	PS(40:8)-H	PS	(40:8)	(40:8)				C46 H73 O10 N1 P1	830.498	9.10362	0.0573493	2.07329	0.0161051	0.693394	0.114995	0.0974566	0.0636874	0.208739	0.151757	0.21202	ug/mL
PS(40:8e)-H	PS(40:8e)-H	PS	(40:8e)	(40:8e)				C46 H75 O9 N1 P1	816.518	9.99589	0.0921559	0.827884	0.29468	0.264408	0.0906178	0.0690146	0.0613509	0.0542537	0.0561069	0.0725879	ug/mL
PS(40:9e)-H	PS(40:9e)-H	PS	(40:9e)	(40:9e)				C46 H73 O9 N1 P1	814.503	9.63361	0.0894226	0.844069	0.264967	0.426898	0.197544	0.232982	0.169954	0.186818	0.137553	0.182476	ug/mL
CL(85:1)-2H	CL(85:1)-2H	CL	(85:1)	(85:1)				C94 H180 O17 P2	821.635	12.341	0.044471	0.865378	0.525514	0.0951807	0.0111123	0.0129883	0.0100325	0.00829121	0.0138693	0.00737749	ug/mL
PS(42:10e)-H	PS(42:10e)-H	PS	(42:10e)	(42:10e)				C48 H75 O9 N1 P1	840.518	9.736	0.102988	2.45692	0.0616977	0.260033	0.0138567	4.18823e-08	0.0222403	0.0280722	0.0269467	0.0336685	ug/mL
PS(42:7)-H	PS(42:7)-H	PS	(42:7)	(42:7)				C48 H79 O10 N1 P1	860.545	10.6105	0.267321	1.6615	0.105997	0.223314	0.0180183	0.0238788	0.00786642	0.0322159	0.0239746	0.0264913	ug/mL
PS(42:8)-H	PS(42:8)-H	PS	(42:8)	(42:8)				C48 H77 O10 N1 P1	858.529	10.2687	0.0265474	1.4303	0.191311	0.513783	0.189784	0.157525	0.0974217	0.255475	0.153783	0.226842	ug/mL
PS(42:9)-H	PS(42:9)-H	PS	(42:9)	(42:9)				C48 H75 O10 N1 P1	856.513	9.05282	0.0327605	0.937152	0.898663	0.246686	0.0840336	0.0230324	0.0390568	0.0196084	0.063082	0.054249	ug/mL
PS(42:9e)-H	PS(42:9e)-H	PS	(42:9e)	(42:9e)				C48 H77 O9 N1 P1	842.534	10.7827	0.133127	0.543643	0.0105387	0.432598	0.0768261	0.070902	0.055043	0.0402439	0.0333331	0.0366582	ug/mL
SM(d32:1)+HCOO	SM(d32:1)+HCOO	SM	(d32:1)	(d32:1)				C38 H76 O8 N2 P1	719.534	7.43745	0.0298426	1.17966	0.468872	0.091497	0.0214833	0.0220569	0.0179273	0.0210164	0.0328996	0.0185947	ug/mL
SM(d32:2)+HCOO	SM(d32:2)+HCOO	SM	(d32:2)	(d32:2)				C38 H74 O8 N2 P1	717.519	2.665	0.0252054	0.939688	0.92882	0.0523913	0.00150618	0.00501265	0.000459678	0.00324128	0.00156309	0.00175325	ug/mL
SM(d33:1)+HCOO	SM(d33:1)+HCOO	SM	(d33:1)	(d33:1)				C39 H78 O8 N2 P1	733.55	8.13746	0.0325554	0.541591	0.0219926	0.283938	0.0305239	0.0319437	0.0249977	0.0113321	0.0214982	0.0145401	ug/mL
SM(d34:0)+HCOO	SM(d34:0)+HCOO	SM	(d34:0)	(d34:0)				C40 H82 O8 N2 P1	749.581	9.2604	0.00267432	1.12719	0.576138	0.281463	0.209935	0.227033	0.172603	0.17956	0.306816	0.200728	ug/mL
CL(85:14)-2H	CL(85:14)-2H	CL	(85:14)	(85:14)				C94 H154 O17 P2	808.534	8.663	0.0780342	0.808936	0.010775	0.40079	0.122718	0.132952	0.125463	0.111421	0.096746	0.100145	ug/mL
SM(d34:1)+HCOO	SM(d34:1)+HCOO	SM	(d34:1)	(d34:1)				C40 H80 O8 N2 P1	747.566	8.79124	0.011917	1.58509	0.160762	1.88726	1.60086	1.5716	1.29321	1.74902	3.34433	1.98512	ug/mL
SM(d34:2)+HCOO	SM(d34:2)+HCOO	SM	(d34:2)	(d34:2)				C40 H78 O8 N2 P1	745.55	7.65955	0.00427839	0.989139	0.94792	0.176522	0.0912982	0.0856281	0.0779896	0.0723752	0.109432	0.0703404	ug/mL
SM(d35:1)+HCOO	SM(d35:1)+HCOO	SM	(d35:1)	(d35:1)				C41 H82 O8 N2 P1	761.581	9.42523	0.0251809	0.66741	0.134667	0.262542	0.0343922	0.0410292	0.0313061	0.0186134	0.0350005	0.0176171	ug/mL
SM(d36:0)+HCOO	SM(d36:0)+HCOO	SM	(d36:0)	(d36:0)				C42 H86 O8 N2 P1	777.613	10.4791	0.068947	1.58484	0.157177	0.269383	0.0341403	0.0347922	0.0244578	0.0390724	0.0691868	0.0397497	ug/mL
SM(d36:1)+HCOO	SM(d36:1)+HCOO	SM	(d36:1)	(d36:1)				C42 H84 O8 N2 P1	775.597	10.0396	0.0099554	1.60442	0.155744	1.18455	0.60961	0.615258	0.491322	0.708154	1.30513	0.740212	ug/mL
SM(d36:2)+HCOO	SM(d36:2)+HCOO	SM	(d36:2)	(d36:2)				C42 H82 O8 N2 P1	773.581	8.99149	0.0181693	1.78724	0.0806055	0.423647	0.0566376	0.05233	0.0428156	0.073054	0.123673	0.0745463	ug/mL
SM(d37:1)+HCOO	SM(d37:1)+HCOO	SM	(d37:1)	(d37:1)				C43 H86 O8 N2 P1	789.613	10.6381	0.0179846	0.598653	0.0456312	0.400997	0.0677201	0.0705295	0.0595855	0.0282027	0.0564342	0.0337979	ug/mL
SM(d38:0)+HCOO	SM(d38:0)+HCOO	SM	(d38:0)	(d38:0)				C44 H90 O8 N2 P1	805.644	11.6435	0.0876611	1.57204	0.12147	0.12733	0.00523423	0.00873435	0.00635637	0.00966515	0.0139361	0.00835044	ug/mL
CL(86:0)-2H	CL(86:0)-2H	CL	(86:0)	(86:0)				C95 H184 O17 P2	829.651	11.209	0.0878685	0.699012	0.114955	0.299831	0.0497417	0.0499608	0.0443291	0.0283497	0.0473323	0.0249978	ug/mL
SM(d38:1)+HCOO	SM(d38:1)+HCOO	SM	(d38:1)	(d38:1)				C44 H88 O8 N2 P1	803.628	11.2262	0.0321497	1.42085	0.190595	0.732098	0.321678	0.39153	0.279838	0.368544	0.633218	0.409205	ug/mL
SM(d38:2)+HCOO	SM(d38:2)+HCOO	SM	(d38:2)	(d38:2)				C44 H86 O8 N2 P1	801.613	10.2175	0.0248778	1.11837	0.64573	0.181745	0.0781792	0.114644	0.0700891	0.0794566	0.129405	0.0851708	ug/mL
SM(d39:1)+HCOO	SM(d39:1)+HCOO	SM	(d39:1)	(d39:1)				C45 H90 O8 N2 P1	817.644	11.8014	0.00149772	0.876645	0.500291	0.213388	0.0570126	0.0619707	0.050291	0.0385904	0.0668281	0.0429749	ug/mL
SM(d39:2)+HCOO	SM(d39:2)+HCOO	SM	(d39:2)	(d39:2)				C45 H88 O8 N2 P1	815.628	10.808	0.12207	0.99615	0.987276	0.0502761	0.0140651	0.0133543	0.00878781	0.0107918	0.0162662	0.00900972	ug/mL
SM(d40:0)+HCOO	SM(d40:0)+HCOO	SM	(d40:0)	(d40:0)				C46 H94 O8 N2 P1	833.675	12.7437	0.0325191	0.84745	0.519901	0.129403	0.021565	0.0236286	0.0153315	0.0119378	0.0239907	0.0153635	ug/mL
SM(d40:1)+HCOO	SM(d40:1)+HCOO	SM	(d40:1)	(d40:1)				C46 H92 O8 N2 P1	831.66	12.3401	0.00444283	1.15806	0.543201	0.671234	0.938093	0.967164	0.788651	0.780638	1.44814	0.890928	ug/mL
SM(d40:2)+HCOO	SM(d40:2)+HCOO	SM	(d40:2)	(d40:2)				C46 H90 O8 N2 P1	829.644	11.2392	0.0359841	0.83364	0.400009	0.20882	0.045653	0.0456073	0.0379657	0.0298194	0.050206	0.0277025	ug/mL
SM(d40:3)+HCOO	SM(d40:3)+HCOO	SM	(d40:3)	(d40:3)				C46 H88 O8 N2 P1	827.628	10.223	0.285537	0.477917	0.0835042	0.129909	0.00636984	0.00693333	0.00454383	0.000877287	0.00484654	0.00280556	ug/mL
SM(d41:0)+HCOO	SM(d41:0)+HCOO	SM	(d41:0)	(d41:0)				C47 H96 O8 N2 P1	847.691	13.2489	0.0475782	0.747437	0.189438	0.122117	0.0105931	0.0119905	0.00822238	0.00612191	0.0100807	0.00682293	ug/mL
SM(d41:1)+HCOO	SM(d41:1)+HCOO	SM	(d41:1)	(d41:1)				C47 H94 O8 N2 P1	845.675	12.88	0.0101106	1.04936	0.788686	0.338256	0.478456	0.485387	0.373461	0.38836	0.602459	0.412488	ug/mL
CL(87:1)-2H	CL(87:1)-2H	CL	(87:1)	(87:1)				C96 H184 O17 P2	835.651	12.877	0.148751	0.909976	0.756585	0.0709229	0.00597973	0.00570182	0.00618095	0.0026963	0.0082649	0.00529325	ug/mL
SM(d41:2)+HCOO	SM(d41:2)+HCOO	SM	(d41:2)	(d41:2)				C47 H92 O8 N2 P1	843.66	11.8106	0.0555098	0.614849	0.0455148	0.302345	0.0440464	0.0400156	0.0334681	0.0186601	0.0324923	0.0211109	ug/mL
SM(d41:2)+HCOO	SM(d41:2)+HCOO	SM	(d41:2)	(d41:2)				C47 H92 O8 N2 P1	843.66	12.262	0.845567	1.01397	0.938741	0.211185	0.183058	0.187388	0.114849	0.148215	0.193111	0.15075	ug/mL
SM(d42:0)+HCOO	SM(d42:0)+HCOO	SM	(d42:0)	(d42:0)				C48 H98 O8 N2 P1	861.707	13.7665	0.192146	0.657453	0.119531	0.173501	0.0153371	0.0155056	0.0133949	0.00740067	0.0146242	0.00705926	ug/mL
SM(d42:1)+HCOO	SM(d42:1)+HCOO	SM	(d42:1)	(d42:1)				C48 H96 O8 N2 P1	859.691	12.6885	0.0257221	0.754303	0.106616	0.318873	0.0701317	0.0697827	0.0568374	0.0409355	0.0620361	0.0454389	ug/mL
SM(d42:1)+HCOO	SM(d42:1)+HCOO	SM	(d42:1)	(d42:1)				C48 H96 O8 N2 P1	859.691	13.4021	0.0415385	1.1008	0.666426	0.483051	0.66973	0.718219	0.580078	0.558404	0.993152	0.614857	ug/mL
SM(d42:2)+HCOO	SM(d42:2)+HCOO	SM	(d42:2)	(d42:2)				C48 H94 O8 N2 P1	857.675	11.7714	0.36463	0.591657	0.242051	0.103077	0.00371218	0.00456427	0.00535147	0.00214412	0.00510237	0.000816568	ug/mL
SM(d42:2)+HCOO	SM(d42:2)+HCOO	SM	(d42:2)	(d42:2)				C48 H94 O8 N2 P1	857.675	12.2942	0.0238151	0.888623	0.601727	1.14788	2.02747	2.01855	1.56295	1.25024	2.32407	1.40994	ug/mL
SM(d42:2)+HCOO	SM(d42:2)+HCOO	SM	(d42:2)	(d42:2)				C48 H94 O8 N2 P1	857.675	12.869	0.194082	0.36313	0.071645	0.136587	0.00725912	0.00646612	0.00329892	0.0021985	0.0034775	0.000505972	ug/mL
SM(d42:3)+HCOO	SM(d42:3)+HCOO	SM	(d42:3)	(d42:3)				C48 H92 O8 N2 P1	855.66	11.3409	0.108968	0.982926	0.909742	0.377169	0.313253	0.395145	0.328689	0.278493	0.420052	0.320835	ug/mL
SM(d42:3)+HCOO	SM(d42:3)+HCOO	SM	(d42:3)	(d42:3)				C48 H92 O8 N2 P1	855.66	11.747	0.368878	0.94675	0.912709	0.491572	0.417972	0.206947	0.212663	0.165568	0.477737	0.149675	ug/mL
CL(89:3)-2H	CL(89:3)-2H	CL	(89:3)	(89:3)				C98 H184 O17 P2	847.651	12.294	0.00385261	0.803385	0.276117	0.169458	0.0258786	0.0227293	0.0206193	0.0159335	0.0250174	0.0146651	ug/mL
SM(d42:4)+HCOO	SM(d42:4)+HCOO	SM	(d42:4)	(d42:4)				C48 H90 O8 N2 P1	853.644	10.5047	0.188032	0.358288	0.176058	0.161719	0.0124724	0.0133028	0.00217104	0.00371222	0.00425981	0.00204075	ug/mL
SM(d43:1)+HCOO	SM(d43:1)+HCOO	SM	(d43:1)	(d43:1)				C49 H98 O8 N2 P1	873.707	13.838	0.125115	0.765247	0.328178	0.132128	0.0160276	0.0165702	0.0104018	0.00766987	0.0153754	0.00986008	ug/mL
SM(d43:2)+HCOO	SM(d43:2)+HCOO	SM	(d43:2)	(d43:2)				C49 H96 O8 N2 P1	871.691	12.8228	0.0545798	0.760719	0.234299	0.176852	0.0230635	0.0234034	0.019439	0.0119885	0.0236319	0.0145155	ug/mL
SM(d43:3)+HCOO	SM(d43:3)+HCOO	SM	(d43:3)	(d43:3)				C49 H94 O8 N2 P1	869.675	11.839	0.111944	0.614391	0.505683	0.106831	0.00326099	0.0117295	0.00292236	0.00140148	0.00376932	0.00583466	ug/mL
SM(d44:1)+HCOO	SM(d44:1)+HCOO	SM	(d44:1)	(d44:1)				C50 H100 O8 N2 P1	887.722	14.371	0.115236	1.4069	0.384656	0.0372477	0.00123937	0.00157613	0.000279782	0.0012274	0.00182017	0.00130719	ug/mL
SM(d44:2)+HCOO	SM(d44:2)+HCOO	SM	(d44:2)	(d44:2)				C50 H98 O8 N2 P1	885.707	13.314	0.0413071	0.85846	0.68094	0.0675927	0.00582195	0.00391918	0.00314218	0.00144847	0.00478586	0.00482549	ug/mL
SM(t34:1)+HCOO	SM(t34:1)+HCOO	SM	(t34:1)	(t34:1)				C40 H80 O9 N2 P1	763.561	8.3883	0.0197312	2.62387	0.0411835	0.495652	0.0330873	0.0323908	0.0261389	0.0591892	0.112814	0.0683879	ug/mL
SM(t36:1)+HCOO	SM(t36:1)+HCOO	SM	(t36:1)	(t36:1)				C42 H84 O9 N2 P1	791.592	9.65148	0.343783	4.54579	0.0136737	0.389198	0.0102148	0.00971376	0.00426236	0.0265749	0.0488919	0.0344998	ug/mL
SM(t40:1)+HCOO	SM(t40:1)+HCOO	SM	(t40:1)	(t40:1)				C46 H92 O9 N2 P1	847.655	11.9651	0.0437152	1.18713	0.665027	0.0645981	0.00942085	0.0101877	0.00580537	0.00671048	0.0162844	0.00717488	ug/mL
CL(90:12)-2H	CL(90:12)-2H	CL	(90:12)	(90:12)				C99 H168 O17 P2	845.588	7.66137	0.0276265	1.06542	0.687196	0.0797835	0.0144983	0.0161454	0.0100558	0.0129496	0.0142213	0.016191	ug/mL
SM(t41:1)+HCOO	SM(t41:1)+HCOO	SM	(t41:1)	(t41:1)				C47 H94 O9 N2 P1	861.67	12.512	0.178375	1.49216	0.222515	0.0886551	0.00524517	0.00496954	0.00284439	0.00499739	0.00903453	0.00545438	ug/mL
SM(t42:1)+HCOO	SM(t42:1)+HCOO	SM	(t42:1)	(t42:1)				C48 H96 O9 N2 P1	875.686	11.7563	0.0106004	0.891643	0.600265	0.0718619	0.00670098	0.0068676	0.006429	0.00474479	0.00847185	0.00461406	ug/mL
SM(t42:1)+HCOO	SM(t42:1)+HCOO	SM	(t42:1)	(t42:1)				C48 H96 O9 N2 P1	875.686	13.0322	0.0330172	1.3878	0.177951	0.113666	0.0100919	0.00907996	0.00678071	0.00961736	0.0155483	0.0108514	ug/mL
SM(t42:2)+HCOO	SM(t42:2)+HCOO	SM	(t42:2)	(t42:2)				C48 H94 O9 N2 P1	873.67	10.7856	0.130733	1.31001	0.385038	0.0743765	0.00539939	0.00487474	0.00448681	0.00424227	0.00941837	0.0056763	ug/mL
SM(t42:2)+HCOO	SM(t42:2)+HCOO	SM	(t42:2)	(t42:2)				C48 H94 O9 N2 P1	873.67	11.9221	0.0155024	0.892799	0.560696	0.177487	0.0447846	0.047233	0.038983	0.0320419	0.0529257	0.0319896	ug/mL
SM(t42:3)+HCOO	SM(t42:3)+HCOO	SM	(t42:3)	(t42:3)				C48 H92 O9 N2 P1	871.655	10.9744	0.0356484	1.05984	0.847401	0.067492	0.00619732	0.011627	0.00618011	0.0060581	0.0111291	0.00825363	ug/mL
phSM(t36:1)-CH3	phSM(t36:1)-CH3	phSM	(t36:1)	(t36:1)				C40 H80 O8 N2 P1	747.566	8.78751	0.0205885	1.3592	0.266812	1.45761	1.72778	1.68924	1.49912	1.66469	3.11935	1.89798	ug/mL
Cer(d15:1_15:0)-H	Cer(d30:1)-H	Cer	(d15:1_15:0)	(d15:1)	(15:0)			C30 H58 O3 N1	480.442	7.75031	0.108718	0.799818	0.36961	0.0620341	0.0029262	0.00351607	0.00390475	0.00397089	0.00191422	0.00239063	ug/mL
Cer(d20:1_12:0)+HCOO	Cer(d32:1)+HCOO	Cer	(d20:1_12:0)	(d20:1)	(12:0)			C33 H64 O5 N1	554.479	9.08784	0.037796	1.01023	0.949384	0.0745829	0.0153598	0.0205031	0.014271	0.0144767	0.0200378	0.0161325	ug/mL
Cer(d33:1+O)+HCOO	Cer(d33:1+O)+HCOO	Cer	(d33:1+O)	(d33:1+O)				C34 H66 O6 N1	584.49	9.18394	0.0740218	4.58113	0.000429615	0.143447	0.00114293	0.000810403	0.00119445	0.00511513	0.00515666	0.0041486	ug/mL
CL(66:2)-H	CL(66:2)-H	CL	(66:2)	(66:2)				C75 H141 O17 P2	1375.96	16.5643	0.0671571	0.798705	0.352051	0.140326	0.015672	0.0227962	0.0171464	0.0186866	0.00935977	0.0163733	ug/mL
Cer(d18:0_16:0)+HCOO	Cer(d34:0)+HCOO	Cer	(d18:0_16:0)	(d18:0)	(16:0)			C35 H70 O5 N1	584.526	10.7688	0.0358467	0.920078	0.320599	0.245803	0.107086	0.107094	0.0870594	0.0876852	0.095231	0.0942473	ug/mL
Cer(d18:1_16:0)+HCOO	Cer(d34:1)+HCOO	Cer	(d18:1_16:0)	(d18:1)	(16:0)			C35 H68 O5 N1	582.51	10.3387	0.0134103	0.913998	0.287097	1.04469	1.69546	1.72	1.44211	1.37729	1.61533	1.44717	ug/mL
Cer(d34:1+O)+HCOO	Cer(d34:1+O)+HCOO	Cer	(d18:1_16:0+O)	(d18:1)	(16:0+O)			C35 H68 O6 N1	598.505	9.81508	0.0173581	1.869	0.00244163	0.407593	0.0405488	0.0389214	0.0322902	0.065259	0.0776864	0.0659346	ug/mL
Cer(d18:2_16:0)+HCOO	Cer(d34:2)+HCOO	Cer	(d18:2_16:0)	(d18:2)	(16:0)			C35 H66 O5 N1	580.495	9.27708	0.0539129	0.605164	0.00300586	0.567256	0.13523	0.136087	0.112693	0.079011	0.0794219	0.0739556	ug/mL
Cer(d23:1_12:0)+HCOO	Cer(d35:1)+HCOO	Cer	(d23:1_12:0)	(d23:1)	(12:0)			C36 H70 O5 N1	596.526	10.9508	0.0115693	0.418176	0.0129545	0.237943	0.0158895	0.0205592	0.0131153	0.00636937	0.00809283	0.00626429	ug/mL
Cer(d24:0_12:0)+HCOO	Cer(d36:0)+HCOO	Cer	(d24:0_12:0)	(d24:0)	(12:0)			C37 H74 O5 N1	612.557	11.9472	0.0856955	0.813856	0.271005	0.114979	0.0123821	0.0149725	0.00908479	0.010717	0.00903123	0.00990825	ug/mL
Cer(d24:1_12:0)+HCOO	Cer(d36:1)+HCOO	Cer	(d24:1_12:0)	(d24:1)	(12:0)			C37 H72 O5 N1	610.542	11.047	0.40114	0.914564	0.6264	0.062852	0.00587192	0.00788999	0.00476959	0.00486674	0.00581486	0.00626665	ug/mL
CL(66:3)-H	CL(66:3)-H	CL	(66:3)	(66:3)				C75 H139 O17 P2	1373.95	16.2229	0.0584329	0.743473	0.29481	0.129995	0.0124801	0.0170276	0.00887318	0.00887166	0.00753617	0.0121273	ug/mL
Cer(d18:1_18:0)+HCOO	Cer(d36:1)+HCOO	Cer	(d18:1_18:0)	(d18:1)	(18:0)			C37 H72 O5 N1	610.542	11.542	0.0247346	0.773915	0.0288785	0.660322	0.294893	0.320297	0.254377	0.221309	0.232445	0.219216	ug/mL
Cer(d36:1+O)+HCOO	Cer(d36:1+O)+HCOO	Cer	(d36:1+O)	(d36:1+O)				C37 H72 O6 N1	626.537	11.0302	0.0349625	1.66325	0.0170978	0.123722	0.00506393	0.00558795	0.00385073	0.00679101	0.00884274	0.00848772	ug/mL
Cer(d18:2_18:0)+HCOO	Cer(d36:2)+HCOO	Cer	(d18:2_18:0)	(d18:2)	(18:0)			C37 H70 O5 N1	608.526	10.5139	0.0280168	0.792804	0.00442885	0.303916	0.0658401	0.0661524	0.0602305	0.0527658	0.0511475	0.0484818	ug/mL
Cer(d37:1)+HCOO	Cer(d37:1)+HCOO	Cer	(d37:1)	(d37:1)				C38 H74 O5 N1	624.557	12.1079	0.0279236	0.265401	0.000765134	0.329472	0.0275312	0.0253132	0.0208823	0.00649222	0.00643219	0.00664272	ug/mL
Cer(d18:1_20:0)+HCOO	Cer(d38:1)+HCOO	Cer	(d18:1_20:0)	(d18:1)	(20:0)			C39 H76 O5 N1	638.573	12.6746	0.0101584	0.578239	0.00590152	0.707508	0.196451	0.214852	0.164061	0.105165	0.11473	0.112802	ug/mL
Cer(d38:1+O)+HCOO	Cer(d38:1+O)+HCOO	Cer	(d38:1+O)	(d38:1+O)				C39 H76 O6 N1	654.568	12.155	0.261131	0.388107	0.0262135	0.0875687	0.00261767	0.00249043	0.00173479	0.000417639	0.000801087	0.00143705	ug/mL
CL(66:8)-2H	CL(66:8)-2H	CL	(66:8)	(66:8)				C75 H128 O17 P2	681.432	10.3416	0.0861324	0.834432	0.0177317	0.137194	0.0153984	0.0162521	0.0158497	0.0143462	0.0131105	0.0121789	ug/mL
Cer(d18:2_20:0)+HCOO	Cer(d38:2)+HCOO	Cer	(d18:2_20:0)	(d18:2)	(20:0)			C39 H74 O5 N1	636.557	11.7012	0.0623331	0.679261	0.00302872	0.283049	0.0399548	0.0404504	0.0349091	0.0251808	0.0275839	0.0255638	ug/mL
Cer(d18:2_20:5)+HCOO	Cer(d38:7)+HCOO	Cer	(d18:2_20:5)	(d18:2)	(20:5)			C39 H64 O5 N1	626.479	10.3352	0.0576257	0.896652	0.0645844	0.0941756	0.0106354	0.0109457	0.0101383	0.00934132	0.0101653	0.00893459	ug/mL
Cer(d18:1_21:0)+HCOO	Cer(d39:1)+HCOO	Cer	(d18:1_21:0)	(d18:1)	(21:0)			C40 H78 O5 N1	652.589	13.2124	0.0204596	0.330316	0.000424299	0.328039	0.0286091	0.0274493	0.0231983	0.00864115	0.00882422	0.00871441	ug/mL
Cer(d16:2_23:0)+HCOO	Cer(d39:2)+HCOO	Cer	(d16:2_23:0)	(d16:2)	(23:0)			C40 H76 O5 N1	650.573	12.26	0.135927	0.17906	0.000223461	0.173188	0.00651047	0.00621148	0.00567521	0.000590619	0.00103336	0.00167022	ug/mL
Cer(d18:1_22:0)+HCOO	Cer(d40:1)+HCOO	Cer	(d18:1_22:0)	(d18:1)	(22:0)			C41 H80 O5 N1	666.604	13.7358	0.0168959	0.626811	0.0118184	0.78111	0.272311	0.296138	0.221039	0.170451	0.159263	0.165146	ug/mL
Cer(d40:1+O)+HCOO	Cer(d40:1+O)+HCOO	Cer	(d40:1+O)	(d40:1+O)				C41 H80 O6 N1	682.599	13.2583	0.0317598	0.492184	0.0129308	0.223603	0.0191315	0.0175436	0.0131189	0.00663597	0.00939127	0.00848058	ug/mL
Cer(d28:0)+H	Cer(d28:0)+H	Cer	(d28:0)	(d28:0)				C28 H58 O3 N1	456.441	4.641	0.0668182	1.35043	0.0640589	0.051766	0.0023704	0.0016726	0.00215129	0.00262548	0.00318026	0.0025592	ug/mL
Cer(d33:0)+H	Cer(d33:0)+H	Cer	(d33:0)	(d33:0)				C33 H68 O3 N1	526.519	8.66718	0.0204721	0.941938	0.767499	0.0618766	0.0048178	0.00751087	0.00646089	0.00459526	0.0074703	0.00563304	ug/mL
CerP(m39:6)+NH4	CerP(m39:6)+NH4	CerP	(m39:6)	(m39:6)				C39 H72 O5 N2 P1	679.517	6.383	0.406387	4.01694	0.00264911	0.225301	0.00276366	0.00492886	0.00155654	0.0139441	0.0126615	0.0105473	ug/mL
PC(17:1_22:4)+H	PC(39:5)+H	PC	(17:1_22:4)	(17:1)	(22:4)			C47 H85 O8 N1 P1	822.601	7.663	0.040617	0.693904	0.50918	0.0652741	0.00324099	0.00173586	0.00241671	0.000876423	0.0035995	0.000654488	ug/mL
PC(19:0_20:5)+H	PC(39:5)+H	PC	(19:0_20:5)	(19:0)	(20:5)			C47 H85 O8 N1 P1	822.601	8.91862	0.046426	0.953637	0.884666	0.0740928	0.0069494	0.00378369	0.00795619	0.00762674	0.00699705	0.00319901	ug/mL
PC(29:1_10:4)+H	PC(39:5)+H	PC	(29:1_10:4)	(29:1)	(10:4)			C47 H85 O8 N1 P1	822.601	10.0176	0.00761246	0.973753	0.947087	0.147348	0.0260274	0.0128081	0.0277753	0.0214036	0.0334457	0.0100131	ug/mL
PC(39:6)+H	PC(39:6)+H	PC	(39:6)	(39:6)				C47 H83 O8 N1 P1	820.585	9.35188	0.12292	2.20069	0.119556	0.086198	0.00159231	0.00117159	0.00168273	0.00363716	0.00457665	0.00157184	ug/mL
PC(40:3)+H	PC(40:3)+H	PC	(40:3)	(40:3)				C48 H91 O8 N1 P1	840.648	11.633	0.114832	7.04415	0.0945847	0.113197	0.000410079	0.000680385	0.000359051	0.00325483	0.00578654	0.00116924	ug/mL
PC(29:1_11:3)+H	PC(40:4)+H	PC	(29:1_11:3)	(29:1)	(11:3)			C48 H89 O8 N1 P1	838.632	10.8305	0.117232	5.28012	0.132047	0.248549	0.00377595	0.00267673	0.00400621	0.0187281	0.0319156	0.00458049	ug/mL
PC(40:4e)+H	PC(40:4e)+H	PC	(40:4e)	(40:4e)				C48 H91 O7 N1 P1	824.653	11.5032	0.152583	7.50095	0.0827639	0.122287	0.000274703	0.00079246	0.000440219	0.00306792	0.00648637	0.00175251	ug/mL
PC(40:5)+H	PC(40:5)+H	PC	(40:5)	(40:5)				C48 H87 O8 N1 P1	836.616	10.7017	0.0372562	3.44837	0.0859518	0.459215	0.0232151	0.0149101	0.0198126	0.065967	0.102782	0.0310419	ug/mL
CerP(m39:6)+NH4	CerP(m39:6)+NH4	CerP	(m39:6)	(m39:6)				C39 H72 O5 N2 P1	679.517	7.607	0.0570786	0.665275	0.560373	0.423781	0.14909	0.00335099	0.151763	0.0253262	0.0954211	0.0816319	ug/mL
PC(40:5e)+H	PC(40:5e)+H	PC	(40:5e)	(40:5e)				C48 H89 O7 N1 P1	822.637	10.9424	0.101137	20.5944	0.0303241	0.232067	0.000708209	0.000556853	0.000381509	0.0116432	0.0167919	0.00547511	ug/mL
PC(40:6e)+H	PC(40:6e)+H	PC	(40:6e)	(40:6e)				C48 H87 O7 N1 P1	820.621	9.9042	0.0809507	1.77273	0.271451	0.0810654	0.000832553	0.00444503	0.0017474	0.00407491	0.00577486	0.00260364	ug/mL
PC(40:6e)+H	PC(40:6e)+H	PC	(40:6e)	(40:6e)				C48 H87 O7 N1 P1	820.621	10.59	0.0416601	9.24408	0.0510304	0.0933938	0.000244007	0.000182109	0.00024101	0.00226872	0.00308565	0.000812609	ug/mL
PC(18:1_22:6)+H	PC(40:7)+H	PC	(18:1_22:6)	(18:1)	(22:6)			C48 H83 O8 N1 P1	832.585	10.267	0.0629768	2.16468	0.181081	0.430682	0.0498225	0.0274014	0.0459312	0.0890069	0.138569	0.0390154	ug/mL
PC(40:7e)+H	PC(40:7e)+H	PC	(40:7e)	(40:7e)				C48 H85 O7 N1 P1	818.606	9.53672	0.0351581	11.0159	0.0855914	0.183143	0.000876159	0.000674317	0.000679552	0.00746777	0.0141907	0.00290734	ug/mL
PC(40:8)+H	PC(40:8)+H	PC	(40:8)	(40:8)				C48 H81 O8 N1 P1	830.569	9.543	0.0499111	21.3707	0.0377336	0.45439	0.00164858	0.00159459	0.00290273	0.0423952	0.0680688	0.0208782	ug/mL
PC(42:10)+H	PC(42:10)+H	PC	(42:10)	(42:10)				C50 H81 O8 N1 P1	854.569	7.70064	0.125694	6.79913	0.0384619	0.174052	0.00138458	0.000751781	0.00106589	0.0077753	0.0104843	0.00351289	ug/mL
PC(42:4e)+Na	PC(42:4e)+Na	PC	(42:4e)	(42:4e)				C50 H94 O7 N1 P1 Na1	874.666	11.288	1.06863	0.422988	0.546171	0.158426	8.28953e-05	0.0233493	0.00302335	0.00845135	2.4805e-09	0.00273901	ug/mL
PC(42:7)+H	PC(42:7)+H	PC	(42:7)	(42:7)				C50 H87 O8 N1 P1	860.616	9.992	0.0219752	2.71325	0.11517	0.0840872	0.0017761	0.000754209	0.000415906	0.00352424	0.00326063	0.00120895	ug/mL
PC(42:8)+H	PC(42:8)+H	PC	(42:8)	(42:8)				C50 H85 O8 N1 P1	858.601	9.04959	0.345719	12.5554	0.0309171	0.108436	0.000156391	0.000190959	0.000260429	0.00248315	0.00381333	0.00133445	ug/mL
PC(44:11)+H	PC(44:11)+H	PC	(44:11)	(44:11)				C52 H83 O8 N1 P1	880.585	8.21194	0.448217	9.58684	0.0563373	0.121704	0.000308909	0.000297501	0.000462855	0.00271601	0.00566263	0.00187223	ug/mL
PC(32:0_14:4)+Na	PC(46:4)+Na	PC	(32:0_14:4)	(32:0)	(14:4)			C54 H100 O8 N1 P1 Na1	944.708	7.064	0.0811005	0.584062	0.146075	0.102624	0.00494795	0.00278337	0.00510224	0.00342181	0.0028166	0.00125719	ug/mL
PC(34:0_14:4)+Na	PC(48:4)+Na	PC	(34:0_14:4)	(34:0)	(14:4)			C56 H104 O8 N1 P1 Na1	972.739	8.2189	0.116331	0.686261	0.288656	0.168758	0.0181554	0.00918188	0.0176585	0.0138905	0.0115456	0.00544265	ug/mL
PE(12:0e_6:0)+H	PE(18:0e)+H	PE	(12:0e_6:0)	(12:0e)	(6:0)			C23 H49 O7 N1 P1	482.324	2.67119	0.0712432	1.19947	0.3707	0.161522	0.0441995	0.0545055	0.0400947	0.0473295	0.0716854	0.0474705	ug/mL
PE(12:0p_6:0)+H	PE(18:0p)+H	PE	(12:0p_6:0)	(12:0p)	(6:0)			C23 H47 O7 N1 P1	480.308	1.85702	0.0324173	0.485053	0.189829	0.322229	0.0325332	0.0688195	0.0255303	0.0157368	0.0267519	0.0190563	ug/mL
PE(25:0p)+H	PE(25:0p)+H	PE	(25:0p)	(25:0p)				C30 H61 O7 N1 P1	578.418	1.371	0.0202442	0.912018	0.321923	3.32902	14.6713	14.8539	14.142	12.4086	15.4855	11.9311	ug/mL
PE(25:1e)+H	PE(25:1e)+H	PE	(25:1e)	(25:1e)				C30 H61 O7 N1 P1	578.418	1.371	0.0213263	0.926794	0.407219	3.09589	14.3673	14.5046	13.8076	12.3106	15.3805	11.864	ug/mL
PE(31:2e)+H	PE(31:2e)+H	PE	(31:2e)	(31:2e)				C36 H71 O7 N1 P1	660.496	6.83982	0.0199936	0.740791	0.0536682	0.311809	0.0533031	0.0619259	0.0575941	0.0360509	0.0522917	0.0396831	ug/mL
PE(11:0_21:0)+Na	PE(32:0)+Na	PE	(11:0_21:0)	(11:0)	(21:0)			C37 H74 O8 N1 P1 Na1	714.504	8.526	0.0271393	2.34863	0.0180532	0.528105	0.0409162	0.0408909	0.0400982	0.0894925	0.12241	0.0744074	ug/mL
PE(16:0p_16:1)+H	PE(32:1p)+H	PE	(16:0p_16:1)	(16:0p)	(16:1)			C37 H73 O7 N1 P1	674.512	9.91736	0.0243856	2.1218	0.0354879	0.275983	0.015511	0.0123926	0.0137917	0.0242685	0.0393097	0.0248908	ug/mL
PE(18:0e_14:4)+Na	PE(32:4e)+Na	PE	(18:0e_14:4)	(18:0e)	(14:4)			C37 H68 O7 N1 P1 Na1	692.463	1.31496	0.02836	0.908481	0.382861	1.16857	1.94872	1.80866	1.84591	1.49733	2.03381	1.55934	ug/mL
PE(33:1)+H	PE(33:1)+H	PE	(33:1)	(33:1)				C38 H75 O8 N1 P1	704.522	6.71767	0.0522447	0.653541	0.0125956	0.307394	0.0423933	0.0439728	0.0383763	0.0256865	0.0327776	0.0230601	ug/mL
PE(18:3e_15:0)+Na	PE(33:3e)+Na	PE	(18:3e_15:0)	(18:3e)	(15:0)			C38 H72 O7 N1 P1 Na1	708.494	1.31344	0.0313246	0.848376	0.149733	14.2668	198.22	177.062	178.455	144.693	184.804	140.279	ug/mL
PE(18:3e_15:0)+Na	PE(33:3e)+Na	PE	(18:3e_15:0)	(18:3e)	(15:0)			C38 H72 O7 N1 P1 Na1	708.494	2.11884	0.446855	0.815432	0.787843	0.357551	0.0313664	0.0621725	0.208646	0.0133495	0.11846	0.114602	ug/mL
PE(18:3e_15:0)+Na	PE(33:3e)+Na	PE	(18:3e_15:0)	(18:3e)	(15:0)			C38 H72 O7 N1 P1 Na1	708.494	2.99068	0.111461	3.38028	0.479555	0.833171	0.044243	0.147047	0.0659053	0.0309476	0.81004	0.0284029	ug/mL
PE(25:0_9:0)+Na	PE(34:0)+Na	PE	(25:0_9:0)	(25:0)	(9:0)			C39 H78 O8 N1 P1 Na1	742.536	9.674	0.00400691	1.34974	0.135493	0.776659	0.467775	0.441893	0.426634	0.50476	0.765656	0.533241	ug/mL
CerP(m41:2)+NH4	CerP(m41:2)+NH4	CerP	(m41:2)	(m41:2)				C41 H84 O5 N2 P1	715.611	7.96534	0.0849204	0.625983	0.00364489	0.27992	0.0318617	0.0360699	0.0301431	0.0193093	0.0223604	0.0197234	ug/mL
PE(16:0_18:1)+Na	PE(34:1)+Na	PE	(16:0_18:1)	(16:0)	(18:1)			C39 H76 O8 N1 P1 Na1	740.52	9.39861	0.0234028	3.83881	0.00838442	1.34835	0.134885	0.121989	0.104211	0.404417	0.601346	0.380372	ug/mL
PE(34:1e)+Na	PE(34:1e)+Na	PE	(34:1e)	(34:1e)				C39 H78 O7 N1 P1 Na1	726.541	6.65524	0.0416363	0.717006	0.04993	0.225066	0.0262517	0.031188	0.0261204	0.016907	0.0244645	0.0185415	ug/mL
PE(16:0p_18:1)+H	PE(34:1p)+H	PE	(16:0p_18:1)	(16:0p)	(18:1)			C39 H77 O7 N1 P1	702.543	11.0696	0.0473644	2.1367	0.00859877	0.814893	0.117067	0.120406	0.103842	0.205613	0.294089	0.229586	ug/mL
PE(16:0_18:2)+Na	PE(34:2)+Na	PE	(16:0_18:2)	(16:0)	(18:2)			C39 H74 O8 N1 P1 Na1	738.504	8.47855	0.0222442	5.65293	0.071018	0.458677	0.00963414	0.00977732	0.00772712	0.0202472	0.0797721	0.0533932	ug/mL
CerP(m43:5)+NH4	CerP(m43:5)+NH4	CerP	(m43:5)	(m43:5)				C43 H82 O5 N2 P1	737.596	8.162	0.0416797	1.224	0.831786	0.299452	0.0384803	0.0554765	0.0315305	0.0083283	0.0126712	0.132597	ug/mL
PE(16:0p_18:2)+H	PE(34:2p)+H	PE	(16:0p_18:2)	(16:0p)	(18:2)			C39 H75 O7 N1 P1	700.528	10.1655	0.113783	1.14548	0.57682	0.13943	0.0497692	0.0446129	0.0432202	0.0437128	0.0740602	0.0398482	ug/mL
PE(16:0e_18:3)+Na	PE(34:3e)+Na	PE	(16:0e_18:3)	(16:0e)	(18:3)			C39 H74 O7 N1 P1 Na1	722.51	1.49404	0.0690683	0.888663	0.249089	0.444477	0.291187	0.27853	0.228583	0.214757	0.246409	0.248253	ug/mL
PE(18:4_16:0)+Na	PE(34:4)+Na	PE	(18:4_16:0)	(18:4)	(16:0)			C39 H70 O8 N1 P1 Na1	734.473	9.341	0.021766	0.676933	0.0206404	0.461893	0.105985	0.10958	0.096321	0.0573489	0.0853434	0.0684334	ug/mL
PE(34:7e)+H	PE(34:7e)+H	PE	(34:7e)	(34:7e)				C39 H67 O7 N1 P1	692.465	1.315	0.02836	0.908481	0.382861	1.16857	1.94872	1.80866	1.84591	1.49733	2.03381	1.55934	ug/mL
PE(35:1e)+H	PE(35:1e)+H	PE	(35:1e)	(35:1e)				C40 H81 O7 N1 P1	718.575	10.59	0.0495505	0.767595	0.216147	0.453728	0.158477	0.137585	0.130365	0.0867825	0.15082	0.0897211	ug/mL
PE(14:1_21:1)+Na	PE(35:2)+Na	PE	(14:1_21:1)	(14:1)	(21:1)			C40 H76 O8 N1 P1 Na1	752.52	1.89171	1.62519	1.22203	0.853003	6.16592	0.595983	37.6154	0.600177	23.628	0.437556	23.3631	ug/mL
PE(23:1_12:1)+Na	PE(35:2)+Na	PE	(23:1_12:1)	(23:1)	(12:1)			C40 H76 O8 N1 P1 Na1	752.52	2.4354	0.0460504	94.4924	0.374397	12.7846	0.141687	0.192913	0.859291	112.102	0.449092	0.262265	ug/mL
CerP(m44:5)+Na	CerP(m44:5)+Na	CerP	(m44:5)	(m44:5)				C44 H80 O5 N1 P1 Na1	756.567	10.1987	0.0339886	0.461435	0.240048	0.941306	0.212169	0.206749	0.60692	0.151127	0.189782	0.132449	ug/mL
PE(14:1_21:1)+Na	PE(35:2)+Na	PE	(14:1_21:1)	(14:1)	(21:1)			C40 H76 O8 N1 P1 Na1	752.52	3.06	0.820009	189.757	0.371996	13.4373	0.047808	0.414629	0.190632	123.125	0.527832	0.271789	ug/mL
PE(23:1_12:1)+Na	PE(35:2)+Na	PE	(23:1_12:1)	(23:1)	(12:1)			C40 H76 O8 N1 P1 Na1	752.52	3.997	0.313511	0.853694	0.394533	0.131207	0.0196083	0.0221909	0.01623	0.0206654	0.0122957	0.016578	ug/mL
PE(35:2)+H	PE(35:2)+H	PE	(35:2)	(35:2)				C40 H77 O8 N1 P1	730.538	8.03331	0.00241889	2.18638	0.00639226	0.819981	0.112814	0.121739	0.0891531	0.260294	0.256428	0.191025	ug/mL
PE(18:0_18:1)+Na	PE(36:1)+Na	PE	(18:0_18:1)	(18:0)	(18:1)			C41 H80 O8 N1 P1 Na1	768.551	10.5685	0.00073203	2.82869	0.00374405	1.81906	0.356157	0.340149	0.327139	0.818125	1.16256	0.91432	ug/mL
PE(36:1e)+Na	PE(36:1e)+Na	PE	(36:1e)	(36:1e)				C41 H82 O7 N1 P1 Na1	754.572	10.9585	0.674759	0.665456	0.530599	0.29024	0.0699251	0.00205998	0.061099	0.0359202	0.0299545	0.0226868	ug/mL
CerP(m47:0+O)+NH4	CerP(m47:0+O)+NH4	CerP	(m47:0+O)	(m47:0+O)				C47 H100 O6 N2 P1	819.731	17.073	0.11571	0.535761	0.18638	0.259987	0.0405306	0.0277896	0.0237226	0.0212257	0.00197122	0.026116	ug/mL
PE(18:0p_18:1)+H	PE(36:1p)+H	PE	(18:0p_18:1)	(18:0p)	(18:1)			C41 H81 O7 N1 P1	730.575	12.1756	0.107701	1.04248	0.767797	0.0953718	0.0277492	0.0266502	0.0227933	0.0212647	0.0320402	0.0271668	ug/mL
PE(22:1_14:1)+Na	PE(36:2)+Na	PE	(22:1_14:1)	(22:1)	(14:1)			C41 H78 O8 N1 P1 Na1	766.536	1.47156	0.0884907	0.842345	0.399051	0.370616	0.173232	0.176799	0.10445	0.109123	0.134646	0.13906	ug/mL
PE(18:1_18:1)+Na	PE(36:2)+Na	PE	(18:1_18:1)	(18:1)	(18:1)			C41 H78 O8 N1 P1 Na1	766.536	9.53529	0.188355	2.40718	0.0137726	1.02948	0.177454	0.131644	0.130683	0.321975	0.444685	0.291974	ug/mL
PE(18:1p_18:1)+H	PE(36:2p)+H	PE	(18:1p_18:1)	(18:1p)	(18:1)			C41 H79 O7 N1 P1	728.559	11.138	0.13595	1.80713	0.044302	0.251345	0.0193226	0.014719	0.0158746	0.023959	0.0386721	0.0275742	ug/mL
PE(18:1_18:2)+Na	PE(36:3)+Na	PE	(18:1_18:2)	(18:1)	(18:2)			C41 H76 O8 N1 P1 Na1	764.52	8.733	0.0470162	0.67243	0.464796	0.360377	0.0518328	0.0504668	0.093905	0.0192324	0.0886616	0.0240398	ug/mL
PE(18:2_18:2)+Na	PE(36:4)+Na	PE	(18:2_18:2)	(18:2)	(18:2)			C41 H74 O8 N1 P1 Na1	762.504	8.0115	0.89263	2.42614	0.0962441	0.290175	0.0167808	0.0186958	0.00325631	0.0213088	0.0447426	0.0279201	ug/mL
Cer(d33:1)+H-H2O	Cer(d33:1)+H-H2O	Cer	(d33:1)	(d33:1)				C33 H64 O2 N1	506.493	9.70419	0.176211	0.426062	0.0462275	0.141172	0.00574429	0.00738996	0.0051208	0.0035925	0.00363192	0.000553371	ug/mL
CerP(t36:3)+NH4	CerP(t36:3)+NH4	CerP	(t36:3)	(t36:3)				C36 H72 O7 N2 P1	675.507	6.647	0.0144267	0.776499	0.0778315	0.510957	0.18392	0.18284	0.165224	0.115244	0.167875	0.129966	ug/mL
PE(18:1_18:3)+Na	PE(36:4)+Na	PE	(18:1_18:3)	(18:1)	(18:3)			C41 H74 O8 N1 P1 Na1	762.504	10.4353	0.0232202	1.2934	0.11903	0.342171	0.111659	0.109979	0.0916878	0.114819	0.16222	0.128216	ug/mL
PE(16:0p_20:4)+H	PE(36:4p)+H	PE	(16:0p_20:4)	(16:0p)	(20:4)			C41 H75 O7 N1 P1	724.528	9.94659	0.0410689	0.903322	0.502053	0.557488	0.45188	0.426158	0.390152	0.319988	0.486243	0.339353	ug/mL
PE(16:2e_20:5)+Na	PE(36:7e)+Na	PE	(16:2e_20:5)	(16:2e)	(20:5)			C41 H70 O7 N1 P1 Na1	742.478	10.1002	0.434273	15.5068	0.0215307	0.438398	0.00162085	0.00134272	0.00460131	0.0267633	0.0587554	0.0317884	ug/mL
PE(18:2e_19:0)+Na	PE(37:2e)+Na	PE	(18:2e_19:0)	(18:2e)	(19:0)			C42 H82 O7 N1 P1 Na1	766.572	9.557	0.0303568	0.702504	0.0745594	0.845093	0.405247	0.377079	0.34792	0.221153	0.352112	0.220738	ug/mL
PE(37:2e)+H	PE(37:2e)+H	PE	(37:2e)	(37:2e)				C42 H83 O7 N1 P1	744.59	10.6927	0.073665	2.50259	0.00284508	0.495499	0.0298891	0.0382218	0.0234992	0.0736162	0.0871954	0.0684515	ug/mL
PE(37:2e)+H	PE(37:2e)+H	PE	(37:2e)	(37:2e)				C42 H83 O7 N1 P1	744.59	13.525	0.347979	3.18576	0.0408159	0.267669	0.00298565	0.0105762	0.00738377	0.0235899	0.0136386	0.029499	ug/mL
PE(37:3e)+Na	PE(37:3e)+Na	PE	(37:3e)	(37:3e)				C42 H80 O7 N1 P1 Na1	764.556	6.445	0.0299215	0.643154	0.052776	0.871471	0.342713	0.349103	0.318272	0.190666	0.30069	0.158285	ug/mL
PE(18:0_20:2)+Na	PE(38:2)+Na	PE	(18:0_20:2)	(18:0)	(20:2)			C43 H82 O8 N1 P1 Na1	794.567	10.9888	0.115783	2.27725	0.0274461	0.307992	0.0151335	0.0155888	0.0138825	0.0293982	0.0449354	0.0272427	ug/mL
PE(38:2e)+H	PE(38:2e)+H	PE	(38:2e)	(38:2e)				C43 H85 O7 N1 P1	758.606	11.5607	0.0462389	0.628504	0.0110067	0.283994	0.0386063	0.0375395	0.029444	0.0213616	0.0222983	0.0227037	ug/mL
PE(38:3)+H	PE(38:3)+H	PE	(38:3)	(38:3)				C43 H81 O8 N1 P1	770.569	8.798	0.0821566	0.612053	0.174733	0.288252	0.0459627	0.0536885	0.0272633	0.0143024	0.0351854	0.0281907	ug/mL
PE(18:0p_20:4)+H	PE(38:4p)+H	PE	(18:0p_20:4)	(18:0p)	(20:4)			C43 H79 O7 N1 P1	752.559	11.1047	0.0186498	0.813728	0.173787	0.463785	0.194847	0.179926	0.154536	0.122879	0.175135	0.132699	ug/mL
PE(16:0p_22:5)+H	PE(38:5p)+H	PE	(16:0p_22:5)	(16:0p)	(22:5)			C43 H77 O7 N1 P1	750.543	10.0119	0.293118	1.73463	0.0589943	0.68513	0.124326	0.162576	0.127458	0.213424	0.312217	0.193121	ug/mL
PE(16:0p_22:5)+H	PE(38:5p)+H	PE	(16:0p_22:5)	(16:0p)	(22:5)			C43 H77 O7 N1 P1	750.543	10.626	0.00485229	0.918764	0.540668	2.12525	6.67506	6.68254	6.42998	5.2315	7.65515	5.29346	ug/mL
PE(18:3_20:3)+Na	PE(38:6)+Na	PE	(18:3_20:3)	(18:3)	(20:3)			C43 H74 O8 N1 P1 Na1	786.504	9.69628	0.170418	1.25539	0.403342	0.16696	0.0446625	0.0546215	0.0265117	0.0453474	0.068603	0.0439725	ug/mL
PE(16:0p_22:6)+H	PE(38:6p)+H	PE	(16:0p_22:6)	(16:0p)	(22:6)			C43 H75 O7 N1 P1	748.528	9.60885	0.0100422	1.42621	0.125392	0.849067	0.460364	0.422774	0.378955	0.513813	0.779423	0.506778	ug/mL
PE(38:8e)+Na	PE(38:8e)+Na	PE	(38:8e)	(38:8e)				C43 H72 O7 N1 P1 Na1	768.494	9.94802	0.0465039	0.916081	0.457812	0.184846	0.0521321	0.0481109	0.0471691	0.0396251	0.0545618	0.0408545	ug/mL
PE(39:2)+Na	PE(39:2)+Na	PE	(39:2)	(39:2)				C44 H84 O8 N1 P1 Na1	808.583	6.3281	0.0054256	0.682071	0.0612951	0.885092	0.419409	0.411479	0.350352	0.217896	0.354779	0.233016	ug/mL
PE(40:1)+H	PE(40:1)+H	PE	(40:1)	(40:1)				C45 H89 O8 N1 P1	802.632	11.4138	0.0341633	0.496317	0.0130346	0.388238	0.0611004	0.0499984	0.04111	0.0257642	0.0221883	0.0275913	ug/mL
PE(20:0p_20:4)+H	PE(40:4p)+H	PE	(20:0p_20:4)	(20:0p)	(20:4)			C45 H83 O7 N1 P1	780.59	12.2018	0.0404525	0.73377	0.213209	0.103421	0.00909742	0.00703896	0.00523751	0.00493613	0.00644129	0.00430609	ug/mL
PE(18:0p_22:5)+H	PE(40:5p)+H	PE	(18:0p_22:5)	(18:0p)	(22:5)			C45 H81 O7 N1 P1	778.575	11.123	0.0211622	1.88333	0.0258817	0.309895	0.025925	0.0208131	0.0201152	0.0348658	0.0525454	0.0384956	ug/mL
PE(40:6e)+H	PE(40:6e)+H	PE	(40:6e)	(40:6e)				C45 H81 O7 N1 P1	778.575	10.139	0.0740857	0.713475	0.0727662	0.704303	0.26853	0.269647	0.263913	0.156785	0.253911	0.161575	ug/mL
PE(18:0p_22:6)+H	PE(40:6p)+H	PE	(18:0p_22:6)	(18:0p)	(22:6)			C45 H79 O7 N1 P1	776.559	10.7576	0.0292566	0.983158	0.897957	0.231261	0.137792	0.11506	0.128301	0.112054	0.153293	0.109387	ug/mL
PE(18:1p_22:6)+H	PE(40:7p)+H	PE	(18:1p_22:6)	(18:1p)	(22:6)			C45 H77 O7 N1 P1	774.543	9.71053	0.0300997	1.48797	0.110614	0.417096	0.0951606	0.0754237	0.0894344	0.110228	0.168663	0.108009	ug/mL
PE(20:3e_20:5)+Na	PE(40:8e)+Na	PE	(20:3e_20:5)	(20:3e)	(20:5)			C45 H76 O7 N1 P1 Na1	796.525	11.1015	0.2682	0.684822	0.0191776	0.216447	0.0260949	0.0216746	0.0218607	0.0144402	0.0184405	0.0148036	ug/mL
PE(41:1)+H	PE(41:1)+H	PE	(41:1)	(41:1)				C46 H91 O8 N1 P1	816.648	14.561	0.0308179	0.459163	0.000206561	0.287896	0.0258588	0.0251163	0.0251635	0.0119201	0.00974341	0.0132966	ug/mL
PE(41:5)+H	PE(41:5)+H	PE	(41:5)	(41:5)				C46 H83 O8 N1 P1	808.585	6.32948	0.0054256	0.682084	0.0612854	0.885084	0.419409	0.411479	0.350352	0.217915	0.354774	0.233016	ug/mL
PE(42:5)+H	PE(42:5)+H	PE	(42:5)	(42:5)				C47 H85 O8 N1 P1	822.601	10.0279	0.0200093	0.75226	0.0817148	0.6144	0.239267	0.2189	0.236815	0.148024	0.222118	0.152666	ug/mL
PE(42:5e)+Na	PE(42:5e)+Na	PE	(42:5e)	(42:5e)				C47 H86 O7 N1 P1 Na1	830.603	6.28006	0.0111377	0.698403	0.065551	0.817213	0.374682	0.367567	0.308613	0.208407	0.317388	0.208129	ug/mL
PE(42:9e)+Na	PE(42:9e)+Na	PE	(42:9e)	(42:9e)				C47 H78 O7 N1 P1 Na1	822.541	9.933	0.0892701	17.2326	0.00428417	0.397309	0.00150845	0.00191364	0.00191278	0.021986	0.0390966	0.0308512	ug/mL
PE(43:0)+Na	PE(43:0)+Na	PE	(43:0)	(43:0)				C48 H96 O8 N1 P1 Na1	868.677	11.2275	0.0522165	0.789973	0.084442	0.165059	0.019884	0.0194251	0.0232561	0.0144085	0.0193675	0.0156488	ug/mL
PE(43:5e)+Na	PE(43:5e)+Na	PE	(43:5e)	(43:5e)				C48 H88 O7 N1 P1 Na1	844.619	9.96316	0.027445	0.692079	0.0588744	0.645369	0.226609	0.228733	0.194527	0.116834	0.193995	0.138931	ug/mL
PE(44:11)+Na	PE(44:11)+Na	PE	(44:11)	(44:11)				C49 H76 O8 N1 P1 Na1	860.52	1.21289	0.125726	0.619963	0.0184308	0.93361	0.417136	0.409644	0.384918	0.286674	0.172954	0.29158	ug/mL
PE(44:4)+Na	PE(44:4)+Na	PE	(44:4)	(44:4)				C49 H90 O8 N1 P1 Na1	874.63	6.13353	0.0202678	0.670871	0.0651501	0.738591	0.278996	0.287821	0.238801	0.13965	0.242461	0.158356	ug/mL
PE(45:4)+Na	PE(45:4)+Na	PE	(45:4)	(45:4)				C50 H92 O8 N1 P1 Na1	888.645	9.85213	0.0188098	0.666632	0.0188744	0.552409	0.148991	0.142074	0.132612	0.081868	0.116911	0.0836572	ug/mL
PE(47:0)+Na	PE(47:0)+Na	PE	(47:0)	(47:0)				C52 H104 O8 N1 P1 Na1	924.739	17.1369	0.00422288	1.11716	0.7917	0.508092	0.154117	0.385722	0.179869	0.290625	0.141654	0.371749	ug/mL
PE(47:2)+H	PE(47:2)+H	PE	(47:2)	(47:2)				C52 H101 O8 N1 P1	898.726	14.8187	0.0791616	0.48354	0.117412	0.221937	0.0162282	0.0231949	0.0268986	0.0106938	0.00235856	0.0190169	ug/mL
PE(47:2)+Na	PE(47:2)+Na	PE	(47:2)	(47:2)				C52 H100 O8 N1 P1 Na1	920.708	16.615	0.0837883	2.3092	0.564238	1.03979	0.020251	0.369196	0.116322	1.05916	0.0109988	0.0977642	ug/mL
PE(48:6)+H	PE(48:6)+H	PE	(48:6)	(48:6)				C53 H95 O8 N1 P1	904.679	11.0901	0.0336638	0.613373	0.0012733	0.604989	0.149582	0.157916	0.13753	0.0847833	0.0982313	0.0899534	ug/mL
PE(31:0_18:3)+Na	PE(49:3)+Na	PE	(31:0_18:3)	(31:0)	(18:3)			C54 H102 O8 N1 P1 Na1	946.724	4.902	0.0208034	0.833832	0.0146754	0.170516	0.0263941	0.0270235	0.0236722	0.021689	0.021216	0.0213749	ug/mL
PE(49:3)+Na	PE(49:3)+Na	PE	(49:3)	(49:3)				C54 H102 O8 N1 P1 Na1	946.724	16.614	0.0512261	0.396266	0.368401	0.801813	0.0782257	0.495707	0.116743	0.092443	0.0335288	0.14772	ug/mL
PE(49:3)+H	PE(49:3)+H	PE	(49:3)	(49:3)				C54 H103 O8 N1 P1	924.742	17.136	0.00422288	1.11716	0.7917	0.508092	0.154117	0.385722	0.179869	0.290625	0.141654	0.371749	ug/mL
PE(35:0_14:4)+Na	PE(49:4)+Na	PE	(35:0_14:4)	(35:0)	(14:4)			C54 H100 O8 N1 P1 Na1	944.708	7.04821	0.0564818	0.465468	0.000370493	0.382492	0.0441182	0.0462578	0.0412444	0.0234526	0.0185976	0.019215	ug/mL
PE(37:0_14:4)+Na	PE(51:4)+Na	PE	(37:0_14:4)	(37:0)	(14:4)			C56 H104 O8 N1 P1 Na1	972.739	8.22288	0.0222295	0.55712	0.000340938	0.655191	0.15394	0.157692	0.151243	0.0966819	0.0771941	0.0840012	ug/mL
PE(37:1_14:4)+Na	PE(51:5)+Na	PE	(37:1_14:4)	(37:1)	(14:4)			C56 H102 O8 N1 P1 Na1	970.724	7.32962	0.00611872	0.202692	3.98446e-07	0.667108	0.0906533	0.0937518	0.0916187	0.0200075	0.0174539	0.0184864	ug/mL
PE(51:5)+Na	PE(51:5)+Na	PE	(51:5)	(51:5)				C56 H102 O8 N1 P1 Na1	970.724	9.204	0.0367674	0.792486	0.557406	0.0843415	0.00575538	0.00539783	0.00573213	0.00215109	0.00805927	0.00317103	ug/mL
PE(51:5)+Na	PE(51:5)+Na	PE	(51:5)	(51:5)				C56 H102 O8 N1 P1 Na1	970.724	10.9352	0.064375	0.61024	0.00244897	0.599652	0.137878	0.154995	0.133208	0.0930222	0.0895971	0.0773927	ug/mL
PE(53:2)+H	PE(53:2)+H	PE	(53:2)	(53:2)				C58 H113 O8 N1 P1	982.82	12.4957	0.0286092	4.84533	0.0166326	0.309801	0.0137071	0.000288371	0.000524132	0.0232327	0.0208888	0.0262306	ug/mL
PE(53:3)+Na	PE(53:3)+Na	PE	(53:3)	(53:3)				C58 H110 O8 N1 P1 Na1	1002.79	14.421	0.0236787	0.4911	0.00101633	0.56811	0.102089	0.112656	0.0961514	0.0544187	0.0432745	0.0549877	ug/mL
PE(55:6)+H	PE(55:6)+H	PE	(55:6)	(55:6)				C60 H109 O8 N1 P1	1002.79	13.0177	0.0198742	0.410165	0.035553	0.271942	0.0304692	0.019107	0.0172572	0.00918006	0.00768166	0.010551	ug/mL
PE(55:6)+H	PE(55:6)+H	PE	(55:6)	(55:6)				C60 H109 O8 N1 P1	1002.79	14.4313	0.0236098	0.418189	0.00152823	0.598173	0.101822	0.112325	0.0959283	0.0341152	0.0405923	0.0549625	ug/mL
PE(56:6)+H	PE(56:6)+H	PE	(56:6)	(56:6)				C61 H111 O8 N1 P1	1016.8	16.541	0.478499	1.56545	0.436936	0.10009	0.00525375	0.0128124	0.000521939	0.0118636	0.0113617	0.00587325	ug/mL
PE(58:5)+Na	PE(58:5)+Na	PE	(58:5)	(58:5)				C63 H116 O8 N1 P1 Na1	1068.83	12.7673	0.0129787	0.504898	0.00912918	0.363785	0.038651	0.0519287	0.0492397	0.0210731	0.0205534	0.0289681	ug/mL
PE(58:5)+Na	PE(58:5)+Na	PE	(58:5)	(58:5)				C63 H116 O8 N1 P1 Na1	1068.83	14.2513	0.0344339	0.624641	0.00389428	0.587463	0.146328	0.167016	0.142908	0.0924948	0.0863919	0.106107	ug/mL
PE(59:5)+Na	PE(59:5)+Na	PE	(59:5)	(59:5)				C64 H118 O8 N1 P1 Na1	1082.85	15.55	0.0200015	0.287408	0.0538292	0.300811	0.0146557	0.026706	0.0348293	0.00605602	0.00243241	0.0134094	ug/mL
PE(59:5)+Na	PE(59:5)+Na	PE	(59:5)	(59:5)				C64 H118 O8 N1 P1 Na1	1082.85	16.4702	0.108925	0.446153	0.00262773	0.487802	0.0681604	0.0797499	0.0671227	0.0359461	0.0232595	0.036732	ug/mL
PG(8:0_21:0)+H	PG(29:0)+H	PG	(8:0_21:0)	(8:0)	(21:0)			C35 H70 O10 N0 P1	681.47	8.76753	0.00839184	0.859919	0.771263	0.853206	0.269256	1.09864	0.441163	0.320043	0.620229	0.615375	ug/mL
PG(29:2)+H	PG(29:2)+H	PG	(29:2)	(29:2)				C35 H66 O10 N0 P1	677.439	6.312	0.0362603	1.55096	0.492947	0.183177	0.00523493	0.0239034	0.00426549	0.0102753	0.0144791	0.0270534	ug/mL
PG(29:2e)+H	PG(29:2e)+H	PG	(29:2e)	(29:2e)				C35 H68 O9 N0 P1	663.46	7.65	0.729767	0.512055	0.155098	0.32841	0.0614941	0.0265323	0.0602855	0.0286932	0.0106671	0.0365835	ug/mL
PG(29:4)+Na	PG(29:4)+Na	PG	(29:4)	(29:4)				C35 H61 O10 N0 P1 Na1	695.389	2.173	0.183631	1.43118	0.114365	0.30873	0.0647739	0.0494682	0.0463106	0.0584808	0.0927585	0.078541	ug/mL
PG(31:0)+NH4	PG(31:0)+NH4	PG	(31:0)	(31:0)				C37 H77 O10 N1 P1	726.528	7.503	0.254618	1.99377	0.061942	0.336008	0.0256271	0.0172211	0.031735	0.0429695	0.0666999	0.0390323	ug/mL
PG(31:2e)+NH4	PG(31:2e)+NH4	PG	(31:2e)	(31:2e)				C37 H75 O9 N1 P1	708.517	10.6502	0.20818	1.48749	0.247864	9.81934	47.2206	40.9986	75.5382	76.1296	112.093	55.3645	ug/mL
PG(31:7)+H	PG(31:7)+H	PG	(31:7)	(31:7)				C37 H60 O10 N0 P1	695.392	2.182	0.183563	1.43032	0.114635	0.308455	0.0647707	0.0495409	0.0463268	0.0584713	0.0927539	0.078539	ug/mL
PG(32:2e)+NH4	PG(32:2e)+NH4	PG	(32:2e)	(32:2e)				C38 H77 O9 N1 P1	722.533	10.6535	0.116259	1.44606	0.171021	1.77351	1.85761	1.84243	1.67439	2.02867	3.5371	2.20598	ug/mL
PG(33:0)+H	PG(33:0)+H	PG	(33:0)	(33:0)				C39 H78 O10 N0 P1	737.533	7.059	0.191475	0.390807	0.0180215	0.357484	0.0433656	0.041519	0.0256885	0.0122949	0.0136341	0.0172837	ug/mL
PG(34:2)+H	PG(34:2)+H	PG	(34:2)	(34:2)				C40 H76 O10 N0 P1	747.517	2.832	0.0321912	0.319354	4.17858e-05	0.301865	0.0230606	0.0211312	0.0222764	0.0066698	0.00641172	0.00814537	ug/mL
Cer(d34:0)+H	Cer(d34:0)+H	Cer	(d34:0)	(d34:0)				C34 H70 O3 N1	540.535	8.90763	0.0848964	2.26953	0.228324	0.224892	0.024659	0.000725825	0.00149045	0.0177704	0.0230905	0.0201334	ug/mL
Co(Q8)+NH4	Co(Q8)+NH4	Co	(Q8)	(Q8)				C49 H78 O4 N1	744.593	13.5297	0.0774306	1.96117	0.0203802	0.543702	0.064458	0.074448	0.0628278	0.14752	0.0979808	0.150133	ug/mL
PG(16:2e_19:0)+NH4	PG(35:2e)+NH4	PG	(16:2e_19:0)	(16:2e)	(19:0)			C41 H83 O9 N1 P1	764.58	12.453	0.0412403	1.09841	0.841325	0.50369	0.380487	0.0844258	0.181116	0.141839	0.279434	0.288331	ug/mL
PG(37:0)+H	PG(37:0)+H	PG	(37:0)	(37:0)				C43 H86 O10 N0 P1	793.595	11.6905	0.0221015	1.06928	0.606783	0.022814	0.00239714	0.00179411	0.00183472	0.00228962	0.00231799	0.00183585	ug/mL
PG(37:1)+H	PG(37:1)+H	PG	(37:1)	(37:1)				C43 H84 O10 N0 P1	791.58	10.9334	0.0270271	3.94855	0.211985	0.273973	0.00855381	0.00563384	0.00364493	0.00738509	0.04629	0.0167378	ug/mL
PG(38:0)+Na	PG(38:0)+Na	PG	(38:0)	(38:0)				C44 H87 O10 N0 P1 Na1	829.593	6.26508	0.0369673	0.893637	0.62241	0.739542	0.778684	0.736297	0.67612	0.503693	0.938073	0.516283	ug/mL
PG(38:0)+NH4	PG(38:0)+NH4	PG	(38:0)	(38:0)				C44 H91 O10 N1 P1	824.638	10.762	0.0102705	1.12258	0.676997	0.14223	0.0376465	0.0327638	0.0398481	0.032488	0.0608697	0.0304165	ug/mL
Co(Q9)+H	Co(Q9)+H	Co	(Q9)	(Q9)				C54 H83 O4	795.629	15.0002	0.169681	2.40355	0.00204371	0.273783	0.00976824	0.0108069	0.0120411	0.0277507	0.0220859	0.0285582	ug/mL
PG(38:3e)+Na	PG(38:3e)+Na	PG	(38:3e)	(38:3e)				C44 H83 O9 N0 P1 Na1	809.567	11.6854	0.00568472	0.653164	0.686437	0.198	0.00487857	0.0452776	0.00372451	0.0153859	0.00304745	0.0167596	ug/mL
PG(32:1_8:0)+NH4	PG(40:1)+NH4	PG	(32:1_8:0)	(32:1)	(8:0)			C46 H93 O10 N1 P1	850.653	13.7279	0.114004	1.32211	0.122455	0.258051	0.0508661	0.0613121	0.0408476	0.055896	0.0759605	0.0704607	ug/mL
PG(40:2)+H	PG(40:2)+H	PG	(40:2)	(40:2)				C46 H88 O10 N0 P1	831.611	11.4948	0.013596	1.24204	0.674319	0.0520563	0.00155389	0.00251193	0.00279471	0.00467465	0.00316463	0.000681779	ug/mL
PG(35:0_6:0)+NH4	PG(41:0)+NH4	PG	(35:0_6:0)	(35:0)	(6:0)			C47 H97 O10 N1 P1	866.684	12.1793	0.0170714	3.2419	0.2667	0.247888	1.43798e-08	0.00918534	0.00851718	1.00164e-07	0.0325683	0.0248214	ug/mL
PG(43:2)+H	PG(43:2)+H	PG	(43:2)	(43:2)				C49 H94 O10 N0 P1	873.658	12.8684	0.0218343	1.1128	0.60372	0.0433453	0.00626956	0.00306501	0.00517279	0.00512878	0.00516177	0.00585325	ug/mL
PG(43:3)+H	PG(43:3)+H	PG	(43:3)	(43:3)				C49 H92 O10 N0 P1	871.642	12.1717	0.100351	5.81663	0.00878456	0.245725	0.00384703	0.000811789	0.00239072	0.0105317	0.0179099	0.012563	ug/mL
PG(43:4)+H	PG(43:4)+H	PG	(43:4)	(43:4)				C49 H90 O10 N0 P1	869.627	11.459	0.166821	1.09367	0.25219	0.0461738	0.0397253	0.0418277	0.0494026	0.0491908	0.0477715	0.0462597	ug/mL
PG(25:0_19:0)+NH4	PG(44:0)+NH4	PG	(25:0_19:0)	(25:0)	(19:0)			C50 H103 O10 N1 P1	908.731	13.5114	0.0183498	1.31652	0.699458	0.26157	0.0573844	0.0244378	0.00732475	0.0244177	0.0194226	0.073524	ug/mL
PG(25:0_19:1)+NH4	PG(44:1)+NH4	PG	(25:0_19:1)	(25:0)	(19:1)			C50 H101 O10 N1 P1	906.716	12.8294	0.0230982	1.33518	0.489391	0.0511082	0.00388783	0.0019393	0.00139873	0.00271634	0.00468255	0.00224892	ug/mL
PG(45:0)+Na	PG(45:0)+Na	PG	(45:0)	(45:0)				C51 H101 O10 N0 P1 Na1	927.702	11.012	0.0350386	0.78987	0.0293236	1.15258	0.96073	0.906699	0.858263	0.67314	0.816028	0.663773	ug/mL
PG(37:1_8:0)+Na	PG(45:1)+Na	PG	(37:1_8:0)	(37:1)	(8:0)			C51 H99 O10 N0 P1 Na1	925.687	9.318	0.15664	0.301008	0.0128288	0.408327	0.0380638	0.0505815	0.0343199	0.00838473	0.0213904	0.00723834	ug/mL
PG(46:2)+H	PG(46:2)+H	PG	(46:2)	(46:2)				C52 H100 O10 N0 P1	915.705	14.1744	0.0062823	0.852701	0.686858	0.07703	0.0036866	0.00366357	0.00840369	0.00439297	0.00596347	0.00307688	ug/mL
PG(46:3)+H	PG(46:3)+H	PG	(46:3)	(46:3)				C52 H98 O10 N0 P1	913.689	13.5199	0.267261	1.43479	0.14321	0.0661188	0.00314049	0.00298167	0.00194757	0.00368788	0.0048396	0.00305088	ug/mL
PG(48:3)+H	PG(48:3)+H	PG	(48:3)	(48:3)				C54 H102 O10 N0 P1	941.721	14.031	0.523572	0.563584	0.0796858	0.898556	0.332919	0.391978	0.29787	0.0775434	0.242096	0.256776	ug/mL
DG(14:1e)+H	DG(14:1e)+H	DG	(14:1e)	(14:1e)				C17 H33 O4	301.237	14.815	0.246923	0.81402	0.482763	0.217201	0.0449709	0.0277662	0.0633383	0.0337022	0.044297	0.0327688	ug/mL
PG(49:0)+H	PG(49:0)+H	PG	(49:0)	(49:0)				C55 H110 O10 N0 P1	961.783	15.8522	0.0247477	0.184978	0.00955171	0.662661	0.105222	0.065424	0.108315	0.0337575	0.00519532	0.012649	ug/mL
PG(51:2)+Na	PG(51:2)+Na	PG	(51:2)	(51:2)				C57 H109 O10 N0 P1 Na1	1007.77	11.556	0.111735	0.623584	0.00791616	0.541337	0.137462	0.111013	0.116897	0.0785476	0.082539	0.0667536	ug/mL
PG(52:1)+Na	PG(52:1)+Na	PG	(52:1)	(52:1)				C58 H113 O10 N0 P1 Na1	1023.8	14.4372	0.103167	0.721526	0.00340948	0.540926	0.155258	0.174873	0.151934	0.115148	0.117495	0.115179	ug/mL
PI(21:1e)+H	PI(21:1e)+H	PI	(21:1e)	(21:1e)				C30 H58 O12 N0 P1	641.366	1.713	1.68137	0.675591	0.0184144	3.55633	6.2283	7.22279	5.62991	4.61169	3.7612	4.51806	ug/mL
PI(34:0e)+NH4	PI(34:0e)+NH4	PI	(34:0e)	(34:0e)				C43 H89 O12 N1 P1	842.612	7.53443	0.166054	0.497006	0.152773	0.388617	0.0463879	0.0874582	0.041847	0.0383152	0.0125382	0.0364671	ug/mL
PI(35:0e)+H	PI(35:0e)+H	PI	(35:0e)	(35:0e)				C44 H88 O12 N0 P1	839.601	7.73279	0.0241622	0.834884	0.374142	0.810531	0.635979	0.916152	0.605743	0.623539	0.476447	0.701589	ug/mL
DG(14:1e)+H	DG(14:1e)+H	DG	(14:1e)	(14:1e)				C17 H33 O4	301.237	15.431	0.139506	0.386109	0.00968819	1.40111	0.621776	0.454153	0.506264	0.183246	0.296867	0.130786	ug/mL
PI(36:2e)+NH4	PI(36:2e)+NH4	PI	(36:2e)	(36:2e)				C45 H89 O12 N1 P1	866.612	6.122	0.158018	0.452389	0.00497728	0.713129	0.142416	0.170621	0.173906	0.0559864	0.0670934	0.0972075	ug/mL
DG(14:1e)+H	DG(14:1e)+H	DG	(14:1e)	(14:1e)				C17 H33 O4	301.237	16.0704	0.667985	0.0542686	0.382395	2.27038	0.0308711	0.0593355	3.73157	0.0801549	0.057606	0.0696416	ug/mL
PI(38:5e)+H	PI(38:5e)+H	PI	(38:5e)	(38:5e)				C47 H84 O12 N0 P1	871.569	13.0358	0.0914755	0.870717	0.790998	0.458143	0.0917244	0.30975	0.108814	0.182392	0.0810364	0.180888	ug/mL
PI(41:0e)+NH4	PI(41:0e)+NH4	PI	(41:0e)	(41:0e)				C50 H103 O12 N1 P1	940.721	13.8745	0.0972253	0.675447	0.469651	0.131435	0.00247508	0.0160262	0.0105657	0.0069231	0.0064663	0.00624377	ug/mL
PI(41:1e)+NH4	PI(41:1e)+NH4	PI	(41:1e)	(41:1e)				C50 H101 O12 N1 P1	938.706	13.2037	0.0512804	1.16972	0.772923	0.137064	0.0179324	0.01922	0.00593623	0.0294696	0.00686565	0.0140665	ug/mL
PI(44:2)+NH4	PI(44:2)+NH4	PI	(44:2)	(44:2)				C53 H103 O13 N1 P1	992.716	3.381	0.0943726	0.323209	0.0017646	0.58295	0.0781905	0.0979796	0.0742057	0.0230994	0.0297314	0.0280929	ug/mL
PI(45:2)+NH4	PI(45:2)+NH4	PI	(45:2)	(45:2)				C54 H105 O13 N1 P1	1006.73	3.53507	0.0504776	0.396287	0.0638536	0.352747	0.0377649	0.0528003	0.0260369	0.00790942	0.0249421	0.0133563	ug/mL
PI(51:0)+H	PI(51:0)+H	PI	(51:0)	(51:0)				C60 H118 O13 N0 P1	1077.83	12.5899	0.034628	0.596215	0.0937567	1.05571	0.469572	0.659103	0.438613	0.346799	0.181279	0.406362	ug/mL
PI(52:1)+H	PI(52:1)+H	PI	(52:1)	(52:1)				C61 H118 O13 N0 P1	1089.83	12.791	0.249885	0.384733	0.0269731	0.752311	0.144343	0.213327	0.136139	0.0692935	0.0317324	0.088959	ug/mL
PI(52:1)+H	PI(52:1)+H	PI	(52:1)	(52:1)				C61 H118 O13 N0 P1	1089.83	14.261	0.01648	0.420702	0.0261858	1.08405	0.312068	0.4628	0.292342	0.173438	0.0975216	0.178018	ug/mL
PIP(34:0e)+H	PIP(34:0e)+H	PIP	(34:0e)	(34:0e)				C43 H87 O15 N0 P2	905.551	8.92336	0.0674651	0.745047	0.347063	0.374046	0.0543724	0.123575	0.115335	0.0897763	0.0649285	0.0638051	ug/mL
PIP2(19:2)+H	PIP2(19:2)+H	PIP2	(19:2)	(19:2)				C28 H52 O19 N0 P3	785.231	12.3036	0.0445242	0.84371	0.449768	4.78294	19.5359	26.015	24.7453	12.7056	26.1724	20.4316	ug/mL
DG(14:1e)+H	DG(14:1e)+H	DG	(14:1e)	(14:1e)				C17 H33 O4	301.237	16.56	0.607309	0.0215787	0.114507	3.52079	3.61503	0.0697613	3.74406	0.0976202	0.043746	0.0189384	ug/mL
PIP3(25:0e)+H	PIP3(25:0e)+H	PIP3	(25:0e)	(25:0e)				C34 H71 O21 N0 P4	939.343	17.7707	0.247327	0.964172	0.937737	0.417974	0.208177	0.167969	0.172863	0.325365	0.0626774	0.141296	ug/mL
PS(30:1)+Na	PS(30:1)+Na	PS	(30:1)	(30:1)				C36 H68 O10 N1 P1 Na1	728.447	1.255	0.201636	0.964723	0.930678	1.49176	3.81328	4.0153	3.37035	3.88524	1.03056	5.88806	ug/mL
PS(33:3)+Na	PS(33:3)+Na	PS	(33:3)	(33:3)				C39 H70 O10 N1 P1 Na1	766.463	9.23812	0.0931021	0.0782671	0.00730539	1.82947	0.850439	0.473731	0.567236	0.0461283	0.0125857	0.0893209	ug/mL
PS(34:0e)+H	PS(34:0e)+H	PS	(34:0e)	(34:0e)				C40 H81 O9 N1 P1	750.564	11.4687	0.133633	4.67299	0.432559	2.02348	0.156319	0.315164	0.326198	0.121718	0.125327	3.48051	ug/mL
PS(35:6)+H	PS(35:6)+H	PS	(35:6)	(35:6)				C41 H69 O10 N1 P1	766.465	9.22051	0.0931021	0.0782671	0.00730539	1.82947	0.850439	0.473731	0.567236	0.0461283	0.0125857	0.0893209	ug/mL
PS(18:0_18:1)+Na	PS(36:1)+Na	PS	(18:0_18:1)	(18:0)	(18:1)			C42 H80 O10 N1 P1 Na1	812.541	9.376	0.308477	2.62649	0.0256612	1.49118	0.341062	0.321929	0.186382	0.691233	0.560615	0.979026	ug/mL
PS(18:1_18:1)+Na	PS(36:2)+Na	PS	(18:1_18:1)	(18:1)	(18:1)			C42 H78 O10 N1 P1 Na1	810.526	8.617	0.55139	7.12082	0.193449	1.13618	0.0766563	0.0652662	0.00247126	0.306857	0.0378193	0.683526	ug/mL
DG(14:1e)+H	DG(14:1e)+H	DG	(14:1e)	(14:1e)				C17 H33 O4	301.237	17.4326	0.749778	0.264251	0.382047	4.26485	2.07461	13.6325	1.12068	0.0652084	0.441465	3.9401	ug/mL
PS(27:1_11:2)+Na	PS(38:3)+Na	PS	(27:1_11:2)	(27:1)	(11:2)			C44 H80 O10 N1 P1 Na1	836.541	9.10995	0.110033	2.16614	0.059557	1.70793	0.598374	0.520938	0.756418	1.42214	0.855006	1.78596	ug/mL
PS(40:2e)+Na	PS(40:2e)+Na	PS	(40:2e)	(40:2e)				C46 H88 O9 N1 P1 Na1	852.609	6.23294	0.154378	0.778772	0.459094	1.22165	1.67022	1.81404	1.49518	1.34263	0.508266	2.02694	ug/mL
PS(41:1)+H	PS(41:1)+H	PS	(41:1)	(41:1)				C47 H91 O10 N1 P1	860.638	3.549	0.102724	0.436081	0.0177071	0.6244	0.119403	0.136848	0.118929	0.0639376	0.0212694	0.0784017	ug/mL
PS(42:1)+H	PS(42:1)+H	PS	(42:1)	(42:1)				C48 H93 O10 N1 P1	874.653	3.77	0.116677	0.657907	0.192189	0.589592	0.2222	0.251372	0.196996	0.161157	0.0609232	0.219091	ug/mL
PS(42:4)+H	PS(42:4)+H	PS	(42:4)	(42:4)				C48 H87 O10 N1 P1	868.606	1.25	0.349421	1.83724	0.296036	1.08567	0.157577	0.508905	0.353898	1.00698	0.26593	0.601778	ug/mL
PS(43:1)+Na	PS(43:1)+Na	PS	(43:1)	(43:1)				C49 H94 O10 N1 P1 Na1	910.651	10.1021	0.238888	2.17978	0.392179	0.300211	0.00219246	0.0427494	5.58219e-07	0.0314043	0.01231	0.0542502	ug/mL
PS(43:2)+Na	PS(43:2)+Na	PS	(43:2)	(43:2)				C49 H92 O10 N1 P1 Na1	908.635	9.04376	0.109241	0.934682	0.9496	0.321227	4.76181e-09	0.0153749	0.138901	0.0936513	0.0364404	0.0141075	ug/mL
PS(45:2)+Na	PS(45:2)+Na	PS	(45:2)	(45:2)				C51 H96 O10 N1 P1 Na1	936.666	10.1881	0.0524047	0.101335	0.144926	1.27676	0.00442112	0.553286	0.520862	0.0604851	0.000770917	0.0480407	ug/mL
PS(52:2)+Na	PS(52:2)+Na	PS	(52:2)	(52:2)				C58 H110 O10 N1 P1 Na1	1034.78	7.76147	0.124591	0.971518	0.94029	0.409273	0.268486	0.305222	0.231534	0.315187	0.0786033	0.388517	ug/mL
PS(38:1_14:2)+Na	PS(52:3)+Na	PS	(38:1_14:2)	(38:1)	(14:2)			C58 H108 O10 N1 P1 Na1	1032.76	6.7212	0.206851	0.410249	0.0394632	0.460208	0.0625623	0.0794911	0.0706058	0.0225523	0.0105702	0.0541207	ug/mL
PS(54:2)+Na	PS(54:2)+Na	PS	(54:2)	(54:2)				C60 H114 O10 N1 P1 Na1	1062.81	8.895	0.118581	0.966083	0.928591	0.278278	0.0998959	0.143454	0.106014	0.158655	0.0347513	0.144109	ug/mL
Cer(d16:0_18:0)+H	Cer(d34:0)+H	Cer	(d16:0_18:0)	(d16:0)	(18:0)			C34 H70 O3 N1	540.535	9.41218	0.00874164	1.18985	0.318477	0.309952	0.158798	0.164848	0.158901	0.157936	0.244268	0.171956	ug/mL
SM(d36:3)+H	SM(d36:3)+H	SM	(d36:3)	(d36:3)				C41 H80 O6 N2 P1	727.575	9.24331	0.05488	1.38941	0.29464	0.17225	0.0292284	0.0143103	0.0225738	0.0311398	0.0401626	0.020555	ug/mL
SM(d36:4)+H	SM(d36:4)+H	SM	(d36:4)	(d36:4)				C41 H78 O6 N2 P1	725.559	8.77428	0.0141337	1.40392	0.14461	0.928821	0.551269	0.54667	0.480399	0.548651	0.94644	0.720769	ug/mL
SM(d36:5)+H	SM(d36:5)+H	SM	(d36:5)	(d36:5)				C41 H76 O6 N2 P1	723.544	7.64113	0.0747751	0.82885	0.278312	0.0952423	0.00736444	0.00886627	0.00800015	0.00530927	0.00866838	0.00610608	ug/mL
SM(d37:1)+Na	SM(d37:1)+Na	SM	(d37:1)	(d37:1)				C42 H85 O6 N2 P1 Na1	767.604	7.58067	0.0935323	0.073465	9.59869e-06	0.185422	0.00604299	0.00657936	0.00592241	0.000407168	0.00044532	0.000509903	ug/mL
SM(d18:1_19:1)+H	SM(d37:2)+H	SM	(d18:1_19:1)	(d18:1)	(19:1)			C42 H84 O6 N2 P1	743.606	9.57223	1.22811	0.291972	0.103453	0.17522	0.0116342	0.0028773	0.00930317	0.00237663	0.00322848	0.00134812	ug/mL
SM(d38:0)+Na	SM(d38:0)+Na	SM	(d38:0)	(d38:0)				C43 H89 O6 N2 P1 Na1	783.635	10.24	0.490632	0.500283	0.0565572	0.13699	0.00719468	0.00684089	0.00539842	0.00418278	0.00446743	0.00107229	ug/mL
SM(d38:4)+H	SM(d38:4)+H	SM	(d38:4)	(d38:4)				C43 H82 O6 N2 P1	753.591	10.0187	0.178024	2.01013	0.239886	0.436458	0.0514097	0.0571843	0.0430121	0.0690124	0.174986	0.0607501	ug/mL
SM(d17:0_21:5)+H	SM(d38:5)+H	SM	(d17:0_21:5)	(d17:0)	(21:5)			C43 H80 O6 N2 P1	751.575	8.97079	0.0182004	1.7185	0.160208	0.132908	0.00655082	0.00616513	0.0053687	0.00783868	0.0153421	0.0078978	ug/mL
SM(d40:4)+H	SM(d40:4)+H	SM	(d40:4)	(d40:4)				C45 H86 O6 N2 P1	781.622	8.305	0.120835	0.892294	0.41317	0.0766938	0.00967391	0.00775674	0.00693811	0.00622394	0.00775657	0.0077636	ug/mL
SM(d18:1_22:3)+H	SM(d40:4)+H	SM	(d18:1_22:3)	(d18:1)	(22:3)			C45 H86 O6 N2 P1	781.622	11.2094	0.0791876	1.12231	0.615915	0.140947	0.0706965	0.0662244	0.0544296	0.0598438	0.0985497	0.0563602	ug/mL
SM(d16:0_24:5)+H	SM(d40:5)+H	SM	(d16:0_24:5)	(d16:0)	(24:5)			C45 H84 O6 N2 P1	779.606	10.2	0.302802	1.96422	0.0281131	0.167981	0.00544612	0.006233	0.00623791	0.00971211	0.0150876	0.0103933	ug/mL
SM(d18:1_23:3)+H	SM(d41:4)+H	SM	(d18:1_23:3)	(d18:1)	(23:3)			C46 H88 O6 N2 P1	795.637	11.7834	0.102089	0.859709	0.485894	0.0908807	0.0100806	0.011121	0.00820057	0.00622118	0.0114791	0.00757697	ug/mL
SM(d18:1_24:3)+H	SM(d42:4)+H	SM	(d18:1_24:3)	(d18:1)	(24:3)			C47 H90 O6 N2 P1	809.653	12.3152	0.0643229	1.16939	0.284355	0.208536	0.115429	0.119523	0.0929347	0.128636	0.14904	0.105751	ug/mL
SM(d42:5)+H	SM(d42:5)+H	SM	(d42:5)	(d42:5)				C47 H88 O6 N2 P1	807.637	11.3576	0.253383	0.908826	0.629336	0.115589	0.0181913	0.0157235	0.0254827	0.020217	0.0194205	0.0143446	ug/mL
DG(19:1)+H	DG(19:1)+H	DG	(19:1)	(19:1)				C22 H41 O5	385.295	12.165	0.258292	0.767982	0.098472	0.170681	0.0252157	0.0178054	0.0242884	0.0184652	0.0161474	0.01708	ug/mL
SM(d42:8)+H	SM(d42:8)+H	SM	(d42:8)	(d42:8)				C47 H82 O6 N2 P1	801.591	7.658	0.0120156	1.35708	0.172605	0.224536	0.0310874	0.0472373	0.0334491	0.0480376	0.0412299	0.0624183	ug/mL
SM(d43:4)+H	SM(d43:4)+H	SM	(d43:4)	(d43:4)				C48 H92 O6 N2 P1	823.669	12.8572	0.0360263	1.00865	0.964022	0.150681	0.0742441	0.0828433	0.065343	0.0609225	0.0994679	0.0639643	ug/mL
SM(d43:5)+H	SM(d43:5)+H	SM	(d43:5)	(d43:5)				C48 H90 O6 N2 P1	821.653	11.8985	0.0588977	1.15502	0.39752	0.0825027	0.0176019	0.0170211	0.0141249	0.0162488	0.0236366	0.0164194	ug/mL
SM(d44:4)+H	SM(d44:4)+H	SM	(d44:4)	(d44:4)				C49 H94 O6 N2 P1	837.684	12.6837	0.0560516	0.87832	0.444767	0.0804564	0.00865258	0.00892037	0.00758361	0.00510096	0.00859666	0.00839789	ug/mL
SM(d44:4)+H	SM(d44:4)+H	SM	(d44:4)	(d44:4)				C49 H94 O6 N2 P1	837.684	13.3719	0.0150768	1.02395	0.896109	0.14762	0.0953605	0.10555	0.0751374	0.0797609	0.120331	0.082566	ug/mL
SM(d44:5)+H	SM(d44:5)+H	SM	(d44:5)	(d44:5)				C49 H92 O6 N2 P1	835.669	12.2778	0.0416541	0.866465	0.339695	0.487417	0.283578	0.263014	0.224146	0.19957	0.275367	0.192881	ug/mL
SM(d44:6)+H	SM(d44:6)+H	SM	(d44:6)	(d44:6)				C49 H90 O6 N2 P1	833.653	11.3357	0.0761938	1.18613	0.412324	0.141463	0.0234799	0.034663	0.0191345	0.033382	0.0256281	0.0326508	ug/mL
SM(t33:1)+H	SM(t33:1)+H	SM	(t33:1)	(t33:1)				C38 H78 O7 N2 P1	705.554	7.682	0.279301	1.21432	0.63746	0.0134278	0.000411737	0.00028704	0.000262609	0.000341867	0.000628469	0.000197096	ug/mL
DG(8:0_11:2)+NH4	DG(19:2)+NH4	DG	(8:0_11:2)	(8:0)	(11:2)			C22 H42 O5 N1	400.306	1.47259	0.0760566	1.00224	0.98808	4.79165	75.2323	65.9705	62.8942	60.8373	85.7673	57.9492	ug/mL
SM(t33:2)+H	SM(t33:2)+H	SM	(t33:2)	(t33:2)				C38 H76 O7 N2 P1	703.538	3.2521	0.017206	0.962618	0.901082	0.0392587	0.00306268	0.00435553	0.00157549	0.00243211	0.00335893	0.00286645	ug/mL
SM(t34:0)+H	SM(t34:0)+H	SM	(t34:0)	(t34:0)				C39 H82 O7 N2 P1	721.585	8.81153	0.116129	3.56395	0.0274759	0.26925	0.00518521	0.00657145	0.00495527	0.0167347	0.0281306	0.0146952	ug/mL
SM(t36:4)+H	SM(t36:4)+H	SM	(t36:4)	(t36:4)				C41 H78 O7 N2 P1	741.554	8.36315	0.0415928	2.24977	0.03573	0.144003	0.00392913	0.00360899	0.00250239	0.00548935	0.009865	0.00723446	ug/mL
SM(t40:1)+H	SM(t40:1)+H	SM	(t18:1_22:0)	(t18:1)	(22:0)			C45 H92 O7 N2 P1	803.664	7.76756	0.0893482	0.686156	0.0270403	0.220726	0.0273086	0.0265149	0.0211741	0.0149207	0.019278	0.0172613	ug/mL
SM(t40:7)+H	SM(t40:7)+H	SM	(t40:7)	(t40:7)				C45 H80 O7 N2 P1	791.57	9.54721	0.010659	0.968721	0.638215	0.740838	1.90361	1.8454	1.78915	1.61978	1.75346	1.9917	ug/mL
SM(t18:1_24:3)+H	SM(t42:4)+H	SM	(t18:1_24:3)	(t18:1)	(24:3)			C47 H90 O7 N2 P1	825.648	7.73777	0.100832	0.659711	0.031235	0.217809	0.0259972	0.0245598	0.0186565	0.0135213	0.0164654	0.0156742	ug/mL
SM(t42:5)+H	SM(t42:5)+H	SM	(t42:5)	(t42:5)				C47 H88 O7 N2 P1	823.632	7.32475	0.0625001	0.982938	0.878232	0.0390391	0.00462445	0.00351314	0.00367967	0.00344659	0.00420094	0.0039681	ug/mL
SM(t42:7)+H	SM(t42:7)+H	SM	(t42:7)	(t42:7)				C47 H84 O7 N2 P1	819.601	9.559	0.58761	11.2432	0.00214555	0.248405	0.00139375	0.000699074	0.00120645	0.00949294	0.0149695	0.012632	ug/mL
SPH(d14:1)+H	SPH(d14:1)+H	SPH	(d14:1)	(d14:1)				C14 H30 O2 N1	244.227	1.06115	0.227705	1.42766	0.0734238	0.33494	0.0788955	0.063114	0.0419031	0.083978	0.0885439	0.0900427	ug/mL
SPH(d15:0)+H	SPH(d15:0)+H	SPH	(d15:0)	(d15:0)				C15 H34 O2 N1	260.258	1.03168	0.0619694	0.949486	0.512252	0.26792	0.141085	0.143708	0.139782	0.12313	0.154079	0.125919	ug/mL
SPH(d15:1)+H	SPH(d15:1)+H	SPH	(d15:1)	(d15:1)				C15 H32 O2 N1	258.243	1.57617	0.0272858	1.09545	0.465802	0.168936	0.211527	0.203745	0.192845	0.22501	0.261039	0.180112	ug/mL
SPH(d16:0)+H	SPH(d16:0)+H	SPH	(d16:0)	(d16:0)				C16 H36 O2 N1	274.274	1.10929	0.0651468	0.973056	0.830299	8.5682	183.258	182.269	166.808	157.063	212.761	148.167	ug/mL
DG(8:0_11:2)+NH4	DG(19:2)+NH4	DG	(8:0_11:2)	(8:0)	(11:2)			C22 H42 O5 N1	400.306	2.43295	1.50972	0.930793	0.914879	0.504935	0.047169	0.262838	0.198318	0.31932	0.0806331	0.0731918	ug/mL
DG(8:0_11:2)+NH4	DG(19:2)+NH4	DG	(8:0_11:2)	(8:0)	(11:2)			C22 H42 O5 N1	400.306	2.97624	1.40136	0.11258	0.310617	0.689197	0.0466999	0.329249	0.0157134	0.0164307	0.0228006	0.00486207	ug/mL
SPH(d16:1)+H	SPH(d16:1)+H	SPH	(d16:1)	(d16:1)				C16 H34 O2 N1	272.258	1.24221	0.012395	1.0356	0.793524	0.597001	1.22969	1.14279	1.27714	1.10377	1.55921	1.11657	ug/mL
SPH(d16:1)+H	SPH(d16:1)+H	SPH	(d16:1)	(d16:1)				C16 H34 O2 N1	272.258	1.6609	0.203316	1.37365	0.0816206	0.364389	0.115335	0.0801264	0.0687549	0.125267	0.120531	0.117142	ug/mL
SPH(d16:2)+H	SPH(d16:2)+H	SPH	(d16:2)	(d16:2)				C16 H32 O2 N1	270.243	2.23143	0.603379	3.16541	0.496822	0.700189	0.0314782	0.087117	0.0310426	0.444814	0.0174382	0.0114124	ug/mL
Cer(d16:0_18:0)+H	Cer(d34:0)+H	Cer	(d16:0_18:0)	(d16:0)	(18:0)			C34 H70 O3 N1	540.535	9.71038	0.748045	0.382065	0.434288	0.178224	0.00472206	0.00470493	0.0354782	0.00452053	0.00142298	0.0112132	ug/mL
DG(8:0_11:2)+NH4	DG(19:2)+NH4	DG	(8:0_11:2)	(8:0)	(11:2)			C22 H42 O5 N1	400.306	3.5832	0.0708008	14.7141	0.00318249	0.34675	0.00169645	0.00306924	1.77369e-05	0.0171713	0.0285448	0.0246679	ug/mL
SPH(d16:2)+H	SPH(d16:2)+H	SPH	(d16:2)	(d16:2)				C16 H32 O2 N1	270.243	2.948	0.764571	1.38313	0.329842	0.143079	0.0227129	0.0124141	0.0131844	0.0201973	0.0308494	0.0157744	ug/mL
SPH(d16:2)+H	SPH(d16:2)+H	SPH	(d16:2)	(d16:2)				C16 H32 O2 N1	270.243	3.879	0.219547	2.22458	0.337758	0.0925645	0.00332937	0.000261702	0.002296	0.00291461	0.00183199	0.00834965	ug/mL
SPH(d16:2)+H	SPH(d16:2)+H	SPH	(d16:2)	(d16:2)				C16 H32 O2 N1	270.243	4.30191	0.698812	0.0521197	0.000848578	0.25498	0.00923113	0.0131767	0.0123313	0.000920592	0.000154757	0.000735241	ug/mL
SPH(d16:2)+H	SPH(d16:2)+H	SPH	(d16:2)	(d16:2)				C16 H32 O2 N1	270.243	5.117	0.330858	1.56186	0.616776	0.0966695	0.0065164	0.00272742	0.000888946	0.0114352	0.0025474	0.00184333	ug/mL
SPH(d16:2)+H	SPH(d16:2)+H	SPH	(d16:2)	(d16:2)				C16 H32 O2 N1	270.243	6.072	0.608287	0.736936	0.542033	0.113708	0.00398106	0.0129776	0.0195393	0.00904093	0.00604182	0.0118139	ug/mL
SPH(d17:0)+H	SPH(d17:0)+H	SPH	(d17:0)	(d17:0)				C17 H38 O2 N1	288.29	1.1916	0.106104	0.842789	0.249619	2.42783	4.98428	5.0749	6.30295	5.04041	5.10115	3.64827	ug/mL
SPH(d17:1)+H	SPH(d17:1)+H	SPH	(d17:1)	(d17:1)				C17 H36 O2 N1	286.274	2.14057	0.0131474	1.01951	0.870518	0.118399	0.0553927	0.0523567	0.0493412	0.0478446	0.0646126	0.0476976	ug/mL
SPH(d18:0)+H	SPH(d18:0)+H	SPH	(d18:0)	(d18:0)				C18 H40 O2 N1	302.305	1.33753	0.0063928	1.03274	0.67998	2.33669	33.3022	32.5683	34.5201	33.0414	39.2627	31.3731	ug/mL
SPH(d18:0)+H	SPH(d18:0)+H	SPH	(d18:0)	(d18:0)				C18 H40 O2 N1	302.305	1.85437	0.232857	0.64992	0.07701	0.714758	0.212321	0.264906	0.236168	0.115699	0.217371	0.130579	ug/mL
DG(8:0_11:2)+NH4	DG(19:2)+NH4	DG	(8:0_11:2)	(8:0)	(11:2)			C22 H42 O5 N1	400.306	4.12981	1.33591	0.0186634	0.28824	7.4542	31.1465	4.96871	0.0157203	0.143677	0.0394733	0.491174	ug/mL
SPH(d18:1)+H	SPH(d18:1)+H	SPH	(d18:1)	(d18:1)				C18 H38 O2 N1	300.29	1.58499	0.00250817	0.9613	0.755322	0.671437	0.893511	0.93687	0.935237	0.787486	1.09792	0.773179	ug/mL
SPH(d18:2)+H	SPH(d18:2)+H	SPH	(d18:2)	(d18:2)				C18 H36 O2 N1	298.274	5.193	1.05531	0.861889	0.701331	0.11306	0.02089	0.0135251	0.0224437	0.0255737	0.00586179	0.0175705	ug/mL
SPH(d19:0)+H	SPH(d19:0)+H	SPH	(d19:0)	(d19:0)				C19 H42 O2 N1	316.321	1.51672	0.0420779	0.803487	0.165967	1.30932	1.17623	1.30485	1.59995	1.17732	1.2005	0.901232	ug/mL
SPH(d19:1)+H	SPH(d19:1)+H	SPH	(d19:1)	(d19:1)				C19 H40 O2 N1	314.305	1.82911	0.0199545	0.817909	0.212992	0.121443	0.00993302	0.0149688	0.0127722	0.0101986	0.0111933	0.00942206	ug/mL
SPH(d19:1)+H	SPH(d19:1)+H	SPH	(d19:1)	(d19:1)				C19 H40 O2 N1	314.305	2.26	0.00888058	0.891829	0.412752	0.0574055	0.00423537	0.00408256	0.00556246	0.00427799	0.00452079	0.00358015	ug/mL
SPH(d19:1)+H	SPH(d19:1)+H	SPH	(d19:1)	(d19:1)				C19 H40 O2 N1	314.305	3.08879	0.0105468	1.06461	0.665969	0.0867394	0.0202426	0.0225656	0.0210539	0.0175249	0.0274746	0.0229886	ug/mL
SPH(d20:0)+H	SPH(d20:0)+H	SPH	(d20:0)	(d20:0)				C20 H44 O2 N1	330.337	1.73678	0.00321869	0.989268	0.930644	4.05475	42.9969	45.262	44.277	38.3129	53.8494	38.9512	ug/mL
SPH(d20:1)+H	SPH(d20:1)+H	SPH	(d20:1)	(d20:1)				C20 H42 O2 N1	328.321	2.15171	0.0191864	1.07332	0.50061	0.267657	0.319289	0.328878	0.309918	0.302476	0.404149	0.321706	ug/mL
SPH(d21:0)+H	SPH(d21:0)+H	SPH	(d21:0)	(d21:0)				C21 H46 O2 N1	344.352	2.03137	0.0262079	0.931269	0.530384	0.241895	0.0911789	0.0991044	0.0899868	0.0784426	0.104821	0.0777434	ug/mL
SPH(d21:2)+H	SPH(d21:2)+H	SPH	(d21:2)	(d21:2)				C21 H42 O2 N1	340.321	5.93355	0.046111	0.773023	0.231744	0.156387	0.0220108	0.0155831	0.0162728	0.010493	0.0175881	0.013559	ug/mL
SPH(d22:0)+H	SPH(d22:0)+H	SPH	(d22:0)	(d22:0)				C22 H48 O2 N1	358.368	2.41586	0.123772	0.840436	0.0495611	5.13713	25.3429	25.0877	25.2334	18.6583	23.6554	21.2771	ug/mL
SPH(d22:0)+H-H2O	SPH(d22:0)+H-H2O	SPH	(d22:0)	(d22:0)				C22 H46 O1 N1	340.357	5.14483	0.0384163	0.889469	0.277592	0.196512	0.0481141	0.0399453	0.0455748	0.0425227	0.0428964	0.0334444	ug/mL
DG(8:0_11:2)+NH4	DG(19:2)+NH4	DG	(8:0_11:2)	(8:0)	(11:2)			C22 H42 O5 N1	400.306	5.15843	1.72921	0.00948338	0.361975	0.716099	0.313611	0.00759403	0.000301431	0.00177877	6.90729e-05	0.00120112	ug/mL
SPH(d22:0)+H-H2O	SPH(d22:0)+H-H2O	SPH	(d22:0)	(d22:0)				C22 H46 O1 N1	340.357	6.49903	0.0477928	1.02539	0.79176	0.133121	0.0773026	0.0721359	0.0734111	0.068668	0.0891157	0.0707249	ug/mL
SPH(d22:0)+H-H2O	SPH(d22:0)+H-H2O	SPH	(d22:0)	(d22:0)				C22 H46 O1 N1	340.357	7.17664	0.186886	1.28969	0.321308	0.0536265	0.00245958	0.00299584	0.00416933	0.00284236	0.00484194	0.00472866	ug/mL
SPH(d22:0)+H-H2O	SPH(d22:0)+H-H2O	SPH	(d22:0)	(d22:0)				C22 H46 O1 N1	340.357	9.00039	0.952813	0.626766	0.370594	0.0487741	0.00202457	0.00257501	0.000678861	0.00121613	0.00160539	0.000486832	ug/mL
DG(8:0_11:2)+NH4	DG(19:2)+NH4	DG	(8:0_11:2)	(8:0)	(11:2)			C22 H42 O5 N1	400.306	6.008	1.72698	0.010072	0.362083	0.818311	0.409651	0.00991637	0.000489609	0.00231557	0.000353453	0.00156181	ug/mL
DG(8:1e_11:2)+NH4	DG(19:3e)+NH4	DG	(8:1e_11:2)	(8:1e)	(11:2)			C22 H42 O4 N1	384.311	1.50622	0.0754415	1.02459	0.914042	0.953984	1.65746	1.40244	2.24908	1.90154	2.25447	1.28353	ug/mL
SPH(d22:1)+H	SPH(d22:1)+H	SPH	(d22:1)	(d22:1)				C22 H46 O2 N1	356.352	1.8462	0.199991	0.946103	0.692988	2.72612	14.4093	14.3885	13.0542	11.3962	16.6237	11.5763	ug/mL
SPH(d22:1)+H	SPH(d22:1)+H	SPH	(d22:1)	(d22:1)				C22 H46 O2 N1	356.352	3.10409	0.0811617	1.1164	0.304466	0.206481	0.144216	0.147232	0.144843	0.144005	0.190652	0.152419	ug/mL
SPH(d22:2)+H	SPH(d22:2)+H	SPH	(d22:2)	(d22:2)				C22 H44 O2 N1	354.337	2.32182	0.029753	1.04721	0.623499	0.11142	0.050605	0.0470637	0.0441044	0.0425117	0.0553967	0.0505583	ug/mL
SPH(d24:0)+H	SPH(d24:0)+H	SPH	(d24:0)	(d24:0)				C24 H52 O2 N1	386.399	3.514	0.015197	1.0247	0.871423	0.187956	0.135476	0.136595	0.12152	0.116097	0.170731	0.116483	ug/mL
SPH(m17:0)+H	SPH(m17:0)+H	SPH	(m17:0)	(m17:0)				C17 H38 O1 N1	272.295	1.48318	0.102488	1.08234	0.854463	0.358507	0.128918	0.11782	0.181348	0.266413	0.114958	0.081964	ug/mL
DG(9:0_11:2)+NH4	DG(20:2)+NH4	DG	(9:0_11:2)	(9:0)	(11:2)			C23 H44 O5 N1	414.321	1.71513	0.427085	1.18627	0.59567	0.154176	0.0210549	0.046099	0.0171258	0.0330908	0.0343603	0.0325276	ug/mL
SPH(m17:1)+H	SPH(m17:1)+H	SPH	(m17:1)	(m17:1)				C17 H36 O1 N1	270.279	2.867	0.0433236	0.93926	0.456814	0.100219	0.0217403	0.0181495	0.0197852	0.0171355	0.020657	0.0182578	ug/mL
SPH(m18:0)+H	SPH(m18:0)+H	SPH	(m18:0)	(m18:0)				C18 H40 O1 N1	286.31	1.40852	0.451097	0.907929	0.847579	0.157162	0.019761	0.0302515	0.0278786	0.0129063	0.046004	0.0118093	ug/mL
SPH(m18:0)+H	SPH(m18:0)+H	SPH	(m18:0)	(m18:0)				C18 H40 O1 N1	286.31	1.83046	0.00973445	0.959956	0.724815	0.742111	1.17244	1.16527	1.11814	0.96426	1.34642	1.00678	ug/mL
SPH(m18:1)+H	SPH(m18:1)+H	SPH	(m18:1)	(m18:1)				C18 H38 O1 N1	284.295	1.22417	0.752403	0.946732	0.94904	0.397186	0.0495231	0.0396703	0.208441	0.204241	0.0425867	0.034953	ug/mL
SPH(m19:0)+H	SPH(m19:0)+H	SPH	(m19:0)	(m19:0)				C19 H42 O1 N1	300.326	1.779	0.0662984	1.15071	0.257876	0.189407	0.0918059	0.0862657	0.0973334	0.0919117	0.125092	0.099906	ug/mL
SPH(m19:1)+H	SPH(m19:1)+H	SPH	(m19:1)	(m19:1)				C19 H40 O1 N1	298.31	3.60767	0.0426668	0.94414	0.568346	0.190195	0.0648119	0.068594	0.0609997	0.0560657	0.0719829	0.0554975	ug/mL
SPH(m20:0)+H	SPH(m20:0)+H	SPH	(m20:0)	(m20:0)				C20 H44 O1 N1	314.342	1.84183	0.0609283	1.00035	0.997322	0.192644	0.114482	0.128372	0.120098	0.118009	0.141815	0.103257	ug/mL
SPH(m20:0)+H	SPH(m20:0)+H	SPH	(m20:0)	(m20:0)				C20 H44 O1 N1	314.342	2.57179	0.0619355	0.959638	0.781405	0.407259	0.36054	0.373865	0.328585	0.285749	0.432093	0.302244	ug/mL
SPH(m20:1)+H	SPH(m20:1)+H	SPH	(m20:1)	(m20:1)				C20 H42 O1 N1	312.326	1.95529	0.023209	0.730369	0.467234	0.549129	0.299547	0.0984222	0.159374	0.16816	0.135645	0.10326	ug/mL
SPH(m21:0)+H	SPH(m21:0)+H	SPH	(m21:0)	(m21:0)				C21 H46 O1 N1	328.357	2.4982	0.007434	1.07817	0.342289	0.100879	0.0501683	0.0501749	0.0485164	0.0476696	0.0599559	0.0528707	ug/mL
DG(10:0_11:2)+NH4	DG(21:2)+NH4	DG	(10:0_11:2)	(10:0)	(11:2)			C24 H46 O5 N1	428.337	1.4804	0.106401	1.07742	0.739548	1.54584	5.09652	4.03757	7.08195	6.04333	7.02226	4.40587	ug/mL
SPH(m22:0)+H	SPH(m22:0)+H	SPH	(m22:0)	(m22:0)				C22 H48 O1 N1	342.373	2.58817	0.0222228	0.986226	0.899839	0.140592	0.0540177	0.0500408	0.0525973	0.0473821	0.0619005	0.0452155	ug/mL
SPH(m22:1)+H	SPH(m22:1)+H	SPH	(m22:1)	(m22:1)				C22 H46 O1 N1	340.357	2.4139	0.010958	0.950816	0.701069	0.239425	0.104863	0.109484	0.114103	0.087623	0.129251	0.095422	ug/mL
SPH(m22:1)+H	SPH(m22:1)+H	SPH	(m22:1)	(m22:1)				C22 H46 O1 N1	340.357	3.073	0.0784315	0.997551	0.982955	0.0923679	0.0284863	0.0227478	0.0291832	0.0250188	0.0308149	0.0243868	ug/mL
SPH(m22:1)+H	SPH(m22:1)+H	SPH	(m22:1)	(m22:1)				C22 H46 O1 N1	340.357	5.33319	0.0430733	0.943982	0.510089	0.14364	0.0451762	0.0376864	0.0394935	0.0355044	0.0428286	0.0371689	ug/mL
SPH(m22:1)+H	SPH(m22:1)+H	SPH	(m22:1)	(m22:1)				C22 H46 O1 N1	340.357	6.43256	0.0477928	1.02539	0.79176	0.133121	0.0773026	0.0721359	0.0734111	0.068668	0.0891157	0.0707249	ug/mL
SPH(m22:1)+H	SPH(m22:1)+H	SPH	(m22:1)	(m22:1)				C22 H46 O1 N1	340.357	7.47	0.0370887	0.81534	0.386664	0.146582	0.0194581	0.0168229	0.0181511	0.0106649	0.0214644	0.0122514	ug/mL
SPH(m22:1)+H	SPH(m22:1)+H	SPH	(m22:1)	(m22:1)				C22 H46 O1 N1	340.357	8.816	0.0977728	0.995264	0.979166	0.121141	0.0244224	0.0339096	0.0367198	0.0281775	0.0393385	0.0270856	ug/mL
SPH(t16:0)+H	SPH(t16:0)+H	SPH	(t16:0)	(t16:0)				C16 H36 O3 N1	290.269	1.14696	0.083536	2.00668	0.0110497	2.0809	0.604278	1.02042	0.925622	1.65787	1.9759	1.4839	ug/mL
DG(21:2e)+Na	DG(21:2e)+Na	DG	(21:2e)	(21:2e)				C24 H44 O4 Na1	419.313	1.10522	0.190757	2.35975	0.147661	0.566849	0.0653797	0.00866755	0.152053	0.16781	0.1156	0.250129	ug/mL
SPH(t16:1)+H-H2O	SPH(t16:1)+H-H2O	SPH	(t16:1)	(t16:1)				C16 H32 O2 N1	270.243	4.414	0.548336	1.16049	0.832787	0.0761734	0.00584391	0.022388	0.00459764	0.0106385	0.0227015	0.00475853	ug/mL
SPH(t16:1)+H-H2O	SPH(t16:1)+H-H2O	SPH	(t16:1)	(t16:1)				C16 H32 O2 N1	270.243	5.125	0.345902	0.699605	0.417835	0.125031	0.0142739	0.0114347	0.00753192	0.0111478	0.0106033	0.00150414	ug/mL
SPH(t17:0)+H	SPH(t17:0)+H	SPH	(t17:0)	(t17:0)				C17 H38 O3 N1	304.285	1.28198	0.033386	4.63501	0.104219	0.561241	0.0117023	0.0184285	0.0254563	0.149478	0.0585147	0.0496542	ug/mL
SPH(t17:0)+H-H2O	SPH(t17:0)+H-H2O	SPH	(t17:0)	(t17:0)				C17 H36 O2 N1	286.274	2.15	0.0131474	1.01951	0.870518	0.118399	0.0553927	0.0523567	0.0493412	0.0478446	0.0646126	0.0476976	ug/mL
SPH(t18:0)+H	SPH(t18:0)+H	SPH	(t18:0)	(t18:0)				C18 H40 O3 N1	318.3	1.1559	0.0155583	1.01451	0.92405	0.971746	2.64984	2.28554	2.79639	2.43277	3.26551	2.1457	ug/mL
DG(21:2e)+Na	DG(21:2e)+Na	DG	(21:2e)	(21:2e)				C24 H44 O4 Na1	419.313	9.611	0.477546	3.01137	0.440381	0.979273	0.0961514	0.041311	0.227579	0.0716146	0.927415	0.100244	ug/mL
SPH(t18:1)+H-H2O	SPH(t18:1)+H-H2O	SPH	(t18:1)	(t18:1)				C18 H36 O2 N1	298.274	5.159	1.33131	0.787404	0.632502	0.132578	0.0183985	0.0095655	0.0121069	0.00647443	0.0201288	0.00494883	ug/mL
SPH(t18:1)+H-H2O	SPH(t18:1)+H-H2O	SPH	(t18:1)	(t18:1)				C18 H36 O2 N1	298.274	5.98	0.438603	1.84865	0.443236	0.127652	0.0111849	0.00390068	0.00438967	0.0101496	0.0232655	0.00258775	ug/mL
SPH(t20:0)+H	SPH(t20:0)+H	SPH	(t20:0)	(t20:0)				C20 H44 O3 N1	346.332	1.31788	0.0882993	1.05429	0.398176	0.17641	0.298732	0.306087	0.322259	0.309968	0.358472	0.308968	ug/mL
SPH(t20:0)+H	SPH(t20:0)+H	SPH	(t20:0)	(t20:0)				C20 H44 O3 N1	346.332	1.91321	0.0123678	1.27681	0.243408	0.446427	0.174863	0.244062	0.32294	0.275626	0.364533	0.307061	ug/mL
Cer(d16:0_18:0)+H	Cer(d34:0)+H	Cer	(d16:0_18:0)	(d16:0)	(18:0)			C34 H70 O3 N1	540.535	10.2704	0.0113378	1.0218	0.966962	0.131373	0.00726654	0.028616	0.0343619	0.0365353	0.00871876	0.0265213	ug/mL
DG(21:2e)+Na	DG(21:2e)+Na	DG	(21:2e)	(21:2e)				C24 H44 O4 Na1	419.313	17.462	0.71265	50.4389	0.194838	1.95493	0.0196339	0.0116934	0.0229381	0.698974	0.0405061	1.99761	ug/mL
SPHP(d22:1)+NH4	SPHP(d22:1)+NH4	SPHP	(d22:1)	(d22:1)				C22 H50 O5 N2 P1	453.345	5.138	0.289336	1.05181	0.909974	0.143713	0.00778076	0.0368746	0.0171465	0.0261456	0.0189712	0.0198873	ug/mL
ST(d15:0_18:3)+NH4	ST(d33:3)+NH4	ST	(d15:0_18:3)	(d15:0)	(18:3)			C39 H75 O11 N2 S1	779.509	1.27995	0.0157947	0.886343	0.23576	0.729766	0.653372	0.599747	0.551625	0.505083	0.610778	0.483761	ug/mL
ST(d34:2)+NH4	ST(d34:2)+NH4	ST	(d34:2)	(d34:2)				C40 H79 O11 N2 S1	795.54	10.952	0.141635	0.581331	0.254307	0.0856686	0.00287695	0.00459571	0.00459503	0.0036705	9.26705e-05	0.00325215	ug/mL
ST(d38:2)+NH4	ST(d38:2)+NH4	ST	(d38:2)	(d38:2)				C44 H87 O11 N2 S1	851.603	6.212	0.00218087	0.783318	0.175213	0.305631	0.0724002	0.0649191	0.0621125	0.042769	0.0684161	0.0450335	ug/mL
ST(d39:2)+H-H2O	ST(d39:2)+H-H2O	ST	(d39:2)	(d39:2)				C45 H84 O10 N1 S1	830.581	8.307	0.0449252	1.46474	0.209936	0.0863117	0.00417598	0.00437641	0.00418433	0.00491717	0.00885992	0.00487887	ug/mL
ST(d15:2_25:0)+Na	ST(d40:2)+Na	ST	(d15:2_25:0)	(d15:2)	(25:0)			C46 H87 O11 N1 S1 Na1	884.589	1.24692	0.0112782	0.816473	0.0743238	3.63469	12.5595	11.1505	9.62814	9.21267	8.96052	9.04647	ug/mL
DG(21:3)+H	DG(21:3)+H	DG	(21:3)	(21:3)				C24 H41 O5	409.295	1.386	0.453191	1.02624	0.91471	0.100091	0.0283719	0.016391	0.0240855	0.016902	0.0231821	0.0305708	ug/mL
ST(d43:1+O)+NH4	ST(d43:1+O)+NH4	ST	(d43:1+O)	(d43:1+O)				C49 H99 O12 N2 S1	939.691	15.989	0.332099	8.04408	0.0203781	0.215754	0.00123482	0.00197962	0.000651104	0.0132028	0.00558089	0.012311	ug/mL
ST(d43:4)+NH4	ST(d43:4)+NH4	ST	(d43:4)	(d43:4)				C49 H93 O11 N2 S1	917.649	6.05884	0.0538349	0.744676	0.216154	0.20189	0.0295801	0.0288029	0.0234966	0.0141245	0.0287028	0.0181465	ug/mL
ST(d45:2)+NH4	ST(d45:2)+NH4	ST	(d45:2)	(d45:2)				C51 H101 O11 N2 S1	949.712	9.215	0.00558565	0.804189	0.522779	0.126653	0.0127103	0.0205147	0.0141436	0.0152615	0.0174507	0.0053811	ug/mL
ST(d45:2)+NH4	ST(d45:2)+NH4	ST	(d45:2)	(d45:2)				C51 H101 O11 N2 S1	949.712	10.945	0.0294795	0.715929	0.00614541	0.419451	0.0967489	0.0905927	0.0896939	0.06287	0.0748931	0.0605748	ug/mL
ST(d46:2)+NH4	ST(d46:2)+NH4	ST	(d46:2)	(d46:2)				C52 H103 O11 N2 S1	963.728	11.7381	0.0312803	0.72438	0.00198902	0.138725	0.00998539	0.0106533	0.0101705	0.00791866	0.00761709	0.00678182	ug/mL
ST(d46:2)+NH4	ST(d46:2)+NH4	ST	(d46:2)	(d46:2)				C52 H103 O11 N2 S1	963.728	12.248	0.0451994	0.301165	0.0761718	0.0972785	0.00400439	0.00217594	0.00150079	0.000638907	0.000748865	0.000925511	ug/mL
ST(d46:2)+NH4	ST(d46:2)+NH4	ST	(d46:2)	(d46:2)				C52 H103 O11 N2 S1	963.728	14.0816	0.107018	0.493355	0.00794771	0.270087	0.0235049	0.0234789	0.0264151	0.0159461	0.00790694	0.0123586	ug/mL
ST(d47:2+O)+NH4	ST(d47:2+O)+NH4	ST	(d47:2+O)	(d47:2+O)				C53 H105 O12 N2 S1	993.738	9.10623	0.0519782	0.624419	0.00803799	0.163944	0.0129709	0.0105177	0.0128163	0.00828625	0.00665029	0.00773292	ug/mL
ST(d47:2+O)+NH4	ST(d47:2+O)+NH4	ST	(d47:2+O)	(d47:2+O)				C53 H105 O12 N2 S1	993.738	10.8514	0.0208001	0.689331	0.001201	0.409876	0.0843284	0.0827633	0.0848372	0.0530703	0.0637226	0.0568695	ug/mL
ST(m38:4)+H-H2O	ST(m38:4)+H-H2O	ST	(m38:4)	(m38:4)				C44 H78 O9 N1 S1	796.539	1.279	0.0115177	0.892366	0.203537	5.32529	35.0325	32.2507	31.8628	27.9308	33.685	26.8588	ug/mL
ST(m17:0_22:3)+H	ST(m39:3)+H	ST	(m17:0_22:3)	(m17:0)	(22:3)			C45 H84 O10 N1 S1	830.581	8.291	0.0449252	1.46474	0.209936	0.0863117	0.00417598	0.00437641	0.00418433	0.00491717	0.00885992	0.00487887	ug/mL
ST(m40:0)+NH4	ST(m40:0)+NH4	ST	(m40:0)	(m40:0)				C46 H95 O10 N2 S1	867.67	11.244	0.111533	0.98901	0.975614	0.0297211	0.00173793	0.00228291	0.0018371	0.00155717	0.00317509	0.0010613	ug/mL
ST(m40:2+2O)+NH4	ST(m40:2+2O)+NH4	ST	(m40:2+2O)	(m40:2+2O)				C46 H91 O12 N2 S1	895.629	6.10527	0.0123692	0.78179	0.184361	0.23241	0.0406153	0.0388885	0.0364406	0.0235861	0.0402936	0.0267645	ug/mL
ST(m41:4)+NH4	ST(m41:4)+NH4	ST	(m41:4)	(m41:4)				C47 H89 O10 N2 S1	873.623	6.15233	0.00339715	0.804634	0.293976	0.253671	0.0566451	0.0507717	0.0488349	0.0316779	0.0578968	0.0361507	ug/mL
ST(m42:2)+NH4	ST(m42:2)+NH4	ST	(m42:2)	(m42:2)				C48 H95 O10 N2 S1	891.67	15.9996	0.599983	0.245484	0.391128	0.307144	0.0083767	0.0749227	0.00444189	0.00806223	0.00301202	0.0104648	ug/mL
ST(m43:2)+NH4	ST(m43:2)+NH4	ST	(m43:2)	(m43:2)				C49 H97 O10 N2 S1	905.686	9.349	0.0591079	0.705828	0.0305397	0.144432	0.0125998	0.00976885	0.010733	0.00870602	0.0078156	0.00684246	ug/mL
ST(m43:2)+NH4	ST(m43:2)+NH4	ST	(m43:2)	(m43:2)				C49 H97 O10 N2 S1	905.686	11.0749	0.0471397	0.694355	0.00647687	0.385775	0.0789723	0.0777682	0.068639	0.0475466	0.0576948	0.0512521	ug/mL
ST(m44:2)+NH4	ST(m44:2)+NH4	ST	(m44:2)	(m44:2)				C50 H99 O10 N2 S1	919.701	11.919	0.078274	0.751864	0.0485916	0.119582	0.0104084	0.00798192	0.0104247	0.00767844	0.00717865	0.00680789	ug/mL
ST(m22:1_22:1)+NH4	ST(m44:2)+NH4	ST	(m22:1_22:1)	(m22:1)	(22:1)			C50 H99 O10 N2 S1	919.701	12.425	0.128682	0.625619	0.442197	0.112626	0.00506178	0.0139773	0.00518909	0.00316419	0.00899328	0.00300011	ug/mL
ST(m44:2)+NH4	ST(m44:2)+NH4	ST	(m44:2)	(m44:2)				C50 H99 O10 N2 S1	919.701	14.1886	0.0510755	0.647428	0.000549745	0.290098	0.0352428	0.0385033	0.0366337	0.0231129	0.0255673	0.0227827	ug/mL
ST(m44:4)+NH4	ST(m44:4)+NH4	ST	(m44:4)	(m44:4)				C50 H95 O10 N2 S1	915.67	15.5335	0.0179843	0.756241	0.791364	0.117688	0.00121874	0.016722	0.00105144	0.00502588	0.00178783	0.00754894	ug/mL
ST(m46:3)+NH4	ST(m46:3)+NH4	ST	(m46:3)	(m46:3)				C52 H101 O10 N2 S1	945.717	16.6179	0.0222939	0.694911	0.646776	0.420293	0.0305657	0.207259	0.0480695	0.07221	0.0339219	0.0925393	ug/mL
ST(m46:4)+NH4	ST(m46:4)+NH4	ST	(m46:4)	(m46:4)				C52 H99 O10 N2 S1	943.701	16.1939	0.0489408	0.454938	0.449706	0.371739	0.0119502	0.119498	0.0277483	0.0219687	0.0108412	0.0396144	ug/mL
ST(m22:1_24:4)+NH4	ST(m46:5)+NH4	ST	(m22:1_24:4)	(m22:1)	(24:4)			C52 H97 O10 N2 S1	941.686	15.7462	0.0239905	0.275109	0.43769	0.253922	0.00423504	0.0545246	0.00264788	0.00951123	0.000724989	0.00665755	ug/mL
ST(m46:7)+NH4	ST(m46:7)+NH4	ST	(m46:7)	(m46:7)				C52 H93 O10 N2 S1	937.655	14.55	0.0139984	1.34539	0.681383	0.0180303	0.000393481	0.000121146	1.67722e-08	0.000360477	0.000192503	0.000139414	ug/mL
ST(m47:0)+NH4	ST(m47:0)+NH4	ST	(m47:0)	(m47:0)				C53 H109 O10 N2 S1	965.78	14.5517	0.0770483	0.571877	0.0730517	0.135479	0.00808004	0.00892637	0.00556038	0.00584947	0.00284485	0.00421112	ug/mL
ST(m48:1)+NH4	ST(m48:1)+NH4	ST	(m48:1)	(m48:1)				C54 H109 O10 N2 S1	977.78	12.5	0.0195422	0.217705	0.00077212	0.601937	0.0856237	0.0817788	0.0652672	0.0185318	0.0127169	0.0194047	ug/mL
ST(m48:3)+NH4	ST(m48:3)+NH4	ST	(m48:3)	(m48:3)				C54 H105 O10 N2 S1	973.748	16.927	0.198191	0.372693	0.477336	0.238815	0.00172404	0.0504316	0.00738715	0.0154458	0.00293245	0.00381295	ug/mL
ST(m48:4)+NH4	ST(m48:4)+NH4	ST	(m48:4)	(m48:4)				C54 H103 O10 N2 S1	971.733	9.15708	0.115629	0.635769	0.474669	0.109073	0.0129339	0.00784348	0.00138175	0.00480459	0.00583487	0.00344861	ug/mL
ST(m48:4)+NH4	ST(m48:4)+NH4	ST	(m48:4)	(m48:4)				C54 H103 O10 N2 S1	971.733	10.9068	0.0184949	0.722089	0.00572867	0.406246	0.0928502	0.0927538	0.0817862	0.0616282	0.069885	0.0615662	ug/mL
ST(t17:0_18:3)+NH4	ST(t35:3)+NH4	ST	(t17:0_18:3)	(t17:0)	(18:3)			C41 H79 O12 N2 S1	823.535	1.276	0.03074	0.915019	0.246781	0.481658	0.294298	0.293261	0.270191	0.267505	0.286106	0.231246	ug/mL
ST(t39:1)+NH4	ST(t39:1)+NH4	ST	(t39:1)	(t39:1)				C45 H91 O12 N2 S1	883.629	7.6283	0.0169498	0.912923	0.447997	0.114147	0.0227108	0.0232841	0.0171394	0.0173909	0.019617	0.0206288	ug/mL
StE(24:7)+NH4	StE(24:7)+NH4	StE	(24:7)	(24:7)				C53 H84 O2 N1	766.65	13.26	0.056105	1.24788	0.64446	0.168984	0.0212208	0.0259826	0.0142322	0.00713409	0.0394538	0.0300768	ug/mL
TG(20:1)+NH4	TG(20:1)+NH4	TG	(20:1)	(20:1)				C23 H44 O6 N1	430.316	1.332	0.40785	1.02004	0.96235	0.0484028	0.00292542	0.0027114	0.00224536	0.00083485	0.00439083	0.00281444	ug/mL
TG(21:1)+NH4	TG(21:1)+NH4	TG	(21:1)	(21:1)				C24 H46 O6 N1	444.332	1.442	0.0681952	1.04164	0.867805	1.91872	4.87354	7.6355	4.52157	4.16153	6.44769	7.13056	ug/mL
TG(4:0_8:0_10:1)+NH4	TG(22:1)+NH4	TG	(4:0_8:0_10:1)	(4:0)	(8:0)	(10:1)		C25 H48 O6 N1	458.348	1.5874	0.207565	0.945464	0.913307	0.062448	0.00700622	0.000749226	0.00607716	0.00267007	0.00444388	0.00596427	ug/mL
TG(6:0_6:0_11:1)+NH4	TG(23:1)+NH4	TG	(6:0_6:0_11:1)	(6:0)	(6:0)	(11:1)		C26 H50 O6 N1	472.363	1.45874	0.0835061	1.16049	0.339801	0.410388	0.392379	0.453469	0.576194	0.460432	0.598838	0.590994	ug/mL
TG(4:0_10:3_10:4)+NH4	TG(24:7)+NH4	TG	(4:0_10:3_10:4)	(4:0)	(10:3)	(10:4)		C27 H40 O6 N1	474.285	1.06295	0.0129531	1.12572	0.738856	0.235644	0.0423213	0.0779665	0.0369789	0.0369505	0.0574507	0.0826373	ug/mL
TG(25:1)+H	TG(25:1)+H	TG	(25:1)	(25:1)				C28 H51 O6	483.368	4.758	0.0548029	0.841136	0.650676	0.0724362	0.00403656	0.00792929	0.00323605	0.00277375	0.00458566	0.00542744	ug/mL
TG(25:1)+H	TG(25:1)+H	TG	(25:1)	(25:1)				C28 H51 O6	483.368	12.687	0.0700803	0.580006	0.662382	0.0698875	0.000201527	0.00484036	0.000576836	0.000266077	0.000385357	0.00260746	ug/mL
TG(4:0_10:3_11:4)+NH4	TG(25:7)+NH4	TG	(4:0_10:3_11:4)	(4:0)	(10:3)	(11:4)		C28 H42 O6 N1	488.301	1.06269	0.0787792	1.27995	0.41493	0.366622	0.0781417	0.149793	0.0813462	0.0910501	0.140854	0.163959	ug/mL
TG(6:0_9:0_11:2)+Na	TG(26:2)+Na	TG	(6:0_9:0_11:2)	(6:0)	(9:0)	(11:2)		C29 H50 O6 Na1	517.35	1.057	0.160194	0.684698	0.31735	0.526091	0.165587	0.253762	0.1187	0.106315	0.0814853	0.180601	ug/mL
TG(4:0_11:4_12:3)+NH4	TG(27:7)+NH4	TG	(4:0_11:4_12:3)	(4:0)	(11:4)	(12:3)		C30 H46 O6 N1	516.332	1.062	0.0428012	1.03115	0.931639	0.329521	0.0857519	0.178355	0.0869386	0.0771661	0.119166	0.165648	ug/mL
TG(9:0_9:0_10:3)+Na	TG(28:3)+Na	TG	(9:0_9:0_10:3)	(9:0)	(9:0)	(10:3)		C31 H52 O6 Na1	543.366	4.6098	0.0740514	0.680421	0.239825	0.0725428	0.00303852	0.00443451	0.00225236	0.00141385	0.00260959	0.00259392	ug/mL
TG(9:0_9:0_10:4)+H	TG(28:4)+H	TG	(9:0_9:0_10:4)	(9:0)	(9:0)	(10:4)		C31 H51 O6	519.368	7.49799	0.123322	1.28145	0.476723	0.0385194	0.000953762	0.00140243	0.000805522	0.000720339	0.00147937	0.00185188	ug/mL
TG(4:0_12:2_12:3)+H	TG(28:5)+H	TG	(4:0_12:2_12:3)	(4:0)	(12:2)	(12:3)		C31 H49 O6	517.352	1.18343	0.109845	0.754665	0.350644	0.966337	0.691029	1.01199	0.536965	0.477874	0.444742	0.767817	ug/mL
TG(4:0_12:3_12:3)+H	TG(28:6)+H	TG	(4:0_12:3_12:3)	(4:0)	(12:3)	(12:3)		C31 H47 O6	515.337	1.71978	0.0736372	6.48391	0.430465	0.313986	0.00363603	0.00619731	0.00250522	0.00072692	0.00116285	0.0781124	ug/mL
TG(8:0_10:3_10:4)+NH4	TG(28:7)+NH4	TG	(8:0_10:3_10:4)	(8:0)	(10:3)	(10:4)		C31 H48 O6 N1	530.348	1.808	0.0867309	5.15129	0.0957984	0.0299784	0.000134149	1.26975e-09	1.17455e-08	0.000103482	0.000231505	0.000356119	ug/mL
TG(4:0_6:0_20:3)+H	TG(30:3)+H	TG	(4:0_6:0_20:3)	(4:0)	(6:0)	(20:3)		C33 H57 O6	549.415	4.48964	0.110977	1.23446	0.502011	0.0252492	0.00069081	0.00118533	0.000457755	0.0011988	0.000896724	0.000785593	ug/mL
TG(10:0_10:0_11:4)+Na	TG(31:4)+Na	TG	(10:0_10:0_11:4)	(10:0)	(10:0)	(11:4)		C34 H56 O6 Na1	583.397	1.17	0.167846	0.6894	0.366196	0.50031	0.169951	0.227857	0.0991402	0.100013	0.0633724	0.179211	ug/mL
TG(6:0_6:0_20:2)+Na	TG(32:2)+Na	TG	(6:0_6:0_20:2)	(6:0)	(6:0)	(20:2)		C35 H62 O6 Na1	601.444	2.92	0.0233183	0.958114	0.881855	0.0265918	0.000798016	0.00151077	0.000730003	0.000779443	0.00103512	0.00109694	ug/mL
TG(32:7)+H	TG(32:7)+H	TG	(32:7)	(32:7)				C35 H53 O6	569.384	8.1612	0.037276	0.554271	0.320806	0.618775	0.138395	0.312958	0.0946474	0.09712	0.0574926	0.14802	ug/mL
TG(16:0_6:0_11:1)+NH4	TG(33:1)+NH4	TG	(16:0_6:0_11:1)	(16:0)	(6:0)	(11:1)		C36 H70 O6 N1	612.52	5.24998	0.128645	1.45917	0.245386	0.0713236	0.00229599	0.00342023	0.00165873	0.00235056	0.00385344	0.0045573	ug/mL
TG(16:0_6:0_11:1)+NH4	TG(33:1)+NH4	TG	(16:0_6:0_11:1)	(16:0)	(6:0)	(11:1)		C36 H70 O6 N1	612.52	5.89151	0.168808	1.63483	0.229916	0.0686256	0.00153469	0.00231452	0.000949114	0.00148999	0.00282219	0.00353225	ug/mL
TG(16:0e_6:0_11:1)+H	TG(33:1e)+H	TG	(16:0e_6:0_11:1)	(16:0e)	(6:0)	(11:1)		C36 H69 O5	581.514	8.69874	0.0283514	1.44878	0.259987	0.276028	0.0312028	0.0551207	0.0271194	0.0396442	0.0522656	0.0724444	ug/mL
TG(17:0_6:0_10:2)+Na	TG(33:2)+Na	TG	(17:0_6:0_10:2)	(17:0)	(6:0)	(10:2)		C36 H64 O6 Na1	615.46	4.269	0.0493173	1.06869	0.662187	0.025788	0.00188063	0.0026831	0.00170774	0.00229957	0.00227046	0.00213222	ug/mL
TG(16:1e_6:0_11:1)+H	TG(33:2e)+H	TG	(16:1e_6:0_11:1)	(16:1e)	(6:0)	(11:1)		C36 H67 O5	579.498	5.9742	0.154006	1.07551	0.858411	0.0593901	0.00287918	0.00529647	0.00260182	0.00160285	0.00526018	0.0047282	ug/mL
TG(15:0_8:0_11:2)+H	TG(34:2)+H	TG	(15:0_8:0_11:2)	(15:0)	(8:0)	(11:2)		C37 H67 O6	607.493	13.0171	0.0939852	0.897321	0.798358	0.028596	0.000634811	0.00115397	0.000534619	0.000432749	0.000522024	0.00113007	ug/mL
TG(16:1e_8:0_10:2)+H	TG(34:3e)+H	TG	(16:1e_8:0_10:2)	(16:1e)	(8:0)	(10:2)		C37 H67 O5	591.498	15.793	0.072004	0.352195	0.412788	0.088274	0.000922077	0.00604829	0.000893204	0.000343301	6.83221e-05	0.00235789	ug/mL
TG(12:0_10:4_12:3)+H	TG(34:7)+H	TG	(12:0_10:4_12:3)	(12:0)	(10:4)	(12:3)		C37 H57 O6	597.415	2.20421	0.0135316	1.09348	0.738426	0.0443973	0.00232653	0.00356562	0.00228312	0.00183306	0.00360039	0.00350606	ug/mL
TG(12:1e_10:3_12:3)+Na	TG(34:7e)+Na	TG	(12:1e_10:3_12:3)	(12:1e)	(10:3)	(12:3)		C37 H58 O5 Na1	605.418	1.364	0.0204641	1.17521	0.550732	0.239178	0.0479772	0.0859632	0.0544115	0.0504648	0.0794255	0.091462	ug/mL
TG(35:0)+NH4	TG(35:0)+NH4	TG	(4:0_10:0_21:0)	(4:0)	(10:0)	(21:0)		C38 H76 O6 N1	642.567	8.19237	0.0252578	1.74282	0.176948	0.223906	0.0136203	0.0215218	0.0102898	0.0199666	0.0208093	0.0384037	ug/mL
TG(9:0_9:0_17:1)+NH4	TG(35:1)+NH4	TG	(9:0_9:0_17:1)	(9:0)	(9:0)	(17:1)		C38 H74 O6 N1	640.551	5.11387	0.142843	1.66439	0.0819348	0.0626282	0.000944542	0.00182327	0.00113258	0.00164754	0.00235141	0.00249284	ug/mL
TG(19:1_8:0_8:0)+NH4	TG(35:1)+NH4	TG	(19:1_8:0_8:0)	(19:1)	(8:0)	(8:0)		C38 H74 O6 N1	640.551	5.566	0.275457	2.67513	0.0206309	0.0815084	0.000550595	0.00108784	0.000726829	0.00147553	0.00236411	0.00248776	ug/mL
TG(4:0_13:0_18:1)+NH4	TG(35:1)+NH4	TG	(4:0_13:0_18:1)	(4:0)	(13:0)	(18:1)		C38 H74 O6 N1	640.551	6.02244	0.58071	2.0388	0.0641556	0.0571122	0.000708679	0.000690194	0.000655322	0.000847237	0.00157489	0.00176596	ug/mL
TG(35:2)+NH4	TG(35:2)+NH4	TG	(35:2)	(35:2)				C38 H72 O6 N1	638.535	9.73478	0.0265392	0.910294	0.762126	0.106324	0.0126285	0.0187396	0.0105966	0.0100747	0.00940278	0.0187227	ug/mL
TG(18:0e_6:0_11:2)+H	TG(35:2e)+H	TG	(18:0e_6:0_11:2)	(18:0e)	(6:0)	(11:2)		C38 H71 O5	607.53	8.19327	0.0439925	2.14384	0.0916446	0.113056	0.00197278	0.0036021	0.0017212	0.004162	0.00404224	0.00743736	ug/mL
TG(6:0_11:2_18:1)+H	TG(35:3)+H	TG	(6:0_11:2_18:1)	(6:0)	(11:2)	(18:1)		C38 H67 O6	619.493	5.96587	0.0193128	1.22795	0.676081	0.0524327	0.00118666	0.00281547	0.0012789	0.000743612	0.00266763	0.00307359	ug/mL
TG(9:0_12:1_14:2)+NH4	TG(35:3)+NH4	TG	(9:0_12:1_14:2)	(9:0)	(12:1)	(14:2)		C38 H70 O6 N1	636.52	8.6645	0.0215495	0.534892	0.0990528	0.100895	0.004052	0.00559054	0.00316592	0.00191774	0.00147837	0.00345503	ug/mL
TG(4:0_12:3_19:1)+H	TG(35:4)+H	TG	(4:0_12:3_19:1)	(4:0)	(12:3)	(19:1)		C38 H65 O6	617.478	5.54031	0.0679797	2.08214	0.144257	0.0484401	0.000232939	0.00081964	0.000328254	0.000596357	0.000968097	0.00131064	ug/mL
TG(4:0_11:2_20:2)+H	TG(35:4)+H	TG	(4:0_11:2_20:2)	(4:0)	(11:2)	(20:2)		C38 H65 O6	617.478	6.97075	0.0493541	0.848949	0.590788	0.0524282	0.00261037	0.00399647	0.002061	0.00154226	0.00266167	0.00315461	ug/mL
TG(35:4e)+H	TG(35:4e)+H	TG	(35:4e)	(35:4e)				C38 H67 O5	603.498	8.69955	0.0495621	1.43521	0.335154	0.341018	0.0470926	0.0861157	0.0405702	0.0578212	0.0733469	0.118241	ug/mL
TG(19:0_6:0_11:1)+H	TG(36:1)+H	TG	(19:0_6:0_11:1)	(19:0)	(6:0)	(11:1)		C39 H73 O6	637.54	7.46693	0.0741008	0.384993	0.0297507	0.118981	0.00351975	0.00555142	0.00326547	0.00120558	0.00149188	0.00205206	ug/mL
TG(12:1e_8:0_16:0)+NH4	TG(36:1e)+NH4	TG	(12:1e_8:0_16:0)	(12:1e)	(8:0)	(16:0)		C39 H78 O5 N1	640.587	8.711	0.00410886	1.54774	0.207385	0.0654144	0.00145348	0.00249724	0.00143367	0.001966	0.00253591	0.00383174	ug/mL
DG(22:2e)+Na	DG(22:2e)+Na	DG	(22:2e)	(22:2e)				C25 H46 O4 Na1	433.329	10.3865	0.540309	0.0169874	0.360768	3.28186	0.136498	7.6975	0.110408	0.0276448	0.053609	0.0537008	ug/mL
TG(12:1e_6:0_18:0)+H	TG(36:1e)+H	TG	(12:1e_6:0_18:0)	(12:1e)	(6:0)	(18:0)		C39 H75 O5	623.561	11.8244	0.0718707	0.312783	0.0283944	0.126249	0.00389832	0.00573344	0.00297119	0.000952164	0.00111428	0.00187555	ug/mL
TG(12:1e_6:0_18:2)+H	TG(36:3e)+H	TG	(12:1e_6:0_18:2)	(12:1e)	(6:0)	(18:2)		C39 H71 O5	619.53	11.6405	0.0138861	1.11513	0.703509	0.0341048	0.00147037	0.00170908	0.000723584	0.00126222	0.00121124	0.00187893	ug/mL
TG(12:0e_6:0_18:3)+H	TG(36:3e)+H	TG	(12:0e_6:0_18:3)	(12:0e)	(6:0)	(18:3)		C39 H71 O5	619.53	13.4341	0.20284	1.09446	0.830173	0.0696935	0.00674751	0.0071156	0.00695627	0.00503098	0.0044458	0.0133093	ug/mL
TG(8:0_10:3_18:1)+NH4	TG(36:4)+NH4	TG	(8:0_10:3_18:1)	(8:0)	(10:3)	(18:1)		C39 H70 O6 N1	648.52	5.675	0.0312205	0.758399	0.407727	0.0367145	0.000829646	0.00156164	0.000800609	0.000606013	0.000781325	0.00103339	ug/mL
TG(36:4)+H	TG(36:4)+H	TG	(36:4)	(36:4)				C39 H67 O6	631.493	10.678	0.165521	0.777461	0.717871	0.0397624	0.000751581	0.00166662	0.000499258	0.00027528	0.000377341	0.00161559	ug/mL
TG(12:1e_6:0_18:3)+H	TG(36:4e)+H	TG	(12:1e_6:0_18:3)	(12:1e)	(6:0)	(18:3)		C39 H69 O5	617.514	12.4501	0.0282268	2.09508	0.119343	0.181873	0.00459242	0.0109328	0.00397222	0.0118294	0.00985312	0.0191662	ug/mL
TG(15:0_8:0_14:0)+NH4	TG(37:0)+NH4	TG	(15:0_8:0_14:0)	(15:0)	(8:0)	(14:0)		C40 H80 O6 N1	670.598	8.19081	0.1313	1.80439	0.0451506	0.193458	0.00716296	0.0137373	0.0121108	0.0178979	0.0171187	0.0245481	ug/mL
TG(8:0_11:1_18:1)+H	TG(37:2)+H	TG	(8:0_11:1_18:1)	(8:0)	(11:1)	(18:1)		C40 H73 O6	649.54	8.76864	0.0295169	0.921724	0.819633	0.0809157	0.00578704	0.0104127	0.00484576	0.00418656	0.00602873	0.00918283	ug/mL
TG(16:0_10:0_11:2)+H	TG(37:2)+H	TG	(16:0_10:0_11:2)	(16:0)	(10:0)	(11:2)		C40 H73 O6	649.54	10.9362	0.147305	1.49379	0.438745	0.0515337	0.00141686	0.00160726	5.77147e-05	0.00120931	0.00119456	0.00219973	ug/mL
TG(4:0_11:2_22:1)+H	TG(37:3)+H	TG	(4:0_11:2_22:1)	(4:0)	(11:2)	(22:1)		C40 H71 O6	647.525	8.19598	0.141214	1.52863	0.276503	0.25628	0.0230263	0.0410387	0.0186819	0.0321182	0.0335402	0.060831	ug/mL
TG(37:3)+NH4	TG(37:3)+NH4	TG	(37:3)	(37:3)				C40 H74 O6 N1	664.551	9.85782	0.0136857	0.705848	0.288094	0.136803	0.0114334	0.017623	0.00930086	0.00766241	0.00683503	0.012577	ug/mL
TG(37:4)+NH4	TG(37:4)+NH4	TG	(37:4)	(37:4)				C40 H72 O6 N1	662.535	8.92349	0.0730713	0.287092	0.0311429	0.172787	0.00647425	0.0107198	0.00565144	0.00175658	0.00151013	0.00329205	ug/mL
TG(37:4e)+Na	TG(37:4e)+Na	TG	(37:4e)	(37:4e)				C40 H70 O5 Na1	653.512	10.6003	0.0338509	0.581585	0.206981	0.101692	0.00374254	0.00750043	0.00358088	0.00198496	0.00292193	0.00371443	ug/mL
TG(4:0_11:2_22:3)+H	TG(37:5)+H	TG	(4:0_11:2_22:3)	(4:0)	(11:2)	(22:3)		C40 H67 O6	643.493	9.7396	0.0479961	0.676908	0.312159	0.070844	0.00238417	0.00464553	0.00263149	0.00203637	0.00131469	0.00318867	ug/mL
TG(18:4_9:0_10:2)+Na	TG(37:6)+Na	TG	(18:4_9:0_10:2)	(18:4)	(9:0)	(10:2)		C40 H64 O6 Na1	663.46	5.139	0.630948	1.66613	0.278789	0.0725453	0.00278457	0.00348617	0.000932378	0.00297868	0.00605152	0.00297112	ug/mL
TG(37:6)+Na	TG(37:6)+Na	TG	(37:6)	(37:6)				C40 H64 O6 Na1	663.46	13.3638	1.71391	0.275889	0.151927	0.166911	0.0135663	0.00386674	0.00508608	0.00176164	0.00159811	0.00285302	ug/mL
TG(37:6)+Na	TG(37:6)+Na	TG	(37:6)	(37:6)				C40 H64 O6 Na1	663.46	16.49	0.372121	2.5411	0.128299	0.188798	0.00330078	0.00849669	0.00358905	0.011734	0.00724647	0.0201182	ug/mL
TG(18:4_10:2_10:4)+NH4	TG(38:10)+NH4	TG	(18:4_10:2_10:4)	(18:4)	(10:2)	(10:4)		C41 H62 O6 N1	664.457	2.53216	1.71132	0.576341	0.728896	1.3794	1.71898	0.00503848	0.00922577	0.989595	0.00580665	0.00353599	ug/mL
TG(18:4_10:2_10:4)+NH4	TG(38:10)+NH4	TG	(18:4_10:2_10:4)	(18:4)	(10:2)	(10:4)		C41 H62 O6 N1	664.457	3.061	1.71575	0.575017	0.72914	1.26998	1.45913	0.00528368	0.000953191	0.834976	0.0046505	0.00298328	ug/mL
TG(18:4_10:2_10:4)+NH4	TG(38:10)+NH4	TG	(18:4_10:2_10:4)	(18:4)	(10:2)	(10:4)		C41 H62 O6 N1	664.457	3.91265	1.72891	0.550336	0.629946	0.0289561	0.000100283	0.000781283	8.07839e-05	2.6377e-05	1.92459e-05	0.000483993	ug/mL
TG(38:10)+NH4	TG(38:10)+NH4	TG	(38:10)	(38:10)				C41 H62 O6 N1	664.457	4.878	1.73149	1.28355	0.797393	0.0125055	1.48246e-06	0.000153859	1.45736e-05	0.000114184	8.86372e-06	9.50482e-05	ug/mL
TG(38:10)+NH4	TG(38:10)+NH4	TG	(38:10)	(38:10)				C41 H62 O6 N1	664.457	9.614	0.583642	1.8598	0.209954	0.093259	0.00473054	0.0010662	0.00102546	0.003683	0.00386873	0.00513623	ug/mL
TG(38:10)+NH4	TG(38:10)+NH4	TG	(38:10)	(38:10)				C41 H62 O6 N1	664.457	10.6625	0.0310961	1.18544	0.534259	1.9712	3.34315	5.58992	3.7869	3.16305	5.97242	5.94327	ug/mL
TG(38:10)+NH4	TG(38:10)+NH4	TG	(38:10)	(38:10)				C41 H62 O6 N1	664.457	15.878	0.757184	0.694849	0.480347	0.240986	0.037266	0.0630984	0.0358141	0.0383112	0.0542803	0.00203215	ug/mL
TG(18:0_6:0_14:2)+H	TG(38:2)+H	TG	(18:0_6:0_14:2)	(18:0)	(6:0)	(14:2)		C41 H75 O6	663.556	11.8237	0.0112387	0.301269	0.0432614	0.321603	0.0242365	0.0398559	0.0182651	0.00643258	0.00755677	0.0108224	ug/mL
TG(38:4)+H	TG(38:4)+H	TG	(38:4)	(38:4)				C41 H71 O6	659.525	9.22823	0.174992	1.68337	0.0549651	0.130324	0.00625038	0.00520813	0.00481917	0.0068041	0.0113496	0.00924758	ug/mL
TG(12:0e_6:0_20:4)+H	TG(38:4e)+H	TG	(12:0e_6:0_20:4)	(12:0e)	(6:0)	(20:4)		C41 H73 O5	645.545	12.4344	0.0785946	1.30354	0.605247	0.103665	0.00512729	0.00977587	0.00327942	0.00747216	0.00353059	0.0126989	ug/mL
TG(12:1e_6:0_20:3)+H	TG(38:4e)+H	TG	(12:1e_6:0_20:3)	(12:1e)	(6:0)	(20:3)		C41 H73 O5	645.545	13.5018	0.0247933	0.492252	0.444722	0.19138	0.0168292	0.0313365	0.00327409	0.0209991	0.00348696	0.000835224	ug/mL
TG(12:1e_6:0_20:4)+H	TG(38:5e)+H	TG	(12:1e_6:0_20:4)	(12:1e)	(6:0)	(20:4)		C41 H71 O5	643.53	11.3971	0.11502	2.21354	0.224836	0.0693183	0.000422105	0.0017064	0.000485599	0.00212674	0.000791766	0.00286793	ug/mL
TG(16:0_11:3_11:3)+Na	TG(38:6)+Na	TG	(16:0_11:3_11:3)	(16:0)	(11:3)	(11:3)		C41 H66 O6 Na1	677.475	5.459	0.103571	2.93619	0.0756477	0.0608459	0.000403706	0.000597656	0.000203247	0.000859722	0.000887323	0.00178991	ug/mL
TG(18:0_10:0_11:2)+H	TG(39:2)+H	TG	(18:0_10:0_11:2)	(18:0)	(10:0)	(11:2)		C42 H77 O6	677.571	12.257	0.060858	0.921701	0.762127	0.0938488	0.00990251	0.0163945	0.0100181	0.00899994	0.00934279	0.0151289	ug/mL
TG(14:0_11:2_14:0)+Na	TG(39:2)+Na	TG	(14:0_11:2_14:0)	(14:0)	(11:2)	(14:0)		C42 H76 O6 Na1	699.553	13.876	0.0249479	0.780822	0.604857	0.0296745	0.000524639	0.00108389	0.000473441	0.000427501	0.000288887	0.000909258	ug/mL
TG(6:0_12:3_21:0)+Na	TG(39:3)+Na	TG	(6:0_12:3_21:0)	(6:0)	(12:3)	(21:0)		C42 H74 O6 Na1	697.538	10.4495	0.151008	0.825287	0.473162	0.0497743	0.0019786	0.00340857	0.00215235	0.00152426	0.00205126	0.00264674	ug/mL
TG(39:5)+Na	TG(39:5)+Na	TG	(39:5)	(39:5)				C42 H70 O6 Na1	693.506	7.594	0.140641	0.333703	0.061031	0.523192	0.0648876	0.115151	0.0529892	0.0176704	0.0220937	0.0379977	ug/mL
TG(18:3_10:2_11:4)+H	TG(39:9)+H	TG	(18:3_10:2_11:4)	(18:3)	(10:2)	(11:4)		C42 H63 O6	663.462	17.626	1.17634	0.927726	0.955469	0.754251	0.0196247	0.51106	0.0157592	0.03016	0.0110874	0.465703	ug/mL
TG(18:1_10:1_12:2)+Na	TG(40:4)+Na	TG	(18:1_10:1_12:2)	(18:1)	(10:1)	(12:2)		C43 H74 O6 Na1	709.538	8.288	0.0749522	0.853716	0.62002	0.0388146	0.00125572	0.00226579	0.001189	0.000943376	0.00127931	0.00179874	ug/mL
TG(18:1_11:1_11:2)+H	TG(40:4)+H	TG	(18:1_11:1_11:2)	(18:1)	(11:1)	(11:2)		C43 H75 O6	687.556	9.231	0.0785828	1.1601	0.520038	0.177368	0.0367924	0.0491699	0.0362613	0.0308143	0.0545179	0.0564588	ug/mL
TG(9:0_9:0_22:4)+Na	TG(40:4)+Na	TG	(9:0_9:0_22:4)	(9:0)	(9:0)	(22:4)		C43 H74 O6 Na1	709.538	16.651	0.114787	3.54303	0.146461	0.119026	0.000127706	0.00305339	0.000302669	0.0031209	0.00245387	0.0067683	ug/mL
TG(40:5)+Na	TG(40:5)+Na	TG	(40:5)	(40:5)				C43 H72 O6 Na1	707.522	7.67778	0.0316491	1.28214	0.589782	0.0365972	0.000643393	0.00133195	0.000347854	0.000731867	0.000788753	0.00145805	ug/mL
TG(12:1e_6:0_22:4)+Na	TG(40:5e)+Na	TG	(12:1e_6:0_22:4)	(12:1e)	(6:0)	(22:4)		C43 H74 O5 Na1	693.543	13.3988	0.0723262	0.591097	0.540282	0.0490498	0.000353778	0.000621877	0.00274672	0.000720436	0.000828834	0.000651012	ug/mL
TG(40:6e)+Na	TG(40:6e)+Na	TG	(40:6e)	(40:6e)				C43 H72 O5 Na1	691.527	12.0988	0.0268459	0.742254	0.451567	0.0571605	0.00207452	0.00366715	0.00170763	0.00154423	0.00120655	0.0027785	ug/mL
TG(16:1_12:3_12:3)+Na	TG(40:7)+Na	TG	(16:1_12:3_12:3)	(16:1)	(12:3)	(12:3)		C43 H68 O6 Na1	703.491	2.9286	0.076662	0.458583	0.073345	0.0821247	0.00260066	0.00304276	0.00147617	0.000624616	0.00112712	0.00151319	ug/mL
TG(12:1e_6:0_22:6)+H	TG(40:7e)+H	TG	(12:1e_6:0_22:6)	(12:1e)	(6:0)	(22:6)		C43 H71 O5	667.53	11.065	0.075013	1.13214	0.916267	0.0377563	8.16228e-05	9.57028e-05	0.00133443	9.15505e-05	0.00142013	0.000199845	ug/mL
TG(19:1_10:4_11:4)+H	TG(40:9)+H	TG	(19:1_10:4_11:4)	(19:1)	(10:4)	(11:4)		C43 H65 O6	677.478	5.133	0.37802	4.33813	0.221537	0.0662754	0.000210298	0.0005694	0.000103634	0.000796817	0.000444222	0.00259097	ug/mL
TG(18:3e_11:4_12:3)+H	TG(41:10e)+H	TG	(18:3e_11:4_12:3)	(18:3e)	(11:4)	(12:3)		C44 H67 O5	675.498	6.667	0.0584918	0.841362	0.554659	0.118448	0.0127977	0.0199403	0.0110031	0.00774046	0.0135405	0.0155212	ug/mL
TG(41:10e)+Na	TG(41:10e)+Na	TG	(41:10e)	(41:10e)				C44 H66 O5 Na1	697.48	10.028	0.0205502	1.5296	0.333542	0.0598016	0.00126568	0.00246293	0.000689077	0.00129169	0.00272068	0.0027449	ug/mL
TG(8:0_13:0_20:5)+H	TG(41:5)+H	TG	(8:0_13:0_20:5)	(8:0)	(13:0)	(20:5)		C44 H75 O6	699.556	13.8872	0.0246484	0.780418	0.604292	0.0297031	0.000525162	0.00108515	0.000473058	0.000427982	0.000288814	0.000909103	ug/mL
TG(10:0_11:1_20:5)+NH4	TG(41:6)+NH4	TG	(10:0_11:1_20:5)	(10:0)	(11:1)	(20:5)		C44 H76 O6 N1	714.567	12.286	0.232971	0.57126	0.382663	0.0371751	0.000267725	0.000809223	0.000728624	0.000167897	0.000747229	0.000116324	ug/mL
TG(10:0_11:3_20:5)+H	TG(41:8)+H	TG	(10:0_11:3_20:5)	(10:0)	(11:3)	(20:5)		C44 H69 O6	693.509	7.608	0.13501	0.337355	0.0626574	0.520196	0.0647102	0.114773	0.052555	0.0176817	0.0224143	0.0381834	ug/mL
TG(41:8e)+H	TG(41:8e)+H	TG	(41:8e)	(41:8e)				C44 H71 O5	679.53	11.7949	0.11238	0.307701	0.0393535	0.389756	0.0342655	0.0578572	0.0288031	0.00965911	0.0101811	0.0173687	ug/mL
TG(16:0_12:0_14:0)+NH4	TG(42:0)+NH4	TG	(16:0_12:0_14:0)	(16:0)	(12:0)	(14:0)		C45 H90 O6 N1	740.676	16.1768	0.0530808	1.64308	0.344458	0.101169	0.00146513	0.00639845	0.00211793	0.00407484	0.00433593	0.00798965	ug/mL
TG(16:1_12:0_14:0)+NH4	TG(42:1)+NH4	TG	(16:1_12:0_14:0)	(16:1)	(12:0)	(14:0)		C45 H88 O6 N1	738.661	15.5142	0.0542011	2.53173	0.114317	0.118436	0.00094866	0.00343359	0.0016117	0.00370729	0.0037579	0.00770989	ug/mL
TG(42:4)+Na	TG(42:4)+Na	TG	(42:4)	(42:4)				C45 H78 O6 Na1	737.569	12.056	0.1149	0.879002	0.665081	0.0966165	0.00989318	0.0145965	0.00832923	0.00714254	0.00786671	0.0138387	ug/mL
TG(17:0_11:3_14:2)+H	TG(42:5)+H	TG	(17:0_11:3_14:2)	(17:0)	(11:3)	(14:2)		C45 H77 O6	713.571	11.7455	0.0262263	0.655551	0.206705	0.0681607	0.00244422	0.00364704	0.00195516	0.00125073	0.00158925	0.00243486	ug/mL
TG(21:0_10:3_11:3)+NH4	TG(42:6)+NH4	TG	(21:0_10:3_11:3)	(21:0)	(10:3)	(11:3)		C45 H78 O6 N1	728.582	11.6094	0.15485	0.592895	0.116931	0.0842305	0.00356734	0.0042361	0.00224244	0.00141502	0.00191162	0.00262952	ug/mL
TG(18:4_12:1_12:1)+Na	TG(42:6)+Na	TG	(18:4_12:1_12:1)	(18:4)	(12:1)	(12:1)		C45 H74 O6 Na1	733.538	12.0653	0.0253262	0.890138	0.86856	0.0901205	0.00204099	0.00999672	0.0028586	0.00271646	0.00255764	0.00798567	ug/mL
TG(18:1_10:2_14:4)+H	TG(42:7)+H	TG	(18:1_10:2_14:4)	(18:1)	(10:2)	(14:4)		C45 H73 O6	709.54	8.60169	0.084516	0.779092	0.508982	0.0812254	0.00480389	0.00814295	0.00343153	0.00300233	0.00375098	0.00600694	ug/mL
TG(12:1e_10:2_20:5)+H	TG(42:8e)+H	TG	(12:1e_10:2_20:5)	(12:1e)	(10:2)	(20:5)		C45 H73 O5	693.545	13.4066	0.0723262	0.591097	0.540282	0.0490498	0.000353778	0.000621877	0.00274672	0.000720436	0.000828834	0.000651012	ug/mL
TG(43:5)+Na	TG(43:5)+Na	TG	(43:5)	(43:5)				C46 H78 O6 Na1	749.569	12.478	0.570578	0.0738448	0.336286	0.105436	0.000217784	0.00750635	0.000646336	2.56909e-05	6.25712e-05	0.000529854	ug/mL
TG(43:5e)+Na	TG(43:5e)+Na	TG	(43:5e)	(43:5e)				C46 H80 O5 Na1	735.59	11.6669	0.0478088	0.718565	0.281706	0.0694024	0.00314315	0.00454221	0.00244235	0.00172241	0.00228935	0.00326566	ug/mL
TG(43:6e)+NH4	TG(43:6e)+NH4	TG	(43:6e)	(43:6e)				C46 H82 O5 N1	728.619	16.3335	0.0457337	3.51866	0.178891	0.0691464	0.000195174	0.000998206	0.000144329	0.000770435	0.00281696	0.00111955	ug/mL
TG(20:4e_11:1_12:2)+Na	TG(43:7e)+Na	TG	(20:4e_11:1_12:2)	(20:4e)	(11:1)	(12:2)		C46 H76 O5 Na1	731.558	14.69	0.194126	2.07226	0.254906	0.0349451	0.000191253	0.000394035	0.000273076	0.000527302	0.000242985	0.00100847	ug/mL
TG(18:3_11:4_14:2)+H	TG(43:9)+H	TG	(18:3_11:4_14:2)	(18:3)	(11:4)	(14:2)		C46 H71 O6	719.525	6.54192	0.0465712	0.777867	0.407047	0.170038	0.0212006	0.0338116	0.0183255	0.0121696	0.0219367	0.0229407	ug/mL
TG(16:0_14:0_14:0)+NH4	TG(44:0)+NH4	TG	(16:0_14:0_14:0)	(16:0)	(14:0)	(14:0)		C47 H94 O6 N1	768.708	16.6788	0.0613683	0.962103	0.956924	0.169826	0.00377544	0.0378063	0.0098888	0.0111818	0.0133785	0.0249597	ug/mL
TG(18:1_12:0_14:0)+NH4	TG(44:1)+NH4	TG	(18:1_12:0_14:0)	(18:1)	(12:0)	(14:0)		C47 H92 O6 N1	766.692	16.188	0.0732805	2.24158	0.177029	0.159169	0.00164073	0.00877271	0.00270309	0.00769782	0.00699476	0.0147091	ug/mL
TG(44:10)+NH4	TG(44:10)+NH4	TG	(44:10)	(44:10)				C47 H74 O6 N1	748.551	6.61	0.130392	0.75792	0.461136	0.0525646	0.0018787	0.00328348	0.00140279	0.0010657	0.00173211	0.00217792	ug/mL
TG(16:0_10:0_18:2)+NH4	TG(44:2)+NH4	TG	(16:0_10:0_18:2)	(16:0)	(10:0)	(18:2)		C47 H90 O6 N1	764.676	15.6307	0.049749	2.16956	0.206371	0.152017	0.0012958	0.00839842	0.00328516	0.00676177	0.00679427	0.0146035	ug/mL
TG(14:1e_8:0_22:4)+Na	TG(44:5e)+Na	TG	(14:1e_8:0_22:4)	(14:1e)	(8:0)	(22:4)		C47 H82 O5 Na1	749.605	13.4164	0.0435749	1.79518	0.141024	0.15376	0.00509705	0.00997474	0.00436451	0.00865214	0.0103288	0.0159108	ug/mL
TG(23:1_10:4_11:1)+Na	TG(44:6)+Na	TG	(23:1_10:4_11:1)	(23:1)	(10:4)	(11:1)		C47 H78 O6 Na1	761.569	13.175	0.088683	0.399328	0.461802	0.221033	0.00332854	0.0416848	0.00678307	0.00381102	0.00289154	0.0139812	ug/mL
TG(23:1_10:4_11:2)+Na	TG(44:7)+Na	TG	(23:1_10:4_11:2)	(23:1)	(10:4)	(11:2)		C47 H76 O6 Na1	759.553	12.261	0.0522696	0.443499	0.440938	0.0960221	0.00108043	0.00795476	0.00155719	0.00111323	0.000807417	0.00277706	ug/mL
TG(10:0_12:3_22:6)+H	TG(44:9)+H	TG	(10:0_12:3_22:6)	(10:0)	(12:3)	(22:6)		C47 H73 O6	733.54	7.971	0.074074	0.558166	0.215765	0.0632238	0.00215929	0.00144616	0.0014536	0.000347374	0.00182087	0.000655544	ug/mL
TG(18:2_12:3_14:4)+NH4	TG(44:9)+NH4	TG	(18:2_12:3_14:4)	(18:2)	(12:3)	(14:4)		C47 H76 O6 N1	750.567	11.4779	0.674807	0.975392	0.959565	0.121099	0.0100858	0.0159335	0.0124916	0.0013732	0.0170846	0.0191054	ug/mL
TG(16:2e_10:3_18:4)+Na	TG(44:9e)+Na	TG	(16:2e_10:3_18:4)	(16:2e)	(10:3)	(18:4)		C47 H74 O5 Na1	741.543	6.48255	0.0788697	0.798684	0.503985	0.180954	0.0236967	0.040339	0.0227512	0.0120914	0.0280318	0.0291921	ug/mL
TG(15:0_14:0_16:0)+NH4	TG(45:0)+NH4	TG	(15:0_14:0_16:0)	(15:0)	(14:0)	(16:0)		C48 H96 O6 N1	782.723	16.8828	0.0518131	0.848438	0.694844	0.0689533	0.00193521	0.00638702	0.0045915	0.00200951	0.00410397	0.00484302	ug/mL
TG(15:0_14:0_16:1)+NH4	TG(45:1)+NH4	TG	(15:0_14:0_16:1)	(15:0)	(14:0)	(16:1)		C48 H94 O6 N1	780.708	16.4698	0.162657	1.27271	0.739757	0.0338792	0.000730811	0.000336147	0.00433972	0.0015154	0.00205629	0.00330946	ug/mL
TG(14:0e_13:0_18:4)+Na	TG(45:4e)+Na	TG	(14:0e_13:0_18:4)	(14:0e)	(13:0)	(18:4)		C48 H86 O5 Na1	765.637	11.0698	0.719845	0.312399	0.44426	0.152638	0.0005865	0.018952	0.00256573	0.000881694	0.00101721	0.00500642	ug/mL
TG(12:0_13:0_20:5)+NH4	TG(45:5)+NH4	TG	(12:0_13:0_20:5)	(12:0)	(13:0)	(20:5)		C48 H86 O6 N1	772.645	13.8828	0.0599652	0.770356	0.580848	0.0272143	0.000423099	0.000941177	0.000317795	0.00039674	0.00028864	0.000610413	ug/mL
TG(24:1_10:4_11:2)+Na	TG(45:7)+Na	TG	(24:1_10:4_11:2)	(24:1)	(10:4)	(11:2)		C48 H78 O6 Na1	773.569	12.9694	0.0412718	0.972731	0.952864	0.0534631	0.00173046	0.00418185	0.00164719	0.00195731	0.00154747	0.00384858	ug/mL
TG(22:5_11:1_12:3)+NH4	TG(45:9)+NH4	TG	(22:5_11:1_12:3)	(22:5)	(11:1)	(12:3)		C48 H78 O6 N1	764.582	13.527	0.550617	0.709025	0.178319	0.229407	0.0244167	0.0383882	0.0292313	0.028965	0.0174223	0.0188686	ug/mL
TG(16:0_14:0_16:0)+NH4	TG(46:0)+NH4	TG	(16:0_14:0_16:0)	(16:0)	(14:0)	(16:0)		C49 H98 O6 N1	796.739	17.0831	0.0448677	0.593669	0.623829	0.420135	0.0110206	0.187015	0.0305687	0.0253449	0.0303594	0.0800111	ug/mL
TG(16:0_12:0_18:1)+NH4	TG(46:1)+NH4	TG	(16:0_12:0_18:1)	(16:0)	(12:0)	(18:1)		C49 H96 O6 N1	794.723	16.6916	0.0325959	1.75798	0.298784	0.343499	0.0136085	0.0617244	0.0285065	0.0433451	0.0448167	0.094386	ug/mL
TG(16:1_10:4_20:5)+NH4	TG(46:10)+NH4	TG	(16:1_10:4_20:5)	(16:1)	(10:4)	(20:5)		C49 H78 O6 N1	776.582	7.82683	0.663172	1.46497	0.195801	0.0801338	0.00234705	0.00480184	0.00234914	0.00367562	0.0051336	0.00510515	ug/mL
TG(16:1_12:0_18:1)+NH4	TG(46:2)+NH4	TG	(16:1_12:0_18:1)	(16:1)	(12:0)	(18:1)		C49 H94 O6 N1	792.708	16.2272	0.0338011	2.84932	0.0575703	0.251845	0.00274381	0.0114084	0.00857261	0.0216077	0.0135126	0.0296299	ug/mL
DG(23:0e)+Na	DG(23:0e)+Na	DG	(23:0e)	(23:0e)				C26 H52 O4 Na1	451.376	5.958	0.0941816	0.969642	0.921082	0.439938	0.304211	0.295635	0.270323	0.153714	0.43668	0.253358	ug/mL
TG(10:0_18:1_18:2)+NH4	TG(46:3)+NH4	TG	(10:0_18:1_18:2)	(10:0)	(18:1)	(18:2)		C49 H92 O6 N1	790.692	15.6733	0.0217761	1.86658	0.34339	0.120921	0.000658473	0.007761	0.00200126	0.00454967	0.00489461	0.0100068	ug/mL
TG(46:6)+NH4	TG(46:6)+NH4	TG	(46:6)	(46:6)				C49 H86 O6 N1	784.645	13.398	0.127259	2.16509	0.0158292	0.055524	0.00062025	0.000693099	0.000250913	0.00118095	0.001002	0.00120382	ug/mL
TG(12:0_12:0_22:6)+H	TG(46:6)+H	TG	(12:0_12:0_22:6)	(12:0)	(12:0)	(22:6)		C49 H83 O6	767.618	14.1346	0.382358	0.212239	0.115357	0.0343949	0.00051181	0.000261967	0.000127794	2.69412e-09	6.80808e-05	0.000123265	ug/mL
TG(25:1_10:4_11:2)+Na	TG(46:7)+Na	TG	(25:1_10:4_11:2)	(25:1)	(10:4)	(11:2)		C49 H80 O6 Na1	787.585	13.2043	0.0486193	0.569882	0.559775	0.20512	0.00671921	0.044198	0.00649539	0.0124122	0.00459107	0.0157152	ug/mL
TG(18:1_10:3_18:3)+Na	TG(46:7)+Na	TG	(18:1_10:3_18:3)	(18:1)	(10:3)	(18:3)		C49 H80 O6 Na1	787.585	16.617	0.316491	0.307836	0.440128	0.0654529	0.000412601	0.00393242	0.000171713	0.000397971	0.000590614	0.000401827	ug/mL
TG(12:0e_12:2_22:5)+H	TG(46:7e)+H	TG	(12:0e_12:2_22:5)	(12:0e)	(12:2)	(22:5)		C49 H83 O5	751.624	14.5127	0.0297409	0.357535	0.0390752	0.15206	0.00592534	0.00904783	0.00488684	0.00175241	0.00169049	0.00365774	ug/mL
TG(18:2_10:4_18:2)+Na	TG(46:8)+Na	TG	(18:2_10:4_18:2)	(18:2)	(10:4)	(18:2)		C49 H78 O6 Na1	785.569	6.37699	0.0893716	0.751884	0.366923	0.208397	0.0299362	0.0470485	0.0244752	0.0160673	0.0298746	0.0303441	ug/mL
TG(25:0_10:4_11:4)+Na	TG(46:8)+Na	TG	(25:0_10:4_11:4)	(25:0)	(10:4)	(11:4)		C49 H78 O6 Na1	785.569	12.3976	0.161822	0.462266	0.509469	0.124447	0.00169962	0.0136942	0.00213821	0.0010461	0.000649984	0.00640839	ug/mL
TG(25:0_10:4_11:4)+Na	TG(46:8)+Na	TG	(25:0_10:4_11:4)	(25:0)	(10:4)	(11:4)		C49 H78 O6 Na1	785.569	15.666	0.250394	0.29801	0.443215	0.0404686	0.000124572	0.00135947	7.81634e-05	0.000128863	6.47389e-06	0.000330216	ug/mL
Cer(d34:1)+H	Cer(d34:1)+H	Cer	(d34:1)	(d34:1)				C34 H68 O3 N1	538.519	8.12314	0.0597778	2.34989	0.11072	0.145136	0.00194955	0.00508093	0.00304586	0.00481843	0.0117059	0.00715403	ug/mL
DG(23:5e)+H	DG(23:5e)+H	DG	(23:5e)	(23:5e)				C26 H43 O4	419.316	9.174	0.854346	0.0487906	0.267619	2.1464	0.429857	2.82922	0.173632	0.0556187	0.0269677	0.0848977	ug/mL
TG(15:0_16:0_16:0)+NH4	TG(47:0)+NH4	TG	(15:0_16:0_16:0)	(15:0)	(16:0)	(16:0)		C50 H100 O6 N1	810.755	17.2489	0.0919306	0.711916	0.529935	0.180272	0.00753661	0.0357289	0.0192544	0.0130321	0.0106208	0.020856	ug/mL
TG(15:0_16:0_16:1)+NH4	TG(47:1)+NH4	TG	(15:0_16:0_16:1)	(15:0)	(16:0)	(16:1)		C50 H98 O6 N1	808.739	16.9074	0.0434195	1.03417	0.936822	0.0816292	0.00406095	0.00924179	0.0157913	0.00607656	0.0119231	0.0120885	ug/mL
TG(15:0_16:1_16:1)+NH4	TG(47:2)+NH4	TG	(15:0_16:1_16:1)	(15:0)	(16:1)	(16:1)		C50 H96 O6 N1	806.723	16.5	0.261372	0.98901	0.987765	0.0308835	0.000182432	0.000936677	0.00246574	0.000416972	0.00117442	0.00195406	ug/mL
TG(14:0e_13:0_20:4)+Na	TG(47:4e)+Na	TG	(14:0e_13:0_20:4)	(14:0e)	(13:0)	(20:4)		C50 H90 O5 Na1	793.668	12.031	1.26471	0.201212	0.433065	0.0838659	2.67778e-09	0.0055463	0.000389168	6.76918e-05	9.70359e-05	0.00102956	ug/mL
TG(14:0_13:0_20:5)+NH4	TG(47:5)+NH4	TG	(14:0_13:0_20:5)	(14:0)	(13:0)	(20:5)		C50 H90 O6 N1	800.676	13.8856	0.200573	0.630494	0.166081	0.0364042	0.000549099	0.000885939	0.000952572	0.000584423	0.000263448	0.000657503	ug/mL
TG(12:0e_13:0_22:5)+Na	TG(47:5e)+Na	TG	(12:0e_13:0_22:5)	(12:0e)	(13:0)	(22:5)		C50 H88 O5 Na1	791.652	11.081	0.17588	0.314538	0.508753	0.142425	3.84973e-09	0.0184413	0.000988915	0.00442099	3.3722e-08	0.0016905	ug/mL
TG(12:0e_13:0_22:5)+Na	TG(47:5e)+Na	TG	(12:0e_13:0_22:5)	(12:0e)	(13:0)	(22:5)		C50 H88 O5 Na1	791.652	12.278	0.0566906	0.514946	0.379452	0.177697	0.00679756	0.0276902	0.00786979	0.00454873	0.00798234	0.00928078	ug/mL
TG(47:6e)+Na	TG(47:6e)+Na	TG	(47:6e)	(47:6e)				C50 H86 O5 Na1	789.637	16.6732	0.00410196	0.881771	0.855811	0.198934	0.0066545	0.0527733	0.0150977	0.0158931	0.0172101	0.0326113	ug/mL
DG(23:5e)+H	DG(23:5e)+H	DG	(23:5e)	(23:5e)				C26 H43 O4	419.316	10.429	0.500387	19.0226	0.335608	0.924403	0.013516	0.00997456	0.00974932	0.023717	0.0326382	0.575955	ug/mL
TG(47:7e)+Na	TG(47:7e)+Na	TG	(47:7e)	(47:7e)				C50 H84 O5 Na1	787.621	16.19	0.0311967	3.24933	0.0914656	0.295788	0.00368402	0.0134504	0.00837927	0.0182242	0.020755	0.0439229	ug/mL
TG(26:1_10:4_11:3)+H	TG(47:8)+H	TG	(26:1_10:4_11:3)	(26:1)	(10:4)	(11:3)		C50 H81 O6	777.603	9.5554	0.0369573	0.943611	0.857103	0.222521	0.0509396	0.0845301	0.0475463	0.0418175	0.0464869	0.0843915	ug/mL
TG(16:0_16:0_16:0)+NH4	TG(48:0)+NH4	TG	(16:0_16:0_16:0)	(16:0)	(16:0)	(16:0)		C51 H102 O6 N1	824.77	17.4129	0.0199963	0.729024	0.731086	0.642156	0.0349188	0.489353	0.0905634	0.0948392	0.110244	0.243146	ug/mL
TG(16:0_14:0_18:1)+NH4	TG(48:1)+NH4	TG	(16:0_14:0_18:1)	(16:0)	(14:0)	(18:1)		C51 H100 O6 N1	822.755	9.9	0.806856	1.4191	0.514369	0.0315881	0.000190563	0.000829639	0.000329539	0.000288553	0.000749451	0.000877407	ug/mL
TG(16:0_14:0_18:1)+NH4	TG(48:1)+NH4	TG	(16:0_14:0_18:1)	(16:0)	(14:0)	(18:1)		C51 H100 O6 N1	822.755	17.0894	0.00482399	1.48663	0.542861	0.65148	0.0536928	0.32949	0.0804192	0.169178	0.147925	0.3721	ug/mL
TG(16:0_10:4_22:6)+NH4	TG(48:10)+NH4	TG	(16:0_10:4_22:6)	(16:0)	(10:4)	(22:6)		C51 H82 O6 N1	804.614	9.03616	0.0685539	2.28541	0.0474082	0.096549	0.001705	0.00161579	0.00112682	0.00210284	0.00419085	0.00387091	ug/mL
TG(48:11)+H	TG(48:11)+H	TG	(48:11)	(48:11)				C51 H77 O6	785.571	6.348	0.0893716	0.751884	0.366923	0.208397	0.0299362	0.0470485	0.0244752	0.0160673	0.0298746	0.0303441	ug/mL
DG(23:5e)+H	DG(23:5e)+H	DG	(23:5e)	(23:5e)				C26 H43 O4	419.316	16.589	1.68893	1.31865	0.850663	1.6154	3.03025	0.209059	0.0177905	0.00360109	4.27449	0.0168778	ug/mL
TG(48:11)+H	TG(48:11)+H	TG	(48:11)	(48:11)				C51 H77 O6	785.571	12.439	0.161822	0.462266	0.509469	0.124447	0.00169962	0.0136942	0.00213821	0.0010461	0.000649984	0.00640839	ug/mL
TG(22:6_12:3_14:3)+NH4	TG(48:12)+NH4	TG	(22:6_12:3_14:3)	(22:6)	(12:3)	(14:3)		C51 H78 O6 N1	800.582	7.70279	0.0773127	1.16477	0.684047	0.139019	0.0131176	0.0287709	0.011378	0.0132285	0.0237248	0.0250899	ug/mL
TG(16:0_16:1_16:1)+NH4	TG(48:2)+NH4	TG	(16:0_16:1_16:1)	(16:0)	(16:1)	(16:1)		C51 H98 O6 N1	820.739	16.7299	0.0104516	2.24608	0.181056	0.619454	0.0283484	0.130214	0.0403224	0.117028	0.101899	0.227785	ug/mL
TG(16:1_14:0_18:2)+NH4	TG(48:3)+NH4	TG	(16:1_14:0_18:2)	(16:1)	(14:0)	(18:2)		C51 H96 O6 N1	818.723	16.2861	0.0630632	2.22726	0.161704	0.259342	0.00428876	0.0220822	0.00990816	0.0202532	0.0198466	0.0407032	ug/mL
TG(18:1_12:0_18:3)+NH4	TG(48:4)+NH4	TG	(18:1_12:0_18:3)	(18:1)	(12:0)	(18:3)		C51 H94 O6 N1	816.708	15.7814	0.197015	3.03542	0.0735304	0.0828017	0.000159711	0.00174019	0.000113465	0.00195701	0.00175931	0.00239508	ug/mL
TG(16:2e_11:4_21:0)+Na	TG(48:6e)+Na	TG	(16:2e_11:4_21:0)	(16:2e)	(11:4)	(21:0)		C51 H88 O5 Na1	803.652	16.885	0.0241592	0.882571	0.604851	0.0778563	0.00589015	0.0113287	0.0115208	0.00768228	0.00765641	0.010026	ug/mL
TG(18:1_10:4_20:4)+Na	TG(48:9)+Na	TG	(18:1_10:4_20:4)	(18:1)	(10:4)	(20:4)		C51 H80 O6 Na1	811.585	12.492	0.0963456	0.465252	0.452062	0.0892614	0.00132177	0.00748583	0.00107622	0.00128726	0.00119934	0.00211187	ug/mL
TG(17:0_11:4_20:5)+H	TG(48:9)+H	TG	(17:0_11:4_20:5)	(17:0)	(11:4)	(20:5)		C51 H81 O6	789.603	14.076	0.0235575	0.452646	0.429469	0.197469	0.00584553	0.0336571	0.00646021	0.00434326	0.00419098	0.0122707	ug/mL
TG(16:0_12:0_21:0)+NH4	TG(49:0)+NH4	TG	(16:0_12:0_21:0)	(16:0)	(12:0)	(21:0)		C52 H104 O6 N1	838.786	16.0234	0.0789038	0.909199	0.78659	0.0401615	0.00161459	0.00253467	0.00125844	0.00135463	0.00109934	0.0024627	ug/mL
TG(16:0_16:0_17:0)+NH4	TG(49:0)+NH4	TG	(16:0_16:0_17:0)	(16:0)	(16:0)	(17:0)		C52 H104 O6 N1	838.786	17.5689	0.0367711	0.608596	0.624685	0.218509	0.00419759	0.0503446	0.00888328	0.00717538	0.00770059	0.0237245	ug/mL
TG(15:0_16:0_18:1)+NH4	TG(49:1)+NH4	TG	(15:0_16:0_18:1)	(15:0)	(16:0)	(18:1)		C52 H102 O6 N1	836.77	17.2619	0.0412299	0.916724	0.870844	0.165547	0.00766238	0.038935	0.0194525	0.0141038	0.015561	0.0308847	ug/mL
DG(24:2)+H	DG(24:2)+H	DG	(24:2)	(24:2)				C27 H49 O5	453.357	4.595	0.294124	0.850327	0.709159	0.171416	0.0170972	0.0188357	0.0297228	0.0284328	0.0227168	0.00467921	ug/mL
TG(49:10)+H	TG(49:10)+H	TG	(49:10)	(49:10)				C52 H81 O6	801.603	7.739	0.0379121	1.19871	0.750707	0.150497	0.00820665	0.0239828	0.00870465	0.011559	0.00911639	0.0283447	ug/mL
TG(9:0_20:5_20:5)+H	TG(49:10)+H	TG	(9:0_20:5_20:5)	(9:0)	(20:5)	(20:5)		C52 H81 O6	801.603	13.6575	0.0828543	0.258756	0.412413	0.0508845	3.87132e-05	0.00206555	0.000269101	0.000261199	0.000144087	0.000208835	ug/mL
TG(15:0_16:1_18:1)+NH4	TG(49:2)+NH4	TG	(15:0_16:1_18:1)	(15:0)	(16:1)	(18:1)		C52 H100 O6 N1	834.755	17.0696	0.0227869	0.95801	0.851653	0.575701	0.462863	0.712388	0.453962	0.446889	0.440067	0.673847	ug/mL
TG(15:0_16:0_18:3)+H	TG(49:3)+H	TG	(15:0_16:0_18:3)	(15:0)	(16:0)	(18:3)		C52 H95 O6	815.712	17.2778	0.260407	0.676618	0.447623	0.111089	0.00339906	0.0123788	0.00723689	0.0038381	0.00376344	0.00797063	ug/mL
TG(49:6e)+Na	TG(49:6e)+Na	TG	(49:6e)	(49:6e)				C52 H90 O5 Na1	817.668	16.9755	0.186255	3.20373	0.393816	0.174015	0.00167908	0.00405127	0.00385744	0.0249147	0.00302503	0.00277696	ug/mL
TG(49:7)+Na	TG(49:7)+Na	TG	(49:7)	(49:7)				C52 H86 O6 Na1	829.632	14.5463	0.0252968	0.386552	0.457011	0.0464099	7.88367e-05	0.00191043	0.000337767	0.000130552	0.000396581	0.000372386	ug/mL
TG(16:2e_11:4_22:1)+Na	TG(49:7e)+Na	TG	(16:2e_11:4_22:1)	(16:2e)	(11:4)	(22:1)		C52 H88 O5 Na1	815.652	16.703	0.0241991	1.7502	0.235046	0.382481	0.0205992	0.0729754	0.0430018	0.0593713	0.0616505	0.118014	ug/mL
TG(49:8)+Na	TG(49:8)+Na	TG	(49:8)	(49:8)				C52 H84 O6 Na1	827.616	13.6925	0.13071	0.307768	0.451629	0.0885692	0.000276272	0.00657274	0.000645017	0.000438664	0.000337617	0.00153014	ug/mL
TG(20:3e_11:4_18:1)+H	TG(49:8e)+H	TG	(20:3e_11:4_18:1)	(20:3e)	(11:4)	(18:1)		C52 H87 O5	791.655	11.07	0.181781	0.316069	0.509702	0.141884	3.82179e-09	0.0183253	0.000983591	0.00441414	3.36793e-08	0.00168877	ug/mL
DG(24:2)+H	DG(24:2)+H	DG	(24:2)	(24:2)				C27 H49 O5	453.357	6.54437	0.501915	1.71548	0.140083	0.0942005	0.0028614	0.00238095	0.00410764	0.00731632	0.00520809	0.00351532	ug/mL
TG(18:0_16:0_16:0)+NH4	TG(50:0)+NH4	TG	(18:0_16:0_16:0)	(18:0)	(16:0)	(16:0)		C53 H106 O6 N1	852.801	14.726	0.683393	1.79547	0.482427	0.0297477	6.02195e-08	0.000434737	0.000661934	0.000484161	0.000205141	0.00127985	ug/mL
TG(18:0_16:0_16:0)+NH4	TG(50:0)+NH4	TG	(18:0_16:0_16:0)	(18:0)	(16:0)	(16:0)		C53 H106 O6 N1	852.801	17.699	0.0140871	0.581981	0.607534	0.643222	0.0311922	0.43103	0.0721841	0.0539801	0.0695657	0.187468	ug/mL
DG(24:4)+Na	DG(24:4)+Na	DG	(24:4)	(24:4)				C27 H44 O5 Na1	471.308	1.76297	0.371052	0.465708	0.0321747	0.415525	0.066875	0.0591362	0.0420855	0.0227817	0.0372212	0.0182812	ug/mL
TG(16:0_16:0_18:1)+NH4	TG(50:1)+NH4	TG	(16:0_16:0_18:1)	(16:0)	(16:0)	(18:1)		C53 H104 O6 N1	850.786	17.4167	0.0481605	1.07111	0.922983	1.0956	0.199175	1.4362	0.330855	0.499133	0.452974	1.15395	ug/mL
TG(50:10e)+NH4	TG(50:10e)+NH4	TG	(50:10e)	(50:10e)				C53 H88 O5 N1	818.666	7.34418	0.0625024	0.796064	0.387307	0.0404648	0.00144181	0.00199915	0.00106175	0.00105946	0.0010112	0.00151379	ug/mL
TG(50:11)+Na	TG(50:11)+Na	TG	(50:11)	(50:11)				C53 H80 O6 Na1	835.585	3.656	0.146782	0.931252	0.883894	0.032117	0.000779317	0.00127877	0.000481519	0.000282612	0.000785013	0.00129739	ug/mL
TG(20:4_10:4_20:4)+H	TG(50:12)+H	TG	(20:4_10:4_20:4)	(20:4)	(10:4)	(20:4)		C53 H79 O6	811.587	12.493	0.00655043	0.445019	0.436062	0.0931724	0.0014046	0.00793288	0.00113586	0.00131058	0.00121859	0.00213166	ug/mL
TG(16:0_16:1_18:1)+NH4	TG(50:2)+NH4	TG	(16:0_16:1_18:1)	(16:0)	(16:1)	(18:1)		C53 H102 O6 N1	848.77	3.055	0.857566	0.557008	0.582599	0.0415224	0.00020086	0.00221168	0.000449452	0.000437385	0.00112103	3.5737e-05	ug/mL
TG(16:0_16:1_18:1)+NH4	TG(50:2)+NH4	TG	(16:0_16:1_18:1)	(16:0)	(16:1)	(18:1)		C53 H102 O6 N1	848.77	4.153	0.827007	0.854665	0.813217	0.0227777	0.000348698	0.000722844	0.000512201	0.000318198	0.000996125	3.92472e-05	ug/mL
TG(16:0_16:1_18:1)+NH4	TG(50:2)+NH4	TG	(16:0_16:1_18:1)	(16:0)	(16:1)	(18:1)		C53 H102 O6 N1	848.77	6.25286	0.626845	1.54488	0.593223	0.0255672	0.000255184	0.00046191	4.9573e-06	1.88195e-05	0.000636282	0.000460383	ug/mL
TG(16:0_16:1_18:1)+NH4	TG(50:2)+NH4	TG	(16:0_16:1_18:1)	(16:0)	(16:1)	(18:1)		C53 H102 O6 N1	848.77	6.903	0.38599	1.13878	0.882582	0.00451434	0.000109483	0.000251141	4.10335e-06	0.000113104	0.00028764	1.45996e-05	ug/mL
TG(16:0_16:1_18:1)+NH4	TG(50:2)+NH4	TG	(16:0_16:1_18:1)	(16:0)	(16:1)	(18:1)		C53 H102 O6 N1	848.77	8.81891	0.853294	1.14536	0.697409	0.0346654	0.00107395	0.00157679	0.000640854	0.000777443	0.00128403	0.00170858	ug/mL
TG(16:0_16:1_18:1)+NH4	TG(50:2)+NH4	TG	(16:0_16:1_18:1)	(16:0)	(16:1)	(18:1)		C53 H102 O6 N1	848.77	9.56091	0.832518	0.437742	0.43988	0.0566286	0.0014301	0.00377265	9.89443e-05	0.000721157	0.00155742	4.21949e-05	ug/mL
TG(16:0_16:1_18:1)+NH4	TG(50:2)+NH4	TG	(16:0_16:1_18:1)	(16:0)	(16:1)	(18:1)		C53 H102 O6 N1	848.77	17.1097	0.00858824	1.3607	0.602818	1.22666	0.308479	1.35448	0.376841	0.666758	0.636599	1.4722	ug/mL
TG(16:0_16:1_18:1)+NH4	TG(50:2)+NH4	TG	(16:0_16:1_18:1)	(16:0)	(16:1)	(18:1)		C53 H102 O6 N1	848.77	17.6463	0.107406	1.68556	0.420428	0.118325	0.00253746	0.00763442	0.00225415	0.00431409	0.00437077	0.01226	ug/mL
TG(16:1_16:1_18:1)+NH4	TG(50:3)+NH4	TG	(16:1_16:1_18:1)	(16:1)	(16:1)	(18:1)		C53 H100 O6 N1	846.755	16.754	0.0596855	1.81661	0.355692	0.71194	0.0562706	0.26795	0.0574789	0.182602	0.1408	0.369997	ug/mL
TG(16:1_11:2_23:0)+H	TG(50:3)+H	TG	(16:1_11:2_23:0)	(16:1)	(11:2)	(23:0)		C53 H97 O6	829.728	17.4098	0.0293536	0.886216	0.867922	0.275035	0.010374	0.102104	0.0261129	0.0296448	0.0349078	0.0582689	ug/mL
TG(14:0_18:2_18:2)+NH4	TG(50:4)+NH4	TG	(14:0_18:2_18:2)	(14:0)	(18:2)	(18:2)		C53 H98 O6 N1	844.739	16.3381	0.0332338	1.68348	0.434126	0.303819	0.0100044	0.05687	0.0120973	0.0317689	0.0289441	0.0722344	ug/mL
TG(50:5)+Na	TG(50:5)+Na	TG	(50:5)	(50:5)				C53 H92 O6 Na1	847.679	12.273	0.413389	0.197227	0.439569	0.112209	0.00040697	0.0104971	9.4247e-05	0.000995368	6.54956e-05	0.0011083	ug/mL
TG(30:0_10:3_10:3)+NH4	TG(50:6)+NH4	TG	(30:0_10:3_10:3)	(30:0)	(10:3)	(10:3)		C53 H94 O6 N1	840.708	13.442	0.195049	0.935397	0.931024	0.0400476	0.000361219	0.00211026	0.000286211	0.000518611	0.000724235	0.00133669	ug/mL
TG(50:6e)+H	TG(50:6e)+H	TG	(50:6e)	(50:6e)				C53 H93 O5	809.702	14.503	0.0445141	1.02834	0.905069	0.00606277	5.2161e-05	9.15354e-05	8.269e-05	5.73811e-05	7.68728e-05	9.8549e-05	ug/mL
TG(20:0e_10:3_20:3)+Na	TG(50:6e)+Na	TG	(20:0e_10:3_20:3)	(20:0e)	(10:3)	(20:3)		C53 H92 O5 Na1	831.684	17.135	0.0230288	0.729169	0.411951	0.178927	0.012967	0.0343453	0.0212206	0.0131361	0.0150091	0.0218269	ug/mL
TG(14:1e_18:3_18:3)+Na	TG(50:7e)+Na	TG	(14:1e_18:3_18:3)	(14:1e)	(18:3)	(18:3)		C53 H90 O5 Na1	829.668	16.9187	0.0885666	1.02348	0.956065	0.0925719	0.00673369	0.0133418	0.0245954	0.00961063	0.0168641	0.0192452	ug/mL
TG(18:3_14:3_18:3)+NH4	TG(50:9)+NH4	TG	(18:3_14:3_18:3)	(18:3)	(14:3)	(18:3)		C53 H88 O6 N1	834.661	7.39	0.0170127	2.06721	0.0560664	0.0858685	0.00138821	0.0017942	0.00117034	0.00191326	0.00337675	0.00370803	ug/mL
TG(50:9)+H	TG(50:9)+H	TG	(50:9)	(50:9)				C53 H85 O6	817.634	9.64	0.0660165	0.970431	0.965227	0.030856	0.000240452	0.00144805	0.000283087	0.000364516	0.000742732	0.000806042	ug/mL
TG(18:1_12:3_20:5)+H	TG(50:9)+H	TG	(18:1_12:3_20:5)	(18:1)	(12:3)	(20:5)		C53 H85 O6	817.634	11.307	0.093168	1.26192	0.447017	0.057079	0.00301347	0.00387278	0.00233776	0.0054671	0.00257553	0.00359733	ug/mL
TG(50:9)+H	TG(50:9)+H	TG	(50:9)	(50:9)				C53 H85 O6	817.634	14.902	0.0512805	1.88745	0.191938	0.0387638	0.000298635	0.000601266	0.000189277	0.00050336	0.000538937	0.00101348	ug/mL
TG(20:4e_14:4_16:1)+H	TG(50:9e)+H	TG	(20:4e_14:4_16:1)	(20:4e)	(14:4)	(16:1)		C53 H87 O5	803.655	16.7989	0.115314	3.49994	0.0202283	0.154697	0.00156871	0.00306408	0.000929067	0.00450932	0.00678333	0.00817352	ug/mL
TG(16:0_14:0_21:0)+H	TG(51:0)+H	TG	(16:0_14:0_21:0)	(16:0)	(14:0)	(21:0)		C54 H105 O6	849.791	16.5142	0.32914	0.959033	0.917933	0.0814864	0.0111467	0.00666162	0.00529779	0.00750815	0.00339563	0.0112557	ug/mL
TG(18:0_16:0_17:0)+NH4	TG(51:0)+NH4	TG	(18:0_16:0_17:0)	(18:0)	(16:0)	(17:0)		C54 H108 O6 N1	866.817	17.8175	0.040589	0.474154	0.494886	0.15805	0.00174828	0.0231858	0.00454781	0.0028507	0.00353401	0.00759425	ug/mL
TG(16:0_14:1_21:0)+H	TG(51:1)+H	TG	(16:0_14:1_21:0)	(16:0)	(14:1)	(21:0)		C54 H103 O6	847.775	13.4612	0.137916	0.843355	0.658122	0.0478726	0.00120787	0.00345707	0.00224753	0.00174479	0.0013947	0.00269018	ug/mL
TG(16:0_17:0_18:1)+NH4	TG(51:1)+NH4	TG	(16:0_17:0_18:1)	(16:0)	(17:0)	(18:1)		C54 H106 O6 N1	864.801	16.606	0.0897703	0.72119	0.448841	0.136517	0.0125993	0.0196803	0.0111383	0.00873462	0.0044775	0.0181004	ug/mL
TG(16:0_17:0_18:1)+NH4	TG(51:1)+NH4	TG	(16:0_17:0_18:1)	(16:0)	(17:0)	(18:1)		C54 H106 O6 N1	864.801	17.5704	0.0237071	0.591304	0.623019	0.271743	0.00619265	0.0756876	0.0121487	0.0129198	0.0060689	0.036611	ug/mL
TG(18:2_11:2_22:6)+Na	TG(51:10)+Na	TG	(18:2_11:2_22:6)	(18:2)	(11:2)	(22:6)		C54 H84 O6 Na1	851.616	12.9894	0.0694272	0.82964	0.869436	0.0222453	5.77718e-05	0.00100672	3.65174e-10	0.000211761	0.000515897	0.000155487	ug/mL
TG(51:11)+Na	TG(51:11)+Na	TG	(51:11)	(51:11)				C54 H82 O6 Na1	849.6	8.79293	0.915995	0.379962	0.0453943	0.049006	0.00092793	0.000620851	0.000766121	0.000252488	7.18046e-05	0.000555281	ug/mL
TG(16:0_17:1_18:1)+NH4	TG(51:2)+NH4	TG	(16:0_17:1_18:1)	(16:0)	(17:1)	(18:1)		C54 H104 O6 N1	862.786	17.2742	0.00393969	0.840078	0.816821	0.249178	0.00995668	0.0770872	0.0208704	0.0215785	0.0181341	0.0509439	ug/mL
TG(16:0_14:3_21:0)+H	TG(51:3)+H	TG	(16:0_14:3_21:0)	(16:0)	(14:3)	(21:0)		C54 H99 O6	843.744	16.0183	0.123467	1.07483	0.869716	0.0457792	0.00140342	0.00283463	0.00132262	0.00136137	0.00137685	0.00323856	ug/mL
TG(16:1_17:1_18:1)+NH4	TG(51:3)+NH4	TG	(16:1_17:1_18:1)	(16:1)	(17:1)	(18:1)		C54 H102 O6 N1	860.77	16.9645	0.0747729	1.12537	0.857645	0.144954	0.00427914	0.0239574	0.0078572	0.00956779	0.00747027	0.0235806	ug/mL
TG(16:0_17:0_18:3)+H	TG(51:3)+H	TG	(16:0_17:0_18:3)	(16:0)	(17:0)	(18:3)		C54 H99 O6	843.744	17.5667	0.0419683	0.423859	0.474974	0.160758	0.00213844	0.0231137	0.00339861	0.00238373	0.00243754	0.00732259	ug/mL
TG(51:4)+NH4	TG(51:4)+NH4	TG	(51:4)	(51:4)				C54 H100 O6 N1	858.755	13.91	0.0518712	1.6294	0.507456	0.0278119	0.000232479	0.000358261	0.00020977	0.000202235	0.000214731	0.000887382	ug/mL
TG(18:4_16:0_17:0)+H	TG(51:4)+H	TG	(18:4_16:0_17:0)	(18:4)	(16:0)	(17:0)		C54 H97 O6	841.728	17.3281	0.0339371	0.995521	0.993441	0.0936907	0.0020352	0.0125356	0.00651011	0.00538183	0.00477828	0.0108263	ug/mL
TG(18:1_10:3_23:1)+NH4	TG(51:5)+NH4	TG	(18:1_10:3_23:1)	(18:1)	(10:3)	(23:1)		C54 H98 O6 N1	856.739	12.8718	0.054375	3.61656	0.0273509	0.124543	0.00107902	0.00177231	0.00073162	0.00340602	0.00349831	0.00605361	ug/mL
TG(15:0_16:1_20:4)+H	TG(51:5)+H	TG	(15:0_16:1_20:4)	(15:0)	(16:1)	(20:4)		C54 H95 O6	839.712	16.9289	0.0494968	1.04429	0.901172	0.0464333	0.00253972	0.00503386	0.00545979	0.00314317	0.0036829	0.00678452	ug/mL
TG(18:2e_12:3_21:0)+Na	TG(51:5e)+Na	TG	(18:2e_12:3_21:0)	(18:2e)	(12:3)	(21:0)		C54 H96 O5 Na1	847.715	16.888	0.362574	0.874103	0.839493	0.045875	0.000887114	0.00307529	0.000506107	0.00175085	0.00064641	0.00150868	ug/mL
TG(51:6)+Na	TG(51:6)+Na	TG	(51:6)	(51:6)				C54 H92 O6 Na1	859.679	14.87	0.465702	0.138596	0.414266	0.10368	0.000140075	0.00840785	0.000202632	8.8496e-05	0.000139868	0.00098443	ug/mL
TG(30:0_10:4_11:2)+Na	TG(51:6)+Na	TG	(30:0_10:4_11:2)	(30:0)	(10:4)	(11:2)		C54 H92 O6 Na1	859.679	15.769	0.441458	0.257277	0.43144	0.102428	0.000265693	0.00847219	0.000759447	0.000466287	0.000324549	0.00165261	ug/mL
TG(12:0e_17:0_22:6)+Na	TG(51:6e)+Na	TG	(12:0e_17:0_22:6)	(12:0e)	(17:0)	(22:6)		C54 H94 O5 Na1	845.699	17.5173	0.0457439	0.86146	0.816249	0.385453	0.0280751	0.204164	0.0684754	0.0595885	0.0810009	0.118464	ug/mL
TG(51:7)+Na	TG(51:7)+Na	TG	(51:7)	(51:7)				C54 H90 O6 Na1	857.663	14.996	0.0692923	0.261464	0.395381	0.108245	0.000468802	0.00891557	0.0012257	0.00044842	0.000381775	0.00194395	ug/mL
TG(20:4e_10:3_21:0)+Na	TG(51:7e)+Na	TG	(20:4e_10:3_21:0)	(20:4e)	(10:3)	(21:0)		C54 H92 O5 Na1	843.684	17.096	0.027828	1.57434	0.357906	0.511294	0.0455693	0.178297	0.0630456	0.121634	0.11431	0.215752	ug/mL
TG(51:8)+Na	TG(51:8)+Na	TG	(51:8)	(51:8)				C54 H88 O6 Na1	855.647	14.4786	0.00181367	0.263914	0.364822	0.0816769	0.000271805	0.00480375	0.00091364	0.000441034	0.000133081	0.00100652	ug/mL
TG(51:8e)+Na	TG(51:8e)+Na	TG	(51:8e)	(51:8e)				C54 H90 O5 Na1	841.668	16.7228	0.0336227	2.22995	0.147325	0.720322	0.0452231	0.168638	0.0593606	0.165896	0.143578	0.299797	ug/mL
TG(51:9)+Na	TG(51:9)+Na	TG	(51:9)	(51:9)				C54 H86 O6 Na1	853.632	13.7637	0.18414	0.321124	0.210158	0.117927	0.00671311	0.00210824	0.00310058	0.000150274	0.00356952	0.000108627	ug/mL
TG(18:0e_11:3_22:6)+Na	TG(51:9e)+Na	TG	(18:0e_11:3_22:6)	(18:0e)	(11:3)	(22:6)		C54 H88 O5 Na1	839.652	11.2435	0.0172408	0.837843	0.490051	0.0975229	0.0103267	0.0131482	0.00766654	0.00573078	0.010978	0.00938278	ug/mL
TG(51:9e)+Na	TG(51:9e)+Na	TG	(51:9e)	(51:9e)				C54 H88 O5 Na1	839.652	16.275	0.117321	2.5362	0.102443	0.371302	0.0079189	0.0336196	0.0182233	0.0437177	0.0332182	0.0746319	ug/mL
TG(18:0_16:0_18:0)+NH4	TG(52:0)+NH4	TG	(18:0_16:0_18:0)	(18:0)	(16:0)	(18:0)		C55 H110 O6 N1	880.833	17.9487	0.0410008	0.42355	0.513243	0.518038	0.0139001	0.248571	0.0285915	0.021758	0.0240333	0.0774881	ug/mL
TG(18:0_16:0_18:1)+NH4	TG(52:1)+NH4	TG	(18:0_16:0_18:1)	(18:0)	(16:0)	(18:1)		C55 H108 O6 N1	878.817	17.6893	0.0888224	0.617042	0.608757	1.43021	0.253638	2.11856	0.446217	0.352771	0.278153	1.10816	ug/mL
TG(52:10e)+H	TG(52:10e)+H	TG	(52:10e)	(52:10e)				C55 H89 O5	829.67	16.902	0.0885666	1.02348	0.956065	0.0925719	0.00673369	0.0133418	0.0245954	0.00961063	0.0168641	0.0192452	ug/mL
TG(20:3e_10:4_22:6)+H	TG(52:13e)+H	TG	(20:3e_10:4_22:6)	(20:3e)	(10:4)	(22:6)		C55 H83 O5	823.624	7.73188	0.0212803	1.03355	0.916774	0.104065	0.0112248	0.0181407	0.00904586	0.00868498	0.0129282	0.0180867	ug/mL
TG(18:4_12:4_22:6)+NH4	TG(52:14)+NH4	TG	(18:4_12:4_22:6)	(18:4)	(12:4)	(22:6)		C55 H82 O6 N1	852.614	6.22888	0.0590972	0.746209	0.33898	0.212844	0.0282067	0.0466543	0.0269433	0.0158507	0.0302283	0.0298883	ug/mL
TG(16:0_18:1_18:1)+NH4	TG(52:2)+NH4	TG	(16:0_18:1_18:1)	(16:0)	(18:1)	(18:1)		C55 H106 O6 N1	876.801	17.4163	0.00403927	0.865937	0.859099	1.85738	0.568677	4.21788	0.807822	1.0435	0.993583	2.80729	ug/mL
DG(24:5e)+H	DG(24:5e)+H	DG	(24:5e)	(24:5e)				C27 H45 O4	433.331	17.3763	1.17456	1.66822	0.609685	0.842068	0.132873	0.277144	0.373637	0.0885247	0.169243	1.04954	ug/mL
TG(16:0_18:1_18:2)+NH4	TG(52:3)+NH4	TG	(16:0_18:1_18:2)	(16:0)	(18:1)	(18:2)		C55 H104 O6 N1	874.786	17.1357	0.015143	0.916114	0.910797	1.57058	0.429837	3.06063	0.585506	0.866748	0.760752	2.10655	ug/mL
TG(16:0_18:1_18:3)+NH4	TG(52:4)+NH4	TG	(16:0_18:1_18:3)	(16:0)	(18:1)	(18:3)		C55 H102 O6 N1	872.77	16.8229	0.02004	1.06062	0.936143	0.786926	0.103275	0.738326	0.154259	0.293746	0.181145	0.581343	ug/mL
TG(16:0_18:2_18:3)+NH4	TG(52:5)+NH4	TG	(16:0_18:2_18:3)	(16:0)	(18:2)	(18:3)		C55 H100 O6 N1	870.755	16.4652	0.0168163	1.26832	0.722564	0.30795	0.0149294	0.096665	0.0206915	0.0415027	0.0375306	0.0887471	ug/mL
TG(16:1_18:2_18:2)+H	TG(52:5)+H	TG	(16:1_18:2_18:2)	(16:1)	(18:2)	(18:2)		C55 H97 O6	853.728	17.0961	0.00875699	1.18991	0.702953	0.593871	0.148393	0.431729	0.174917	0.231529	0.220046	0.446856	ug/mL
TG(52:6)+Na	TG(52:6)+Na	TG	(52:6)	(52:6)				C55 H94 O6 Na1	873.694	12.265	0.100028	0.175804	0.434362	0.117079	0.000279781	0.0109977	0.000202247	3.76252e-05	0.000134546	0.001846	ug/mL
TG(18:1_14:0_20:5)+NH4	TG(52:6)+NH4	TG	(18:1_14:0_20:5)	(18:1)	(14:0)	(20:5)		C55 H98 O6 N1	868.739	13.444	0.0340437	1.68538	0.234393	0.0759367	0.0016109	0.00260097	0.00168182	0.00201576	0.00285602	0.00506133	ug/mL
TG(16:0_18:3_18:3)+NH4	TG(52:6)+NH4	TG	(16:0_18:3_18:3)	(16:0)	(18:3)	(18:3)		C55 H98 O6 N1	868.739	16.0675	0.0122719	2.49553	0.250289	0.138427	0.00133833	0.0061731	0.000616686	0.00638933	0.00269769	0.011197	ug/mL
TG(16:0_16:1_20:5)+H	TG(52:6)+H	TG	(16:0_16:1_20:5)	(16:0)	(16:1)	(20:5)		C55 H95 O6	851.712	16.874	0.0116758	1.98604	0.28272	0.467131	0.0192608	0.0964199	0.026439	0.0769222	0.055563	0.14977	ug/mL
TG(12:0e_18:1_22:5)+Na	TG(52:6e)+Na	TG	(12:0e_18:1_22:5)	(12:0e)	(18:1)	(22:5)		C55 H96 O5 Na1	859.715	17.5607	0.0549874	0.657574	0.60549	0.187625	0.00384201	0.0384939	0.0115082	0.00750566	0.00989102	0.0180098	ug/mL
TG(16:1e_18:3_18:3)+Na	TG(52:7e)+Na	TG	(16:1e_18:3_18:3)	(16:1e)	(18:3)	(18:3)		C55 H94 O5 Na1	857.699	17.2616	0.058245	1.03894	0.928082	0.144698	0.00845476	0.0337034	0.0241937	0.015567	0.0205748	0.0327942	ug/mL
TG(18:4_16:1_18:3)+NH4	TG(52:8)+NH4	TG	(18:4_16:1_18:3)	(18:4)	(16:1)	(18:3)		C55 H94 O6 N1	864.708	7.63881	0.0364755	0.703538	0.279861	0.218688	0.0285511	0.0445086	0.0227667	0.0165395	0.021043	0.029835	ug/mL
TG(52:8)+NH4	TG(52:8)+NH4	TG	(52:8)	(52:8)				C55 H94 O6 N1	864.708	8.0664	0.0242494	0.868088	0.705473	0.0834644	0.00516942	0.0107471	0.00488417	0.00382611	0.00628758	0.00794314	ug/mL
TG(52:9)+NH4	TG(52:9)+NH4	TG	(52:9)	(52:9)				C55 H92 O6 N1	862.692	7.649	0.050661	0.950686	0.865815	0.219816	0.051776	0.0857512	0.0450635	0.0409749	0.0543337	0.0782777	ug/mL
TG(52:9e)+NH4	TG(52:9e)+NH4	TG	(52:9e)	(52:9e)				C55 H94 O5 N1	848.713	7.751	0.194737	0.773968	0.230338	0.0649313	0.00285681	0.00416125	0.00464334	0.00243839	0.00304715	0.00354001	ug/mL
TG(20:1e_12:3_20:5)+Na	TG(52:9e)+Na	TG	(20:1e_12:3_20:5)	(20:1e)	(12:3)	(20:5)		C55 H90 O5 Na1	853.668	12.694	0.0946232	0.45745	0.148094	0.0963172	0.00276692	0.00541951	0.00216073	0.00101497	0.00165852	0.00205981	ug/mL
TG(20:1e_12:3_20:5)+Na	TG(52:9e)+Na	TG	(20:1e_12:3_20:5)	(20:1e)	(12:3)	(20:5)		C55 H90 O5 Na1	853.668	14.3944	0.0334466	0.616449	0.142264	0.13073	0.00752387	0.0117061	0.00650959	0.00407044	0.00486528	0.00693142	ug/mL
TG(12:1e_20:4_20:4)+Na	TG(52:9e)+Na	TG	(12:1e_20:4_20:4)	(12:1e)	(20:4)	(20:4)		C55 H90 O5 Na1	853.668	16.567	0.136539	1.67054	0.413853	0.0824677	0.00171195	0.00250862	0.00693662	0.00324142	0.00488118	0.0105159	ug/mL
TG(18:0_17:0_18:0)+NH4	TG(53:0)+NH4	TG	(18:0_17:0_18:0)	(18:0)	(17:0)	(18:0)		C56 H112 O6 N1	894.848	16.512	0.338579	1.64021	0.298694	0.0721093	0.00178115	0.00256552	0.00640465	0.00610819	0.00354294	0.00798336	ug/mL
TG(18:0_17:0_18:1)+NH4	TG(53:1)+NH4	TG	(18:0_17:0_18:1)	(18:0)	(17:0)	(18:1)		C56 H110 O6 N1	892.833	17.7926	0.010667	0.532348	0.558476	0.165264	0.00206128	0.0268398	0.00481373	0.00333017	0.00354289	0.011075	ug/mL
TG(20:5_11:2_22:4)+Na	TG(53:11)+Na	TG	(20:5_11:2_22:4)	(20:5)	(11:2)	(22:4)		C56 H86 O6 Na1	877.632	10.0032	0.226023	2.20151	0.26405	0.0583064	0.000676633	2.84831e-08	0.00191589	0.000847476	0.00205498	0.00280507	ug/mL
TG(20:5_11:2_22:5)+H	TG(53:12)+H	TG	(20:5_11:2_22:5)	(20:5)	(11:2)	(22:5)		C56 H85 O6	853.634	13.671	0.837452	1.63966	0.603062	0.0187495	5.77327e-05	0.000403934	6.10113e-05	0.000109746	0.000607026	0.000140243	ug/mL
TG(20:5_11:2_22:6)+H	TG(53:13)+H	TG	(20:5_11:2_22:6)	(20:5)	(11:2)	(22:6)		C56 H83 O6	851.618	12.998	0.0595975	0.487904	0.523532	0.0283955	0.000363736	0.00116298	9.52068e-10	0.000211955	0.000517623	1.53147e-05	ug/mL
TG(20:5_11:3_22:6)+NH4	TG(53:14)+NH4	TG	(20:5_11:3_22:6)	(20:5)	(11:3)	(22:6)		C56 H84 O6 N1	866.629	9.90309	0.062845	0.748201	0.328986	0.157292	0.0163345	0.0251462	0.0146052	0.00858355	0.0165114	0.0168685	ug/mL
TG(19:1_16:0_18:1)+NH4	TG(53:2)+NH4	TG	(19:1_16:0_18:1)	(19:1)	(16:0)	(18:1)		C56 H108 O6 N1	890.817	17.1034	0.20677	1.56609	0.595235	0.111514	0.000506996	0.0096606	0.000477989	0.00425417	0.00353555	0.00888221	ug/mL
TG(17:0_18:1_18:1)+NH4	TG(53:2)+NH4	TG	(17:0_18:1_18:1)	(17:0)	(18:1)	(18:1)		C56 H108 O6 N1	890.817	17.5728	0.0283105	0.713851	0.718363	0.273635	0.00744243	0.0850743	0.0158253	0.0179606	0.0130697	0.0463098	ug/mL
TG(18:1_17:1_18:1)+H	TG(53:3)+H	TG	(18:1_17:1_18:1)	(18:1)	(17:1)	(18:1)		C56 H103 O6	871.775	16.5073	0.0828941	1.30714	0.676711	0.187085	0.0152357	0.0269881	0.00828864	0.0139269	0.00993445	0.0421653	ug/mL
TG(18:1_17:1_18:1)+NH4	TG(53:3)+NH4	TG	(18:1_17:1_18:1)	(18:1)	(17:1)	(18:1)		C56 H106 O6 N1	888.801	17.3011	0.0377156	0.713607	0.723897	0.265835	0.00771062	0.079676	0.0132354	0.0158908	0.0114075	0.0445062	ug/mL
Cer(d30:0)+NH4	Cer(d30:0)+NH4	Cer	(d30:0)	(d30:0)				C30 H65 O3 N2	501.499	2.998	0.030739	1.88611	0.163478	0.268082	0.0215804	0.0168864	0.0192674	0.0248132	0.0560336	0.028046	ug/mL
Cer(d34:2)+H	Cer(d34:2)+H	Cer	(d34:2)	(d34:2)				C34 H66 O3 N1	536.504	6.92471	0.121299	1.15699	0.650485	0.0465472	0.00278129	0.00484864	0.00283498	0.00280175	0.00576308	0.00354291	ug/mL
TG(18:1_17:1_18:2)+NH4	TG(53:4)+NH4	TG	(18:1_17:1_18:2)	(18:1)	(17:1)	(18:2)		C56 H104 O6 N1	886.786	16.6893	0.731794	0.85352	0.841642	0.0675755	0.000906913	0.00553713	0.00112148	0.000951007	0.00170511	0.00380121	ug/mL
TG(20:4_12:2_21:0)+Na	TG(53:6)+Na	TG	(20:4_12:2_21:0)	(20:4)	(12:2)	(21:0)		C56 H96 O6 Na1	887.71	15.6307	0.0621609	0.344458	0.453562	0.205299	0.00188362	0.0352932	0.00459634	0.00246311	0.00208041	0.00984557	ug/mL
TG(20:3_12:3_21:0)+Na	TG(53:6)+Na	TG	(20:3_12:3_21:0)	(20:3)	(12:3)	(21:0)		C56 H96 O6 Na1	887.71	16.3412	0.0238533	0.285818	0.40311	0.206544	0.00178408	0.0330843	0.00485036	0.00237428	0.00163175	0.00734629	ug/mL
TG(15:0_18:1_20:5)+NH4	TG(53:6)+NH4	TG	(15:0_18:1_20:5)	(15:0)	(18:1)	(20:5)		C56 H100 O6 N1	882.755	17.627	0.141331	0.236768	0.361989	0.867527	0.000371039	0.529954	0.14226	0.000833298	0.156013	0.00240094	ug/mL
TG(16:1e_18:4_19:1)+Na	TG(53:6e)+Na	TG	(16:1e_18:4_19:1)	(16:1e)	(18:4)	(19:1)		C56 H98 O5 Na1	873.731	17.694	0.0430124	0.711701	0.692643	0.442069	0.0214147	0.22357	0.0538702	0.0430663	0.0483928	0.121236	ug/mL
TG(53:7)+Na	TG(53:7)+Na	TG	(53:7)	(53:7)				C56 H94 O6 Na1	885.694	15.0212	0.213144	0.553059	0.512582	0.144889	0.00276031	0.0197976	0.00524019	0.0043204	0.00169786	0.00935575	ug/mL
TG(22:5_10:2_21:0)+Na	TG(53:7)+Na	TG	(22:5_10:2_21:0)	(22:5)	(10:2)	(21:0)		C56 H94 O6 Na1	885.694	15.808	0.0454617	0.381681	0.491397	0.191399	0.00091032	0.0317942	0.0044039	0.00318011	0.00116454	0.00981891	ug/mL
DG(25:0)+Na	DG(25:0)+Na	DG	(25:0)	(25:0)				C28 H54 O5 Na1	493.386	13.238	0.531407	0.410987	0.215253	0.153436	0.0113004	0.0123519	0.00251202	0.00105188	0.00324361	0.00645769	ug/mL
TG(16:2e_17:0_20:5)+Na	TG(53:7e)+Na	TG	(16:2e_17:0_20:5)	(16:2e)	(17:0)	(20:5)		C56 H96 O5 Na1	871.715	17.4136	0.0253563	1.07057	0.88518	0.638189	0.173385	0.593515	0.225622	0.283907	0.275501	0.503157	ug/mL
TG(22:4_10:4_21:0)+Na	TG(53:8)+Na	TG	(22:4_10:4_21:0)	(22:4)	(10:4)	(21:0)		C56 H92 O6 Na1	883.679	11.1194	0.0777598	0.638553	0.245994	0.209778	0.0194065	0.0360194	0.0178062	0.0111412	0.0146346	0.0209867	ug/mL
TG(15:0_18:3_20:5)+NH4	TG(53:8)+NH4	TG	(15:0_18:3_20:5)	(15:0)	(18:3)	(20:5)		C56 H96 O6 N1	878.723	16.823	0.00509944	1.13432	0.866248	0.333444	0.0149491	0.122118	0.029791	0.0527789	0.0264921	0.109999	ug/mL
TG(53:8e)+Na	TG(53:8e)+Na	TG	(53:8e)	(53:8e)				C56 H94 O5 Na1	869.699	17.115	0.0215421	1.46578	0.413501	0.935326	0.206152	0.695681	0.244697	0.448505	0.440165	0.791885	ug/mL
TG(17:0_14:4_22:5)+H	TG(53:9)+H	TG	(17:0_14:4_22:5)	(17:0)	(14:4)	(22:5)		C56 H91 O6	859.681	15.78	0.425935	0.254158	0.429493	0.101014	0.000258435	0.00821529	0.000735924	0.000448243	0.000311178	0.00158129	ug/mL
TG(18:0_16:0_20:0)+NH4	TG(54:0)+NH4	TG	(18:0_16:0_20:0)	(18:0)	(16:0)	(20:0)		C57 H114 O6 N1	908.864	17.9818	0.00505564	0.497302	0.552186	0.259565	0.00486956	0.0657121	0.00874043	0.00721787	0.00747644	0.0247527	ug/mL
TG(18:0_18:0_18:1)+NH4	TG(54:1)+NH4	TG	(18:0_18:0_18:1)	(18:0)	(18:0)	(18:1)		C57 H112 O6 N1	906.848	17.9459	0.0318471	0.52178	0.562858	0.527137	0.0226016	0.272795	0.0404879	0.0332571	0.0296546	0.112346	ug/mL
DG(25:2)+H	DG(25:2)+H	DG	(25:2)	(25:2)				C28 H51 O5	467.373	13.1998	0.0374797	0.167295	0.295858	0.539858	0.0295324	0.193088	0.0206396	0.0141447	0.0063861	0.0201655	ug/mL
TG(14:1e_20:4_20:5)+Na	TG(54:10e)+Na	TG	(14:1e_20:4_20:5)	(14:1e)	(20:4)	(20:5)		C57 H92 O5 Na1	879.684	16.6106	0.0524748	0.780142	0.780118	0.0894813	0.000437099	0.00948488	0.00232556	0.00421611	0.000790597	0.00454811	ug/mL
TG(14:1e_18:3_22:6)+H	TG(54:10e)+H	TG	(14:1e_18:3_22:6)	(14:1e)	(18:3)	(22:6)		C57 H93 O5	857.702	17.272	0.0516564	1.03793	0.928967	0.144249	0.00885142	0.0337082	0.0238914	0.0155877	0.020577	0.032807	ug/mL
TG(22:1_10:4_22:6)+NH4	TG(54:11)+NH4	TG	(22:1_10:4_22:6)	(22:1)	(10:4)	(22:6)		C57 H92 O6 N1	886.692	9.60332	0.0501676	1.09891	0.679489	0.0839831	0.00951434	0.0138047	0.00930744	0.00944137	0.0106809	0.0157311	ug/mL
TG(54:11e)+NH4	TG(54:11e)+NH4	TG	(54:11e)	(54:11e)				C57 H94 O5 N1	872.713	17.411	0.0594139	1.15128	0.755958	0.507203	0.111215	0.340409	0.13028	0.173637	0.175414	0.320886	ug/mL
TG(10:0_22:6_22:6)+H	TG(54:12)+H	TG	(10:0_22:6_22:6)	(10:0)	(22:6)	(22:6)		C57 H87 O6	867.65	7.62643	0.115031	0.822694	0.629254	0.0788925	0.00451298	0.00873244	0.00340138	0.00293264	0.00451564	0.00624695	ug/mL
TG(12:1e_20:5_22:6)+H	TG(54:12e)+H	TG	(12:1e_20:5_22:6)	(12:1e)	(20:5)	(22:6)		C57 H89 O5	853.67	14.4093	0.0474223	0.584723	0.122178	0.135769	0.00753026	0.0117156	0.00611207	0.00407313	0.00459529	0.00615897	ug/mL
TG(12:1e_20:5_22:6)+H	TG(54:12e)+H	TG	(12:1e_20:5_22:6)	(12:1e)	(20:5)	(22:6)		C57 H89 O5	853.67	16.6286	0.495404	1.16337	0.801338	0.0549104	0.00263649	0.00372202	0.00972415	0.0027148	0.00517623	0.0108191	ug/mL
TG(54:14)+Na	TG(54:14)+Na	TG	(54:14)	(54:14)				C57 H82 O6 Na1	885.6	1.24739	0.0270576	0.785136	0.415015	1.58861	2.11912	2.99078	1.53531	1.31351	1.56333	2.34056	ug/mL
DG(27:3)+H	DG(27:3)+H	DG	(27:3)	(27:3)				C30 H53 O5	493.389	13.2197	0.52253	0.481091	0.243209	0.150938	0.0127657	0.0131146	0.00330135	0.00105386	0.00651798	0.00646718	ug/mL
TG(18:0_18:1_18:1)+NH4	TG(54:2)+NH4	TG	(18:0_18:1_18:1)	(18:0)	(18:1)	(18:1)		C57 H110 O6 N1	904.833	4.01977	0.362813	1.27725	0.705889	0.00949167	0.000215143	0.000484167	3.7743e-05	0.000340376	0.000483868	0.00011716	ug/mL
TG(18:0_18:1_18:1)+NH4	TG(54:2)+NH4	TG	(18:0_18:1_18:1)	(18:0)	(18:1)	(18:1)		C57 H110 O6 N1	904.833	4.49	0.555883	0.808675	0.728759	0.025906	0.00110249	0.000883321	4.89973e-05	0.000793073	0.000532093	0.000320336	ug/mL
TG(18:0_18:1_18:1)+NH4	TG(54:2)+NH4	TG	(18:0_18:1_18:1)	(18:0)	(18:1)	(18:1)		C57 H110 O6 N1	904.833	5.118	0.782734	0.429191	0.450836	0.0472421	0.000734238	0.00252862	8.05271e-05	0.000589115	0.000778658	6.71793e-05	ug/mL
TG(18:0_18:1_18:1)+NH4	TG(54:2)+NH4	TG	(18:0_18:1_18:1)	(18:0)	(18:1)	(18:1)		C57 H110 O6 N1	904.833	7.583	0.791304	2.21486	0.0972705	0.0702818	0.000920677	0.00149296	0.00011885	0.0013512	0.002109	0.00214892	ug/mL
TG(18:0_18:1_18:1)+NH4	TG(54:2)+NH4	TG	(18:0_18:1_18:1)	(18:0)	(18:1)	(18:1)		C57 H110 O6 N1	904.833	8.725	0.786414	0.0427674	0.156635	0.11345	0.00280204	0.00610674	0.000289159	4.09025e-05	0.00010868	0.000243789	ug/mL
TG(19:0_14:2_21:0)+NH4	TG(54:2)+NH4	TG	(19:0_14:2_21:0)	(19:0)	(14:2)	(21:0)		C57 H110 O6 N1	904.833	11.1636	0.576387	0.46286	0.351374	0.0739215	0.00359397	0.00459082	7.82322e-05	0.00166967	0.0014962	0.000658754	ug/mL
TG(18:0_18:1_18:1)+NH4	TG(54:2)+NH4	TG	(18:0_18:1_18:1)	(18:0)	(18:1)	(18:1)		C57 H110 O6 N1	904.833	16.724	0.232225	1.44986	0.565338	0.056851	0.00107201	0.00225565	0.000259153	0.00124584	0.000962739	0.00299181	ug/mL
DG(28:0e)+Na	DG(28:0e)+Na	DG	(28:0e)	(28:0e)				C31 H62 O4 Na1	521.454	16.6962	0.0453218	2.16732	0.0287246	0.587839	0.0384602	0.0912245	0.0579696	0.132349	0.110521	0.163838	ug/mL
TG(18:0_18:1_18:1)+NH4	TG(54:2)+NH4	TG	(18:0_18:1_18:1)	(18:0)	(18:1)	(18:1)		C57 H110 O6 N1	904.833	17.6926	0.0406525	0.763775	0.753771	0.921288	0.129325	0.993603	0.194273	0.223767	0.179306	0.602972	ug/mL
DG(28:2e)+H	DG(28:2e)+H	DG	(28:2e)	(28:2e)				C31 H59 O4	495.441	16.6797	0.0175146	1.32371	0.529423	0.298161	0.0202962	0.0988025	0.0392679	0.0669476	0.0583903	0.0842927	ug/mL
TG(18:1_18:1_18:1)+NH4	TG(54:3)+NH4	TG	(18:1_18:1_18:1)	(18:1)	(18:1)	(18:1)		C57 H108 O6 N1	902.817	4.163	0.290492	0.37006	0.390173	0.0647739	0.00305881	0.000604804	0.000388564	0.000765772	0.000667217	6.65589e-05	ug/mL
TG(18:1_18:1_18:1)+NH4	TG(54:3)+NH4	TG	(18:1_18:1_18:1)	(18:1)	(18:1)	(18:1)		C57 H108 O6 N1	902.817	5.186	0.253766	0.551127	0.608069	0.0416611	0.000174704	0.00226176	0.000240462	0.000769414	0.000658645	4.72655e-05	ug/mL
TG(18:1_18:1_18:1)+NH4	TG(54:3)+NH4	TG	(18:1_18:1_18:1)	(18:1)	(18:1)	(18:1)		C57 H108 O6 N1	902.817	7.326	0.431879	1.36824	0.55595	0.0418932	0.00105575	0.00185558	6.56143e-05	0.000883703	0.00158941	0.00160006	ug/mL
TG(18:1_18:1_18:1)+NH4	TG(54:3)+NH4	TG	(18:1_18:1_18:1)	(18:1)	(18:1)	(18:1)		C57 H108 O6 N1	902.817	17.4309	0.0175335	1.12562	0.864412	1.04709	0.208102	1.24411	0.290172	0.465628	0.396101	1.09953	ug/mL
TG(21:0_10:4_23:0)+Na	TG(54:4)+Na	TG	(21:0_10:4_23:0)	(21:0)	(10:4)	(23:0)		C57 H102 O6 Na1	905.757	13.452	0.299165	0.897702	0.807293	0.0370138	0.000850095	0.00216016	0.000764062	0.000934915	0.00092429	0.00152901	ug/mL
TG(18:1_18:1_18:2)+NH4	TG(54:4)+NH4	TG	(18:1_18:1_18:2)	(18:1)	(18:1)	(18:2)		C57 H106 O6 N1	900.801	17.1387	0.00900046	0.936785	0.931932	0.965264	0.177208	1.16757	0.216671	0.337819	0.314116	0.810812	ug/mL
DG(28:4)+H	DG(28:4)+H	DG	(28:4)	(28:4)				C31 H53 O5	505.389	4.67601	0.0299686	0.939934	0.907406	0.0461507	0.00817143	0.00972684	0.000896637	0.00701372	0.00745367	0.00319858	ug/mL
TG(18:0_16:0_20:4)+H	TG(54:4)+H	TG	(18:0_16:0_20:4)	(18:0)	(16:0)	(20:4)		C57 H103 O6	883.775	17.7025	0.0447354	0.667495	0.642722	0.732873	0.0805648	0.579117	0.136156	0.108144	0.0898536	0.33322	ug/mL
TG(18:1_18:1_18:3)+Na	TG(54:5)+Na	TG	(18:1_18:1_18:3)	(18:1)	(18:1)	(18:3)		C57 H100 O6 Na1	903.741	13.4462	0.105567	0.87997	0.788926	0.118564	0.0120198	0.0187972	0.00906573	0.00985519	0.00450812	0.0207324	ug/mL
TG(18:1_18:1_18:3)+Na	TG(54:5)+Na	TG	(18:1_18:1_18:3)	(18:1)	(18:1)	(18:3)		C57 H100 O6 Na1	903.741	15.6234	0.00567705	1.41996	0.431572	0.0563794	0.00144847	0.00248549	0.00145089	0.00233019	0.0013018	0.00401426	ug/mL
TG(18:1_18:2_18:2)+NH4	TG(54:5)+NH4	TG	(18:1_18:2_18:2)	(18:1)	(18:2)	(18:2)		C57 H104 O6 N1	898.786	16.8419	0.00501072	0.79623	0.774574	0.59334	0.064129	0.429571	0.0908721	0.11683	0.0861315	0.262493	ug/mL
TG(16:0_18:1_20:4)+H	TG(54:5)+H	TG	(16:0_18:1_20:4)	(16:0)	(18:1)	(20:4)		C57 H101 O6	881.759	17.416	0.0262754	0.91394	0.888252	0.839586	0.185705	0.943441	0.275486	0.320159	0.288755	0.674836	ug/mL
TG(18:4_18:1_18:1)+Na	TG(54:6)+Na	TG	(18:4_18:1_18:1)	(18:4)	(18:1)	(18:1)		C57 H98 O6 Na1	901.726	13.5242	0.0436337	1.1062	0.74178	0.139455	0.0196384	0.0315586	0.0155651	0.0224501	0.0178442	0.0335578	ug/mL
DG(30:0e)+Na	DG(30:0e)+Na	DG	(30:0e)	(30:0e)				C33 H66 O4 Na1	549.485	8.084	0.0691528	0.635331	0.0520312	0.863431	0.383792	0.354655	0.277481	0.180062	0.279205	0.186184	ug/mL
TG(18:1_18:2_18:3)+NH4	TG(54:6)+NH4	TG	(18:1_18:2_18:3)	(18:1)	(18:2)	(18:3)		C57 H102 O6 N1	896.77	16.4788	0.0584454	0.641604	0.618379	0.371398	0.0222769	0.15037	0.0287353	0.0267345	0.0274567	0.0750167	ug/mL
TG(16:0_18:1_20:5)+NH4	TG(54:6)+NH4	TG	(16:0_18:1_20:5)	(16:0)	(18:1)	(20:5)		C57 H102 O6 N1	896.77	16.884	0.0275005	7.64229	0.0479793	0.161831	0.000568714	0.00151125	0.00036074	0.00585473	0.00314832	0.00964948	ug/mL
TG(16:0_18:1_20:5)+H	TG(54:6)+H	TG	(16:0_18:1_20:5)	(16:0)	(18:1)	(20:5)		C57 H99 O6	879.744	17.584	0.528617	0.372329	0.547847	0.0388229	3.28824e-05	0.00150265	1.78517e-05	0.000247976	7.93839e-05	0.00025101	ug/mL
TG(18:3e_18:0_18:3)+Na	TG(54:6e)+Na	TG	(18:3e_18:0_18:3)	(18:3e)	(18:0)	(18:3)		C57 H100 O5 Na1	887.746	16.508	0.207732	0.994504	0.9921	0.0909856	0.00517053	0.0110778	0.00443987	0.0120622	0.00195876	0.00655357	ug/mL
TG(54:6e)+Na	TG(54:6e)+Na	TG	(54:6e)	(54:6e)				C57 H100 O5 Na1	887.746	17.835	0.0978254	0.473679	0.458148	0.151312	0.00213957	0.020525	0.0048066	0.00242505	0.0038334	0.00675405	ug/mL
TG(54:7)+Na	TG(54:7)+Na	TG	(54:7)	(54:7)				C57 H96 O6 Na1	899.71	12.455	0.0722422	0.817973	0.766792	0.0527069	0.00110594	0.00326444	0.00116347	0.00101246	0.000469012	0.00304507	ug/mL
TG(18:3_18:2_18:2)+NH4	TG(54:7)+NH4	TG	(18:3_18:2_18:2)	(18:3)	(18:2)	(18:2)		C57 H100 O6 N1	894.755	16.0439	0.0346473	0.882125	0.871024	0.12768	0.00301345	0.0195868	0.00484796	0.00506246	0.00435963	0.0147907	ug/mL
DG(10:0e_20:0)+Na	DG(30:0e)+Na	DG	(10:0e_20:0)	(10:0e)	(20:0)			C33 H66 O4 Na1	549.485	9.34626	0.0157828	0.863316	0.479133	0.810012	0.731197	0.69634	0.67997	0.494874	0.850629	0.473941	ug/mL
TG(18:0e_14:4_22:3)+H	TG(54:7e)+H	TG	(18:0e_14:4_22:3)	(18:0e)	(14:4)	(22:3)		C57 H99 O5	863.749	16.7332	1.45836	0.364341	0.139217	0.0759558	0.00200086	0.00277142	0.000837342	0.000608697	0.000172872	0.00126225	ug/mL
TG(14:1e_20:3_20:3)+Na	TG(54:7e)+Na	TG	(14:1e_20:3_20:3)	(14:1e)	(20:3)	(20:3)		C57 H98 O5 Na1	885.731	17.5691	0.00818729	0.708678	0.687365	0.221256	0.00637096	0.0554625	0.0131194	0.0104213	0.0113513	0.0313449	ug/mL
TG(22:6_11:2_21:0)+Na	TG(54:8)+Na	TG	(22:6_11:2_21:0)	(22:6)	(11:2)	(21:0)		C57 H94 O6 Na1	897.694	12.005	0.0228372	0.642875	0.222963	0.074145	0.00241135	0.0044037	0.00247719	0.00168818	0.00149666	0.00278891	ug/mL
TG(22:6_11:2_21:0)+Na	TG(54:8)+Na	TG	(22:6_11:2_21:0)	(22:6)	(11:2)	(21:0)		C57 H94 O6 Na1	897.694	12.507	0.125584	0.432125	0.0222799	0.101209	0.00304978	0.00398848	0.00263006	0.0011754	0.00100532	0.00199721	ug/mL
TG(22:6_11:2_21:0)+Na	TG(54:8)+Na	TG	(22:6_11:2_21:0)	(22:6)	(11:2)	(21:0)		C57 H94 O6 Na1	897.694	14.267	0.0406626	0.615712	0.232153	0.160049	0.0102912	0.0199546	0.0100962	0.00618457	0.0070024	0.0116522	ug/mL
TG(18:3_18:2_18:3)+NH4	TG(54:8)+NH4	TG	(18:3_18:2_18:3)	(18:3)	(18:2)	(18:3)		C57 H98 O6 N1	892.739	15.5403	0.00956975	0.669913	0.51848	0.0262544	0.000281964	0.000780098	0.000250641	8.01427e-05	0.000453306	0.000345948	ug/mL
TG(20:5_11:2_23:1)+H	TG(54:8)+H	TG	(20:5_11:2_23:1)	(20:5)	(11:2)	(23:1)		C57 H95 O6	875.712	16.4685	0.0265353	1.79977	0.382045	0.206212	0.00284161	0.024484	0.00472892	0.0156906	0.012372	0.0296281	ug/mL
DG(30:0e)+Na	DG(30:0e)+Na	DG	(30:0e)	(30:0e)				C33 H66 O4 Na1	549.485	11.3411	0.34825	0.63752	0.355377	0.214208	0.0139849	0.0186394	0.0350914	0.0221676	0.0144863	0.00651624	ug/mL
TG(14:0e_20:4_20:4)+Na	TG(54:8e)+Na	TG	(14:0e_20:4_20:4)	(14:0e)	(20:4)	(20:4)		C57 H96 O5 Na1	883.715	17.2709	0.0177593	0.883797	0.857985	0.265276	0.0138959	0.0895107	0.0283776	0.0263016	0.0246101	0.0655588	ug/mL
TG(54:9)+NH4	TG(54:9)+NH4	TG	(54:9)	(54:9)				C57 H96 O6 N1	890.723	7.651	0.150871	1.0503	0.801661	0.0378387	0.00318095	0.00429252	0.00470291	0.00311405	0.00448267	0.00519217	ug/mL
TG(54:9e)+H	TG(54:9e)+H	TG	(54:9e)	(54:9e)				C57 H95 O5	859.717	16.024	0.217646	0.892201	0.782528	0.0330425	0.000897506	0.00172882	0.000937151	0.00110458	0.000451687	0.00162307	ug/mL
TG(14:1e_20:4_20:4)+Na	TG(54:9e)+Na	TG	(14:1e_20:4_20:4)	(14:1e)	(20:4)	(20:4)		C57 H94 O5 Na1	881.699	16.9657	0.0507224	1.1411	0.829024	0.167059	0.00785092	0.0321614	0.00988189	0.0147708	0.0103209	0.0318425	ug/mL
TG(12:0_21:1_22:0)+NH4	TG(55:1)+NH4	TG	(12:0_21:1_22:0)	(12:0)	(21:1)	(22:0)		C58 H114 O6 N1	920.864	17.698	0.205881	0.547511	0.603528	0.149907	0.00156455	0.0218269	0.00336167	0.0023084	0.00133486	0.0110044	ug/mL
TG(25:1_10:4_20:5)+Na	TG(55:10)+Na	TG	(25:1_10:4_20:5)	(25:1)	(10:4)	(20:5)		C58 H92 O6 Na1	907.679	14.841	0.0441006	0.520818	0.575223	0.0549069	0.000462959	0.00295007	0.000205423	0.000345738	0.000184756	0.00135406	ug/mL
TG(19:0_18:1_18:1)+NH4	TG(55:2)+NH4	TG	(19:0_18:1_18:1)	(19:0)	(18:1)	(18:1)		C58 H112 O6 N1	918.848	17.4264	0.0634904	0.856375	0.845698	0.150366	0.00308855	0.0282262	0.00618643	0.00716398	0.00726572	0.0176854	ug/mL
TG(16:1_18:1_21:0)+NH4	TG(55:2)+NH4	TG	(16:1_18:1_21:0)	(16:1)	(18:1)	(21:0)		C58 H112 O6 N1	918.848	17.8314	0.1369	0.71814	0.635247	0.0721936	0.00114073	0.00595497	0.00198384	0.00145516	0.00138711	0.00367813	ug/mL
DG(30:0e)+Na	DG(30:0e)+Na	DG	(30:0e)	(30:0e)				C33 H66 O4 Na1	549.485	16.1838	0.219899	1.39681	0.505205	0.231103	0.0319737	0.0391246	0.022547	0.0757619	0.0235056	0.0315374	ug/mL
TG(19:1_18:1_18:1)+NH4	TG(55:3)+NH4	TG	(19:1_18:1_18:1)	(19:1)	(18:1)	(18:1)		C58 H110 O6 N1	916.833	17.1384	0.00580986	1.15739	0.862383	0.136178	0.00171966	0.0198576	0.00238382	0.00768628	0.00443522	0.0156109	ug/mL
TG(19:1_18:1_18:1)+NH4	TG(55:3)+NH4	TG	(19:1_18:1_18:1)	(19:1)	(18:1)	(18:1)		C58 H110 O6 N1	916.833	17.5832	0.065993	1.28461	0.75644	0.108804	0.000510233	0.0114139	0.00220457	0.00474902	0.00307374	0.010327	ug/mL
TG(19:1_18:1_18:2)+NH4	TG(55:4)+NH4	TG	(19:1_18:1_18:2)	(19:1)	(18:1)	(18:2)		C58 H108 O6 N1	914.817	17.2944	0.0195276	0.672502	0.678975	0.0809121	0.000790973	0.00720252	0.0012198	0.00138968	0.000954793	0.00385149	ug/mL
TG(17:0_18:1_20:4)+H	TG(55:5)+H	TG	(17:0_18:1_20:4)	(17:0)	(18:1)	(20:4)		C58 H103 O6	895.775	17.569	0.0877555	0.652491	0.641896	0.161889	0.00374202	0.0283983	0.00541102	0.0063227	0.00337693	0.0148023	ug/mL
TG(17:0_18:1_20:5)+H	TG(55:6)+H	TG	(17:0_18:1_20:5)	(17:0)	(18:1)	(20:5)		C58 H101 O6	893.759	17.2967	0.0524088	0.794624	0.796812	0.144863	0.00247741	0.0244499	0.00464317	0.00624339	0.00349994	0.0153433	ug/mL
TG(18:3e_18:3_19:0)+Na	TG(55:6e)+Na	TG	(18:3e_18:3_19:0)	(18:3e)	(18:3)	(19:0)		C58 H102 O5 Na1	901.762	17.9545	0.0556194	0.427165	0.506899	0.473914	0.0105341	0.203409	0.0290089	0.0174685	0.0179941	0.0683182	ug/mL
TG(22:6_12:1_21:0)+Na	TG(55:7)+Na	TG	(22:6_12:1_21:0)	(22:6)	(12:1)	(21:0)		C58 H98 O6 Na1	913.726	15.6722	0.112052	0.61776	0.612383	0.165848	0.00342096	0.0287268	0.00571533	0.00440399	0.00425973	0.0147266	ug/mL
TG(19:1_18:3_18:3)+Na	TG(55:7)+Na	TG	(19:1_18:3_18:3)	(19:1)	(18:3)	(18:3)		C58 H98 O6 Na1	913.726	16.3302	0.0531736	0.603704	0.589438	0.165376	0.00443503	0.0277539	0.00541447	0.00459632	0.00312863	0.0149764	ug/mL
DG(30:0e)+Na	DG(30:0e)+Na	DG	(30:0e)	(30:0e)				C33 H66 O4 Na1	549.485	17.0762	0.027705	1.57287	0.304412	1.54281	0.448781	1.66963	0.579496	1.41255	1.06143	1.76949	ug/mL
TG(17:0_18:2_20:5)+H	TG(55:7)+H	TG	(17:0_18:2_20:5)	(17:0)	(18:2)	(20:5)		C58 H99 O6	891.744	16.9725	0.23747	1.05232	0.955443	0.0672704	0.000357773	0.00478503	0.000702757	0.000787944	0.00143203	0.00393143	ug/mL
TG(18:3e_18:4_19:0)+Na	TG(55:7e)+Na	TG	(18:3e_18:4_19:0)	(18:3e)	(18:4)	(19:0)		C58 H100 O5 Na1	899.746	10.87	0.111535	1.1737	0.54608	0.0332953	0.00131272	0.0013851	0.000735733	0.00103284	0.0012259	0.00177124	ug/mL
TG(55:7e)+Na	TG(55:7e)+Na	TG	(55:7e)	(55:7e)				C58 H100 O5 Na1	899.746	14.226	0.609342	0.34354	0.416812	0.0392306	0.000150785	0.00129947	0.000148219	0.000115734	0.000151324	0.000282084	ug/mL
TG(16:2e_17:0_22:5)+Na	TG(55:7e)+Na	TG	(16:2e_17:0_22:5)	(16:2e)	(17:0)	(22:5)		C58 H100 O5 Na1	899.746	17.6954	0.0419515	0.667171	0.611053	1.04275	0.198761	1.1737	0.321172	0.251953	0.203752	0.674237	ug/mL
TG(22:1_11:1_22:6)+Na	TG(55:8)+Na	TG	(22:1_11:1_22:6)	(22:1)	(11:1)	(22:6)		C58 H96 O6 Na1	911.71	15.0738	0.36462	0.722468	0.591875	0.146111	0.00747095	0.024953	0.00789685	0.00748184	0.00633976	0.0153089	ug/mL
TG(22:1_11:1_22:6)+Na	TG(55:8)+Na	TG	(22:1_11:1_22:6)	(22:1)	(11:1)	(22:6)		C58 H96 O6 Na1	911.71	15.7363	0.029499	0.362955	0.369843	0.200649	0.00334692	0.0313134	0.00709144	0.00554284	0.00394486	0.00566634	ug/mL
TG(22:1_11:1_22:6)+NH4	TG(55:8)+NH4	TG	(22:1_11:1_22:6)	(22:1)	(11:1)	(22:6)		C58 H100 O6 N1	906.755	17.157	0.0297983	1.13282	0.849678	0.387316	0.0316781	0.171849	0.0447792	0.0646125	0.0609868	0.155687	ug/mL
TG(18:3e_18:4_19:1)+Na	TG(55:8e)+Na	TG	(18:3e_18:4_19:1)	(18:3e)	(18:4)	(19:1)		C58 H98 O5 Na1	897.731	15.685	0.994943	0.232673	0.353709	0.0820496	0.000274672	0.00475877	0.000824961	0.000324764	0.000148361	0.000889965	ug/mL
TG(20:4e_17:0_18:4)+Na	TG(55:8e)+Na	TG	(20:4e_17:0_18:4)	(20:4e)	(17:0)	(18:4)		C58 H98 O5 Na1	897.731	17.4177	0.0199171	0.94284	0.920808	1.19521	0.448435	1.95766	0.631764	0.713692	0.656363	1.49416	ug/mL
TG(22:2_11:1_22:6)+Na	TG(55:9)+Na	TG	(22:2_11:1_22:6)	(22:2)	(11:1)	(22:6)		C58 H94 O6 Na1	909.694	14.411	0.015649	0.562341	0.397675	0.0971861	0.00293919	0.00792982	0.00292928	0.00258701	0.000292147	0.00488019	ug/mL
TG(22:5_10:4_23:0)+Na	TG(55:9)+Na	TG	(22:5_10:4_23:0)	(22:5)	(10:4)	(23:0)		C58 H94 O6 Na1	909.694	15.3796	0.057041	0.41262	0.37478	0.13194	0.00255064	0.0136925	0.00300545	0.00288756	0.000800636	0.00425416	ug/mL
TG(14:0_21:0_21:0)+NH4	TG(56:0)+NH4	TG	(14:0_21:0_21:0)	(14:0)	(21:0)	(21:0)		C59 H118 O6 N1	936.895	16.501	0.140965	1.21973	0.645055	0.040608	0.000859589	0.00194137	0.000581388	0.00109818	0.00110057	0.00192681	ug/mL
TG(56:1)+NH4	TG(56:1)+NH4	TG	(56:1)	(56:1)				C59 H116 O6 N1	934.88	17.4176	0.059055	1.23326	0.765335	0.133504	0.00281196	0.0179285	0.00434472	0.00719754	0.00592859	0.0178104	ug/mL
TG(12:1e_22:4_22:5)+Na	TG(56:10e)+Na	TG	(12:1e_22:4_22:5)	(12:1e)	(22:4)	(22:5)		C59 H96 O5 Na1	907.715	16.9744	0.0276541	0.532409	0.54353	0.196678	0.00435229	0.0387345	0.0060651	0.00827005	0.00395999	0.0139389	ug/mL
TG(20:4_14:1_22:6)+H	TG(56:11)+H	TG	(20:4_14:1_22:6)	(20:4)	(14:1)	(22:6)		C59 H93 O6	897.697	11.9965	0.0228081	0.617337	0.22394	0.0765589	0.00244554	0.00449593	0.00252545	0.00169798	0.00122399	0.00292231	ug/mL
TG(20:5_14:1_22:5)+H	TG(56:11)+H	TG	(20:5_14:1_22:5)	(20:5)	(14:1)	(22:5)		C59 H93 O6	897.697	14.273	0.0406626	0.615712	0.232153	0.160049	0.0102912	0.0199546	0.0100962	0.00618457	0.0070024	0.0116522	ug/mL
TG(12:1e_22:5_22:5)+Na	TG(56:11e)+Na	TG	(12:1e_22:5_22:5)	(12:1e)	(22:5)	(22:5)		C59 H94 O5 Na1	905.699	16.6754	0.0544737	0.748969	0.754397	0.0958486	0.00121614	0.00997695	0.0022547	0.0017448	0.00116841	0.00715876	ug/mL
TG(16:2e_18:3_22:6)+H	TG(56:11e)+H	TG	(16:2e_18:3_22:6)	(16:2e)	(18:3)	(22:6)		C59 H95 O5	883.717	17.2707	0.0177593	0.883786	0.857972	0.265278	0.0138959	0.089511	0.0283776	0.0263004	0.0246101	0.0655588	ug/mL
TG(20:4e_18:4_18:4)+H	TG(56:12e)+H	TG	(20:4e_18:4_18:4)	(20:4e)	(18:4)	(18:4)		C59 H93 O5	881.702	16.9617	0.0507219	1.14105	0.829073	0.167055	0.00785077	0.0321622	0.00988196	0.014771	0.0103209	0.0318409	ug/mL
TG(18:0_18:1_20:1)+NH4	TG(56:2)+NH4	TG	(18:0_18:1_20:1)	(18:0)	(18:1)	(20:1)		C59 H114 O6 N1	932.864	17.8102	0.0394553	0.71191	0.685533	0.29993	0.0125392	0.103166	0.0242544	0.0228289	0.0198521	0.056958	ug/mL
TG(56:3)+NH4	TG(56:3)+NH4	TG	(56:3)	(56:3)				C59 H112 O6 N1	930.848	16.7517	0.0648737	1.6929	0.571403	0.0803344	0.000596784	0.00388794	0.000197878	0.00183164	0.000888464	0.00520705	ug/mL
TG(20:1_18:1_18:1)+NH4	TG(56:3)+NH4	TG	(20:1_18:1_18:1)	(20:1)	(18:1)	(18:1)		C59 H112 O6 N1	930.848	17.5497	0.148355	0.821732	0.783555	0.36111	0.0249773	0.163481	0.0476761	0.0469558	0.0405097	0.106573	ug/mL
TG(20:1_18:1_18:2)+NH4	TG(56:4)+NH4	TG	(20:1_18:1_18:2)	(20:1)	(18:1)	(18:2)		C59 H110 O6 N1	928.833	17.2279	0.0809215	1.05953	0.944016	0.392601	0.0213625	0.161874	0.0391251	0.0367289	0.0420538	0.156816	ug/mL
DG(30:1e)+Na	DG(30:1e)+Na	DG	(30:1e)	(30:1e)				C33 H64 O4 Na1	547.47	7.05219	0.0709381	1.15748	0.672789	0.0542976	0.0155309	0.0223392	0.0133515	0.0208562	0.0282684	0.0101636	ug/mL
TG(18:0_18:0_20:4)+NH4	TG(56:4)+NH4	TG	(18:0_18:0_20:4)	(18:0)	(18:0)	(20:4)		C59 H110 O6 N1	928.833	17.6507	0.251901	2.24874	0.316007	0.0833282	0.00057517	0.00254125	0.000531276	0.00289761	0.000668616	0.00463649	ug/mL
TG(56:5)+Na	TG(56:5)+Na	TG	(56:5)	(56:5)				C59 H104 O6 Na1	931.773	16.1903	0.103003	1.3672	0.410696	0.126413	0.00846914	0.0143597	0.0083393	0.0139633	0.00800255	0.0206473	ug/mL
TG(18:1_18:1_20:3)+NH4	TG(56:5)+NH4	TG	(18:1_18:1_20:3)	(18:1)	(18:1)	(20:3)		C59 H108 O6 N1	926.817	17.0879	0.0752239	0.87111	0.887052	0.370588	0.0109907	0.158006	0.019303	0.040444	0.0217524	0.101834	ug/mL
TG(18:1_18:2_20:2)+H	TG(56:5)+H	TG	(18:1_18:2_20:2)	(18:1)	(18:2)	(20:2)		C59 H105 O6	909.791	17.696	0.00166338	0.843605	0.829047	0.487259	0.0403304	0.28943	0.0661521	0.0769841	0.0620434	0.194966	ug/mL
TG(56:6)+Na	TG(56:6)+Na	TG	(56:6)	(56:6)				C59 H102 O6 Na1	929.757	15.727	0.270316	3.47298	0.140179	0.0551855	0.000312364	0.000264248	0.000307953	0.00121095	0.000262689	0.00159844	ug/mL
TG(18:1_18:2_20:3)+NH4	TG(56:6)+NH4	TG	(18:1_18:2_20:3)	(18:1)	(18:2)	(20:3)		C59 H106 O6 N1	924.801	16.5915	0.0787209	0.538829	0.600125	0.224361	0.00388274	0.0519997	0.00511749	0.00734418	0.00540548	0.0201189	ug/mL
DG(30:1e)+Na	DG(30:1e)+Na	DG	(30:1e)	(30:1e)				C33 H64 O4 Na1	547.47	8.277	0.0149653	0.903312	0.611013	0.173672	0.0478546	0.0494261	0.0492646	0.0277137	0.04812	0.0565426	ug/mL
TG(18:1_18:1_20:4)+NH4	TG(56:6)+NH4	TG	(18:1_18:1_20:4)	(18:1)	(18:1)	(20:4)		C59 H106 O6 N1	924.801	17.0292	0.0287028	3.32486	0.243404	0.313163	0.000795533	0.0253859	0.000402756	0.0236827	0.0111056	0.0536003	ug/mL
TG(18:1_18:1_20:5)+NH4	TG(56:7)+NH4	TG	(18:1_18:1_20:5)	(18:1)	(18:1)	(20:5)		C59 H104 O6 N1	922.786	16.0403	0.0760632	0.26201	0.416427	0.195827	0.00126409	0.0301201	0.00336645	0.00182892	0.000899191	0.00637689	ug/mL
TG(18:1_18:1_20:5)+NH4	TG(56:7)+NH4	TG	(18:1_18:1_20:5)	(18:1)	(18:1)	(20:5)		C59 H104 O6 N1	922.786	16.9852	0.0709502	6.63133	0.0299772	0.308721	0.00187914	0.00579438	0.00239798	0.029215	0.011185	0.0263873	ug/mL
TG(22:6_11:2_23:0)+H	TG(56:8)+H	TG	(22:6_11:2_23:0)	(22:6)	(11:2)	(23:0)		C59 H99 O6	903.744	13.451	0.105567	0.87997	0.788926	0.118564	0.0120198	0.0187972	0.00906573	0.00985519	0.00450812	0.0207324	ug/mL
TG(22:3_12:2_22:3)+NH4	TG(56:8)+NH4	TG	(22:3_12:2_22:3)	(22:3)	(12:2)	(22:3)		C59 H102 O6 N1	920.77	15.5388	0.0434119	0.179096	0.376158	0.114815	0.000664012	0.0101626	0.000710166	0.000104056	0.00114835	0.00081379	ug/mL
TG(16:1_18:1_22:6)+NH4	TG(56:8)+NH4	TG	(16:1_18:1_22:6)	(16:1)	(18:1)	(22:6)		C59 H102 O6 N1	920.77	16.3379	0.109643	6.04054	0.026905	0.121064	0.00025016	0.00102369	0.000467607	0.00242243	0.00297054	0.00512639	ug/mL
TG(25:1_11:2_20:5)+H	TG(56:8)+H	TG	(25:1_11:2_20:5)	(25:1)	(11:2)	(20:5)		C59 H99 O6	903.744	16.8592	0.0185031	0.852625	0.839576	0.325702	0.0193501	0.132841	0.0259044	0.0411357	0.0271448	0.0835683	ug/mL
TG(12:0e_22:4_22:4)+Na	TG(56:8e)+Na	TG	(12:0e_22:4_22:4)	(12:0e)	(22:4)	(22:4)		C59 H100 O5 Na1	911.746	17.5643	0.0170572	0.663104	0.671945	0.254849	0.00706394	0.072018	0.0118252	0.013522	0.0107554	0.0360034	ug/mL
TG(18:1_18:3_20:5)+Na	TG(56:9)+Na	TG	(18:1_18:3_20:5)	(18:1)	(18:3)	(20:5)		C59 H96 O6 Na1	923.71	13.541	0.663272	1.2777	0.501781	0.0309684	0.000242484	0.00117692	0.000965538	0.000934409	0.00121066	0.000902158	ug/mL
DG(30:1e)+Na	DG(30:1e)+Na	DG	(30:1e)	(30:1e)				C33 H64 O4 Na1	547.47	16.243	0.0773108	2.68226	0.223562	0.284877	0.00228527	0.0220828	0.00861454	0.0392973	0.00666252	0.0425081	ug/mL
TG(20:5_18:2_18:2)+H	TG(56:9)+H	TG	(20:5_18:2_18:2)	(20:5)	(18:2)	(18:2)		C59 H97 O6	901.728	16.478	0.0052028	0.623416	0.608087	0.212128	0.00656276	0.0483987	0.00891601	0.00833397	0.00839042	0.0230979	ug/mL
TG(18:3e_18:1_20:5)+H	TG(56:9e)+H	TG	(18:3e_18:1_20:5)	(18:3e)	(18:1)	(20:5)		C59 H99 O5	887.749	16.515	0.278809	1.03805	0.946017	0.0896237	0.00510836	0.0105296	0.00441698	0.0121975	0.00197864	0.00664182	ug/mL
TG(12:1e_22:4_22:4)+Na	TG(56:9e)+Na	TG	(12:1e_22:4_22:4)	(12:1e)	(22:4)	(22:4)		C59 H98 O5 Na1	909.731	17.3027	0.036313	0.68998	0.677194	0.285901	0.0101576	0.0917951	0.0192767	0.0199636	0.0146542	0.0490281	ug/mL
TG(20:4e_18:1_18:4)+H	TG(56:9e)+H	TG	(20:4e_18:1_18:4)	(20:4e)	(18:1)	(18:4)		C59 H99 O5	887.749	17.8275	0.0841378	0.468044	0.453793	0.151962	0.00213924	0.0205155	0.00480691	0.0024181	0.00368635	0.00674881	ug/mL
TG(15:0_21:0_21:0)+NH4	TG(57:0)+NH4	TG	(15:0_21:0_21:0)	(15:0)	(21:0)	(21:0)		C60 H120 O6 N1	950.911	16.506	0.273775	1.02795	0.960346	0.0504262	0.00259416	0.00263242	0.000446246	0.00273267	0.000568547	0.00253017	ug/mL
TG(57:1)+NH4	TG(57:1)+NH4	TG	(57:1)	(57:1)				C60 H118 O6 N1	948.895	17.7107	0.0937148	0.863851	0.885061	0.102444	0.00053408	0.0113735	0.00211124	0.00309753	0.000476409	0.00853625	ug/mL
TG(22:6_14:4_21:0)+Na	TG(57:10)+Na	TG	(22:6_14:4_21:0)	(22:6)	(14:4)	(21:0)		C60 H96 O6 Na1	935.71	15.5647	0.0196839	0.566464	0.333186	0.0962556	0.00278967	0.00748482	0.0033336	0.00235539	0.000955213	0.00439789	ug/mL
TG(57:10e)+Na	TG(57:10e)+Na	TG	(57:10e)	(57:10e)				C60 H98 O5 Na1	921.731	17.154	0.0312911	1.03317	0.95652	0.761872	0.177331	0.779223	0.20478	0.309413	0.28616	0.604281	ug/mL
TG(18:3e_17:1_22:6)+H	TG(57:10e)+H	TG	(18:3e_17:1_22:6)	(18:3e)	(17:1)	(22:6)		C60 H99 O5	899.749	17.7026	0.0498784	0.673951	0.622252	1.03597	0.196269	1.16993	0.309202	0.255778	0.200923	0.672435	ug/mL
DG(30:1e)+Na	DG(30:1e)+Na	DG	(30:1e)	(30:1e)				C33 H64 O4 Na1	547.47	16.7578	0.0645488	2.10937	0.0386458	0.780697	0.0656795	0.176696	0.106961	0.259816	0.192265	0.2848	ug/mL
TG(15:0_20:5_22:6)+H	TG(57:11)+H	TG	(15:0_20:5_22:6)	(15:0)	(20:5)	(22:6)		C60 H95 O6	911.712	15.0047	0.0643681	1.09503	0.855046	0.0685343	0.00611272	0.00619763	0.00935155	0.00324071	0.00605828	0.0144214	ug/mL
TG(22:0_11:2_24:0)+NH4	TG(57:2)+NH4	TG	(22:0_11:2_24:0)	(22:0)	(11:2)	(24:0)		C60 H116 O6 N1	946.88	17.4528	0.0258936	1.93754	0.355706	0.094713	0.000803581	0.00386952	0.00226833	0.00346104	0.00185812	0.00813016	ug/mL
TG(16:0e_19:0_22:5)+H	TG(57:5e)+H	TG	(16:0e_19:0_22:5)	(16:0e)	(19:0)	(22:5)		C60 H109 O5	909.827	13.519	0.192448	1.27122	0.243201	0.116982	0.016682	0.0206147	0.0219259	0.0232611	0.0200117	0.032012	ug/mL
TG(19:1_18:1_20:4)+H	TG(57:6)+H	TG	(19:1_18:1_20:4)	(19:1)	(18:1)	(20:4)		C60 H105 O6	921.791	17.583	0.152555	1.87258	0.333792	0.0594339	0.000131454	0.00176515	0.000891987	0.00139642	0.00097498	0.00285046	ug/mL
TG(16:0e_19:0_22:6)+H	TG(57:6e)+H	TG	(16:0e_19:0_22:6)	(16:0e)	(19:0)	(22:6)		C60 H107 O5	907.811	13.5229	0.0723728	1.0794	0.838211	0.0921205	0.0076364	0.0125776	0.00599132	0.00820817	0.00585072	0.0142271	ug/mL
TG(19:1_18:1_20:5)+H	TG(57:7)+H	TG	(19:1_18:1_20:5)	(19:1)	(18:1)	(20:5)		C60 H103 O6	919.775	17.355	0.126471	0.98839	0.986854	0.0360452	0.000445794	0.00171171	0.000197427	0.000438529	0.000687637	0.00120142	ug/mL
TG(22:6_14:3_21:0)+H	TG(57:9)+H	TG	(22:6_14:3_21:0)	(22:6)	(14:3)	(21:0)		C60 H99 O6	915.744	16.0201	0.0845473	0.503603	0.536524	0.149605	0.00268339	0.0215189	0.00282156	0.00264383	0.00209753	0.00886791	ug/mL
TG(57:9)+H	TG(57:9)+H	TG	(57:9)	(57:9)				C60 H99 O6	915.744	16.759	0.150685	0.565086	0.6561	0.0755726	0.000451571	0.00629076	0.000206033	0.000144768	0.00132883	0.00245283	ug/mL
TG(16:1_21:0_21:0)+NH4	TG(58:1)+NH4	TG	(16:1_21:0_21:0)	(16:1)	(21:0)	(21:0)		C61 H120 O6 N1	962.911	17.6984	0.0295301	0.605583	0.623503	0.163856	0.00214406	0.0282196	0.00503528	0.00507276	0.00339821	0.012966	ug/mL
TG(16:0_20:4_22:6)+H	TG(58:10)+H	TG	(16:0_20:4_22:6)	(16:0)	(20:4)	(22:6)		C61 H99 O6	927.744	16.885	0.0255283	7.30693	0.0221224	0.186497	0.000684656	0.00225793	0.000316449	0.00741978	0.00512905	0.0112647	ug/mL
TG(14:1e_22:4_22:5)+Na	TG(58:10e)+Na	TG	(14:1e_22:4_22:5)	(14:1e)	(22:4)	(22:5)		C61 H100 O5 Na1	935.746	17.323	0.0707531	1.06171	0.932182	0.0731227	0.00109048	0.00629265	0.001789	0.0027374	0.0012984	0.00570231	ug/mL
TG(58:10e)+H	TG(58:10e)+H	TG	(58:10e)	(58:10e)				C61 H101 O5	913.764	17.833	0.0489165	0.507398	0.520433	0.171626	0.00258761	0.0280233	0.00536618	0.00386119	0.00358444	0.0108091	ug/mL
TG(58:2)+NH4	TG(58:2)+NH4	TG	(58:2)	(58:2)				C61 H118 O6 N1	960.895	17.4188	0.0251851	0.924411	0.918215	0.209726	0.00652208	0.0535608	0.0138931	0.0156856	0.0124143	0.0402843	ug/mL
TG(18:1_18:1_22:1)+NH4	TG(58:3)+NH4	TG	(18:1_18:1_22:1)	(18:1)	(18:1)	(22:1)		C61 H116 O6 N1	958.88	17.8439	0.102901	1.26277	0.743728	0.0925685	0.00132217	0.00886636	0.00135425	0.00453059	0.00257169	0.0074736	ug/mL
Cer(d18:1_16:1)+H	Cer(d34:2)+H	Cer	(d18:1_16:1)	(d18:1)	(16:1)			C34 H66 O3 N1	536.504	9.79925	0.0149957	1.63163	0.00114921	0.107224	0.00378148	0.00360083	0.00382354	0.00605632	0.00659037	0.00563717	ug/mL
TG(22:0_18:2_18:2)+NH4	TG(58:4)+NH4	TG	(22:0_18:2_18:2)	(22:0)	(18:2)	(18:2)		C61 H114 O6 N1	956.864	17.74	0.612065	2.93157	0.434603	0.0635382	3.90422e-11	0.00111839	0.000235052	0.000581617	0.000187191	0.00319889	ug/mL
TG(18:0_18:1_22:4)+H	TG(58:5)+H	TG	(18:0_18:1_22:4)	(18:0)	(18:1)	(22:4)		C61 H109 O6	937.822	17.7237	0.0344921	0.643449	0.546643	0.0551947	0.000243095	0.00311175	0.00131559	0.00117733	0.000801351	0.00102651	ug/mL
TG(18:1_18:1_22:4)+NH4	TG(58:6)+NH4	TG	(18:1_18:1_22:4)	(18:1)	(18:1)	(22:4)		C61 H110 O6 N1	952.833	17.2869	0.0757951	1.59239	0.53512	0.0807459	0.00159324	0.00411255	0.000228332	0.00372902	0.000661699	0.00505869	ug/mL
TG(18:1_18:1_22:5)+NH4	TG(58:7)+NH4	TG	(18:1_18:1_22:5)	(18:1)	(18:1)	(22:5)		C61 H108 O6 N1	950.817	16.635	0.0270774	0.802515	0.837387	0.0995492	0.000826038	0.01173	0.000712139	0.00504748	0.000352045	0.00524843	ug/mL
TG(18:1_18:1_22:5)+H	TG(58:7)+H	TG	(18:1_18:1_22:5)	(18:1)	(18:1)	(22:5)		C61 H105 O6	933.791	17.439	0.0971194	1.41327	0.688101	0.115329	0.000320918	0.0108779	0.00393769	0.00622639	0.00121555	0.01395	ug/mL
TG(18:1_18:1_22:6)+NH4	TG(58:8)+NH4	TG	(18:1_18:1_22:6)	(18:1)	(18:1)	(22:6)		C61 H106 O6 N1	948.801	16.8768	0.169458	7.49338	0.0601687	0.211932	0.00149599	0.00151869	0.0014154	0.00838914	0.00644632	0.0183608	ug/mL
TG(58:9)+H	TG(58:9)+H	TG	(58:9)	(58:9)				C61 H101 O6	929.759	15.705	0.270316	3.47298	0.140179	0.0551855	0.000312364	0.000264248	0.000307953	0.00121095	0.000262689	0.00159844	ug/mL
TG(18:1_18:2_22:6)+NH4	TG(58:9)+NH4	TG	(18:1_18:2_22:6)	(18:1)	(18:2)	(22:6)		C61 H104 O6 N1	946.786	16.501	0.33653	5.42794	0.0977354	0.0937576	0.000101236	0.00103023	0.000121012	0.00179013	0.00117683	0.0038314	ug/mL
DG(30:2e)+H	DG(30:2e)+H	DG	(30:2e)	(30:2e)				C33 H63 O4	523.472	7.90851	0.0148266	1.72382	0.142219	0.196128	0.0162128	0.0135235	0.00800102	0.0157716	0.030209	0.0190717	ug/mL
TG(18:1_20:4_20:4)+H	TG(58:9)+H	TG	(18:1_20:4_20:4)	(18:1)	(20:4)	(20:4)		C61 H101 O6	929.759	16.991	0.864827	2.12651	0.436653	0.148045	0.00052286	0.009977	0.00095088	0.00566558	0.00290759	0.0157769	ug/mL
TG(58:9e)+Na	TG(58:9e)+Na	TG	(58:9e)	(58:9e)				C61 H102 O5 Na1	937.762	17.5564	0.102858	1.18331	0.827601	0.0818134	0.000987317	0.00704315	0.00122265	0.00360801	0.00122503	0.0061163	ug/mL
TG(20:4e_18:4_21:0)+Na	TG(59:8e)+Na	TG	(20:4e_18:4_21:0)	(20:4e)	(18:4)	(21:0)		C62 H106 O5 Na1	953.793	17.9372	0.0718574	0.743049	0.72614	0.171346	0.00467858	0.0343449	0.00691594	0.00747744	0.00665496	0.0200028	ug/mL
TG(16:2e_21:1_22:6)+Na	TG(59:9e)+Na	TG	(16:2e_21:1_22:6)	(16:2e)	(21:1)	(22:6)		C62 H104 O5 Na1	951.778	17.6999	0.0310779	1.0137	0.982005	0.209533	0.0127836	0.0584967	0.0172191	0.0235929	0.0194289	0.0466902	ug/mL
TG(26:1_13:0_21:0)+NH4	TG(60:1)+NH4	TG	(26:1_13:0_21:0)	(26:1)	(13:0)	(21:0)		C63 H124 O6 N1	990.942	17.945	0.0543492	0.418438	0.504515	0.0689098	0.000227143	0.00432059	0.000549464	0.000622646	0.000231577	0.00127864	ug/mL
TG(60:11e)+H	TG(60:11e)+H	TG	(60:11e)	(60:11e)				C63 H103 O5	939.78	17.8236	0.135887	0.859884	0.814729	0.0732672	0.00125219	0.00691764	0.00251477	0.00196441	0.00213509	0.00508802	ug/mL
TG(18:3e_20:5_22:6)+NH4	TG(60:14e)+NH4	TG	(18:3e_20:5_22:6)	(18:3e)	(20:5)	(22:6)		C63 H100 O5 N1	950.76	11.029	0.0943761	3.14545	0.0319415	0.0838496	0.000511771	0.000657462	0.000854365	0.00125863	0.00243674	0.00266975	ug/mL
TG(60:15)+NH4	TG(60:15)+NH4	TG	(60:15)	(60:15)				C63 H96 O6 N1	962.723	11.764	0.257926	0.33276	0.0140171	0.0744069	0.00138051	0.00174479	0.00115912	0.000290968	0.00077628	0.00035844	ug/mL
TG(18:1_21:0_21:1)+NH4	TG(60:2)+NH4	TG	(18:1_21:0_21:1)	(18:1)	(21:0)	(21:1)		C63 H122 O6 N1	988.927	17.7019	0.0286667	0.867279	0.880694	0.0975417	0.000850836	0.0108496	0.00165522	0.00316629	0.00108904	0.00732776	ug/mL
DG(30:2e)+H	DG(30:2e)+H	DG	(30:2e)	(30:2e)				C33 H63 O4	523.472	9.157	0.655864	2.91754	0.140781	0.375668	0.0237672	0.0124179	0.0129578	0.0809863	0.0349188	0.0274715	ug/mL
TG(29:0_10:4_21:0)+NH4	TG(60:4)+NH4	TG	(29:0_10:4_21:0)	(29:0)	(10:4)	(21:0)		C63 H118 O6 N1	984.895	17.1577	0.160616	1.45283	0.573316	0.100009	0.00104964	0.00798097	0.00233368	0.00342971	0.00395047	0.00913022	ug/mL
TG(20:5_22:6_22:6)+NH4	TG(64:17)+NH4	TG	(20:5_22:6_22:6)	(20:5)	(22:6)	(22:6)		C67 H100 O6 N1	1014.75	10.812	0.0371364	0.554098	0.113916	0.155173	0.00926338	0.0141565	0.00745755	0.00357532	0.00641088	0.00712295	ug/mL
TG(65:11)+Na	TG(65:11)+Na	TG	(65:11)	(65:11)				C68 H110 O6 Na1	1045.82	12.904	0.113575	0.387127	0.0628634	0.0963751	0.00236025	0.0041177	0.0020228	0.00103411	0.000787672	0.00146909	ug/mL
TG(22:3_22:6_22:6)+NH4	TG(66:15)+NH4	TG	(22:3_22:6_22:6)	(22:3)	(22:6)	(22:6)		C69 H108 O6 N1	1046.82	12.6965	0.0958227	0.289449	0.0135547	0.168592	0.00697871	0.00901985	0.00510778	0.00179308	0.00156543	0.00275071	ug/mL
TG(22:3_22:6_22:6)+NH4	TG(66:15)+NH4	TG	(22:3_22:6_22:6)	(22:3)	(22:6)	(22:6)		C69 H108 O6 N1	1046.82	14.314	0.0419007	0.626395	0.236071	0.163292	0.0117864	0.0209973	0.0107682	0.00645905	0.00749057	0.0133311	ug/mL
DG(30:2e)+H	DG(30:2e)+H	DG	(30:2e)	(30:2e)				C33 H63 O4	523.472	17.0728	0.0170924	0.91507	0.36817	1.18244	2.55524	3.25079	3.06675	2.79034	2.44277	2.88609	ug/mL
WE(2:0_14:2)+NH4	WE(16:2)+NH4	WE	(2:0_14:2)	(2:0)	(14:2)			H32 C16 O2 N1	270.243	2.198	0.160265	2.65585	0.530259	0.644631	0.0572028	0.0776225	0.0276372	0.403521	0.0167003	0.011254	ug/mL
WE(2:0_14:2)+NH4	WE(16:2)+NH4	WE	(2:0_14:2)	(2:0)	(14:2)			H32 C16 O2 N1	270.243	2.944	0.773364	0.722517	0.52745	0.212309	0.0258377	0.0114351	0.0480229	0.018633	0.0284521	0.0145425	ug/mL
WE(2:0_14:2)+H	WE(16:2)+H	WE	(2:0_14:2)	(2:0)	(14:2)			H29 C16 O2	253.216	8.022	0.274143	3.20598	0.511874	0.790562	0.0991078	0.0438334	0.0426206	0.575922	0.015794	0.00319246	ug/mL
WE(2:0_14:2)+H	WE(16:2)+H	WE	(2:0_14:2)	(2:0)	(14:2)			H29 C16 O2	253.216	9.50544	0.528455	0.733098	0.58236	0.121201	0.0147026	0.0159639	0.0285815	0.00529811	0.00851452	0.0296219	ug/mL
WE(3:0_15:1)+H	WE(18:1)+H	WE	(3:0_15:1)	(3:0)	(15:1)			H35 C18 O2	283.263	12.99	0.084661	0.931428	0.679351	0.110506	0.0288233	0.0282745	0.0243603	0.0244313	0.0189347	0.0325062	ug/mL
WE(2:0_16:2)+NH4	WE(18:2)+NH4	WE	(2:0_16:2)	(2:0)	(16:2)			H36 C18 O2 N1	298.274	1.58344	0.00161808	0.896206	0.620366	0.179637	0.0489706	0.0566605	0.0454732	0.0459007	0.0606405	0.0288795	ug/mL
WE(2:0_16:2)+NH4	WE(18:2)+NH4	WE	(2:0_16:2)	(2:0)	(16:2)			H36 C18 O2 N1	298.274	6.1654	0.0354784	0.534595	0.0257183	0.245324	0.0177938	0.0216055	0.022549	0.0132552	0.0135458	0.00631633	ug/mL
WE(4:0_14:2)+H	WE(18:2)+H	WE	(4:0_14:2)	(4:0)	(14:2)			H33 C18 O2	281.248	8.69634	0.0258301	1.24201	0.10358	0.279596	0.0916952	0.0998629	0.068686	0.105216	0.114793	0.103216	ug/mL
WE(2:0_16:4)+H	WE(18:4)+H	WE	(2:0_16:4)	(2:0)	(16:4)			H29 C18 O2	277.216	1.422	0.0396598	0.879694	0.312766	2.01755	4.86196	4.56752	4.31808	3.50197	4.92871	3.66297	ug/mL
WE(2:0_16:4)+H	WE(18:4)+H	WE	(2:0_16:4)	(2:0)	(16:4)			H29 C18 O2	277.216	3.824	0.04595	1.39889	0.60727	0.145642	0.00321754	0.0178548	0.0131229	0.0288723	0.0138206	0.00514242	ug/mL
WE(2:0_16:4)+H	WE(18:4)+H	WE	(2:0_16:4)	(2:0)	(16:4)			H29 C18 O2	277.216	4.36573	0.032404	0.70401	0.661564	0.239482	0.0633917	0.0177334	0.00750582	0.00703759	0.029272	0.0260875	ug/mL
WE(2:0_16:4)+H	WE(18:4)+H	WE	(2:0_16:4)	(2:0)	(16:4)			H29 C18 O2	277.216	5.11752	0.98381	1.03397	0.978291	0.52426	0.00768736	0.00678189	0.269624	0.0544769	0.232258	0.00700995	ug/mL
WE(2:0_16:4)+H	WE(18:4)+H	WE	(2:0_16:4)	(2:0)	(16:4)			H29 C18 O2	277.216	7.25259	0.447467	1.23284	0.425898	0.111721	0.0129992	0.0144465	0.0216011	0.0139665	0.0255944	0.0209058	ug/mL
DG(30:3e)+H	DG(30:3e)+H	DG	(30:3e)	(30:3e)				C33 H61 O4	521.456	6.794	0.0815981	1.7811	0.232865	0.145545	0.00667821	0.0107019	0.0045923	0.00914668	0.0203546	0.00963388	ug/mL
WE(2:0_16:4)+H	WE(18:4)+H	WE	(2:0_16:4)	(2:0)	(16:4)			H29 C18 O2	277.216	8.03683	0.304993	0.370641	0.435633	0.327862	0.0126789	0.0857513	0.0121553	0.00280129	0.00251772	0.0356685	ug/mL
WE(2:0_16:4)+H	WE(18:4)+H	WE	(2:0_16:4)	(2:0)	(16:4)			H29 C18 O2	277.216	8.804	0.296891	0.983595	0.969871	0.215531	0.0804632	0.0105261	0.078002	0.0554517	0.0587604	0.052007	ug/mL
WE(2:0_16:4)+H	WE(18:4)+H	WE	(2:0_16:4)	(2:0)	(16:4)			H29 C18 O2	277.216	9.339	0.202544	1.40959	0.426798	0.164891	0.0296881	0.00439559	0.0154055	0.026985	0.0234214	0.0193531	ug/mL
WE(2:0_16:4)+H	WE(18:4)+H	WE	(2:0_16:4)	(2:0)	(16:4)			H29 C18 O2	277.216	9.91449	0.247834	1.56346	0.608099	0.0619918	0.00195337	0.000620671	0.00266228	0.000129372	0.00222376	0.00583366	ug/mL
WE(2:0_16:4)+H	WE(18:4)+H	WE	(2:0_16:4)	(2:0)	(16:4)			H29 C18 O2	277.216	17.298	0.623823	1.14272	0.678868	0.102994	0.00990434	0.025978	0.0289158	0.0262162	0.0178323	0.0299974	ug/mL
DG(30:3e)+H	DG(30:3e)+H	DG	(30:3e)	(30:3e)				C33 H61 O4	521.456	8.0903	0.198627	0.910813	0.602925	0.16283	0.040202	0.0375581	0.0415546	0.0245583	0.0455917	0.0385233	ug/mL
WE(3:0_17:2)+H	WE(20:2)+H	WE	(3:0_17:2)	(3:0)	(17:2)			H37 C20 O2	309.279	7.93391	0.0241756	0.871516	0.246441	0.389101	0.203097	0.210655	0.160311	0.171681	0.149136	0.179488	ug/mL
DG(30:3e)+H	DG(30:3e)+H	DG	(30:3e)	(30:3e)				C33 H61 O4	521.456	16.6999	0.0452391	2.21204	0.02662	0.592843	0.0374395	0.0888998	0.0566747	0.131411	0.110038	0.163384	ug/mL
WE(2:0_18:3)+NH4	WE(20:3)+NH4	WE	(2:0_18:3)	(2:0)	(18:3)			H38 C20 O2 N1	324.29	1.61	0.270022	1.36659	0.6517	0.0997114	0.00428098	0.00466352	0.00715205	0.0143786	0.00685218	0.000766583	ug/mL
WE(22:0)+NH4	WE(22:0)+NH4	WE	(22:0)	(22:0)				H48 C22 O2 N1	358.368	1.029	0.0225818	0.885937	0.552992	0.522373	0.434393	0.259056	0.280919	0.307509	0.298327	0.257392	ug/mL
WE(22:1)+NH4	WE(22:1)+NH4	WE	(22:1)	(22:1)				H46 C22 O2 N1	356.352	1.8436	0.00257796	0.8187	0.378097	4.23716	19.6477	21.5448	12.4756	11.1266	16.3094	16.5022	ug/mL
WE(2:0_20:2)+NH4	WE(22:2)+NH4	WE	(2:0_20:2)	(2:0)	(20:2)			H44 C22 O2 N1	354.337	2.38933	0.0494664	1.41826	0.282224	0.303	0.0633655	0.0629299	0.0525533	0.122601	0.0748425	0.0562111	ug/mL
WE(6:0_16:3)+NH4	WE(22:3)+NH4	WE	(6:0_16:3)	(6:0)	(16:3)			H42 C22 O2 N1	352.321	2.01392	0.0227178	1.17206	0.128622	0.175551	0.0651868	0.0635553	0.0641916	0.0638824	0.0820393	0.080208	ug/mL
WE(24:1)+NH4	WE(24:1)+NH4	WE	(24:1)	(24:1)				H50 C24 O2 N1	384.384	2.52579	0.0384658	1.01143	0.907132	0.081426	0.0258486	0.0279804	0.0246943	0.0242535	0.0308878	0.0242793	ug/mL
WE(9:0_15:2)+H	WE(24:2)+H	WE	(9:0_15:2)	(9:0)	(15:2)			H45 C24 O2	365.341	4.03064	0.121408	0.863392	0.656587	0.207858	0.0482492	0.0561612	0.0443208	0.0232972	0.069189	0.0359272	ug/mL
WE(9:0_17:2)+H	WE(26:2)+H	WE	(9:0_17:2)	(9:0)	(17:2)			H49 C26 O2	393.373	5.94735	0.109791	1.05509	0.887664	0.108738	0.0171555	0.0249173	0.0186091	0.0124861	0.0351852	0.0163536	ug/mL
WE(13:0_16:3)+NH4	WE(29:3)+NH4	WE	(13:0_16:3)	(13:0)	(16:3)			H56 C29 O2 N1	450.431	6.99712	0.0153449	1.36879	0.231593	0.107475	0.00694982	0.00989486	0.010393	0.0166541	0.0105947	0.0100339	ug/mL
WE(15:0_16:3)+NH4	WE(31:3)+NH4	WE	(15:0_16:3)	(15:0)	(16:3)			H60 C31 O2 N1	478.462	8.47839	0.00090065	1.36284	0.143593	0.147701	0.0147295	0.0189377	0.0217993	0.0313408	0.0221481	0.0221032	ug/mL
WE(21:1_15:2)+NH4	WE(36:3)+NH4	WE	(21:1_15:2)	(21:1)	(15:2)			H70 C36 O2 N1	548.54	11.5379	0.0398905	0.642616	0.00819174	0.950484	0.380946	0.43398	0.357565	0.237027	0.286151	0.230283	ug/mL
WE(17:0_19:3)+H	WE(36:3)+H	WE	(17:0_19:3)	(17:0)	(19:3)			H67 C36 O2	531.514	13.009	0.0125239	1.07064	0.508188	0.0905904	0.0290113	0.0301221	0.0220066	0.0294658	0.0275904	0.0298156	ug/mL
WE(19:1_17:3)+H	WE(36:4)+H	WE	(19:1_17:3)	(19:1)	(17:3)			H65 C36 O2	529.498	8.70192	0.0597959	1.00172	0.983593	0.123315	0.0660169	0.0630633	0.0644986	0.0736467	0.0639094	0.056356	ug/mL
WE(19:1_17:3)+H	WE(36:4)+H	WE	(19:1_17:3)	(19:1)	(17:3)			H65 C36 O2	529.498	13.4831	0.0911187	0.767183	0.450744	0.264866	0.0644264	0.0622322	0.0364376	0.0621044	0.0198805	0.0431397	ug/mL
WE(20:1_17:3)+NH4	WE(37:4)+NH4	WE	(20:1_17:3)	(20:1)	(17:3)			H70 C37 O2 N1	560.54	6.454	0.0954659	1.13526	0.493703	0.0632694	0.00953619	0.0103558	0.010935	0.0105447	0.0151931	0.00925891	ug/mL
WE(21:1_17:3)+NH4	WE(38:4)+NH4	WE	(21:1_17:3)	(21:1)	(17:3)			H72 C38 O2 N1	574.556	7.093	0.0494614	1.14121	0.597007	0.0627099	0.00741567	0.00768216	0.006819	0.00588678	0.0118004	0.00732452	ug/mL
WE(23:2_15:2)+NH4	WE(38:4)+NH4	WE	(23:2_15:2)	(23:2)	(15:2)			H72 C38 O2 N1	574.556	11.6929	0.133095	0.649633	0.00173397	0.334396	0.0465498	0.0522551	0.046993	0.0335108	0.0322689	0.0289354	ug/mL
WE(22:6_17:3)+NH4	WE(39:9)+NH4	WE	(22:6_17:3)	(22:6)	(17:3)			H64 C39 O2 N1	578.493	10.7653	0.0547172	0.662997	0.0322785	0.389297	0.0773929	0.0850583	0.0625197	0.0412929	0.0543988	0.0534634	ug/mL
WE(23:6_18:4)+NH4	WE(41:10)+NH4	WE	(23:6_18:4)	(23:6)	(18:4)			H66 C41 O2 N1	604.509	11.525	0.00470987	0.647922	0.0105148	0.930342	0.383865	0.429973	0.342594	0.228767	0.281286	0.239225	ug/mL
Cer(d35:0)+H	Cer(d35:0)+H	Cer	(d35:0)	(d35:0)				C35 H72 O3 N1	554.551	10.106	0.0713566	0.961758	0.840458	0.0347146	0.00334957	0.00304428	0.0021848	0.00230738	0.00348735	0.00245585	ug/mL
DG(30:5)+Na	DG(30:5)+Na	DG	(30:5)	(30:5)				C33 H54 O5 Na1	553.386	7.99875	0.0205273	0.664444	0.207002	3.17909	5.92452	7.62888	4.03286	4.48442	2.32171	4.87897	ug/mL
WE(47:10)+NH4	WE(47:10)+NH4	WE	(47:10)	(47:10)				H78 C47 O2 N1	688.603	14.665	0.118662	0.643864	0.162892	0.765006	0.321135	0.362864	0.28022	0.284678	0.0829874	0.253161	ug/mL
WE(27:5_20:4)+H	WE(47:9)+H	WE	(27:5_20:4)	(27:5)	(20:4)			H77 C47 O2	673.592	17.6389	0.0208501	1.67796	0.381496	0.38301	0.0999314	0.0287875	0.0116557	0.0945214	0.0432284	0.0977933	ug/mL
ZyE(34:5)+NH4	ZyE(34:5)+NH4	ZyE	(34:5)	(34:5)				C61 H104 O2 N1	882.806	13.536	0.0190963	1.12451	0.389937	2.29859	15.1102	16.9907	15.1976	15.6191	21.6111	15.9573	ug/mL
ZyE(34:6)+NH4	ZyE(34:6)+NH4	ZyE	(34:6)	(34:6)				C61 H102 O2 N1	880.791	13.5313	0.0334396	1.15415	0.412896	5.87624	72.9707	73.1291	69.8177	67.5774	106.922	74.7008	ug/mL
ZyE(35:6)+H	ZyE(35:6)+H	ZyE	(35:6)	(35:6)				C62 H101 O2	877.78	15.9933	0.013629	0.779843	0.543743	1.2508	1.33941	1.78813	0.819063	0.947763	0.487773	1.6422	ug/mL
ZyE(36:5)+NH4	ZyE(36:5)+NH4	ZyE	(36:5)	(36:5)				C63 H108 O2 N1	910.837	16.1895	0.107349	0.984299	0.930688	0.954974	2.75935	2.47091	2.18248	2.64102	1.68668	2.96865	ug/mL
ZyE(36:6)+NH4	ZyE(36:6)+NH4	ZyE	(36:6)	(36:6)				C63 H106 O2 N1	908.822	13.546	0.229033	1.24396	0.332044	3.63986	15.7339	15.1769	22.6513	21.3698	28.0096	17.2499	ug/mL
DG(31:0e)+Na	DG(31:0e)+Na	DG	(31:0e)	(31:0e)				C34 H68 O4 Na1	563.501	10.0926	0.0590361	7.795	0.00944917	1.60962	0.0762709	0.0678086	0.0697243	0.481802	0.759813	0.424985	ug/mL
DG(31:3)+Na	DG(31:3)+Na	DG	(31:3)	(31:3)				C34 H60 O5 Na1	571.433	4.393	0.0128798	0.993268	0.968745	0.0934834	0.0218352	0.0219446	0.0212511	0.026842	0.0228076	0.0149435	ug/mL
DG(16:0_16:0)+Na	DG(32:0)+Na	DG	(16:0_16:0)	(16:0)	(16:0)			C35 H68 O5 Na1	591.496	12.3685	0.0313731	1.42581	0.323724	0.160773	0.0237334	0.0217589	0.0340134	0.0439654	0.0195245	0.0498704	ug/mL
Cer(d35:0+O)+H	Cer(d35:0+O)+H	Cer	(d35:0+O)	(d35:0+O)				C35 H72 O4 N1	570.546	8.62435	0.00647334	0.915161	0.168881	0.603051	0.590072	0.596622	0.50863	0.525244	0.512457	0.513792	ug/mL
DG(32:0e)+Na	DG(32:0e)+Na	DG	(32:0e)	(32:0e)				C35 H70 O4 Na1	577.517	17.3832	0.0146148	0.917071	0.878265	2.83688	2.4109	11.9447	3.9717	5.1901	4.18739	7.42989	ug/mL
DG(16:0_16:1)+Na	DG(32:1)+Na	DG	(16:0_16:1)	(16:0)	(16:1)			C35 H66 O5 Na1	589.48	11.3475	0.0328827	0.794299	0.820753	0.364921	0.0645742	0.000701777	0.0990733	0.0119299	0.1165	0.00211216	ug/mL
Cer(d18:0_18:0)+H	Cer(d36:0)+H	Cer	(d18:0_18:0)	(d18:0)	(18:0)			C36 H74 O3 N1	568.566	10.7986	0.0419888	1.16329	0.234941	0.157052	0.0609263	0.0625651	0.0767591	0.0700713	0.0894227	0.0734547	ug/mL
DG(32:1e)+NH4	DG(32:1e)+NH4	DG	(32:1e)	(32:1e)				C35 H72 O4 N1	570.546	8.62765	0.0306975	0.837868	0.0430388	2.12159	4.23694	3.90068	3.56591	3.26513	3.43696	3.10393	ug/mL
DG(32:1e)+NH4	DG(32:1e)+NH4	DG	(32:1e)	(32:1e)				C35 H72 O4 N1	570.546	9.87563	0.035325	1.11507	0.197896	0.168354	0.173889	0.14062	0.17037	0.178464	0.1911	0.171109	ug/mL
DG(32:1e)+NH4	DG(32:1e)+NH4	DG	(32:1e)	(32:1e)				C35 H72 O4 N1	570.546	11.5755	0.107518	0.59214	0.221298	0.151341	0.009793	0.0147499	0.0166674	0.00345094	0.00648731	0.014464	ug/mL
Cer(d18:0_18:0)+H	Cer(d36:0)+H	Cer	(d18:0_18:0)	(d18:0)	(18:0)			C36 H74 O3 N1	568.566	11.319	0.088454	0.828757	0.297878	0.145714	0.0207145	0.01442	0.0188587	0.0164794	0.0168978	0.0113701	ug/mL
DG(10:0e_22:1)+Na	DG(32:1e)+Na	DG	(10:0e_22:1)	(10:0e)	(22:1)			C35 H68 O4 Na1	575.501	17.1128	0.0204747	1.34323	0.494448	2.0759	1.29185	4.42507	1.65171	3.16354	2.45747	4.27673	ug/mL
DG(10:0e_22:2)+Na	DG(32:2e)+Na	DG	(10:0e_22:2)	(10:0e)	(22:2)			C35 H66 O4 Na1	573.485	7.27696	0.0601927	2.58801	0.0530289	0.240609	0.00697488	0.0101816	0.00510305	0.0130672	0.0269071	0.0176337	ug/mL
DG(32:2e)+Na	DG(32:2e)+Na	DG	(32:2e)	(32:2e)				C35 H66 O4 Na1	573.485	16.272	0.0612346	5.57708	0.147498	0.344882	0.00183241	0.0134596	0.00183308	0.0355229	0.00586709	0.0541178	ug/mL
Cer(d30:0)+H	Cer(d30:0)+H	Cer	(d30:0)	(d30:0)				C30 H62 O3 N1	484.472	6.38151	0.0303062	1.22468	0.207874	0.109952	0.0189251	0.0155248	0.0200861	0.0185614	0.0266302	0.0215976	ug/mL
DG(32:2e)+Na	DG(32:2e)+Na	DG	(32:2e)	(32:2e)				C35 H66 O4 Na1	573.485	17.2629	0.461843	1.39921	0.472591	0.0836747	0.00247745	0.0090914	0.00531458	0.00924523	0.0106114	0.00376688	ug/mL
DG(32:2e)+H	DG(32:2e)+H	DG	(32:2e)	(32:2e)				C35 H67 O4	551.503	17.7092	0.742055	1.99521	0.40104	1.21094	0.0633843	0.613598	0.249605	0.203385	0.482768	1.16258	ug/mL
DG(32:3e)+H	DG(32:3e)+H	DG	(32:3e)	(32:3e)				C35 H65 O4	549.488	4.662	0.730855	1.72616	0.491349	0.0257683	0.000464188	7.58457e-05	0.000753503	0.000889912	5.33285e-05	0.00128961	ug/mL
DG(32:3e)+H	DG(32:3e)+H	DG	(32:3e)	(32:3e)				C35 H65 O4	549.488	8.07973	0.0576863	0.79021	0.25309	0.562935	0.278234	0.291255	0.20824	0.164644	0.267157	0.182769	ug/mL
DG(32:3e)+H	DG(32:3e)+H	DG	(32:3e)	(32:3e)				C35 H65 O4	549.488	9.33844	0.0157828	0.863316	0.479133	0.810012	0.731197	0.69634	0.67997	0.494874	0.850629	0.473941	ug/mL
DG(32:3e)+H	DG(32:3e)+H	DG	(32:3e)	(32:3e)				C35 H65 O4	549.488	17.0166	0.0414896	1.39938	0.371884	1.53708	0.698605	2.22873	0.937824	1.77054	1.4896	2.1487	ug/mL
DG(32:3e)+H	DG(32:3e)+H	DG	(32:3e)	(32:3e)				C35 H65 O4	549.488	17.4273	0.108843	0.812789	0.718388	0.46053	0.0601083	0.283317	0.107122	0.0935628	0.0993094	0.173328	ug/mL
DG(32:4e)+H	DG(32:4e)+H	DG	(32:4e)	(32:4e)				C35 H63 O4	547.472	7.05294	0.0709381	1.14852	0.684628	0.0518235	0.0155309	0.0223392	0.0133515	0.0208562	0.0278092	0.0101636	ug/mL
Cer(d36:3)+NH4	Cer(d36:3)+NH4	Cer	(d36:3)	(d36:3)				C36 H71 O3 N2	579.546	2.677	0.0228855	0.474141	0.297673	0.394191	0.105591	0.0222227	0.0434486	0.0230766	0.02843	0.0296958	ug/mL
DG(32:4e)+H	DG(32:4e)+H	DG	(32:4e)	(32:4e)				C35 H63 O4	547.472	8.25969	0.0153839	0.62134	0.0749326	0.345733	0.051533	0.0501741	0.0526211	0.0226544	0.0481204	0.0251155	ug/mL
DG(32:4e)+H	DG(32:4e)+H	DG	(32:4e)	(32:4e)				C35 H63 O4	547.472	16.2143	0.178798	2.21257	0.192684	0.178668	0.00214983	0.00975535	0.00606821	0.0208204	0.00677581	0.0121711	ug/mL
DG(32:4e)+H	DG(32:4e)+H	DG	(32:4e)	(32:4e)				C35 H63 O4	547.472	16.7446	0.0643246	2.04703	0.0616598	0.74683	0.0657406	0.176695	0.10704	0.259844	0.170816	0.284729	ug/mL
DG(32:8)+H	DG(32:8)+H	DG	(32:8)	(32:8)				C35 H53 O5	553.389	8.00988	0.0205327	0.66311	0.205388	3.18976	5.94032	7.64769	4.04063	4.48764	2.32287	4.87921	ug/mL
DG(32:8)+H	DG(32:8)+H	DG	(32:8)	(32:8)				C35 H53 O5	553.389	8.76211	0.64528	0.36744	0.376007	0.33884	0.0776144	0.00377588	0.0231611	0.0155334	0.0125498	0.0103331	ug/mL
DG(33:0e)+Na	DG(33:0e)+Na	DG	(33:0e)	(33:0e)				C36 H72 O4 Na1	591.532	17.5754	0.0791987	0.679196	0.679223	0.392367	0.0143242	0.168036	0.0374856	0.0525135	0.00976559	0.0870393	ug/mL
DG(17:1_16:0)+NH4	DG(33:1)+NH4	DG	(17:1_16:0)	(17:1)	(16:0)			C36 H72 O5 N1	598.541	8.69835	0.0248688	1.44844	0.00519782	1.34968	0.923997	0.883758	0.79667	1.23054	1.37115	1.17068	ug/mL
Cer(d20:0_18:0)+NH4	Cer(d38:0)+NH4	Cer	(d20:0_18:0)	(d20:0)	(18:0)			C38 H81 O3 N2	613.624	5.728	0.0606951	1.1473	0.444757	0.123901	0.0362498	0.0315953	0.0302993	0.0307026	0.0481844	0.0337143	ug/mL
DG(33:1e)+Na	DG(33:1e)+Na	DG	(33:1e)	(33:1e)				C36 H70 O4 Na1	589.517	8.91968	0.151136	4.99494	0.00523345	0.528369	0.00947907	0.0165722	0.0127302	0.0563347	0.0827738	0.0546023	ug/mL
DG(33:1e)+Na	DG(33:1e)+Na	DG	(33:1e)	(33:1e)				C36 H70 O4 Na1	589.517	10.1723	0.111522	6.15287	0.000646963	0.983751	0.0355286	0.0337302	0.0327361	0.196186	0.245039	0.186336	ug/mL
DG(33:1e)+H	DG(33:1e)+H	DG	(33:1e)	(33:1e)				C36 H71 O4	567.535	13.0096	0.0892906	1.07257	0.199239	0.0936455	0.0700522	0.0692514	0.0625341	0.0709809	0.0762446	0.069259	ug/mL
DG(33:1e)+Na	DG(33:1e)+Na	DG	(33:1e)	(33:1e)				C36 H70 O4 Na1	589.517	17.2755	0.0228146	0.873663	0.800863	0.254069	0.0262279	0.096938	0.0304651	0.0383936	0.0367011	0.059127	ug/mL
DG(33:2e)+H	DG(33:2e)+H	DG	(33:2e)	(33:2e)				C36 H69 O4	565.519	8.69926	0.0140157	1.04383	0.822077	0.153523	0.0632958	0.0558936	0.0639657	0.0536449	0.085392	0.0521451	ug/mL
DG(33:2e)+H	DG(33:2e)+H	DG	(33:2e)	(33:2e)				C36 H69 O4	565.519	17.5674	0.171329	0.596187	0.484188	0.408565	0.0316938	0.176417	0.0514245	0.0490369	0.05582	0.0498748	ug/mL
DG(33:3e)+H	DG(33:3e)+H	DG	(33:3e)	(33:3e)				C36 H67 O4	563.503	8.82361	0.0385305	6.63641	0.00378242	1.17042	0.04279	0.0495634	0.0413803	0.256275	0.378813	0.252424	ug/mL
DG(33:3e)+H	DG(33:3e)+H	DG	(33:3e)	(33:3e)				C36 H67 O4	563.503	10.0988	0.0947086	7.7955	0.0110854	1.6031	0.0759979	0.0675467	0.0694214	0.470645	0.767407	0.422124	ug/mL
DG(33:3e)+H	DG(33:3e)+H	DG	(33:3e)	(33:3e)				C36 H67 O4	563.503	17.2638	0.0242758	0.78474	0.575453	0.252842	0.0289271	0.0842927	0.0541689	0.0428239	0.0243141	0.0642185	ug/mL
DG(18:0_16:0)+Na	DG(34:0)+Na	DG	(18:0_16:0)	(18:0)	(16:0)			C37 H72 O5 Na1	619.527	13.418	0.183502	0.691951	0.143303	0.449749	0.150009	0.0923732	0.16331	0.100078	0.079249	0.101393	ug/mL
Cer(d38:0)+H	Cer(d38:0)+H	Cer	(d38:0)	(d38:0)				C38 H78 O3 N1	596.598	12.1969	0.104734	1.30557	0.258552	0.237819	0.0631111	0.0392273	0.0491881	0.0508748	0.0834017	0.0635527	ug/mL
DG(34:0e)+Na	DG(34:0e)+Na	DG	(34:0e)	(34:0e)				C37 H74 O4 Na1	605.548	11.6145	0.143064	0.964247	0.912405	0.301635	0.26623	0.351747	0.125387	0.195897	0.3125	0.20839	ug/mL
DG(34:0e)+Na	DG(34:0e)+Na	DG	(34:0e)	(34:0e)				C37 H74 O4 Na1	605.548	13.4884	0.0514147	0.394844	0.369934	0.467643	0.0139545	0.16307	0.0529727	0.0177513	0.0209832	0.0520785	ug/mL
DG(34:0e)+Na	DG(34:0e)+Na	DG	(34:0e)	(34:0e)				C37 H74 O4 Na1	605.548	14.0483	0.278746	0.661542	0.384492	0.206054	0.0361593	0.0306174	0.00962684	0.0144553	0.0122133	0.0238756	ug/mL
DG(34:0e)+Na	DG(34:0e)+Na	DG	(34:0e)	(34:0e)				C37 H74 O4 Na1	605.548	14.532	0.23712	1.40183	0.490865	0.156112	0.00625713	0.0240234	0.0504279	0.0348058	0.0286556	0.0496777	ug/mL
DG(34:0e)+Na	DG(34:0e)+Na	DG	(34:0e)	(34:0e)				C37 H74 O4 Na1	605.548	15.7881	0.4499	0.808097	0.731951	0.149792	0.00759925	0.0287524	0.0275915	0.00608585	0.0110702	0.0345162	ug/mL
DG(34:0e)+Na	DG(34:0e)+Na	DG	(34:0e)	(34:0e)				C37 H74 O4 Na1	605.548	17.199	0.165293	0.529436	0.416294	0.247454	0.00275687	0.0460557	0.027228	0.00801654	0.0213153	0.0109268	ug/mL
DG(34:0e)+Na	DG(34:0e)+Na	DG	(34:0e)	(34:0e)				C37 H74 O4 Na1	605.548	17.6976	0.0285795	0.679945	0.580482	2.41712	1.36799	6.6271	1.89248	1.90499	1.52695	3.29105	ug/mL
Cer(d18:0_20:0)+H	Cer(d38:0)+H	Cer	(d18:0_20:0)	(d18:0)	(20:0)			C38 H78 O3 N1	596.598	12.744	0.264345	1.07414	0.895366	0.0493028	0.00168664	0.00663825	0.00171511	0.00345486	0.00479262	0.00253692	ug/mL
DG(16:0_18:1)+NH4	DG(34:1)+NH4	DG	(16:0_18:1)	(16:0)	(18:1)			C37 H74 O5 N1	612.556	8.69368	0.351199	2.34432	0.116741	0.217934	0.00784593	0.0106976	0.00412078	0.01134	0.0148625	0.0269299	ug/mL
DG(16:0_18:1)+NH4	DG(34:1)+NH4	DG	(16:0_18:1)	(16:0)	(18:1)			C37 H74 O5 N1	612.556	12.4445	0.0116622	1.87729	0.0234372	0.717844	0.130988	0.146763	0.0860242	0.262536	0.182594	0.237781	ug/mL
DG(16:0_18:1)+NH4	DG(34:1)+NH4	DG	(16:0_18:1)	(16:0)	(18:1)			C37 H74 O5 N1	612.556	17.358	0.321185	1.73267	0.53101	0.0515416	0.00195211	0.000520723	0.000412846	0.000550928	0.00345094	0.00099807	ug/mL
Cer(d20:1_18:1)+H-H2O	Cer(d38:2)+H-H2O	Cer	(d20:1_18:1)	(d20:1)	(18:1)			C38 H72 O2 N1	574.556	7.098	0.0464102	1.30289	0.353486	0.0427559	0.00177214	0.00171381	0.00160885	0.00154943	0.00316473	0.0019238	ug/mL
DG(34:1e)+Na	DG(34:1e)+Na	DG	(34:1e)	(34:1e)				C37 H72 O4 Na1	603.532	17.4023	0.016982	1.08234	0.869291	2.01436	1.48292	6.18995	2.23143	3.43742	2.74926	4.53319	ug/mL
DG(34:2)+H	DG(34:2)+H	DG	(34:2)	(34:2)				C37 H69 O5	593.514	3.052	0.734485	1.83849	0.503501	0.0622727	0.000207389	0.00470431	0.000326522	0.00386899	0.00512446	0.00063698	ug/mL
DG(16:0_18:2)+NH4	DG(34:2)+NH4	DG	(16:0_18:2)	(16:0)	(18:2)			C37 H72 O5 N1	610.541	11.5268	0.0179943	1.20687	0.108434	0.344723	0.171778	0.183399	0.135962	0.185388	0.213052	0.1943	ug/mL
Cer(d40:0)+H	Cer(d40:0)+H	Cer	(d40:0)	(d40:0)				C40 H82 O3 N1	624.629	13.458	0.104288	1.34139	0.0107123	0.328687	0.0777994	0.0747252	0.065442	0.103814	0.0986344	0.0899309	ug/mL
DG(34:2e)+Na	DG(34:2e)+Na	DG	(34:2e)	(34:2e)				C37 H70 O4 Na1	601.517	8.14438	0.172753	3.55049	0.0749738	0.45059	0.019384	0.0166693	0.0140431	0.0386961	0.0945975	0.0445736	ug/mL
DG(34:2e)+Na	DG(34:2e)+Na	DG	(34:2e)	(34:2e)				C37 H70 O4 Na1	601.517	9.68225	0.036159	1.4208	0.192717	0.639254	0.314955	0.228919	0.231948	0.309861	0.494409	0.298016	ug/mL
DG(34:2e)+Na	DG(34:2e)+Na	DG	(34:2e)	(34:2e)				C37 H70 O4 Na1	601.517	11.5978	0.049752	1.14732	0.355801	0.184745	0.0764052	0.0679951	0.047059	0.0772654	0.0694362	0.0729644	ug/mL
Cer(d22:0_18:0)+H	Cer(d40:0)+H	Cer	(d22:0_18:0)	(d22:0)	(18:0)			C40 H82 O3 N1	624.629	14.0534	0.192673	0.892814	0.769293	0.11057	0.0194461	0.0112925	0.00543254	0.00982667	0.0104209	0.0120465	ug/mL
DG(34:2e)+Na	DG(34:2e)+Na	DG	(34:2e)	(34:2e)				C37 H70 O4 Na1	601.517	16.1807	0.292034	0.509391	0.134715	0.129141	0.00937509	0.00651454	0.00458023	0.00305904	0.00177179	0.00559634	ug/mL
DG(34:2e)+Na	DG(34:2e)+Na	DG	(34:2e)	(34:2e)				C37 H70 O4 Na1	601.517	17.1221	0.0170168	1.05803	0.906008	1.43312	0.833185	3.19624	1.12617	1.74454	1.38208	2.32814	ug/mL
DG(34:2e)+H	DG(34:2e)+H	DG	(34:2e)	(34:2e)				C37 H71 O4	579.535	17.7035	0.0138959	0.57075	0.467284	1.92683	0.592697	3.50315	1.13331	0.762898	0.696664	1.52498	ug/mL
DG(16:1_18:2)+NH4	DG(34:3)+NH4	DG	(16:1_18:2)	(16:1)	(18:2)			C37 H70 O5 N1	608.525	10.5117	0.0266449	0.544689	0.572588	0.171376	0.00606152	0.00272385	0.0388803	0.0126643	0.00429722	0.00900145	ug/mL
DG(34:3e)+Na	DG(34:3e)+Na	DG	(34:3e)	(34:3e)				C37 H68 O4 Na1	599.501	7.40035	0.0808102	1.4183	0.172307	0.235942	0.0359916	0.0347761	0.0336157	0.0413562	0.0668125	0.0398778	ug/mL
DG(34:3e)+Na	DG(34:3e)+Na	DG	(34:3e)	(34:3e)				C37 H68 O4 Na1	599.501	9.16452	0.634992	0.845837	0.402753	0.186669	0.0420636	0.0389938	0.0307775	0.0268146	0.0418028	0.0259767	ug/mL
DG(34:3e)+H	DG(34:3e)+H	DG	(34:3e)	(34:3e)				C37 H69 O4	577.519	10.44	0.0922503	1.7863	0.0595736	1.35523	0.563688	0.517203	0.425364	0.716031	1.1855	0.789089	ug/mL
DG(12:0e_22:3)+Na	DG(34:3e)+Na	DG	(12:0e_22:3)	(12:0e)	(22:3)			C37 H68 O4 Na1	599.501	17.3882	1.29208	0.586717	0.422724	0.485791	0.0915975	0.0812937	0.129342	0.024713	0.147064	0.00554876	ug/mL
DG(34:4e)+Na	DG(34:4e)+Na	DG	(34:4e)	(34:4e)				C37 H66 O4 Na1	597.485	16.0408	0.0185675	0.856173	0.595355	0.0551065	0.00237814	0.00406808	0.00334471	0.00284067	0.00389819	0.00164386	ug/mL
Cer(d40:3)+NH4	Cer(d40:3)+NH4	Cer	(d40:3)	(d40:3)				C40 H79 O3 N2	635.609	5.737	0.184731	1.06847	0.706264	0.0512584	0.00617751	0.00685068	0.00626123	0.00505611	0.0087486	0.00680542	ug/mL
DG(34:4e)+H	DG(34:4e)+H	DG	(34:4e)	(34:4e)				C37 H67 O4	575.503	17.1837	0.0204747	1.34323	0.494448	2.0759	1.29185	4.42507	1.65171	3.16354	2.45747	4.27673	ug/mL
DG(34:5)+NH4	DG(34:5)+NH4	DG	(34:5)	(34:5)				C37 H66 O5 N1	604.494	8.00564	0.110579	0.598936	0.0480949	0.548221	0.131303	0.154792	0.104833	0.0926551	0.0549427	0.0865433	ug/mL
DG(34:5e)+H	DG(34:5e)+H	DG	(34:5e)	(34:5e)				C37 H65 O4	573.488	16.1429	0.0537805	0.821377	0.557336	0.0396673	0.00140952	0.00192201	0.00238798	0.000726235	0.00169845	0.00227318	ug/mL
DG(34:5e)+H	DG(34:5e)+H	DG	(34:5e)	(34:5e)				C37 H65 O4	573.488	16.8516	0.0692142	0.869659	0.825484	0.385364	0.0712022	0.21047	0.0360401	0.115229	0.043016	0.118056	ug/mL
DG(35:0)+Na	DG(35:0)+Na	DG	(35:0)	(35:0)				C38 H74 O5 Na1	633.543	12.4139	0.0302922	1.47062	0.0478728	0.474822	0.134351	0.121882	0.095323	0.177817	0.142607	0.19658	ug/mL
DG(16:1_19:0)+NH4	DG(35:1)+NH4	DG	(16:1_19:0)	(16:1)	(19:0)			C38 H76 O5 N1	626.572	8.69909	0.181574	1.4336	0.11257	1.57667	1.50568	1.30694	2.28324	2.46217	2.78111	2.06212	ug/mL
DG(35:1e)+NH4	DG(35:1e)+NH4	DG	(35:1e)	(35:1e)				C38 H78 O4 N1	612.593	13.0087	0.12484	1.23945	0.192501	0.164238	0.0390339	0.0381099	0.0538	0.0553811	0.0608711	0.0460455	ug/mL
DG(21:0_14:2)+H	DG(35:2)+H	DG	(21:0_14:2)	(21:0)	(14:2)			C38 H71 O5	607.53	8.18581	0.0261587	2.07625	0.000210228	0.443266	0.0374724	0.0370937	0.0329168	0.0779411	0.0692831	0.0759378	ug/mL
DG(35:3e)+H	DG(35:3e)+H	DG	(35:3e)	(35:3e)				C38 H71 O4	591.535	9.92677	0.0734857	17.3919	0.0137134	0.466145	0.00151109	0.00365732	0.00227712	0.0317582	0.062392	0.0353417	ug/mL
DG(35:3e)+H	DG(35:3e)+H	DG	(35:3e)	(35:3e)				C38 H71 O4	591.535	11.2283	0.0422495	32.4116	0.000136038	0.721394	0.00407934	0.00211344	0.00271007	0.0847597	0.107114	0.0966822	ug/mL
DG(35:3e)+H	DG(35:3e)+H	DG	(35:3e)	(35:3e)				C38 H71 O4	591.535	17.5646	0.0791987	0.679196	0.679223	0.392367	0.0143242	0.168036	0.0374856	0.0525135	0.00976559	0.0870393	ug/mL
DG(35:4)+NH4	DG(35:4)+NH4	DG	(35:4)	(35:4)				C38 H70 O5 N1	620.525	10.2303	0.10478	0.383683	0.0139725	0.500309	0.0741745	0.0819302	0.0517646	0.0335566	0.0287573	0.017442	ug/mL
DG(35:4e)+H	DG(35:4e)+H	DG	(35:4e)	(35:4e)				C38 H69 O4	589.519	8.91966	0.146043	5.46371	0.00481656	0.531577	0.00842115	0.0149787	0.0116371	0.0553391	0.0818422	0.0542508	ug/mL
DG(35:4e)+H	DG(35:4e)+H	DG	(35:4e)	(35:4e)				C38 H69 O4	589.519	10.173	0.111522	6.15287	0.000646963	0.983751	0.0355286	0.0337302	0.0327361	0.196186	0.245039	0.186336	ug/mL
DG(18:0_18:0)+Na	DG(36:0)+Na	DG	(18:0_18:0)	(18:0)	(18:0)			C39 H76 O5 Na1	647.558	14.6059	0.0118511	1.19794	0.110599	0.243741	0.102518	0.0978715	0.105334	0.117497	0.140576	0.108167	ug/mL
DG(36:0e)+Na	DG(36:0e)+Na	DG	(36:0e)	(36:0e)				C39 H78 O4 Na1	633.579	17.9428	0.0251362	0.697626	0.634493	0.262537	0.0134437	0.0811352	0.0201014	0.0216222	0.0188243	0.0395575	ug/mL
DG(18:0_18:1)+NH4	DG(36:1)+NH4	DG	(18:0_18:1)	(18:0)	(18:1)			C39 H78 O5 N1	640.587	8.686	0.0219291	1.43821	0.00615964	0.227795	0.0298835	0.0257091	0.0274318	0.0368171	0.0434691	0.0391205	ug/mL
DG(18:0_18:1)+H	DG(36:1)+H	DG	(18:0_18:1)	(18:0)	(18:1)			C39 H75 O5	623.561	11.829	0.0395449	0.294027	0.00110152	0.521203	0.07465	0.0590156	0.0581949	0.0177898	0.0191924	0.0194298	ug/mL
DG(18:0_18:1)+NH4	DG(36:1)+NH4	DG	(18:0_18:1)	(18:0)	(18:1)			C39 H78 O5 N1	640.587	13.5001	0.0331423	0.92058	0.83496	0.557271	0.343775	0.326106	0.299547	0.520074	0.234378	0.137984	ug/mL
DG(36:1e)+Na	DG(36:1e)+Na	DG	(36:1e)	(36:1e)				C39 H76 O4 Na1	631.564	17.682	0.0224394	0.913733	0.865977	0.409389	0.067386	0.248956	0.080942	0.110332	0.0841235	0.168557	ug/mL
DG(18:1_18:1)+H	DG(36:2)+H	DG	(18:1_18:1)	(18:1)	(18:1)			C39 H73 O5	621.545	7.62776	0.10261	0.113134	0.00252557	0.320584	0.0239329	0.0203619	0.0151	0.00168727	0.00313944	0.00189285	ug/mL
DG(18:1_18:1)+Na	DG(36:2)+Na	DG	(18:1_18:1)	(18:1)	(18:1)			C39 H72 O5 Na1	643.527	11.3872	0.13508	2.38286	0.121034	0.270465	0.0080831	0.0173079	0.00927176	0.0397382	0.0135752	0.0292832	ug/mL
Cer(d18:0_24:0)+H	Cer(d42:0)+H	Cer	(d18:0_24:0)	(d18:0)	(24:0)			C42 H86 O3 N1	652.66	15.017	0.0217059	0.61004	0.000847791	0.0932582	0.00354221	0.00376376	0.00333702	0.00197996	0.0022631	0.00224959	ug/mL
DG(18:0_18:2)+NH4	DG(36:2)+NH4	DG	(18:0_18:2)	(18:0)	(18:2)			C39 H76 O5 N1	638.572	12.5185	0.0412842	2.05971	0.000289777	0.862128	0.145243	0.139003	0.127478	0.302656	0.264271	0.281106	ug/mL
DG(36:2e)+Na	DG(36:2e)+Na	DG	(36:2e)	(36:2e)				C39 H74 O4 Na1	629.548	11.0285	0.271953	3.55819	0.007435	0.487133	0.0186762	0.0194096	0.0140942	0.0512017	0.0791751	0.0552899	ug/mL
DG(36:2e)+H	DG(36:2e)+H	DG	(36:2e)	(36:2e)				C39 H75 O4	607.566	14.408	0.13125	0.706926	0.120405	0.329246	0.074558	0.0651634	0.0480232	0.0436538	0.0534337	0.0356341	ug/mL
DG(36:2e)+Na	DG(36:2e)+Na	DG	(36:2e)	(36:2e)				C39 H74 O4 Na1	629.548	17.4429	0.032218	1.04101	0.952391	0.27474	0.0146435	0.120543	0.0246082	0.0424231	0.0623544	0.0615708	ug/mL
DG(36:2e)+H	DG(36:2e)+H	DG	(36:2e)	(36:2e)				C39 H75 O4	607.566	17.9475	0.00536928	0.465635	0.444861	0.717095	0.0572109	0.457011	0.100388	0.0645115	0.074868	0.146804	ug/mL
DG(18:1_18:2)+NH4	DG(36:3)+NH4	DG	(18:1_18:2)	(18:1)	(18:2)			C39 H74 O5 N1	636.556	11.6419	0.0310184	1.23628	0.0890578	0.438294	0.266004	0.228635	0.190361	0.300258	0.281921	0.264674	ug/mL
Cer(d31:0)+H	Cer(d31:0)+H	Cer	(d31:0)	(d31:0)				C31 H64 O3 N1	498.488	7.11527	0.0294605	1.02019	0.943437	0.0526758	0.00333021	0.00674086	0.00421482	0.00363454	0.00625057	0.00468924	ug/mL
DG(16:0_20:3)+Na	DG(36:3)+Na	DG	(16:0_20:3)	(16:0)	(20:3)			C39 H70 O5 Na1	641.512	12.1573	0.0358524	0.156327	0.424885	0.428452	0.00113571	0.149704	0.0040093	0.00678472	0.0075543	0.0098681	ug/mL
DG(36:3e)+Na	DG(36:3e)+Na	DG	(36:3e)	(36:3e)				C39 H72 O4 Na1	627.532	9.03311	0.0440596	1.80072	0.218996	1.34965	0.653256	0.545291	0.570108	0.771444	1.70554	0.707876	ug/mL
DG(36:3e)+Na	DG(36:3e)+Na	DG	(36:3e)	(36:3e)				C39 H72 O4 Na1	627.532	10.5377	0.0877294	2.53615	0.0450496	1.14938	0.227419	0.154117	0.146611	0.348364	0.626898	0.364196	ug/mL
DG(36:3e)+Na	DG(36:3e)+Na	DG	(36:3e)	(36:3e)				C39 H72 O4 Na1	627.532	12.3728	0.0331183	7.87867	0.313363	0.565474	0.00998619	0.022009	0.00464372	0.0159713	0.241396	0.0312988	ug/mL
DG(36:3e)+H	DG(36:3e)+H	DG	(36:3e)	(36:3e)				C39 H73 O4	605.55	17.7001	0.0158573	0.683702	0.585104	1.69255	0.673771	3.26693	0.932436	0.943175	0.75717	1.63143	ug/mL
DG(18:2_18:2)+NH4	DG(36:4)+NH4	DG	(18:2_18:2)	(18:2)	(18:2)			C39 H72 O5 N1	634.541	10.7407	0.0400077	0.590244	0.0321531	0.397245	0.0721586	0.0757554	0.0557616	0.0432625	0.0283725	0.0485834	ug/mL
Cer(d46:5)+H-H2O	Cer(d46:5)+H-H2O	Cer	(d46:5)	(d46:5)				C46 H82 O2 N1	680.634	17.6191	0.0463403	1.01764	0.833841	0.283074	0.996655	0.924028	1.00954	1.0827	0.850939	1.04827	ug/mL
DG(16:0_20:4)+NH4	DG(36:4)+NH4	DG	(16:0_20:4)	(16:0)	(20:4)			C39 H72 O5 N1	634.541	11.316	0.362033	1.02574	0.965713	0.411607	0.216526	0.0303136	0.136807	0.122414	0.217711	0.0533952	ug/mL
Cer(m32:0)+NH4	Cer(m32:0)+NH4	Cer	(m32:0)	(m32:0)				C32 H69 O2 N2	513.535	9.66192	0.0187115	0.98296	0.670872	0.523201	1.47117	1.5547	1.65502	1.57985	1.50365	1.51763	ug/mL
DG(36:4e)+Na	DG(36:4e)+Na	DG	(36:4e)	(36:4e)				C39 H70 O4 Na1	625.517	8.01068	0.161227	2.87371	0.0536622	1.06571	0.141011	0.108149	0.125999	0.274659	0.531382	0.272057	ug/mL
DG(36:4e)+Na	DG(36:4e)+Na	DG	(36:4e)	(36:4e)				C39 H70 O4 Na1	625.517	9.27131	0.780025	0.544235	0.0654124	0.338916	0.0372395	0.037837	0.0528529	0.0170088	0.0347612	0.0178537	ug/mL
Cer(m34:1)+NH4	Cer(m34:1)+NH4	Cer	(m34:1)	(m34:1)				C34 H71 O2 N2	539.551	6.64147	0.0255132	1.1119	0.404017	0.0388704	0.00552413	0.0050426	0.00580988	0.00558685	0.00729241	0.00532983	ug/mL
DG(36:4e)+H	DG(36:4e)+H	DG	(36:4e)	(36:4e)				C39 H71 O4	603.535	17.4162	0.0169766	1.08208	0.869769	2.01617	1.48474	6.19532	2.23359	3.43281	2.74992	4.54464	ug/mL
Cer(m18:1_16:0)+H	Cer(m34:1)+H	Cer	(m18:1_16:0)	(m18:1)	(16:0)			C34 H68 O2 N1	522.524	10.7396	0.135587	0.706044	0.0571631	0.121427	0.0104249	0.00824918	0.00748225	0.00624179	0.0054223	0.00680342	ug/mL
DG(18:3_18:2)+H	DG(36:5)+H	DG	(18:3_18:2)	(18:3)	(18:2)			C39 H67 O5	615.498	9.81042	0.39201	0.174179	0.00162766	0.66778	0.106795	0.0733673	0.0921465	0.0122221	0.0194103	0.0157981	ug/mL
Cer(m19:0_18:2)+H	Cer(m37:2)+H	Cer	(m19:0_18:2)	(m19:0)	(18:2)			C37 H72 O2 N1	562.556	12.1047	0.0569307	0.34528	6.97461e-05	0.174351	0.00766145	0.00793713	0.00703741	0.00281599	0.00258167	0.00241809	ug/mL
DG(16:0_20:5)+H	DG(36:5)+H	DG	(16:0_20:5)	(16:0)	(20:5)			C39 H67 O5	615.498	11.571	0.0439414	1.13868	0.104466	0.219333	0.128146	0.136248	0.111351	0.138027	0.150345	0.13948	ug/mL
DG(36:5e)+H	DG(36:5e)+H	DG	(36:5e)	(36:5e)				C39 H69 O4	601.519	8.25504	0.605679	2.72016	0.112493	0.299349	0.015013	0.0141601	0.00513981	0.0183137	0.0488969	0.026126	ug/mL
DG(36:5e)+H	DG(36:5e)+H	DG	(36:5e)	(36:5e)				C39 H69 O4	601.519	9.07277	0.0644495	3.37193	0.0104607	1.07692	0.100344	0.0724287	0.107087	0.263464	0.409502	0.270702	ug/mL
DG(36:5e)+H	DG(36:5e)+H	DG	(36:5e)	(36:5e)				C39 H69 O4	601.519	9.69474	0.036159	1.4208	0.192717	0.639254	0.314955	0.228919	0.231948	0.309861	0.494409	0.298016	ug/mL
DG(36:5e)+H	DG(36:5e)+H	DG	(36:5e)	(36:5e)				C39 H69 O4	601.519	11.6375	0.0533685	1.24622	0.0964117	0.232096	0.06272	0.0665535	0.0461323	0.0767791	0.0690589	0.0727565	ug/mL
DG(36:5e)+H	DG(36:5e)+H	DG	(36:5e)	(36:5e)				C39 H69 O4	601.519	16.6594	0.175641	1.11605	0.841876	0.692644	0.1193	0.659319	0.24207	0.449992	0.205181	0.483968	ug/mL
DG(36:5e)+H	DG(36:5e)+H	DG	(36:5e)	(36:5e)				C39 H69 O4	601.519	17.1802	0.0170168	1.05802	0.906017	1.43312	0.833112	3.19624	1.12628	1.74454	1.38208	2.32814	ug/mL
DG(36:6e)+H	DG(36:6e)+H	DG	(36:6e)	(36:6e)				C39 H67 O4	599.503	7.85252	0.0469048	2.93514	0.0982722	0.994343	0.12968	0.095541	0.109869	0.227414	0.528187	0.227937	ug/mL
Cer(m38:1+O)+NH4	Cer(m38:1+O)+NH4	Cer	(m38:1+O)	(m38:1+O)				C38 H79 O3 N2	611.609	4.453	0.0481564	0.937487	0.48487	0.0622091	0.00782453	0.00698482	0.00752173	0.00609253	0.00799536	0.0068472	ug/mL
DG(36:6e)+H	DG(36:6e)+H	DG	(36:6e)	(36:6e)				C39 H67 O4	599.503	9.39762	0.0171058	4.24597	0.0215306	0.956996	0.0613569	0.0437098	0.0586742	0.183741	0.327864	0.183634	ug/mL
DG(36:6e)+H	DG(36:6e)+H	DG	(36:6e)	(36:6e)				C39 H67 O4	599.503	16.6262	0.852285	5.45615	0.0210018	1.07184	0.00187254	0.00333026	0.16508	0.300192	0.242194	0.386702	ug/mL
DG(19:0_18:1)+NH4	DG(37:1)+NH4	DG	(19:0_18:1)	(19:0)	(18:1)			C40 H80 O5 N1	654.603	8.69372	0.0955733	1.42523	0.0592722	0.330738	0.0740657	0.0547779	0.0863781	0.0946001	0.116632	0.0955088	ug/mL
DG(37:4)+Na	DG(37:4)+Na	DG	(37:4)	(37:4)				C40 H70 O5 Na1	653.512	10.5957	0.0519294	0.580597	0.00317531	0.439062	0.0709526	0.0763201	0.0684754	0.0372377	0.0500611	0.0379639	ug/mL
DG(17:0_20:5)+H	DG(37:5)+H	DG	(17:0_20:5)	(17:0)	(20:5)			C40 H69 O5	629.514	12.118	0.150965	4.94288	0.301724	0.174756	0.000408698	0.00142286	0.0040036	0.00213387	0.00439218	0.0223165	ug/mL
DG(18:0_20:3)+NH4	DG(38:3)+NH4	DG	(18:0_20:3)	(18:0)	(20:3)			C41 H78 O5 N1	664.587	12.9337	0.00921869	1.88171	0.470273	0.286278	0.0269912	0.0207728	0.0289079	0.0190486	0.104443	0.0207831	ug/mL
DG(38:3e)+H	DG(38:3e)+H	DG	(38:3e)	(38:3e)				C41 H77 O4	633.582	17.9409	0.0248516	0.695948	0.632591	0.263107	0.0134793	0.0813277	0.0201502	0.0216181	0.0188237	0.0395624	ug/mL
Cer(m20:1_18:1)+H	Cer(m38:2)+H	Cer	(m20:1_18:1)	(m20:1)	(18:1)			C38 H74 O2 N1	576.571	12.7357	0.0141879	0.616267	0.00112873	0.385791	0.0586103	0.0642408	0.05749	0.0352392	0.0406704	0.0352286	ug/mL
DG(18:1_20:3)+NH4	DG(38:4)+NH4	DG	(18:1_20:3)	(18:1)	(20:3)			C41 H76 O5 N1	662.572	11.9734	0.39093	0.409242	0.155156	0.390451	0.0504428	0.0290314	0.0576586	0.00644866	0.0443449	0.00532697	ug/mL
DG(18:0_20:4)+NH4	DG(38:4)+NH4	DG	(18:0_20:4)	(18:0)	(20:4)			C41 H76 O5 N1	662.572	12.4351	0.0144115	1.19546	0.186054	0.576231	0.676033	0.61297	0.564966	0.8271	0.603715	0.785533	ug/mL
DG(38:4e)+H	DG(38:4e)+H	DG	(38:4e)	(38:4e)				C41 H75 O4	631.566	17.694	0.0229869	0.917969	0.873752	0.409534	0.0672226	0.249025	0.0789531	0.109945	0.0842928	0.168544	ug/mL
DG(18:1_20:4)+NH4	DG(38:5)+NH4	DG	(18:1_20:4)	(18:1)	(20:4)			C41 H74 O5 N1	660.556	11.3866	0.00662475	2.29226	0.0146415	0.706499	0.0835911	0.0914489	0.0579891	0.208218	0.134788	0.191157	ug/mL
DG(38:5e)+H	DG(38:5e)+H	DG	(38:5e)	(38:5e)				C41 H73 O4	629.55	9.826	0.0823324	4.27938	0.13818	0.604743	0.0324826	0.0189356	0.0239201	0.0590013	0.196074	0.067326	ug/mL
Cer(d32:0)+H	Cer(d32:0)+H	Cer	(d32:0)	(d32:0)				C32 H66 O3 N1	512.504	7.91062	0.0652486	1.25971	0.107275	0.358313	0.154352	0.132725	0.157112	0.181118	0.21812	0.160311	ug/mL
Cer(m38:2)+NH4	Cer(m38:2)+NH4	Cer	(m38:2)	(m38:2)				C38 H77 O2 N2	593.598	13.155	0.0892669	0.177673	0.000598881	0.333533	0.0211903	0.0262807	0.0202339	0.00421492	0.00419177	0.00362264	ug/mL
DG(38:5e)+H	DG(38:5e)+H	DG	(38:5e)	(38:5e)				C41 H73 O4	629.55	12.9125	0.0625078	1.97938	0.508777	0.106504	0.0020537	0.00371496	0.00190658	0.0118717	0.00134329	0.00197725	ug/mL
DG(38:5e)+H	DG(38:5e)+H	DG	(38:5e)	(38:5e)				C41 H73 O4	629.55	17.442	0.032218	1.04101	0.952391	0.27474	0.0146435	0.120543	0.0246082	0.0424231	0.0623544	0.0615708	ug/mL
DG(16:0_22:6)+Na	DG(38:6)+Na	DG	(16:0_22:6)	(16:0)	(22:6)			C41 H68 O5 Na1	663.496	2.116	0.184161	0.17605	0.357058	0.31105	0.00230234	0.0673109	0.00945428	0.00237584	4.31378e-08	0.011544	ug/mL
DG(16:0_22:6)+NH4	DG(38:6)+NH4	DG	(16:0_22:6)	(16:0)	(22:6)			C41 H72 O5 N1	658.541	10.9682	0.0483721	0.175174	0.266273	0.474895	0.00350574	0.0435043	0.133504	0.0102905	0.0098221	0.0115087	ug/mL
DG(38:6e)+H	DG(38:6e)+H	DG	(38:6e)	(38:6e)				C41 H71 O4	627.535	9.04534	0.0624645	1.82927	0.228231	1.35	0.62925	0.518619	0.542648	0.695908	1.68478	0.711725	ug/mL
DG(38:6e)+H	DG(38:6e)+H	DG	(38:6e)	(38:6e)				C41 H71 O4	627.535	10.5648	0.0877294	2.53615	0.0450496	1.14938	0.227419	0.154117	0.146611	0.348364	0.626898	0.364196	ug/mL
DG(38:6e)+H	DG(38:6e)+H	DG	(38:6e)	(38:6e)				C41 H71 O4	627.535	12.4188	0.0331183	8.05534	0.312103	0.566341	0.00998619	0.022009	0.0038402	0.0159713	0.241396	0.0312988	ug/mL
DG(38:7e)+H	DG(38:7e)+H	DG	(38:7e)	(38:7e)				C41 H69 O4	625.519	7.996	0.161227	2.87371	0.0536622	1.06571	0.141011	0.108149	0.125999	0.274659	0.531382	0.272057	ug/mL
DG(38:7e)+H	DG(38:7e)+H	DG	(38:7e)	(38:7e)				C41 H69 O4	625.519	9.86011	0.832926	15.252	0.00119319	0.606582	0.00518288	0.00388933	0.00489779	0.067024	0.0865522	0.0594941	ug/mL
Cer(m21:0_18:0)+H	Cer(m39:0)+H	Cer	(m21:0_18:0)	(m21:0)	(18:0)			C39 H80 O2 N1	594.618	13.219	0.00516558	2.08266	0.0051504	0.0938009	0.00122385	0.00183002	0.00212365	0.00388373	0.00319188	0.00370741	ug/mL
DG(38:7e)+Na	DG(38:7e)+Na	DG	(38:7e)	(38:7e)				C41 H68 O4 Na1	647.501	12.9777	0.0271459	0.63054	0.183182	0.0689955	0.00162611	0.003239	0.00263937	0.00201663	0.000930977	0.00178427	ug/mL
DG(18:0_22:4)+NH4	DG(40:4)+NH4	DG	(18:0_22:4)	(18:0)	(22:4)			C43 H80 O5 N1	690.603	13.1947	0.0303266	0.996294	0.986811	0.103725	0.0306376	0.0295024	0.0262037	0.0232733	0.0404959	0.0222545	ug/mL
DG(18:0_22:5)+NH4	DG(40:5)+NH4	DG	(18:0_22:5)	(18:0)	(22:5)			C43 H78 O5 N1	688.587	12.4535	0.094992	1.83111	0.522926	0.312395	0.0374038	0.0527996	0.0117217	0.00958596	0.137355	0.0396949	ug/mL
DG(18:0_22:6)+NH4	DG(40:6)+NH4	DG	(18:0_22:6)	(18:0)	(22:6)			C43 H76 O5 N1	686.572	12.0938	0.0164844	0.705702	0.0551983	0.346385	0.0796775	0.070795	0.05667	0.0526598	0.041644	0.051877	ug/mL
Cer(m19:0_20:2)+H	Cer(m39:2)+H	Cer	(m19:0_20:2)	(m19:0)	(20:2)			C39 H76 O2 N1	590.587	13.174	0.20494	0.299106	0.00682147	0.106582	0.00324799	0.00226513	0.00287066	0.00117772	0.000343629	0.000986295	ug/mL
DG(18:1_22:6)+NH4	DG(40:7)+NH4	DG	(18:1_22:6)	(18:1)	(22:6)			C43 H74 O5 N1	684.556	11.0408	0.0205559	0.822181	0.835186	0.247415	0.0121085	0.00420234	0.0880326	0.0205476	0.0443407	0.020901	ug/mL
DG(40:7e)+H	DG(40:7e)+H	DG	(40:7e)	(40:7e)				C43 H73 O4	653.55	10.591	0.0945797	2.31105	0.101578	0.25993	0.0144251	0.0083096	0.0109185	0.0167789	0.0390126	0.0219825	ug/mL
DG(40:8e)+H	DG(40:8e)+H	DG	(40:8e)	(40:8e)				C43 H71 O4	651.535	12.0454	0.142296	1.32516	0.792287	0.108875	0.00242771	0.0131901	1.35156e-08	0.0157491	0.00314126	0.00180569	ug/mL
DG(42:8e)+H	DG(42:8e)+H	DG	(42:8e)	(42:8e)				C45 H75 O4	679.566	15.1127	0.0208917	1.15164	0.193322	0.0690311	0.010877	0.0119667	0.0112209	0.0115889	0.0151149	0.0125264	ug/mL
DG(22:1_22:4)+Na	DG(44:5)+Na	DG	(22:1_22:4)	(22:1)	(22:4)			C47 H82 O5 Na1	749.605	13.4034	0.0134411	1.84318	0.000392498	0.627037	0.0928652	0.0987968	0.0806768	0.163264	0.176309	0.162397	ug/mL
GM3(m40:3)+H-H2O	GM3(m40:3)+H-H2O	GM3	(m40:3)	(m40:3)				C63 H111 O19 N2	1199.78	9.72394	0.0059632	1.22032	0.610905	0.277932	0.101826	0.0736762	0.0607506	0.0498503	0.149694	0.0887599	ug/mL
Cer(m19:0_21:2)+H	Cer(m40:2)+H	Cer	(m19:0_21:2)	(m19:0)	(21:2)			C40 H78 O2 N1	604.603	13.716	0.0426475	0.66517	0.00618894	0.451405	0.0915669	0.106461	0.0865981	0.0624323	0.0647094	0.0621828	ug/mL
Hex1Cer(d30:2+2O)+NH4	Hex1Cer(d30:2+2O)+NH4	Hex1Cer	(d30:2+2O)	(d30:2+2O)				C36 H71 O10 N2	691.51	12.8808	0.0923918	0.469922	0.205873	0.087781	0.00467434	0.00272165	0.00136554	0.00165528	0.000654771	0.00180719	ug/mL
Hex1Cer(d31:0+O)+NH4	Hex1Cer(d31:0+O)+NH4	Hex1Cer	(d31:0+O)	(d31:0+O)				C37 H77 O9 N2	693.562	8.61613	0.0087528	0.726786	0.0442936	0.268012	0.0388814	0.0514278	0.0402386	0.0302502	0.0309997	0.0336305	ug/mL
Hex1Cer(d31:1+O)+NH4	Hex1Cer(d31:1+O)+NH4	Hex1Cer	(d31:1+O)	(d31:1+O)				C37 H75 O9 N2	691.547	8.0893	0.0579553	0.962479	0.730133	0.325029	0.275477	0.289103	0.228298	0.244565	0.226655	0.291908	ug/mL
Hex1Cer(d33:1+2O)+NH4	Hex1Cer(d33:1+2O)+NH4	Hex1Cer	(d33:1+2O)	(d33:1+2O)				C39 H79 O10 N2	735.573	7.965	0.0129802	0.993758	0.926827	0.253691	0.268219	0.277075	0.240278	0.262525	0.237486	0.280656	ug/mL
Hex1Cer(d38:2)+H	Hex1Cer(d38:2)+H	Hex1Cer	(d38:2)	(d38:2)				C44 H84 O8 N1	754.619	10.311	0.0559094	0.637932	0.432529	0.426658	0.0755614	0.0860332	0.242143	0.0991559	0.0560801	0.102321	ug/mL
Hex1Cer(d39:5)+NH4	Hex1Cer(d39:5)+NH4	Hex1Cer	(d39:5)	(d39:5)				C45 H83 O8 N2	779.614	11.5128	0.0219467	0.649624	0.00324194	0.264422	0.0341251	0.0305293	0.0287248	0.0195414	0.0216003	0.0195196	ug/mL
Hex1Cer(d42:1)+H-H2O	Hex1Cer(d42:1)+H-H2O	Hex1Cer	(d42:1)	(d42:1)				C48 H92 O7 N1	794.687	13.187	0.421458	0.244772	0.198681	0.151091	0.00662339	0.0127738	0.0013063	0.00306026	0.000735798	0.00127159	ug/mL
Hex1Cer(d42:7)+NH4	Hex1Cer(d42:7)+NH4	Hex1Cer	(d42:7)	(d42:7)				C48 H85 O8 N2	817.63	14.945	0.103291	2.27418	0.0163352	0.161035	0.00572301	0.0043365	0.0021967	0.00839656	0.00857041	0.0109059	ug/mL
Hex1Cer(d45:2+O)+NH4	Hex1Cer(d45:2+O)+NH4	Hex1Cer	(d45:2+O)	(d45:2+O)				C51 H101 O9 N2	885.75	13.5228	0.0480576	1.03705	0.797909	0.266778	0.217097	0.257385	0.186612	0.263421	0.188793	0.23337	ug/mL
Hex1Cer(d21:2_26:0+O)+NH4	Hex1Cer(d47:2+O)+NH4	Hex1Cer	(d21:2_26:0+O)	(d21:2)	(26:0+O)			C53 H105 O9 N2	913.781	15.709	0.402969	1.05199	0.928922	0.0554611	0.000803232	0.00300342	0.00327696	0.000776746	0.00433195	0.00234316	ug/mL
Hex1Cer(d21:2_26:6)+NH4	Hex1Cer(d47:8)+NH4	Hex1Cer	(d21:2_26:6)	(d21:2)	(26:6)			C53 H93 O8 N2	885.693	14.9848	0.171985	0.54491	0.375602	0.413143	0.0305559	0.139778	0.0605857	0.0494488	0.0161791	0.0602024	ug/mL
Hex1Cer(m35:0)+Na	Hex1Cer(m35:0)+Na	Hex1Cer	(m35:0)	(m35:0)				C41 H81 O7 N1 Na1	722.591	8.799	0.0672122	2.00761	0.0418728	0.226196	0.00357576	0.0148588	0.0150945	0.0223685	0.0230247	0.02192	ug/mL
Hex1Cer(m39:1+2O)+NH4	Hex1Cer(m39:1+2O)+NH4	Hex1Cer	(m39:1+2O)	(m39:1+2O)				C45 H91 O9 N2	803.672	15.059	0.0883781	0.570109	0.00441061	0.201005	0.016587	0.0166517	0.0145124	0.0089566	0.00749246	0.0107743	ug/mL
Hex1Cer(m19:0_23:2)+H	Hex1Cer(m42:2)+H	Hex1Cer	(m19:0_23:2)	(m19:0)	(23:2)			C48 H92 O7 N1	794.687	13.8098	0.0947471	0.65912	0.275657	0.181252	0.0137362	0.0291085	0.0141256	0.0116499	0.0116856	0.0142148	ug/mL
Hex1Cer(m42:6)+NH4	Hex1Cer(m42:6)+NH4	Hex1Cer	(m42:6)	(m42:6)				C48 H87 O7 N2	803.651	16.752	0.176398	0.446044	0.336886	0.369151	0.0352254	0.0178076	0.10011	0.0147219	0.0362031	0.0173836	ug/mL
Hex1Cer(m48:6)+NH4	Hex1Cer(m48:6)+NH4	Hex1Cer	(m48:6)	(m48:6)				C54 H99 O7 N2	887.745	16.527	0.150458	1.06298	0.921494	0.287124	0.0574642	0.0784733	0.0515859	0.138417	0.018646	0.0422711	ug/mL
Hex1Cer(m48:7)+NH4	Hex1Cer(m48:7)+NH4	Hex1Cer	(m48:7)	(m48:7)				C54 H97 O7 N2	885.729	16.6052	0.0450229	0.608875	0.0851052	0.534057	0.120153	0.158452	0.114931	0.105023	0.0452827	0.0893086	ug/mL
Hex1Cer(t35:1+2O)+NH4	Hex1Cer(t35:1+2O)+NH4	Hex1Cer	(t35:1+2O)	(t35:1+2O)				C41 H83 O11 N2	779.599	7.84353	0.0103237	0.945768	0.472109	0.289123	0.188659	0.202988	0.162524	0.170228	0.170414	0.183475	ug/mL
Hex1Cer(t38:0)+H	Hex1Cer(t38:0)+H	Hex1Cer	(t38:0)	(t38:0)				C44 H88 O9 N1	774.645	7.84	0.00752343	0.935758	0.198138	0.486809	0.48138	0.522584	0.455263	0.448107	0.452055	0.465322	ug/mL
Cer(m19:1_21:2)+H	Cer(m40:3)+H	Cer	(m19:1_21:2)	(m19:1)	(21:2)			C40 H76 O2 N1	602.587	12.7026	0.090404	0.621552	0.00668704	0.131182	0.00630216	0.00792591	0.00713526	0.00434263	0.00485912	0.00407668	ug/mL
Hex1Cer(t38:5)+NH4	Hex1Cer(t38:5)+NH4	Hex1Cer	(t38:5)	(t38:5)				C44 H81 O9 N2	781.594	11.9028	0.0802021	0.739342	0.00373716	0.404966	0.10183	0.109825	0.110552	0.0747278	0.0768352	0.0866582	ug/mL
Hex1Cer(t40:0+O)+H	Hex1Cer(t40:0+O)+H	Hex1Cer	(t40:0+O)	(t40:0+O)				C46 H92 O10 N1	818.672	7.727	0.0205394	0.948623	0.392463	0.493547	0.555639	0.590897	0.492064	0.511459	0.515672	0.527282	ug/mL
Hex1Cer(t18:0_24:1)+H-H2O	Hex1Cer(t42:1)+H-H2O	Hex1Cer	(t18:0_24:1)	(t18:0)	(24:1)			C48 H92 O8 N1	810.682	13.458	0.204784	0.204102	0.174511	0.426678	0.0551134	0.0959332	0.00762592	0.00990285	0.0124269	0.0100556	ug/mL
Hex2Cer(d30:1)+NH4	Hex2Cer(d30:1)+NH4	Hex2Cer	(d30:1)	(d30:1)				C42 H83 O13 N2	823.589	7.264	0.868326	1.84105	0.151054	0.0837879	0.000200701	0.00276158	0.00310695	0.00328698	0.00426156	0.00362521	ug/mL
Hex2Cer(d30:2+O)+Na	Hex2Cer(d30:2+O)+Na	Hex2Cer	(d30:2+O)	(d30:2+O)				C42 H77 O14 N1 Na1	842.524	9.26074	0.0143213	1.2011	0.246107	0.219807	0.0788097	0.0827885	0.0789575	0.0886016	0.119491	0.0808378	ug/mL
Hex2Cer(d30:2+O)+NH4	Hex2Cer(d30:2+O)+NH4	Hex2Cer	(d30:2+O)	(d30:2+O)				C42 H81 O14 N2	837.568	9.718	0.562179	0.283324	0.219976	1.57814	1.31879	1.06433	0.0248904	0.254903	0.215315	0.212029	ug/mL
Hex2Cer(d31:1)+NH4	Hex2Cer(d31:1)+NH4	Hex2Cer	(d31:1)	(d31:1)				C43 H85 O13 N2	837.605	7.38182	0.0848222	2.15688	0.0187437	0.177039	0.0051019	0.00614171	0.00493845	0.00882768	0.0143271	0.0117479	ug/mL
Hex2Cer(d14:1_18:1+O)+Na	Hex2Cer(d32:2+O)+Na	Hex2Cer	(d14:1_18:1+O)	(d14:1)	(18:1+O)			C44 H81 O14 N1 Na1	870.555	10.4159	0.0557749	1.06316	0.625949	0.130314	0.147233	0.152951	0.110294	0.14882	0.159971	0.127615	ug/mL
Hex2Cer(d32:3+O)+Na	Hex2Cer(d32:3+O)+Na	Hex2Cer	(d32:3+O)	(d32:3+O)				C44 H79 O14 N1 Na1	868.539	9.383	0.0415142	1.17358	0.554096	0.120673	0.0255814	0.0290397	0.0204084	0.0205976	0.0414473	0.0260081	ug/mL
Hex2Cer(d33:0)+NH4	Hex2Cer(d33:0)+NH4	Hex2Cer	(d33:0)	(d33:0)				C45 H91 O13 N2	867.652	7.62783	0.0780049	0.765663	0.145379	0.265141	0.0516828	0.0613906	0.0405073	0.0338838	0.0433131	0.0403941	ug/mL
Cer(m19:0_22:2)+H	Cer(m41:2)+H	Cer	(m19:0_22:2)	(m19:0)	(22:2)			C41 H80 O2 N1	618.618	14.2156	0.0288137	0.57192	0.00115261	0.339825	0.0395562	0.0467693	0.0422326	0.02352	0.0258022	0.0242027	ug/mL
Hex2Cer(d21:2_12:0)+NH4	Hex2Cer(d33:2)+NH4	Hex2Cer	(d21:2_12:0)	(d21:2)	(12:0)			C45 H87 O13 N2	863.62	11.2442	0.32158	0.211408	0.352291	0.855715	0.0548186	0.520227	0.0575325	0.0167141	0.00718116	0.109837	ug/mL
Hex2Cer(d35:2)+NH4	Hex2Cer(d35:2)+NH4	Hex2Cer	(d35:2)	(d35:2)				C47 H91 O13 N2	891.652	12.295	0.0384049	0.454386	0.567313	0.501623	2.84928e-09	0.268106	0.0291706	0.0124978	0.075298	0.0472823	ug/mL
Hex2Cer(d38:4)+NH4	Hex2Cer(d38:4)+NH4	Hex2Cer	(d38:4)	(d38:4)				C50 H93 O13 N2	929.667	13.5209	0.0407717	0.702654	0.31969	0.0346525	0.000933055	0.00121209	0.000593181	0.000547211	0.000950661	0.000426224	ug/mL
Hex2Cer(d38:5)+NH4	Hex2Cer(d38:5)+NH4	Hex2Cer	(d38:5)	(d38:5)				C50 H91 O13 N2	927.652	7.53202	0.0133885	0.883636	0.196694	0.179781	0.0454886	0.0409118	0.0361508	0.0332695	0.0382286	0.0367926	ug/mL
Hex2Cer(d39:3+2O)+NH4	Hex2Cer(d39:3+2O)+NH4	Hex2Cer	(d39:3+2O)	(d39:3+2O)				C51 H97 O15 N2	977.688	5.818	0.267646	0.551792	0.10037	0.24071	0.0169467	0.0294251	0.0218256	0.00947933	0.0187823	0.00936917	ug/mL
Hex2Cer(d41:7)+NH4	Hex2Cer(d41:7)+NH4	Hex2Cer	(d41:7)	(d41:7)				C53 H93 O13 N2	965.667	14.55	0.0116576	1.03889	0.962971	0.135968	0.0041351	0.0228741	0.00142198	0.00456953	0.00937635	0.015591	ug/mL
Hex2Cer(d20:0_23:0+O)+NH4	Hex2Cer(d43:0+O)+NH4	Hex2Cer	(d20:0_23:0+O)	(d20:0)	(23:0+O)			C55 H111 O14 N2	1023.8	14.448	0.117675	0.568677	0.00311774	0.393092	0.0539214	0.0657356	0.0550353	0.0332989	0.0310007	0.035044	ug/mL
Hex2Cer(d43:7)+NH4	Hex2Cer(d43:7)+NH4	Hex2Cer	(d43:7)	(d43:7)				C55 H97 O13 N2	993.699	15.3579	0.00924412	0.441246	0.560055	0.472707	0.00288788	0.204647	0.0246375	0.0205981	0.00194439	0.0799028	ug/mL
Hex2Cer(d43:8)+NH4	Hex2Cer(d43:8)+NH4	Hex2Cer	(d43:8)	(d43:8)				C55 H95 O13 N2	991.683	14.541	0.257723	0.542273	0.538123	0.156616	0.00261032	0.0228168	0.00572084	0.00232084	0.00246459	0.0121053	ug/mL
Cer(m19:1_22:2)+H	Cer(m41:3)+H	Cer	(m19:1_22:2)	(m19:1)	(22:2)			C41 H78 O2 N1	616.603	13.2806	0.0592635	0.562195	0.0221463	0.15832	0.0105275	0.00973848	0.00918251	0.00720065	0.00340302	0.00595215	ug/mL
Hex2Cer(m18:1_15:0+O)+NH4	Hex2Cer(m33:1+O)+NH4	Hex2Cer	(m18:1_15:0+O)	(m18:1)	(15:0+O)			C45 H89 O13 N2	865.636	13.5562	0.167798	0.638644	0.311155	0.0681663	0.000940564	0.00320644	0.00306455	0.00131232	0.00184348	0.00144982	ug/mL
Hex2Cer(m34:0)+NH4	Hex2Cer(m34:0)+NH4	Hex2Cer	(m34:0)	(m34:0)				C46 H93 O12 N2	865.672	16.3426	0.0964047	1.6418	0.221513	1.02429	0.187841	0.639492	0.263357	0.631325	0.443233	0.716135	ug/mL
Hex2Cer(m36:0)+NH4	Hex2Cer(m36:0)+NH4	Hex2Cer	(m36:0)	(m36:0)				C48 H97 O12 N2	893.704	16.8254	0.0502609	1.35573	0.502169	2.20382	1.62164	4.83496	2.25974	5.21856	1.96413	4.63428	ug/mL
Hex2Cer(m36:1)+NH4	Hex2Cer(m36:1)+NH4	Hex2Cer	(m36:1)	(m36:1)				C48 H95 O12 N2	891.688	16.4374	0.110505	1.37198	0.417559	1.06029	0.379146	1.10273	0.444206	0.924562	0.639596	1.07838	ug/mL
Hex2Cer(m38:0)+NH4	Hex2Cer(m38:0)+NH4	Hex2Cer	(m38:0)	(m38:0)				C50 H101 O12 N2	921.735	17.306	0.0572934	1.08302	0.823014	1.75673	1.96914	5.543	2.76993	3.9959	2.74399	4.39578	ug/mL
Hex2Cer(m22:1_16:0)+NH4	Hex2Cer(m38:1)+NH4	Hex2Cer	(m22:1_16:0)	(m22:1)	(16:0)			C50 H99 O12 N2	919.719	16.8421	0.0332368	0.924261	0.85792	1.37496	0.956073	3.20538	1.31031	1.81819	1.31051	1.92863	ug/mL
Hex2Cer(m38:2)+NH4	Hex2Cer(m38:2)+NH4	Hex2Cer	(m38:2)	(m38:2)				C50 H97 O12 N2	917.704	16.5344	0.0227348	0.667705	0.492721	1.21674	0.408583	1.58346	0.589688	0.556099	0.407879	0.759857	ug/mL
Hex2Cer(m18:1_20:2)+NH4	Hex2Cer(m38:3)+NH4	Hex2Cer	(m18:1_20:2)	(m18:1)	(20:2)			C50 H95 O12 N2	915.688	16.0377	0.042303	0.648363	0.462571	0.457956	0.0527108	0.216098	0.0836818	0.0727112	0.062592	0.0932384	ug/mL
Hex2Cer(m39:0)+NH4	Hex2Cer(m39:0)+NH4	Hex2Cer	(m39:0)	(m39:0)				C51 H103 O12 N2	935.751	17.35	0.031084	1.04163	0.934086	0.170935	0.0120713	0.0444281	0.020684	0.0313307	0.0123726	0.0366933	ug/mL
Hex2Cer(m22:1_18:1)+NH4	Hex2Cer(m40:2)+NH4	Hex2Cer	(m22:1_18:1)	(m22:1)	(18:1)			C52 H101 O12 N2	945.735	16.8995	0.379546	0.8079	0.776404	0.576452	0.0615312	0.470655	0.09626	0.185756	0.129974	0.191991	ug/mL
Cer(m19:0_23:2)+H	Cer(m42:2)+H	Cer	(m19:0_23:2)	(m19:0)	(23:2)			C42 H82 O2 N1	632.634	14.6962	0.0508593	0.601407	0.173388	0.392389	0.0935471	0.073712	0.0721843	0.0682204	0.0121873	0.0635952	ug/mL
Hex2Cer(m18:1_22:2)+NH4	Hex2Cer(m40:3)+NH4	Hex2Cer	(m18:1_22:2)	(m18:1)	(22:2)			C52 H99 O12 N2	943.719	16.694	0.0759289	4.69775	0.00695053	0.901511	0.023059	0.0734949	0.0292932	0.212882	0.146445	0.231871	ug/mL
Hex2Cer(m40:4)+NH4	Hex2Cer(m40:4)+NH4	Hex2Cer	(m40:4)	(m40:4)				C52 H97 O12 N2	941.704	16.497	0.0795389	6.77142	0.0121163	0.855012	0.0220013	0.0293961	0.0234191	0.186555	0.105002	0.215057	ug/mL
Hex2Cer(m40:5)+NH4	Hex2Cer(m40:5)+NH4	Hex2Cer	(m40:5)	(m40:5)				C52 H95 O12 N2	939.688	15.9815	0.110502	5.31656	0.0281681	0.382534	0.00767381	0.00951928	0.00286745	0.0458294	0.0190242	0.0417995	ug/mL
Hex2Cer(m42:1)+NH4	Hex2Cer(m42:1)+NH4	Hex2Cer	(m42:1)	(m42:1)				C54 H107 O12 N2	975.782	17.5653	0.252676	1.15945	0.797887	0.146986	0.00515578	0.0275555	0.0158222	0.0285132	0.00553533	0.0222237	ug/mL
Hex2Cer(m42:2)+NH4	Hex2Cer(m42:2)+NH4	Hex2Cer	(m42:2)	(m42:2)				C54 H105 O12 N2	973.766	17.291	0.064731	1.66015	0.505231	0.358664	0.00623162	0.0919431	0.0130256	0.0808358	0.0234076	0.080366	ug/mL
Hex2Cer(m42:3)+NH4	Hex2Cer(m42:3)+NH4	Hex2Cer	(m42:3)	(m42:3)				C54 H103 O12 N2	971.751	17.2208	0.0480887	3.74527	0.019656	0.395333	0.0217839	0.00919513	0.0021395	0.0500491	0.030802	0.0431866	ug/mL
Hex2Cer(m42:4)+NH4	Hex2Cer(m42:4)+NH4	Hex2Cer	(m42:4)	(m42:4)				C54 H101 O12 N2	969.735	16.8629	0.0721078	5.91483	0.00423406	0.870458	0.0280545	0.0396737	0.0185071	0.207762	0.127416	0.174889	ug/mL
Hex2Cer(m43:2)+NH4	Hex2Cer(m43:2)+NH4	Hex2Cer	(m43:2)	(m43:2)				C55 H107 O12 N2	987.782	14.501	0.0927607	0.427138	0.0211551	0.283386	0.0228511	0.0302242	0.0210489	0.0123953	0.00537366	0.0138923	ug/mL
Hex2Cer(m47:4)+NH4	Hex2Cer(m47:4)+NH4	Hex2Cer	(m47:4)	(m47:4)				C59 H111 O12 N2	1039.81	7.263	0.028313	0.784503	0.0707217	0.424287	0.135635	0.136907	0.11455	0.0866799	0.116937	0.100058	ug/mL
Hex2Cer(t32:2)+Na	Hex2Cer(t32:2)+Na	Hex2Cer	(t32:2)	(t32:2)				C44 H81 O14 N1 Na1	870.555	10.4281	0.0759336	1.09254	0.465899	0.146997	0.147139	0.143703	0.110255	0.151597	0.159755	0.126863	ug/mL
Cer(m19:0_23:3)+H	Cer(m42:3)+H	Cer	(m19:0_23:3)	(m19:0)	(23:3)			C42 H80 O2 N1	630.618	13.6602	0.017236	0.780305	0.000876934	0.626331	0.264995	0.283679	0.263993	0.207822	0.214344	0.211963	ug/mL
Hex2Cer(t16:0_19:0)+NH4	Hex2Cer(t35:0)+NH4	Hex2Cer	(t16:0_19:0)	(t16:0)	(19:0)			C47 H95 O14 N2	911.678	7.534	0.0778407	0.744655	0.0235671	0.140171	0.0125051	0.0118133	0.0100792	0.00916433	0.00863993	0.00781012	ug/mL
Hex2Cer(t43:0)+NH4	Hex2Cer(t43:0)+NH4	Hex2Cer	(t43:0)	(t43:0)				C55 H111 O14 N2	1023.8	14.414	0.117675	0.568677	0.00311774	0.393092	0.0539214	0.0657356	0.0550353	0.0332989	0.0310007	0.035044	ug/mL
Cer(d16:0_16:0)+H	Cer(d32:0)+H	Cer	(d16:0_16:0)	(d16:0)	(16:0)			C32 H66 O3 N1	512.504	8.71639	0.0490261	0.567125	0.316818	0.153494	0.0173701	0.00875216	0.00572193	0.00981476	0.00520043	0.00304446	ug/mL
LPC(19:0)+H	LPC(19:0)+H	LPC	(19:0)	(19:0)				C27 H57 O7 N1 P1	538.387	3.04541	0.0162727	0.214601	0.000741395	0.195221	0.00925106	0.00741024	0.00747079	0.00152557	0.00233485	0.00131836	ug/mL
LPC(20:0)+H	LPC(20:0)+H	LPC	(20:0)	(20:0)				C28 H59 O7 N1 P1	552.402	3.675	0.0488382	0.19829	0.00130065	0.156215	0.00573397	0.0052255	0.00430175	0.000920981	0.00154196	0.00056321	ug/mL
LPC(22:5)+H	LPC(22:5)+H	LPC	(22:5)	(22:5)				C30 H53 O7 N1 P1	570.355	1.659	0.293727	4.91718	0.0171922	0.198779	0.0006536	0.000282644	0.00509228	0.00898409	0.0124052	0.0082541	ug/mL
LPC(24:0)+H	LPC(24:0)+H	LPC	(24:0)	(24:0)				C32 H67 O7 N1 P1	608.465	7.18	0.0687593	0.376106	0.00195153	0.0974374	0.00264363	0.00242213	0.00233781	0.000840039	0.00129728	0.000647207	ug/mL
LSM(t20:0)+H	LSM(t20:0)+H	LSM	(t20:0)	(t20:0)				C25 H56 O6 N2 P1	511.387	1.87677	0.115043	0.787341	0.0683477	0.234414	0.0359391	0.0478419	0.0417193	0.0346957	0.0311018	0.0330141	ug/mL
Cer(m19:0_23:4)+H	Cer(m42:4)+H	Cer	(m19:0_23:4)	(m19:0)	(23:4)			C42 H78 O2 N1	628.603	12.7628	0.0366712	0.607884	0.000780998	0.499771	0.104642	0.100312	0.0917474	0.0608237	0.0629413	0.0565952	ug/mL
MG(14:1)+H	MG(14:1)+H	MG	(14:1)	(14:1)				C17 H33 O4	301.237	15.937	1.39468	0.0206357	0.359348	2.1166	0.082795	0.0307162	3.07484	0.0196412	0.0306524	0.0155002	ug/mL
Cer(m44:3)+Na	Cer(m44:3)+Na	Cer	(m44:3)	(m44:3)				C44 H83 O2 N1 Na1	680.632	17.617	0.0463403	1.01764	0.833841	0.283074	0.996655	0.924028	1.00954	1.0827	0.850939	1.04827	ug/mL
MG(16:2e)+H	MG(16:2e)+H	MG	(16:2e)	(16:2e)				C19 H37 O3	313.274	17.4237	0.215488	0.87893	0.175695	0.814854	0.960787	0.804821	0.766413	0.705775	0.754343	0.765352	ug/mL
Cer(m46:6)+H	Cer(m46:6)+H	Cer	(m46:6)	(m46:6)				C46 H82 O2 N1	680.634	17.6211	0.0463403	1.01764	0.833841	0.283074	0.996655	0.924028	1.00954	1.0827	0.850939	1.04827	ug/mL
Cer(t16:1_18:1)+Na	Cer(t34:2)+Na	Cer	(t16:1_18:1)	(t16:1)	(18:1)			C34 H65 O4 N1 Na1	574.481	7.26266	0.347302	2.88987	0.0012221	0.32015	0.011938	0.00771874	0.0108723	0.0285567	0.0331907	0.0264776	ug/mL
MG(18:2e)+H	MG(18:2e)+H	MG	(18:2e)	(18:2e)				C21 H41 O3	341.305	8.69932	0.0308223	1.36789	0.0415023	1.01452	0.675223	0.663468	0.661979	0.829321	1.07773	0.829659	ug/mL
Cer(t16:0_19:0)+H	Cer(t35:0)+H	Cer	(t16:0_19:0)	(t16:0)	(19:0)			C35 H72 O4 N1	570.546	8.61784	0.00647334	0.915161	0.168881	0.603051	0.590072	0.596622	0.50863	0.525244	0.512457	0.513792	ug/mL
Cer(t16:0_19:0)+H	Cer(t35:0)+H	Cer	(t16:0_19:0)	(t16:0)	(19:0)			C35 H72 O4 N1	570.546	9.86724	0.0417529	1.22283	0.00489743	0.1145	0.0241994	0.0214866	0.0242746	0.0287055	0.0285015	0.0283428	ug/mL
Cer(t16:0_19:0)+H	Cer(t35:0)+H	Cer	(t16:0_19:0)	(t16:0)	(19:0)			C35 H72 O4 N1	570.546	17.0722	0.0238675	1.03028	0.635354	0.291063	0.998858	1.09314	1.08905	1.1305	0.98481	1.16207	ug/mL
Cer(t16:1_20:1+O)+Na	Cer(t36:2+O)+Na	Cer	(t16:1_20:1+O)	(t16:1)	(20:1+O)			C36 H69 O5 N1 Na1	618.507	6.61068	0.0152823	4.16665	0.000193881	0.1154	0.00086773	0.000856132	0.000583524	0.00351206	0.0029711	0.00313092	ug/mL
MG(18:3e)+H	MG(18:3e)+H	MG	(18:3e)	(18:3e)				C21 H39 O3	339.289	12.5074	0.034173	1.41563	0.0111919	0.46765	0.109194	0.139594	0.10692	0.161882	0.173546	0.168124	ug/mL
Cer(d32:0)+H	Cer(d32:0)+H	Cer	(d32:0)	(d32:0)				C32 H66 O3 N1	512.504	9.22807	0.8389	1.59011	0.57027	0.181408	0.00567803	0.0216888	0.00406955	0.0293207	0.00107687	0.0195896	ug/mL
Cer(t38:4)+Na	Cer(t38:4)+Na	Cer	(t38:4)	(t38:4)				C38 H69 O4 N1 Na1	626.512	11.851	0.0291572	1.05907	0.0914732	0.0783978	0.194211	0.192855	0.201125	0.212942	0.19855	0.211441	ug/mL
Cer(t41:1)+H-H2O	Cer(t41:1)+H-H2O	Cer	(t41:1)	(t41:1)				C41 H80 O3 N1	634.613	13.336	0.0928581	0.807024	0.722614	0.04859	0.000837988	0.00231599	0.00207173	0.00142014	0.0027055	9.16455e-05	ug/mL
MG(19:1)+H	MG(19:1)+H	MG	(19:1)	(19:1)				C22 H43 O4	371.316	4.654	0.0714239	1.56284	0.365661	0.280627	0.0484512	0.0633631	0.0348623	0.0577371	0.127238	0.0442566	ug/mL
MG(31:0)+Na	MG(31:0)+Na	MG	(31:0)	(31:0)				C34 H68 O4 Na1	563.501	8.80509	0.0385305	6.63641	0.00378242	1.17042	0.04279	0.0495634	0.0413803	0.256275	0.378813	0.252424	ug/mL
MG(32:0)+Na	MG(32:0)+Na	MG	(32:0)	(32:0)				C35 H70 O4 Na1	577.517	4.024	0.593747	1.34817	0.719471	0.0990436	0.000387351	0.0154173	0.00213763	0.00545821	0.0132226	0.00550841	ug/mL
MG(32:0)+Na	MG(32:0)+Na	MG	(32:0)	(32:0)				C35 H70 O4 Na1	577.517	5.17	0.797864	1.43838	0.493287	0.254032	0.0249899	0.0559835	0.00361106	0.0373679	0.0318025	0.052494	ug/mL
MG(32:0)+Na	MG(32:0)+Na	MG	(32:0)	(32:0)				C35 H70 O4 Na1	577.517	12.803	0.192941	0.0843296	0.0454193	0.996209	0.120588	0.157841	0.328313	0.033007	0.0140294	0.00412985	ug/mL
MG(32:0)+Na	MG(32:0)+Na	MG	(32:0)	(32:0)				C35 H70 O4 Na1	577.517	13.47	0.152935	1.41078	0.520436	0.413391	0.0163649	0.166696	0.0561898	0.0990525	0.101918	0.136559	ug/mL
MG(32:1)+Na	MG(32:1)+Na	MG	(32:1)	(32:1)				C35 H68 O4 Na1	575.501	5.196	0.676305	1.11164	0.849886	0.0742315	0.00188827	0.00692266	0.00247771	0.00366774	0.00215593	0.00672519	ug/mL
Cer(t42:6)+NH4	Cer(t42:6)+NH4	Cer	(t42:6)	(t42:6)				C42 H77 O4 N2	673.588	17.6487	0.00263338	1.88934	0.286754	0.209806	0.0238346	0.00642494	0.00274958	0.0248718	0.0115972	0.0258966	ug/mL
MG(32:1)+NH4	MG(32:1)+NH4	MG	(32:1)	(32:1)				C35 H72 O4 N1	570.546	8.617	0.144375	0.861761	0.115161	1.66599	3.57388	3.32247	3.09068	3.11605	2.51401	2.97637	ug/mL
MG(32:1)+Na	MG(32:1)+Na	MG	(32:1)	(32:1)				C35 H68 O4 Na1	575.501	16.738	0.0138975	1.52997	0.457593	1.1616	0.336099	0.963562	0.21357	0.877147	0.334837	1.10321	ug/mL
PA(17:4)+Na	PA(17:4)+Na	PA	(17:4)	(17:4)				C20 H31 O8 N0 P1 Na1	453.165	1.0711	0.0526548	1.11577	0.775277	4.54045	34.6282	7.74678	25.5943	23.0141	31.9144	20.9096	ug/mL
PA(42:7e)+NH4	PA(42:7e)+NH4	PA	(42:7e)	(42:7e)				C45 H81 O7 N1 P1	778.575	7.817	0.0597479	0.464012	0.00685424	0.354273	0.0416612	0.0346803	0.0373159	0.014469	0.0243676	0.0139017	ug/mL
PA(43:2)+NH4	PA(43:2)+NH4	PA	(43:2)	(43:2)				C46 H91 O8 N1 P1	816.648	14.574	0.0343418	0.461623	0.000200078	0.326381	0.0336177	0.0320786	0.0325102	0.0154879	0.0127438	0.0171026	ug/mL
PA(22:6_21:0)+NH4	PA(43:6)+NH4	PA	(22:6_21:0)	(22:6)	(21:0)			C46 H83 O8 N1 P1	808.585	6.32967	0.00198304	0.693492	0.0667936	0.986617	0.542025	0.51416	0.456131	0.283652	0.46182	0.303306	ug/mL
PA(59:1)+NH4	PA(59:1)+NH4	PA	(59:1)	(59:1)				C62 H125 O8 N1 P1	1042.91	15.82	0.0526359	0.960148	0.890611	0.180142	0.0483496	0.0668941	0.0651082	0.0849458	0.0322039	0.0560148	ug/mL
PC(10:0e_8:0)+H	PC(18:0e)+H	PC	(10:0e_8:0)	(10:0e)	(8:0)			C26 H55 O7 N1 P1	524.371	2.52216	0.0115554	0.69999	0.246533	0.42963	0.120856	0.0768782	0.103003	0.0742592	0.0993276	0.0369258	ug/mL
CerG2GNAc1(d47:6)+NH4	CerG2GNAc1(d47:6)+NH4	CerG2GNAc1	(d47:6)	(d47:6)				C67 H120 O18 N3	1254.86	6.38502	0.0356663	0.619115	0.0454859	0.219216	0.0206546	0.0211156	0.0193711	0.00932086	0.0178695	0.0106631	ug/mL
PC(30:0e)+H	PC(30:0e)+H	PC	(30:0e)	(30:0e)				C38 H79 O7 N1 P1	692.559	9.57611	0.885306	20.4612	0.119726	0.142497	0.000106037	0.000257828	0.000345819	0.00328748	0.00942553	0.00180794	ug/mL
PC(10:0e_20:3)+Na	PC(30:3e)+Na	PC	(10:0e_20:3)	(10:0e)	(20:3)			C38 H72 O7 N1 P1 Na1	708.494	1.313	0.00667796	1.09469	0.81154	3.79063	21.6143	10.3434	20.9612	20.9178	27.8376	9.1742	ug/mL
PC(10:0e_20:3)+Na	PC(30:3e)+Na	PC	(10:0e_20:3)	(10:0e)	(20:3)			C38 H72 O7 N1 P1 Na1	708.494	5.424	0.814496	1.96643	0.527992	0.0942847	0.00361393	0.000727321	0.00255974	0.000870616	0.0107061	0.00199356	ug/mL
CerG2GNAc1(m45:0)+NH4	CerG2GNAc1(m45:0)+NH4	CerG2GNAc1	(m45:0)	(m45:0)				C65 H128 O17 N3	1222.92	13.923	0.0281022	0.456942	0.043357	0.260775	0.0185546	0.0291579	0.0180972	0.0133838	0.00679698	0.00989049	ug/mL
PC(31:1)+H	PC(31:1)+H	PC	(31:1)	(31:1)				C39 H77 O8 N1 P1	718.538	8.425	0.0605701	2.8881	0.158183	0.0620083	0.000668434	0.000261325	0.000581479	0.00140857	0.00240344	0.000552607	ug/mL
PC(31:1)+H	PC(31:1)+H	PC	(31:1)	(31:1)				C39 H77 O8 N1 P1	718.538	10.4551	0.00830266	1.8447	0.223495	0.521694	0.0977204	0.0580919	0.103941	0.160773	0.243626	0.0747696	ug/mL
PC(31:7e)+H	PC(31:7e)+H	PC	(31:7e)	(31:7e)				C39 H67 O7 N1 P1	692.465	1.58	0.732073	0.601636	0.459905	0.0927446	0.00136869	0.00814103	0.00325595	0.00280902	0.00162322	0.00324805	ug/mL
PC(32:0)+H	PC(32:0)+H	PC	(32:0)	(32:0)				C40 H81 O8 N1 P1	734.569	10.4347	0.036137	27.5733	0.263952	0.877972	0.0123243	0.00126245	0.0068834	0.0688759	0.0291287	0.466424	ug/mL
PC(9:0_23:0)+H	PC(32:0)+H	PC	(9:0_23:0)	(9:0)	(23:0)			C40 H81 O8 N1 P1	734.569	11.49	0.0129562	71.4297	0.366765	0.816589	0.00293844	0.00179039	0.00190488	0.00402569	0.00553383	0.464284	ug/mL
CerG2GNAc1(m45:6)+NH4	CerG2GNAc1(m45:6)+NH4	CerG2GNAc1	(m45:6)	(m45:6)				C65 H116 O17 N3	1210.83	6.43425	0.106469	0.718048	0.130295	0.229357	0.0292852	0.0334602	0.0278896	0.0171725	0.030003	0.0179048	ug/mL
PC(32:1)+H	PC(32:1)+H	PC	(32:1)	(32:1)				C40 H79 O8 N1 P1	732.554	9.43	0.358284	5.57998	0.293539	1.33292	0.108661	0.074175	0.093216	0.0134751	1.18449	0.342403	ug/mL
PC(32:1e)+H	PC(32:1e)+H	PC	(32:1e)	(32:1e)				C40 H81 O7 N1 P1	718.575	9.71019	0.215256	5.27014	0.0739933	0.248835	0.00331527	0.00205337	0.00398755	0.024747	0.0185464	0.00601507	ug/mL
PC(16:1_16:1)+Na	PC(32:2)+Na	PC	(16:1_16:1)	(16:1)	(16:1)			C40 H76 O8 N1 P1 Na1	752.52	2.491	0.0291504	129.229	0.374371	4.85595	0.0144143	0.0111839	0.0999716	16.1551	0.0550822	0.0170471	ug/mL
CerG3GNAc2(d42:2)+H	CerG3GNAc2(d42:2)+H	CerG3GNAc2	(d42:2)	(d42:2)				C76 H138 O28 N3	1540.95	11.2402	0.0921766	1.72087	0.380895	0.0535865	0.000363721	0.00173187	0.000865953	0.000806543	0.00284745	0.00144246	ug/mL
PC(10:0e_22:3)+Na	PC(32:3e)+Na	PC	(10:0e_22:3)	(10:0e)	(22:3)			C40 H76 O7 N1 P1 Na1	736.525	1.31524	0.400501	1.53566	0.492074	0.263982	0.025082	0.0119533	0.0598635	0.0620786	0.0724181	0.0143065	ug/mL
PC(18:2e_14:4)+H	PC(32:6e)+H	PC	(18:2e_14:4)	(18:2e)	(14:4)			C40 H71 O7 N1 P1	708.496	3.034	0.133432	6.28957	0.397734	0.364722	0.00478864	0.00806873	0.00826127	0.00729773	0.122924	0.0026057	ug/mL
PC(18:3e_14:4)+Na	PC(32:7e)+Na	PC	(18:3e_14:4)	(18:3e)	(14:4)			C40 H68 O7 N1 P1 Na1	728.463	9.346	0.0423099	0.771781	0.430651	0.0917605	0.00617683	0.00406589	0.00653768	0.00460405	0.00630201	0.00204474	ug/mL
PC(15:0_18:1)+H	PC(33:1)+H	PC	(15:0_18:1)	(15:0)	(18:1)			C41 H81 O8 N1 P1	746.569	8.97372	0.14727	0.429794	0.26441	0.058068	0.00177312	0.000880312	0.000922437	0.000157429	0.00137944	1.66274e-08	ug/mL
CerP(d43:2)+NH4	CerP(d43:2)+NH4	CerP	(d43:2)	(d43:2)				C43 H88 O6 N2 P1	759.637	7.84385	0.0446512	0.631035	0.00644383	0.26236	0.0310718	0.0315236	0.0259613	0.0206834	0.0169951	0.0182039	ug/mL
PC(19:0_14:2)+H	PC(33:2)+H	PC	(19:0_14:2)	(19:0)	(14:2)			C41 H79 O8 N1 P1	744.554	8.56275	0.00201036	0.932098	0.894532	0.0835065	0.00686535	0.00417865	0.00732073	0.00637843	0.0101418	0.000597469	ug/mL
PC(17:1_16:1)+H	PC(33:2)+H	PC	(17:1_16:1)	(17:1)	(16:1)			C41 H79 O8 N1 P1	744.554	10.7316	0.0298001	2.16486	0.165736	0.509407	0.0660723	0.0349341	0.0663557	0.119954	0.185167	0.0571959	ug/mL
PC(33:3)+H	PC(33:3)+H	PC	(33:3)	(33:3)				C41 H77 O8 N1 P1	742.538	9.69782	0.0232504	1.79902	0.249372	0.346196	0.0507102	0.0257563	0.0473756	0.0731176	0.115034	0.034644	ug/mL
CerP(d43:3)+NH4	CerP(d43:3)+NH4	CerP	(d43:3)	(d43:3)				C43 H86 O6 N2 P1	757.622	7.847	0.182232	1.12658	0.152744	0.0572701	0.00908828	0.0104611	0.00823145	0.0104082	0.0101972	0.0106918	ug/mL
PC(34:0e)+H	PC(34:0e)+H	PC	(34:0e)	(34:0e)				C42 H87 O7 N1 P1	748.621	11.8799	0.226493	2.3383	0.229525	0.106164	0.00266119	0.00147904	0.00261315	0.00464062	0.00915698	0.00199382	ug/mL
PC(34:1)+H	PC(34:1)+H	PC	(34:1)	(34:1)				C42 H83 O8 N1 P1	760.585	11.719	0.227524	738.917	0.371243	2.72992	0.0028204	0.00134599	0.00272963	5.07002	0.0216136	0.00394111	ug/mL
PC(23:0_11:2)+H	PC(34:2)+H	PC	(23:0_11:2)	(23:0)	(11:2)			C42 H81 O8 N1 P1	758.569	9.89283	1.68387	0.740837	0.796069	0.00704193	9.78435e-06	2.86165e-06	5.92092e-05	4.53245e-05	3.35454e-06	4.55396e-06	ug/mL
CerP(m34:1)+H	CerP(m34:1)+H	CerP	(m34:1)	(m34:1)				C34 H69 O5 N1 P1	602.491	10.4986	0.0568142	0.74273	0.125952	0.362332	0.0862209	0.107498	0.067877	0.0611145	0.0681863	0.0649947	ug/mL
PC(23:0_11:2)+H	PC(34:2)+H	PC	(23:0_11:2)	(23:0)	(11:2)			C42 H81 O8 N1 P1	758.569	10.901	0.215622	2.00969	0.402827	0.043416	0.00128547	8.31213e-05	0.000191015	0.000823748	0.00183853	0.000472053	ug/mL
PC(16:1_18:2)+H	PC(34:3)+H	PC	(16:1_18:2)	(16:1)	(18:2)			C42 H79 O8 N1 P1	756.554	10.6572	0.365037	0.867116	0.7571	0.0322077	0.000783306	0.000619146	0.00133124	0.00026686	0.00128954	0.000814034	ug/mL
PC(34:3e)+H	PC(34:3e)+H	PC	(34:3e)	(34:3e)				C42 H81 O7 N1 P1	742.575	9.79346	0.0973699	1.22042	0.56507	0.0581472	0.00502497	0.00297028	0.00471778	0.00494521	0.00760997	0.00296003	ug/mL
PC(34:4)+H	PC(34:4)+H	PC	(34:4)	(34:4)				C42 H77 O8 N1 P1	754.538	7.84078	0.0426875	4.19277	0.0522441	0.102074	0.000810686	0.00044657	0.000807465	0.0032505	0.00404287	0.00136352	ug/mL
CerP(m19:0_17:0)+H	CerP(m36:0)+H	CerP	(m19:0_17:0)	(m19:0)	(17:0)			C36 H75 O5 N1 P1	632.538	12.6547	0.0911729	0.513645	0.00136673	1.02828	0.341836	0.386784	0.318688	0.166511	0.192948	0.178485	ug/mL
PC(20:3e_14:4)+Na	PC(34:7e)+Na	PC	(20:3e_14:4)	(20:3e)	(14:4)			C42 H72 O7 N1 P1 Na1	756.494	10.4536	0.0586893	1.73394	0.210287	0.119537	0.00515771	0.00461702	0.00616182	0.00994235	0.0132618	0.00442895	ug/mL
PC(34:8e)+H	PC(34:8e)+H	PC	(20:4e_14:4)	(20:4e)	(14:4)			C42 H71 O7 N1 P1	732.496	9.49517	0.0969476	1.01063	0.969733	0.113505	0.0202135	0.0145868	0.0233516	0.0241141	0.0238913	0.0107646	ug/mL
PC(35:0)+H	PC(35:0)+H	PC	(35:0)	(35:0)				C43 H87 O8 N1 P1	776.616	11.727	0.0117925	0.670905	0.265214	0.0599487	0.00208514	0.00144162	0.00195538	0.00115275	0.00198911	0.00053614	ug/mL
PC(35:2)+H	PC(35:2)+H	PC	(35:2)	(35:2)				C43 H83 O8 N1 P1	772.585	10.038	0.810855	0.82402	0.634609	0.277338	0.0698665	0.038328	0.0683319	0.0394958	0.0820123	0.0239532	ug/mL
PC(20:2e_15:0)+H	PC(35:2e)+H	PC	(20:2e_15:0)	(20:2e)	(15:0)			C43 H85 O7 N1 P1	758.606	11.565	0.0707507	0.804346	0.481295	0.0660435	0.00420445	0.00219718	0.00345694	0.00309193	0.0033578	0.00147998	ug/mL
PC(35:3)+H	PC(35:3)+H	PC	(35:3)	(35:3)				C43 H81 O8 N1 P1	770.569	8.80588	0.106027	0.713634	0.347337	0.0859569	0.00600336	0.00322888	0.00405983	0.00279505	0.00480762	0.001883	ug/mL
CerP(m19:0_18:0)+H	CerP(m37:0)+H	CerP	(m19:0_18:0)	(m19:0)	(18:0)			C37 H77 O5 N1 P1	646.553	13.1757	0.0546225	0.339509	0.0388149	0.300774	0.0235942	0.0160642	0.033028	0.00660266	0.0121216	0.00595343	ug/mL
PC(18:3e_17:0)+Na	PC(35:3e)+Na	PC	(18:3e_17:0)	(18:3e)	(17:0)			C43 H82 O7 N1 P1 Na1	778.572	10.122	0.0480467	0.9407	0.880059	0.16059	0.0292171	0.0157841	0.030994	0.0227094	0.038238	0.0105413	ug/mL
PC(17:1_18:3)+Na	PC(35:4)+Na	PC	(17:1_18:3)	(17:1)	(18:3)			C43 H78 O8 N1 P1 Na1	790.536	11.5998	0.064442	2.63972	0.127181	0.113742	0.00227511	0.00104395	0.00228733	0.00490365	0.00761721	0.00227842	ug/mL
PC(35:5)+H	PC(35:5)+H	PC	(35:5)	(35:5)				C43 H77 O8 N1 P1	766.538	9.51219	0.161396	3.12926	0.103298	0.360968	0.0193258	0.0077051	0.0153431	0.0466035	0.066963	0.0190328	ug/mL
PC(17:1_18:4)+Na	PC(35:5)+Na	PC	(17:1_18:4)	(17:1)	(18:4)			C43 H76 O8 N1 P1 Na1	788.52	10.7388	0.10659	2.18204	0.166273	0.165363	0.00742098	0.00373403	0.0064882	0.0136866	0.0192273	0.0055843	ug/mL
PC(35:6)+H	PC(35:6)+H	PC	(35:6)	(35:6)				C43 H75 O8 N1 P1	764.522	9.698	0.0262581	1.75816	0.221852	0.140651	0.00927617	0.00479903	0.00748903	0.0139419	0.0180097	0.00596165	ug/mL
PC(36:1)+H	PC(36:1)+H	PC	(36:1)	(36:1)				C44 H87 O8 N1 P1	788.616	12.149	0.118726	2.63446	0.271016	0.07814	0.00149069	0.000448316	0.000940092	0.00455941	0.00259328	0.000432175	ug/mL
PC(36:1e)+H	PC(36:1e)+H	PC	(36:1e)	(36:1e)				C44 H89 O7 N1 P1	774.637	11.9724	0.0278159	5.49862	0.0575574	0.123914	0.000906379	0.000518336	0.000746843	0.00396738	0.00611375	0.00185944	ug/mL
PC(36:2)+Na	PC(36:2)+Na	PC	(36:2)	(36:2)				C44 H84 O8 N1 P1 Na1	808.583	9.527	0.0243997	10.8933	0.0457669	1.36789	0.0443612	0.0291747	0.0434948	0.417042	0.662087	0.195716	ug/mL
PC(36:2)+H	PC(36:2)+H	PC	(36:2)	(36:2)				C44 H85 O8 N1 P1	786.601	11.831	0.344263	1.77049	0.60459	0.0998054	0.00395274	0.00197549	0.00365161	0.000912154	0.014322	0.00172687	ug/mL
PC(36:3)+H	PC(36:3)+H	PC	(36:3)	(36:3)				C44 H83 O8 N1 P1	784.585	7.06061	0.270724	1.71343	0.229897	0.0630017	0.00162643	0.000707883	0.00211903	0.00348	0.00278869	0.0013618	ug/mL
PC(26:1_10:2)+H	PC(36:3)+H	PC	(26:1_10:2)	(26:1)	(10:2)			C44 H83 O8 N1 P1	784.585	7.49203	0.175999	0.869955	0.76588	0.0602092	0.00349886	0.0021272	0.00355375	0.00222381	0.00485058	0.000911637	ug/mL
PC(36:3)+H	PC(36:3)+H	PC	(36:3)	(36:3)				C44 H83 O8 N1 P1	784.585	11.83	0.0301699	1.37456	0.456568	0.043637	0.00198501	0.00101851	0.00169294	0.00221502	0.00324847	0.000992054	ug/mL
PC(14:0_22:4)+H	PC(36:4)+H	PC	(14:0_22:4)	(14:0)	(22:4)			C44 H81 O8 N1 P1	782.569	10.1775	0.028528	5.62175	0.0572936	1.33965	0.0979277	0.0580191	0.0877259	0.396669	0.726004	0.247194	ug/mL
CerP(m39:6)+NH4	CerP(m39:6)+NH4	CerP	(m39:6)	(m39:6)				C39 H72 O5 N2 P1	679.517	3.342	0.261814	0.241631	0.24143	0.296165	0.0496492	0.0210016	0.00340659	0.00490116	0.00312401	0.00986934	ug/mL
PC(36:5)+H	PC(36:5)+H	PC	(36:5)	(36:5)				C44 H79 O8 N1 P1	780.554	1.29094	0.418968	0.813142	0.828388	0.276786	0.0191203	0.00100105	0.0910576	0.0416843	0.0422116	0.00650837	ug/mL
PC(16:0_20:5)+H	PC(36:5)+H	PC	(16:0_20:5)	(16:0)	(20:5)			C44 H79 O8 N1 P1	780.554	9.26539	0.0149352	1.53336	0.317988	0.461151	0.150282	0.0884044	0.125427	0.185077	0.279927	0.093311	ug/mL
PC(36:5e)+H	PC(36:5e)+H	PC	(36:5e)	(36:5e)				C44 H81 O7 N1 P1	766.575	8.99859	0.0289772	6.31575	0.0766993	0.102081	0.000588447	0.000264911	0.000419996	0.00227879	0.0044843	0.0012791	ug/mL
PC(18:3e_18:3)+H	PC(36:6e)+H	PC	(18:3e_18:3)	(18:3e)	(18:3)			C44 H79 O7 N1 P1	764.559	6.43095	0.0487861	0.909579	0.802804	0.181191	0.0373261	0.0204327	0.037377	0.0275997	0.0452755	0.0136583	ug/mL
PC(37:1)+H	PC(37:1)+H	PC	(37:1)	(37:1)				C45 H89 O8 N1 P1	802.632	11.6644	0.122339	0.739426	0.491841	0.0871163	0.00517621	0.00283693	0.00536369	0.00386128	0.00522158	0.000808317	ug/mL
CerP(m18:1_21:5)+NH4	CerP(m39:6)+NH4	CerP	(m18:1_21:5)	(m18:1)	(21:5)			C39 H72 O5 N2 P1	679.517	4.02863	0.0496933	1.9787	0.44179	0.244208	0.0295356	0.00818773	0.0076961	0.0603388	0.0223652	0.00716745	ug/mL
PC(19:0_18:2)+Na	PC(37:2)+Na	PC	(19:0_18:2)	(19:0)	(18:2)			C45 H86 O8 N1 P1 Na1	822.598	8.91094	0.0264746	0.954209	0.886133	0.0740657	0.00695127	0.00378554	0.0079611	0.00763453	0.00700561	0.00320159	ug/mL
PC(37:2e)+H	PC(37:2e)+H	PC	(37:2e)	(37:2e)				C45 H89 O7 N1 P1	786.637	7.06449	0.0533164	0.699445	0.332876	0.0398053	0.000947881	0.000917734	0.000837576	0.00111798	0.000385705	0.000387049	ug/mL
PC(37:5)+H	PC(37:5)+H	PC	(37:5)	(37:5)				C45 H81 O8 N1 P1	794.569	9.87281	0.0580545	0.825838	0.633656	0.0664415	0.00453695	0.00245403	0.00375017	0.0026307	0.00491176	0.00132799	ug/mL
PC(37:5)+H	PC(37:5)+H	PC	(37:5)	(37:5)				C45 H81 O8 N1 P1	794.569	10.598	0.0191857	3.4825	0.0517141	0.182498	0.00339901	0.00199383	0.00311199	0.0116176	0.0131118	0.00488861	ug/mL
PC(37:6)+H	PC(37:6)+H	PC	(37:6)	(37:6)				C45 H79 O8 N1 P1	792.554	9.969	0.948057	3.98088	0.239153	0.0229036	1.68097e-05	5.24962e-06	0.000113852	0.000229702	0.000308198	3.14613e-06	ug/mL
CerP(m39:6)+NH4	CerP(m39:6)+NH4	CerP	(m39:6)	(m39:6)				C39 H72 O5 N2 P1	679.517	4.667	0.798759	0.332184	0.160966	0.329675	0.0209016	0.0282395	0.0650774	0.00619386	0.00777367	0.0239741	ug/mL
PC(27:0_11:3)+H	PC(38:3)+H	PC	(27:0_11:3)	(27:0)	(11:3)			C46 H87 O8 N1 P1	812.616	10.2818	0.037288	1.85929	0.221082	0.464019	0.0881906	0.0452245	0.0723578	0.1344	0.190879	0.0573108	ug/mL
PC(38:3)+H	PC(38:3)+H	PC	(38:3)	(38:3)				C46 H87 O8 N1 P1	812.616	11.252	0.262435	8.89946	0.0651116	0.266246	0.00246622	0.00168526	0.00168724	0.0227703	0.0240228	0.00516836	ug/mL
PC(38:4)+H	PC(38:4)+H	PC	(38:4)	(38:4)				C46 H85 O8 N1 P1	810.601	11.276	0.00759577	4.25965	0.0669348	0.804087	0.0518916	0.0296828	0.0462548	0.170741	0.282052	0.0917147	ug/mL
CerP(m39:6)+NH4	CerP(m39:6)+NH4	CerP	(m39:6)	(m39:6)				C39 H72 O5 N2 P1	679.517	5.17789	0.266573	0.66216	0.394101	0.269621	0.0595071	0.0214321	0.0325696	0.0394369	0.018306	0.0174182	ug/mL
PC(38:5)+H	PC(38:5)+H	PC	(38:5)	(38:5)				C46 H83 O8 N1 P1	808.585	9.754	0.0157309	9.07695	0.16515	1.20032	0.0503081	0.0344416	0.0525045	0.493449	0.747361	0.00503917	ug/mL
PC(38:5)+H	PC(38:5)+H	PC	(38:5)	(38:5)				C46 H83 O8 N1 P1	808.585	10.4324	0.0722102	1.42833	0.448035	0.554182	0.265559	0.15217	0.246812	0.301474	0.509296	0.138417	ug/mL
PC(38:5e)+H	PC(38:5e)+H	PC	(38:5e)	(38:5e)				C46 H85 O7 N1 P1	794.606	10.761	0.00968431	0.461544	0.0937592	0.125018	0.00417696	0.0040051	0.0069408	0.0019465	0.00385399	0.00117938	ug/mL
CerP(m39:6)+NH4	CerP(m39:6)+NH4	CerP	(m39:6)	(m39:6)				C39 H72 O5 N2 P1	679.517	5.98282	0.706302	0.855839	0.682169	0.154175	0.00980662	0.0331532	0.023396	0.0151678	0.0237969	0.0178251	ug/mL
PC(38:6)+H	PC(38:6)+H	PC	(38:6)	(38:6)				C46 H81 O8 N1 P1	806.569	9.5708	0.284932	2.52242	0.149889	0.312136	0.019806	0.0109938	0.0152639	0.030572	0.0639934	0.0216266	ug/mL
PC(38:6e)+H	PC(38:6e)+H	PC	(38:6e)	(38:6e)				C46 H83 O7 N1 P1	792.59	10.0251	0.353888	2.30628	0.158609	0.14727	0.00389214	0.00343419	0.005059	0.00930723	0.0149578	0.00429897	ug/mL
