# Supplementary material for: Lipidomic landscape of lipokines in adipose tissue derived extracellular vesicles
Source: Front Mol Biosci. 2023 Oct 31;10:1281244. doi: 10.3389/fmolb.2023.1281244 (PMC10644713; doi:10.3389/fmolb.2023.1281244)
Supplement: Supplementary file 2 [file Table3.xlsx]

## Sheet: Sheet1
Table S3 Lipid profiles of EVs-BAT in lean and obese mice.
LipidIon	LipidGroup	Class	FattyAcid	FA1	FA2	FA3	FA4	IonFormula	CalMz	RT-(min)	QCRSD	Fold Change	P-value	VIP	WT-BAT-1	WT-BAT-2	WT-BAT-3	Ob-BAT-1	Ob-BAT-2	Ob-BAT-3	unit
CL(61:7)-2H	CL(61:7)-2H	CL	(61:7)	(61:7)				C70 H120 O17 P2	647.401	1.34905	0.0360165	0.987499	0.583136	0.368597	0.143966	0.148855	0.138989	0.140346	0.14227	0.143796	ug/mL
Cer(d40:2)+HCOO	Cer(d40:2)+HCOO	Cer	(d18:2_22:0)	(d18:2)	(22:0)			C41 H78 O5 N1	664.589	12.6967	0.0182431	2.60971	0.000171948	0.188498	0.00713838	0.00540257	0.00548746	0.0159506	0.0148289	0.0162694	ug/mL
Cer(d18:1_23:0)+HCOO	Cer(d41:1)+HCOO	Cer	(d18:1_23:0)	(d18:1)	(23:0)			C42 H82 O5 N1	680.62	14.2395	0.0205498	1.94264	0.000416597	0.322061	0.0362592	0.0310009	0.0354911	0.0708331	0.0621775	0.0665974	ug/mL
Cer(d41:2)+HCOO	Cer(d41:2)+HCOO	Cer	(d18:2_23:0)	(d18:2)	(23:0)			C42 H80 O5 N1	678.604	13.2429	0.0764174	1.4562	0.000634536	0.0817747	0.00737776	0.00736375	0.00710949	0.0112541	0.0104066	0.0101588	ug/mL
Cer(d17:1_24:2)+HCOO	Cer(d41:3)+HCOO	Cer	(d17:1_24:2)	(d17:1)	(24:2)			C42 H78 O5 N1	676.589	12.277	0.344275	0.905359	0.0735772	0.0547835	0.00222976	0.00227033	0.0023527	0.00207381	0.00220732	0.00192309	ug/mL
Cer(d41:8)+HCOO	Cer(d41:8)+HCOO	Cer	(d41:8)	(d41:8)				C42 H68 O5 N1	666.51	13.972	0.976489	0.297503	0.372011	0.154337	0.0037422	0.0242914	0.00253069	0.00196111	0.00217942	0.00495245	ug/mL
Cer(d21:1_21:0)+HCOO	Cer(d42:1)+HCOO	Cer	(d21:1_21:0)	(d21:1)	(21:0)			C43 H84 O5 N1	694.635	14.0392	0.0684877	2.83892	0.00114956	0.204815	0.00730323	0.00487581	0.00619919	0.0171553	0.0155083	0.0195107	ug/mL
Cer(d18:1_24:0)+HCOO	Cer(d42:1)+HCOO	Cer	(d18:1_24:0)	(d18:1)	(24:0)			C43 H84 O5 N1	694.635	14.7216	0.00554418	2.05377	7.63758e-05	0.556666	0.0894285	0.0807723	0.096844	0.184907	0.176544	0.186999	ug/mL
CL(67:3)-2H	CL(67:3)-2H	CL	(67:3)	(67:3)				C76 H140 O17 P2	693.479	7.956	0.00778727	1.02948	0.765751	0.116949	0.0180136	0.0180867	0.0209963	0.0211941	0.0166785	0.0209074	ug/mL
Cer(d42:1+O)+HCOO	Cer(d42:1+O)+HCOO	Cer	(d42:1+O)	(d42:1+O)				C43 H84 O6 N1	710.63	13.1194	0.0526507	1.9444	0.130253	0.0670761	0.00285565	0.00212452	0.00187855	0.00241749	0.00618866	0.00472993	ug/mL
Cer(d42:1+O)+HCOO	Cer(d42:1+O)+HCOO	Cer	(d42:1+O)	(d42:1+O)				C43 H84 O6 N1	710.63	14.279	0.0269205	1.15336	0.596495	0.013235	0.00315438	0.00176887	0.00412082	0.00412382	0.00363615	0.00267113	ug/mL
Cer(d18:1_24:1)+HCOO	Cer(d42:2)+HCOO	Cer	(d18:1_24:1)	(d18:1)	(24:1)			C43 H82 O5 N1	692.62	13.6801	0.0205687	2.58564	1.09717e-05	1.13934	0.239001	0.198835	0.233356	0.575046	0.585789	0.574625	ug/mL
Cer(d24:2_18:0+O)+HCOO	Cer(d42:2+O)+HCOO	Cer	(d24:2_18:0+O)	(d24:2)	(18:0+O)			C43 H82 O6 N1	708.615	13.2011	0.0461386	1.50401	0.00390849	0.0731707	0.00467508	0.00595751	0.00562472	0.00789469	0.00791488	0.00864158	ug/mL
Cer(d18:1_24:2)+HCOO	Cer(d42:3)+HCOO	Cer	(d18:1_24:2)	(d18:1)	(24:2)			C43 H80 O5 N1	690.604	12.7782	0.0230163	2.56721	1.66189e-05	0.584247	0.0627434	0.0558021	0.0611331	0.152209	0.149125	0.159939	ug/mL
Cer(d20:0_22:4)+HCOO	Cer(d42:4)+HCOO	Cer	(d20:0_22:4)	(d20:0)	(22:4)			C43 H78 O5 N1	688.589	11.833	0.125467	1.15111	0.832593	0.0163958	0.000692993	0.00587898	0.00103035	0.00309403	0.00327927	0.00237785	ug/mL
Cer(d43:2)+HCOO	Cer(d43:2)+HCOO	Cer	(d43:2)	(d43:2)				C44 H84 O5 N1	706.635	14.177	0.0497215	1.25339	0.567856	0.00308469	0.00386557	0.00393986	0.000575237	0.00299848	0.00384253	0.00366321	ug/mL
Cer(m34:0+O)+HCOO	Cer(m34:0+O)+HCOO	Cer	(m34:0+O)	(m34:0+O)				C35 H70 O5 N1	584.526	10.7687	0.0167473	3.1692	7.55378e-05	0.364963	0.0166143	0.0135071	0.0180161	0.052313	0.0476474	0.0525974	ug/mL
CL(14:0_18:1_18:0_18:1)-2H	CL(68:2)-2H	CL	(14:0_18:1_18:0_18:1)	(14:0)	(18:1)	(18:0)	(18:1)	C77 H144 O17 P2	701.494	13.0231	0.0277115	2.46536	2.25842e-05	0.199129	0.00804467	0.00697962	0.0075064	0.0181603	0.0192686	0.0181174	ug/mL
Cer(m19:0_16:1)+HCOO	Cer(m35:1)+HCOO	Cer	(m19:0_16:1)	(m19:0)	(16:1)			C36 H70 O4 N1	580.531	11.027	0.0713355	2.3551	0.155315	0.0593747	0.000373252	0.000255624	0.00271213	0.00258178	0.00208278	0.00320385	ug/mL
Cer(m36:0+O)+HCOO	Cer(m36:0+O)+HCOO	Cer	(m36:0+O)	(m36:0+O)				C37 H74 O5 N1	612.557	11.9623	0.0813515	4.64433	0.00376912	0.118285	0.00057136	0.000659689	0.00173778	0.00538077	0.00377604	0.00463141	ug/mL
Cer(m38:2+O)+HCOO	Cer(m38:2+O)+HCOO	Cer	(m38:2+O)	(m38:2+O)				C39 H74 O5 N1	636.557	11.7057	0.0806067	6.14027	0.000382963	0.192483	0.00169633	0.00103546	0.00258588	0.0108379	0.00970824	0.0121059	ug/mL
Cer(m22:1_17:0+O)+HCOO	Cer(m39:1+O)+HCOO	Cer	(m22:1_17:0+O)	(m22:1)	(17:0+O)			C40 H78 O5 N1	652.589	13.215	0.0204597	1.82164	0.0131055	0.102459	0.00440847	0.00443769	0.00454693	0.00980999	0.00695672	0.00763066	ug/mL
Cer(m20:0_20:0+O)+HCOO	Cer(m40:0+O)+HCOO	Cer	(m20:0_20:0+O)	(m20:0)	(20:0+O)			C41 H82 O5 N1	668.62	14.099	0.0751964	2.51167	0.0398499	0.0931344	0.00168864	0.00133776	0.00307977	0.0059105	0.00606362	0.00336255	ug/mL
Cer(m18:1_23:0+O)+HCOO	Cer(m41:1+O)+HCOO	Cer	(m18:1_23:0+O)	(m18:1)	(23:0+O)			C42 H82 O5 N1	680.62	14.064	1.53752	0.11937	0.374794	0.0967071	0.000331561	0.00949414	0.000480181	0.00045683	0.000210598	0.000562785	ug/mL
Cer(m42:1+O)+HCOO	Cer(m42:1+O)+HCOO	Cer	(m42:1+O)	(m42:1+O)				C43 H84 O5 N1	694.635	14.044	0.0546576	2.89679	0.000411192	0.207445	0.0072183	0.00470674	0.00615849	0.0174019	0.0161698	0.0188126	ug/mL
Cer(m22:1_20:0+O)+HCOO	Cer(m42:1+O)+HCOO	Cer	(m22:1_20:0+O)	(m22:1)	(20:0+O)			C43 H84 O5 N1	694.635	14.598	0.00968928	1.98968	0.000202694	0.52461	0.0882877	0.0757922	0.0924793	0.173144	0.161931	0.175395	ug/mL
Cer(m22:1_20:1+O)+HCOO	Cer(m42:2+O)+HCOO	Cer	(m22:1_20:1+O)	(m22:1)	(20:1+O)			C43 H82 O5 N1	692.62	13.874	0.027563	0.543333	0.613955	0.322345	0.0131115	0.209805	0.0126589	0.0403625	0.0430755	0.0445578	ug/mL
CL(18:1_16:0_16:0_18:1)-H	CL(68:2)-H	CL	(18:1_16:0_16:0_18:1)	(18:1)	(16:0)	(16:0)	(18:1)	C77 H145 O17 P2	1404	16.8902	0.150978	0.289094	0.0103266	0.232559	0.0198516	0.012065	0.0141683	0.00434847	0.00350625	0.00546817	ug/mL
Cer(m17:1_26:0+O)+HCOO	Cer(m43:1+O)+HCOO	Cer	(m17:1_26:0+O)	(m17:1)	(26:0+O)			C44 H86 O5 N1	708.651	15.19	0.117821	1.87071	0.0160015	0.0678116	0.00179117	0.00155565	0.00258255	0.00428054	0.00349636	0.00331526	ug/mL
Cer(t16:1_17:0)-H	Cer(t33:1)-H	Cer	(t16:1_17:0)	(t16:1)	(17:0)			C33 H64 O4 N1	538.484	9.19126	0.175657	0.987983	0.984768	0.0136243	0.0017702	0.000389477	0.000474527	0.000711869	0.00050639	0.00138429	ug/mL
Cer(t34:1)+HCOO	Cer(t34:1)+HCOO	Cer	(t18:1_16:0)	(t18:1)	(16:0)			C35 H68 O6 N1	598.505	9.8129	0.0173581	3.71605	0.000121057	0.426159	0.0181797	0.0137017	0.01916	0.0662028	0.0579811	0.0654884	ug/mL
Cer(t18:0_18:1)+HCOO	Cer(t36:1)+HCOO	Cer	(t18:0_18:1)	(t18:0)	(18:1)			C37 H72 O6 N1	626.537	11.0286	0.0960214	1.50874	0.443328	0.0364567	0.00322924	0.000370266	0.00122209	0.00232781	0.00168864	0.0032581	ug/mL
Cer(t20:0_20:1)+HCOO	Cer(t40:1)+HCOO	Cer	(t20:0_20:1)	(t20:0)	(20:1)			C41 H80 O6 N1	682.599	13.263	0.0377854	0.966222	0.892672	0.036195	0.00305136	0.00230342	0.00183322	0.00181294	0.0019458	0.00318647	ug/mL
Cer(t17:0_25:1)+HCOO	Cer(t42:1)+HCOO	Cer	(t17:0_25:1)	(t17:0)	(25:1)			C43 H84 O6 N1	710.63	13.1235	0.0308015	2.20553	0.0361796	0.0961025	0.00345267	0.00227244	0.00199098	0.00414419	0.00724025	0.00563364	ug/mL
Cer(t18:1_24:1)+HCOO	Cer(t42:2)+HCOO	Cer	(t18:1_24:1)	(t18:1)	(24:1)			C43 H82 O6 N1	708.615	12.029	0.057378	0.323701	0.00156124	0.0869348	0.00199253	0.00198673	0.00205521	0.000466757	0.000483136	0.00100347	ug/mL
Cer(t16:0_26:2)+HCOO	Cer(t42:2)+HCOO	Cer	(t16:0_26:2)	(t16:0)	(26:2)			C43 H82 O6 N1	708.615	13.2182	0.00403618	1.55044	0.00160856	0.102054	0.00804751	0.00910742	0.00837437	0.0124712	0.0128819	0.0142286	ug/mL
CL(18:1_18:1_16:1_16:0)-H	CL(68:3)-H	CL	(18:1_18:1_16:1_16:0)	(18:1)	(18:1)	(16:1)	(16:0)	C77 H143 O17 P2	1401.98	16.569	0.0797897	1.00564	0.981817	0.0844615	0.0170042	0.0117357	0.0106884	0.0122175	0.00973606	0.0176972	ug/mL
Cer(t42:3)+HCOO	Cer(t42:3)+HCOO	Cer	(t42:3)	(t42:3)				C43 H80 O6 N1	706.599	12.3052	0.141562	0.606752	0.00943019	0.0905406	0.00342949	0.00316649	0.00334594	0.0018951	0.00161661	0.00252057	ug/mL
Cer(t46:0+O)+HCOO	Cer(t46:0+O)+HCOO	Cer	(t46:0+O)	(t46:0+O)				C47 H94 O7 N1	784.704	15.604	0.285261	0.814663	0.38015	0.0594931	0.00256717	0.00207273	0.00211773	0.00182507	0.00252086	0.00115926	ug/mL
CerG2GNAc1(d28:1)+HCOO	CerG2GNAc1(d28:1)+HCOO	CerG2GNAc1	(d28:1)	(d28:1)				C49 H89 O20 N2	1025.6	12.314	0.118822	0.910512	0.688861	0.0672073	0.00403688	0.00396645	0.00380188	0.00381345	0.00207096	0.00486438	ug/mL
CerG2GNAc1(d36:8)-H	CerG2GNAc1(d36:8)-H	CerG2GNAc1	(d36:8)	(d36:8)				C56 H89 O18 N2	1077.61	12.268	0.0501079	2.57494	0.00954938	0.19127	0.00871289	0.00709761	0.00525666	0.0139732	0.021234	0.0190394	ug/mL
CerG2GNAc1(d47:2)-2H	CerG2GNAc1(d47:2)-2H	CerG2GNAc1	(d47:2)	(d47:2)				C67 H122 O18 N2	621.435	6.884	0.08839	1.29117	0.123165	0.0118046	0.00480999	0.00625336	0.00555985	0.00701856	0.0084561	0.0059888	ug/mL
CerG2GNAc1(t35:5)+HCOO	CerG2GNAc1(t35:5)+HCOO	CerG2GNAc1	(t35:5)	(t35:5)				C56 H95 O21 N2	1131.64	13.404	0.0485073	1.18791	0.663276	0.00940339	0.00094782	0.00143108	0.00193725	0.00256227	0.00173494	0.000830003	ug/mL
CerP(d47:6)+HCOO	CerP(d47:6)+HCOO	CerP	(d47:6)	(d47:6)				C48 H85 O8 N1 P1	834.602	8.955	0.0734151	1.21306	0.641803	0.0136096	0.00297909	0.00489294	0.00104093	0.00357509	0.00464453	0.00259236	ug/mL
CL(68:4)-2H	CL(68:4)-2H	CL	(68:4)	(68:4)				C77 H140 O17 P2	699.479	8.55417	0.188512	0.734585	0.53701	0.120779	0.0122184	0.0209293	0.00867849	0.0182035	0.00799889	0.00452244	ug/mL
CerP(m32:2)+HCOO	CerP(m32:2)+HCOO	CerP	(m32:2)	(m32:2)				C33 H63 O7 N1 P1	616.435	10.328	0.140633	2.34861	0.000700108	0.176875	0.00793441	0.00598897	0.00576305	0.0150683	0.0166415	0.014526	ug/mL
CerP(t33:2)-H	CerP(t33:2)-H	CerP	(t33:2)	(t33:2)				C33 H63 O7 N1 P1	616.435	10.3508	0.139795	2.35006	0.00069061	0.176958	0.00792571	0.00597992	0.00576987	0.0150684	0.0166409	0.0145293	ug/mL
CerP(t35:2)-H	CerP(t35:2)-H	CerP	(t35:2)	(t35:2)				C35 H67 O7 N1 P1	644.466	11.531	0.258478	0.431859	0.18077	0.0694073	0.00320447	0.000760852	0.00284432	0.000609024	0.00141066	0.000921125	ug/mL
CerP(t41:2)-H	CerP(t41:2)-H	CerP	(t41:2)	(t41:2)				C41 H79 O7 N1 P1	728.56	14.716	0.320958	0.753318	0.622203	0.0619096	0.00105672	0.00299793	0.00280946	0.000639513	0.00342123	0.00111012	ug/mL
CerP(t41:3)-H	CerP(t41:3)-H	CerP	(t41:3)	(t41:3)				C41 H77 O7 N1 P1	726.544	13.6738	0.171667	2.53948	0.00468833	0.157426	0.00412955	0.00365719	0.00673286	0.0126841	0.0136009	0.0105872	ug/mL
CerP(t41:4)-H	CerP(t41:4)-H	CerP	(t41:4)	(t41:4)				C41 H75 O7 N1 P1	724.529	12.785	0.149585	0.481429	0.0281618	0.110056	0.00377511	0.00434189	0.00410703	0.00173758	0.00104229	0.00310514	ug/mL
FA(20:4)-H	FA(20:4)-H	FA	(20:4)	(20:4)				O2 H31 C20	303.233	2.916	0.0244647	3.06906	0.00106903	0.25734	0.0052155	0.0108822	0.0113264	0.0266483	0.0273817	0.0301361	ug/mL
GD1a(d36:0)-2H	GD1a(d36:0)-2H	GD1a	(d36:0)	(d36:0)				C84 H148 O39 N4	918.487	10.594	0.0313501	1.2817	0.586534	0.0265196	0.00129802	0.000970327	0.00405013	0.00270314	0.00228997	0.00310527	ug/mL
GD1a(m39:5)-2H	GD1a(m39:5)-2H	GD1a	(m39:5)	(m39:5)				C87 H144 O38 N4	926.473	9.96579	0.18046	0.310634	0.0921015	0.0857193	0.00304677	0.00336011	0.000958131	0.00104057	0.000562308	0.000684952	ug/mL
GD1a(t35:1)-2H	GD1a(t35:1)-2H	GD1a	(t35:1)	(t35:1)				C83 H144 O40 N4	918.468	9.45802	0.110333	0.985619	0.884251	0.0579907	0.00412498	0.00404937	0.0038892	0.00357216	0.00362254	0.00469537	ug/mL
CL(68:4)-2H	CL(68:4)-2H	CL	(68:4)	(68:4)				C77 H140 O17 P2	699.479	8.99121	0.0354469	2.99134	0.114045	0.235167	0.00654143	0.0238374	0.00732466	0.0172348	0.0552665	0.0402826	ug/mL
GD2(d42:5)-2H	GD2(d42:5)-2H	GD2	(d42:5)	(d42:5)				C84 H140 O34 N4	874.468	9.96562	0.0755647	0.309403	0.283959	0.0687932	0.00117038	0.00385333	0.000498813	0.000519262	0.000734733	0.000454693	ug/mL
GM3(d31:4)-H	GM3(d31:4)-H	GM3	(d31:4)	(d31:4)				C54 H91 O21 N2	1103.61	12.352	0.112712	3.86178	0.00538426	0.094716	0.00146865	0.000449299	0.000577696	0.00286626	0.0029768	0.00379457	ug/mL
GM3(d39:1)-H	GM3(d39:1)-H	GM3	(d39:1)	(d39:1)				C62 H113 O21 N2	1221.78	9.742	0.0407487	0.732186	0.396036	0.231491	0.0377576	0.0523747	0.0243682	0.036637	0.0333276	0.013871	ug/mL
GM3(d40:1)-H	GM3(d40:1)-H	GM3	(d40:1)	(d40:1)				C63 H115 O21 N2	1235.8	10.763	0.216149	1.00324	0.995494	0.0264913	0.00230584	0.00230041	0.000514961	0.000335927	0.00262894	0.00217293	ug/mL
GM3(m39:1)+HCOO	GM3(m39:1)+HCOO	GM3	(m39:1)	(m39:1)				C63 H115 O22 N2	1251.79	10.529	0.683232	0.66399	0.026845	0.0745477	0.00309007	0.00240419	0.00228219	0.0016384	0.00177136	0.00175373	ug/mL
GM3(t42:1)-H	GM3(t42:1)-H	GM3	(t42:1)	(t42:1)				C65 H119 O22 N2	1279.83	11.581	0.433949	0.696124	0.297018	0.0369157	0.000947168	0.00125327	0.000506838	0.000774065	0.000534815	0.000575718	ug/mL
GM3(t43:6)-2H	GM3(t43:6)-2H	GM3	(t43:6)	(t43:6)				C66 H110 O22 N2	641.378	1.858	0.0574663	1.03522	0.550824	0.193071	0.0500349	0.0534509	0.0477965	0.0479114	0.0550086	0.0536902	ug/mL
CL(68:4)-2H	CL(68:4)-2H	CL	(68:4)	(68:4)				C77 H140 O17 P2	699.479	9.41487	0.0642051	1.26735	0.627709	0.0519603	0.0293557	0.00952221	0.0105013	0.0251268	0.0272486	0.0102053	ug/mL
GT3(d38:3)-2H	GT3(d38:3)-2H	GT3	(d38:3)	(d38:3)				C83 H140 O37 N4	892.46	9.35292	0.184981	0.866298	0.853066	0.0358644	0.00082454	0.000840258	0.00531318	0.00144453	0.00159186	0.00300861	ug/mL
GT3(d42:3)-2H	GT3(d42:3)-2H	GT3	(d42:3)	(d42:3)				C87 H148 O37 N4	920.492	10.4868	0.0311799	2.07685	0.235039	0.0579783	0.000493615	0.000585158	0.00576011	0.00434063	0.0051857	0.004677	ug/mL
GT3(m39:0)-2H	GT3(m39:0)-2H	GT3	(m39:0)	(m39:0)				C84 H148 O36 N4	894.494	10.7606	0.064374	0.968707	0.943007	0.0272207	0.00305421	0.00345742	0.00054264	0.001972	0.00193933	0.0029222	ug/mL
GT3(m39:2)-2H	GT3(m39:2)-2H	GT3	(m39:2)	(m39:2)				C84 H144 O36 N4	892.479	9.716	0.111666	1.07655	0.862979	0.0206649	0.00234103	0.00122316	0.00248185	0.000726504	0.00315964	0.00262274	ug/mL
GT3(m39:4)-2H	GT3(m39:4)-2H	GT3	(m39:4)	(m39:4)				C84 H140 O36 N4	890.463	9.416	0.0930413	1.02571	0.872419	0.0201872	0.000701068	0.000809653	0.000568506	0.000563652	0.000825493	0.000743543	ug/mL
Hex1Cer(d32:1)+HCOO	Hex1Cer(d32:1)+HCOO	Hex1Cer	(d32:1)	(d32:1)				C39 H74 O10 N1	716.532	9.045	0.11352	2.96837	0.000769629	0.250017	0.0107061	0.00763264	0.00752456	0.0226489	0.0264187	0.0277043	ug/mL
Hex1Cer(d33:1)+HCOO	Hex1Cer(d33:1)+HCOO	Hex1Cer	(d33:1)	(d33:1)				C40 H76 O10 N1	730.547	11.08	0.0195725	0.391098	0.00265655	0.0772633	0.00171684	0.00177166	0.00168175	0.000591968	0.000455003	0.000975098	ug/mL
Hex1Cer(d16:0_18:1)+HCOO	Hex1Cer(d34:1)+HCOO	Hex1Cer	(d16:0_18:1)	(d16:0)	(18:1)			C41 H78 O10 N1	744.563	9.29071	0.0274941	5.68222	3.35766e-06	0.242634	0.00265901	0.0037272	0.00301751	0.0177582	0.0182703	0.0174055	ug/mL
Hex1Cer(d34:1+O)+HCOO	Hex1Cer(d34:1+O)+HCOO	Hex1Cer	(d34:1+O)	(d34:1+O)				C41 H78 O11 N1	760.558	8.97766	0.160067	2.69713	0.0766842	0.0964082	0.000803868	0.00644081	0.000710896	0.00694476	0.0072971	0.00721535	ug/mL
CL(68:4)-2H	CL(68:4)-2H	CL	(68:4)	(68:4)				C77 H140 O17 P2	699.479	9.89547	0.444731	0.76477	0.378926	0.126086	0.00705313	0.0154551	0.00976888	0.00840995	0.00926084	0.00701381	ug/mL
Hex1Cer(d34:2)+HCOO	Hex1Cer(d34:2)+HCOO	Hex1Cer	(d34:2)	(d34:2)				C41 H76 O10 N1	742.547	9.155	0.362848	0.068499	0.000431354	0.731866	0.124133	0.115208	0.0919096	0.00768815	0.00779519	0.00720701	ug/mL
Hex1Cer(d34:2)+HCOO	Hex1Cer(d34:2)+HCOO	Hex1Cer	(d34:2)	(d34:2)				C41 H76 O10 N1	742.547	10.623	0.0541755	9.8391	8.62269e-08	0.936812	0.0249035	0.023394	0.0233721	0.234248	0.231613	0.239303	ug/mL
Hex1Cer(d35:4)-H	Hex1Cer(d35:4)-H	Hex1Cer	(d35:4)	(d35:4)				C41 H72 O8 N1	706.526	12.421	0.114845	1.53084	0.297963	0.0551834	0.00987283	0.0100288	0.000862128	0.0099933	0.0101699	0.0116229	ug/mL
Hex1Cer(d36:1+O)+HCOO	Hex1Cer(d36:1+O)+HCOO	Hex1Cer	(d36:1+O)	(d36:1+O)				C43 H82 O11 N1	788.589	10.171	0.0751924	2.43565	0.0209509	0.0824153	0.00192107	0.000530879	0.00210952	0.00319218	0.00362974	0.00428823	ug/mL
Hex1Cer(d36:2)+HCOO	Hex1Cer(d36:2)+HCOO	Hex1Cer	(d36:2)	(d36:2)				C43 H80 O10 N1	770.579	10.4513	0.094822	1.3306	0.000405401	0.118874	0.0326698	0.0334586	0.0318203	0.0422379	0.0451385	0.0429548	ug/mL
Hex1Cer(d36:2)+HCOO	Hex1Cer(d36:2)+HCOO	Hex1Cer	(d36:2)	(d36:2)				C43 H80 O10 N1	770.579	11.711	0.223118	0.697064	0.657007	0.0243089	0.00293477	0.000566223	0.00042744	0.000754589	0.000760483	0.00122329	ug/mL
Hex1Cer(d36:3)+HCOO	Hex1Cer(d36:3)+HCOO	Hex1Cer	(d36:3)	(d36:3)				C43 H78 O10 N1	768.563	9.512	0.00293604	1.5683	0.00872159	0.105287	0.00964958	0.0113451	0.00882014	0.013807	0.0160972	0.0168543	ug/mL
Hex1Cer(d36:7)+HCOO	Hex1Cer(d36:7)+HCOO	Hex1Cer	(d36:7)	(d36:7)				C43 H70 O10 N1	760.501	8.016	0.131238	2.16818	0.000873758	0.163482	0.00560564	0.00760858	0.00867098	0.0159013	0.0163324	0.0152173	ug/mL
Hex1Cer(d38:1+O)+HCOO	Hex1Cer(d38:1+O)+HCOO	Hex1Cer	(d38:1+O)	(d38:1+O)				C45 H86 O11 N1	816.621	11.3615	0.0831311	1.17999	0.737985	0.0129432	0.00568084	0.000627233	0.00530446	0.00263359	0.00476629	0.00630285	ug/mL
Hex1Cer(d18:0_20:4)+HCOO	Hex1Cer(d38:4)+HCOO	Hex1Cer	(d18:0_20:4)	(d18:0)	(20:4)			C45 H80 O10 N1	794.579	10.2633	0.112974	1.43804	0.252121	0.0676796	0.00377859	0.00268952	0.00578238	0.00687737	0.00390376	0.00683558	ug/mL
CL(68:4)-H	CL(68:4)-H	CL	(68:4)	(68:4)				C77 H141 O17 P2	1399.96	16.219	0.0693426	0.733516	0.223294	0.13206	0.0154638	0.0109886	0.00936052	0.0097781	0.00627817	0.010213	ug/mL
Hex1Cer(d18:1_20:4)+HCOO	Hex1Cer(d38:5)+HCOO	Hex1Cer	(d18:1_20:4)	(d18:1)	(20:4)			C45 H78 O10 N1	792.563	9.202	0.0645933	1.03975	0.922484	0.0161636	0.000386309	0.00113162	0.00103464	0.00109932	0.00112524	0.000429466	ug/mL
Hex1Cer(d16:0_22:6)+HCOO	Hex1Cer(d38:6)+HCOO	Hex1Cer	(d16:0_22:6)	(d16:0)	(22:6)			C45 H76 O10 N1	790.547	10.275	0.0279632	1.04071	0.172156	0.259188	0.0938877	0.0974558	0.0979894	0.10416	0.0974608	0.0994911	ug/mL
Hex1Cer(d40:1)+HCOO	Hex1Cer(d40:1)+HCOO	Hex1Cer	(d40:1)	(d40:1)				C47 H90 O10 N1	828.657	12.7343	0.0559485	3.25028	5.14678e-05	0.191316	0.00400562	0.00473357	0.00417663	0.0149472	0.0134418	0.013591	ug/mL
Hex1Cer(d40:1+O)+HCOO	Hex1Cer(d40:1+O)+HCOO	Hex1Cer	(d40:1+O)	(d40:1+O)				C47 H90 O11 N1	844.652	12.4613	0.0299622	2.95365	0.00106724	0.230345	0.00819068	0.00595847	0.00751663	0.0213209	0.018686	0.0239862	ug/mL
Hex1Cer(d41:1)+HCOO	Hex1Cer(d41:1)+HCOO	Hex1Cer	(d41:1)	(d41:1)				C48 H92 O10 N1	842.673	13.2532	0.0487045	2.58971	0.000667578	0.130907	0.00235595	0.00336731	0.00352495	0.00828485	0.00726959	0.00839579	ug/mL
Hex1Cer(d41:1+O)+HCOO	Hex1Cer(d41:1+O)+HCOO	Hex1Cer	(d41:1+O)	(d41:1+O)				C48 H92 O11 N1	858.668	12.9945	0.0388603	3.20971	0.00184313	0.242097	0.0066026	0.00735494	0.00818508	0.0193917	0.026443	0.0252368	ug/mL
Hex1Cer(d42:1)+HCOO	Hex1Cer(d42:1)+HCOO	Hex1Cer	(d42:1)	(d42:1)				C49 H94 O10 N1	856.688	13.7515	0.00091103	2.92467	0.000925988	0.253553	0.0100935	0.00791774	0.00850108	0.0283008	0.0222827	0.0269564	ug/mL
Hex1Cer(d42:1+O)+HCOO	Hex1Cer(d42:1+O)+HCOO	Hex1Cer	(d42:1+O)	(d42:1+O)				C49 H94 O11 N1	872.683	13.4959	0.132725	2.36966	0.00246916	0.264198	0.0170378	0.0137307	0.0147005	0.0301157	0.0387829	0.0388472	ug/mL
Hex1Cer(d42:2)+HCOO	Hex1Cer(d42:2)+HCOO	Hex1Cer	(d42:2)	(d42:2)				C49 H92 O10 N1	854.673	12.6829	0.0375603	4.16511	0.000103695	0.256218	0.00703665	0.00434024	0.00426563	0.0216699	0.0207666	0.0227163	ug/mL
CL(69:3)-H	CL(69:3)-H	CL	(69:3)	(69:3)				C78 H145 O17 P2	1416	16.7958	0.450263	1.29862	0.418826	0.00868161	0.000703627	0.00251392	0.00165172	0.00197268	0.00236442	0.00198623	ug/mL
Hex1Cer(m40:3)-H	Hex1Cer(m40:3)-H	Hex1Cer	(m40:3)	(m40:3)				C46 H84 O7 N1	762.625	14.721	0.313773	1.92513	0.261726	0.0507316	0.000858707	0.000694216	0.00566055	0.00365387	0.00531108	0.00492194	ug/mL
Hex1Cer(m40:4)-H	Hex1Cer(m40:4)-H	Hex1Cer	(m40:4)	(m40:4)				C46 H82 O7 N1	760.61	13.6852	0.00331006	2.834	3.76443e-06	0.26558	0.0100931	0.0102176	0.0108144	0.0294486	0.0302239	0.0285359	ug/mL
Hex1Cer(m41:1)+HCOO	Hex1Cer(m41:1)+HCOO	Hex1Cer	(m41:1)	(m41:1)				C48 H92 O9 N1	826.678	13.4976	0.0221455	2.64759	0.00178269	0.182963	0.00723397	0.00490441	0.00487854	0.013116	0.0164671	0.0154707	ug/mL
Hex1Cer(m22:0_26:4)-H	Hex1Cer(m48:4)-H	Hex1Cer	(m22:0_26:4)	(m22:0)	(26:4)			C54 H98 O7 N1	872.735	15.618	0.0734008	1.26622	0.122863	0.0216176	0.0100386	0.0116048	0.0115075	0.0113146	0.0161531	0.0145085	ug/mL
Hex1Cer(t34:0)+HCOO	Hex1Cer(t34:0)+HCOO	Hex1Cer	(t34:0)	(t34:0)				C41 H80 O11 N1	762.574	10.5971	0.0304684	1.73597	0.0477188	0.065758	0.00390711	0.00223691	0.00168906	0.00468257	0.00465542	0.00426003	ug/mL
Hex1Cer(t34:1)+HCOO	Hex1Cer(t34:1)+HCOO	Hex1Cer	(t34:1)	(t34:1)				C41 H78 O11 N1	760.558	8.97517	0.160067	2.69713	0.0766842	0.0964082	0.000803868	0.00644081	0.000710896	0.00694476	0.0072971	0.00721535	ug/mL
Hex1Cer(t36:0)+HCOO	Hex1Cer(t36:0)+HCOO	Hex1Cer	(t36:0)	(t36:0)				C43 H84 O11 N1	790.605	10.8962	0.0133909	1.87074	0.00169369	0.153976	0.00869654	0.00855463	0.0104559	0.016093	0.0190004	0.0167394	ug/mL
Hex1Cer(t17:1_20:4)+HCOO	Hex1Cer(t37:5)+HCOO	Hex1Cer	(t17:1_20:4)	(t17:1)	(20:4)			C44 H76 O11 N1	794.542	10.189	0.0459564	2.48973	0.00155628	0.14229	0.00420995	0.00373442	0.0037327	0.0110768	0.00944545	0.00855055	ug/mL
Hex1Cer(t40:1)+HCOO	Hex1Cer(t40:1)+HCOO	Hex1Cer	(t40:1)	(t40:1)				C47 H90 O11 N1	844.652	12.4667	0.0299622	2.95365	0.00106724	0.230345	0.00819068	0.00595847	0.00751663	0.0213209	0.018686	0.0239862	ug/mL
CL(18:1_16:0_18:1_18:1)-H	CL(70:3)-H	CL	(18:1_16:0_18:1_18:1)	(18:1)	(16:0)	(18:1)	(18:1)	C79 H147 O17 P2	1430.01	16.8695	0.151818	1.07491	0.915597	0.0707551	0.00553538	0.0045135	0.00418111	0.00315625	0.000929831	0.0112098	ug/mL
Hex1Cer(t42:2)+HCOO	Hex1Cer(t42:2)+HCOO	Hex1Cer	(t42:2)	(t42:2)				C49 H92 O11 N1	870.668	12.4099	0.0732453	1.83344	0.00319321	0.116654	0.00602664	0.00492034	0.00573724	0.00943816	0.00965401	0.0114973	ug/mL
Hex2Cer(d30:1)+HCOO	Hex2Cer(d30:1)+HCOO	Hex2Cer	(d30:1)	(d30:1)				C43 H80 O15 N1	850.553	8.982	0.0304653	0.604189	0.000443766	0.547037	0.119564	0.118463	0.106999	0.0689445	0.0672291	0.0722878	ug/mL
Hex2Cer(d35:2)+HCOO	Hex2Cer(d35:2)+HCOO	Hex2Cer	(d35:2)	(d35:2)				C48 H88 O15 N1	918.616	8.94342	0.0254578	1.05546	0.0954028	0.171977	0.0427121	0.0455732	0.0444896	0.0459118	0.0482346	0.0459921	ug/mL
Hex2Cer(d39:1)+HCOO	Hex2Cer(d39:1)+HCOO	Hex2Cer	(d39:1)	(d39:1)				C52 H98 O15 N1	976.694	3.392	0.357221	1.52754	0.317324	0.0135194	0.000421325	0.000575432	0.00055297	0.00104648	0.000998535	0.000322258	ug/mL
Hex2Cer(d40:1)+HCOO	Hex2Cer(d40:1)+HCOO	Hex2Cer	(d40:1)	(d40:1)				C53 H100 O15 N1	990.71	12.302	0.520741	1.29271	0.686405	0.00958028	0.000214272	0.00186129	0.000911976	0.00162139	0.00188433	0.00035631	ug/mL
Hex2Cer(d41:1)-2H	Hex2Cer(d41:1)-2H	Hex2Cer	(d41:1)	(d41:1)				C53 H99 O13 N1	478.856	1.407	0.261215	1.1692	0.8987	0.395335	0.0421948	0.0222016	0.395433	0.0391895	0.474995	0.0234452	ug/mL
Hex2Cer(d41:1)-2H	Hex2Cer(d41:1)-2H	Hex2Cer	(d41:1)	(d41:1)				C53 H99 O13 N1	478.856	2.177	0.386039	0.159974	0.0428796	0.371785	0.0211704	0.0523746	0.0274783	0.0084844	0.00312984	0.00454683	ug/mL
Hex2Cer(d42:2)+HCOO	Hex2Cer(d42:2)+HCOO	Hex2Cer	(d42:2)	(d42:2)				C55 H102 O15 N1	1016.73	12.251	0.024097	1.78273	0.245791	0.0553654	0.00215713	0.00285183	0.00113889	0.00296205	0.00575396	0.00224392	ug/mL
CL(70:4)-H	CL(70:4)-H	CL	(70:4)	(70:4)				C79 H145 O17 P2	1428	16.5729	0.184216	4.0856	0.00124855	0.195641	0.00337926	0.00360348	0.00282428	0.0118755	0.0124167	0.0157754	ug/mL
Hex2Cer(m35:1)-H	Hex2Cer(m35:1)-H	Hex2Cer	(m35:1)	(m35:1)				C47 H88 O12 N1	858.631	11.406	0.0613555	1.5023	0.0442091	0.108763	0.0120018	0.0155982	0.00970986	0.020582	0.0161763	0.0192923	ug/mL
Hex3Cer(d35:2)-2H	Hex3Cer(d35:2)-2H	Hex3Cer	(d35:2)	(d35:2)				C53 H95 O18 N1	516.828	17.816	0.131163	1.15975	0.81328	0.0618981	0.0068458	0.00228318	0.00354815	0.00195597	0.00944431	0.00330198	ug/mL
Hex3Cer(t34:1)+HCOO	Hex3Cer(t34:1)+HCOO	Hex3Cer	(t34:1)	(t34:1)				C53 H98 O21 N1	1084.66	4.822	0.674978	0.752867	0.661607	0.0455392	0.00134663	0.00339746	0.00186927	0.0036114	0.000762193	0.000605385	ug/mL
Hex3Cer(t39:2)-2H	Hex3Cer(t39:2)-2H	Hex3Cer	(t39:2)	(t39:2)				C57 H103 O19 N1	552.857	1.815	0.123465	0.264062	0.221446	0.11058	0.00897184	0.000228695	0.00696725	0.000378451	0.00280668	0.00108417	ug/mL
Hex3Cer(t39:2)-2H	Hex3Cer(t39:2)-2H	Hex3Cer	(t39:2)	(t39:2)				C57 H103 O19 N1	552.857	8.651	0.433629	0.546925	0.467199	0.139694	0.0136869	0.0236664	0.00196109	0.00390653	0.00261837	0.0149771	ug/mL
Hex3Cer(t39:2)-2H	Hex3Cer(t39:2)-2H	Hex3Cer	(t39:2)	(t39:2)				C57 H103 O19 N1	552.857	12.762	0.196183	2.10057	0.371955	0.183025	0.00998992	0.0152809	0.00970126	0.0176699	0.048982	0.00680953	ug/mL
Hex3Cer(t39:2)-2H	Hex3Cer(t39:2)-2H	Hex3Cer	(t39:2)	(t39:2)				C57 H103 O19 N1	552.857	14.008	0.227569	1.4726	0.448177	0.077924	0.02648	0.00618362	0.0168813	0.0358051	0.0261262	0.0110288	ug/mL
Hex3Cer(t39:2)-2H	Hex3Cer(t39:2)-2H	Hex3Cer	(t39:2)	(t39:2)				C57 H103 O19 N1	552.857	16.6419	0.698929	57.9688	0.139891	0.976138	0.00339935	0.00247034	0.00631102	0.248254	0.0112685	0.446578	ug/mL
CL(71:2)-2H	CL(71:2)-2H	CL	(71:2)	(71:2)				C80 H150 O17 P2	722.518	9.978	0.0524089	1.19914	0.00667395	0.14184	0.095906	0.0859142	0.0897396	0.109101	0.111569	0.104968	ug/mL
LPC(15:0)+HCOO	LPC(15:0)+HCOO	LPC	(15:0)	(15:0)				C24 H49 O9 N1 P1	526.315	1.55523	0.0957526	0.979435	0.718779	0.078232	0.00680686	0.00636401	0.00744567	0.00671111	0.00706484	0.00641661	ug/mL
LPC(16:0)+HCOO	LPC(16:0)+HCOO	LPC	(16:0)	(16:0)				C25 H51 O9 N1 P1	540.331	1.79157	0.0507973	0.698506	0.537677	0.181249	0.0180931	0.0430634	0.0112052	0.0180522	0.0244891	0.00800379	ug/mL
LPC(16:0e)+HCOO	LPC(16:0e)+HCOO	LPC	(16:0e)	(16:0e)				C25 H53 O8 N1 P1	526.351	2.10574	0.0443585	1.74348	0.0655141	0.0327614	0.000803296	0.00146095	0.000567046	0.00167332	0.00176513	0.00149786	ug/mL
LPC(18:0)+HCOO	LPC(18:0)+HCOO	LPC	(18:0)	(18:0)				C27 H55 O9 N1 P1	568.362	2.47579	0.00518745	1.44418	0.342757	0.0328962	0.00620771	0.0192922	0.00765838	0.0175348	0.0182142	0.0121375	ug/mL
LPC(18:1)+HCOO	LPC(18:1)+HCOO	LPC	(18:1)	(18:1)				C27 H53 O9 N1 P1	566.346	1.80013	0.445312	8.85089	0.000201134	0.184078	0.000677612	0.000917005	0.0016048	0.00830114	0.0102045	0.00981207	ug/mL
CL(12:1_22:2_20:3_18:0)-2H	CL(72:6)-2H	CL	(12:1_22:2_20:3_18:0)	(12:1)	(22:2)	(20:3)	(18:0)	C81 H144 O17 P2	725.494	5.99181	0.0949487	0.847275	0.132939	0.187848	0.0212878	0.027529	0.02244	0.0198592	0.0200113	0.0205036	ug/mL
LPC(18:2)+HCOO	LPC(18:2)+HCOO	LPC	(18:2)	(18:2)				C27 H51 O9 N1 P1	564.331	1.45968	0.0534414	2.29937	0.00184412	0.12861	0.00323846	0.00347955	0.00501298	0.0086485	0.00981626	0.00850917	ug/mL
LPC(20:4)+HCOO	LPC(20:4)+HCOO	LPC	(20:4)	(20:4)				C29 H51 O9 N1 P1	588.331	1.4353	0.132037	1.60145	0.154138	0.0472993	0.00105351	0.00124219	0.00229258	0.0029005	0.00174839	0.002699	ug/mL
LPC(22:6)+HCOO	LPC(22:6)+HCOO	LPC	(22:6)	(22:6)				C31 H51 O9 N1 P1	612.331	1.37441	0.309462	2.81425	0.0258236	0.0390237	0.000267758	0.000299405	0.000226723	0.000576681	0.000640979	0.00101654	ug/mL
LPE(14:0)-H	LPE(14:0)-H	LPE	(14:0)	(14:0)				C19 H39 O7 N1 P1	424.247	1.43	0.129843	0.473152	0.00594	0.0649727	0.00133836	0.00129454	0.00125582	0.000528009	0.000860838	0.000451106	ug/mL
LPE(16:0)-H	LPE(16:0)-H	LPE	(16:0)	(16:0)				C21 H43 O7 N1 P1	452.278	1.88655	0.0475854	0.847982	0.771385	0.0578126	0.0163536	0.000440777	0.0143229	0.00843537	0.00754512	0.0104064	ug/mL
LPE(16:1)-H	LPE(16:1)-H	LPE	(16:1)	(16:1)				C21 H41 O7 N1 P1	450.263	1.42789	0.0295065	1.22339	0.675352	0.00798064	0.0382239	0.0345313	0.00034269	0.0298415	0.0306499	0.0289361	ug/mL
LPE(16:1e)-H	LPE(16:1e)-H	LPE	(16:1e)	(16:1e)				C21 H43 O6 N1 P1	436.283	2.14443	0.0264296	1.21986	0.822534	0.0183794	0.000287197	0.0113105	0.000386367	0.00434545	0.00502683	0.00524668	ug/mL
CL(73:1)-2H	CL(73:1)-2H	CL	(73:1)	(73:1)				C82 H156 O17 P2	737.541	8.8007	0.0652739	7.20999	0.00046365	0.200111	0.00299789	0.000541658	0.00114645	0.0118712	0.0117573	0.0101574	ug/mL
LPE(17:1)-H	LPE(17:1)-H	LPE	(17:1)	(17:1)				C22 H43 O7 N1 P1	464.278	1.67573	0.0253857	0.751206	0.0977431	0.0766138	0.00409777	0.00318294	0.00313163	0.00221034	0.00254253	0.00306895	ug/mL
LPE(18:0)-H	LPE(18:0)-H	LPE	(18:0)	(18:0)				C23 H47 O7 N1 P1	480.31	2.67072	0.0196252	8.86558	0.000252874	0.212989	0.00103247	0.00249387	0.000736727	0.0140016	0.0115435	0.0122495	ug/mL
LPE(18:1)-H	LPE(18:1)-H	LPE	(18:1)	(18:1)				C23 H45 O7 N1 P1	478.294	1.85489	0.0227694	2.31366	0.298267	0.181945	0.000239318	0.000517875	0.0311765	0.032054	0.0135959	0.0282338	ug/mL
LPE(18:1e)-H	LPE(18:1e)-H	LPE	(18:1e)	(18:1e)				C23 H47 O6 N1 P1	464.315	3.09343	0.0670321	0.285068	2.2684e-05	0.148804	0.00563964	0.00560357	0.00540226	0.0014759	0.00137455	0.00189465	ug/mL
LPE(18:2)-H	LPE(18:2)-H	LPE	(18:2)	(18:2)				C23 H43 O7 N1 P1	476.278	1.52658	0.0309261	5.46548	0.0108598	0.0904567	0.000419861	0.000335684	0.000769024	0.0018254	0.00343184	0.00307526	ug/mL
LPE(20:4)-H	LPE(20:4)-H	LPE	(20:4)	(20:4)				C25 H43 O7 N1 P1	500.278	1.46809	0.0726752	1.56581	0.000466439	0.0868451	0.00551199	0.00577918	0.005574	0.00837544	0.00936157	0.00867069	ug/mL
LPE(22:5)-H	LPE(22:5)-H	LPE	(22:5)	(22:5)				C27 H45 O7 N1 P1	526.294	1.49889	0.0334029	1.27271	0.576002	0.00313996	0.00038514	0.00111348	0.000370634	0.000558826	0.00102305	0.000797152	ug/mL
LPE(22:6)-H	LPE(22:6)-H	LPE	(22:6)	(22:6)				C27 H43 O7 N1 P1	524.278	1.41154	0.048495	1.3768	0.0141227	0.059708	0.00693915	0.00763091	0.00770135	0.00900321	0.0105743	0.0110857	ug/mL
LPG(16:0)-H	LPG(16:0)-H	LPG	(16:0)	(16:0)				C22 H44 O9 N0 P1	483.273	1.5021	0.214563	1.22905	0.682367	0.0222771	0.00099484	0.00121155	0.00063962	0.00127941	0.00190743	0.000311034	ug/mL
CL(73:11)-2H	CL(73:11)-2H	CL	(73:11)	(73:11)				C82 H136 O17 P2	727.463	11.3486	0.0944594	3.64295	1.39624e-06	0.214035	0.00400866	0.00471011	0.00477072	0.0164678	0.0164769	0.0161969	ug/mL
LPG(16:1)-H	LPG(16:1)-H	LPG	(16:1)	(16:1)				C22 H42 O9 N0 P1	481.257	1.20838	0.121834	1.06508	0.900197	0.0258622	0.00631224	0.005625	0.000758938	0.00317563	0.00366927	0.0066776	ug/mL
LPG(18:1)-H	LPG(18:1)-H	LPG	(18:1)	(18:1)				C24 H46 O9 N0 P1	509.288	1.51423	0.0603452	2.36274	0.200859	0.0841625	0.000435495	0.0112025	0.000458413	0.00919452	0.00995992	0.00942618	ug/mL
OAHFA(16:0_18:0)-H	OAHFA(34:0)-H	OAHFA	(16:0_18:0)	(16:0)	(18:0)			C34 H65 O4	537.489	11.9012	0.024618	2.28301	0.0150106	0.606265	0.0980539	0.0930967	0.0735305	0.202217	0.247206	0.154846	ug/mL
OAHFA(34:2)-H	OAHFA(34:2)-H	OAHFA	(34:2)	(34:2)				C34 H61 O4	533.458	4.03233	0.0337741	0.825248	0.354566	1.10663	1.12384	1.18547	0.760209	1.05315	0.693703	0.78626	ug/mL
OAHFA(18:0_18:0)-H	OAHFA(36:0)-H	OAHFA	(18:0_18:0)	(18:0)	(18:0)			C36 H69 O4	565.52	13.0275	0.0307536	2.66645	0.0174889	2.14232	0.897112	0.791683	0.720714	2.15484	2.72209	1.54789	ug/mL
OAHFA(20:0_18:0)-H	OAHFA(38:0)-H	OAHFA	(20:0_18:0)	(20:0)	(18:0)			C38 H73 O4	593.551	14.0667	0.0607331	3.67363	0.00387856	0.459269	0.020326	0.0322231	0.0135295	0.0864362	0.0914399	0.0648725	ug/mL
OAHFA(38:2)-H	OAHFA(38:2)-H	OAHFA	(38:2)	(38:2)				C38 H69 O4	589.52	5.98711	0.0416357	0.774455	0.250966	1.37815	1.36661	1.57089	1.00352	1.30081	0.815668	0.935668	ug/mL
OAHFA(49:7)-H	OAHFA(49:7)-H	OAHFA	(49:7)	(49:7)				C49 H81 O4	733.614	15.4634	0.0489778	0.277067	0.00422608	1.25692	0.471275	0.426536	0.314307	0.0977444	0.146554	0.09154	ug/mL
PA(30:1)-H	PA(30:1)-H	PA	(30:1)	(30:1)				C33 H62 O8 N0 P1	617.419	4.0285	0.170892	0.859302	0.513368	0.20187	0.0279652	0.0341102	0.0287506	0.0303096	0.0148652	0.0328723	ug/mL
CL(73:9)-2H	CL(73:9)-2H	CL	(73:9)	(73:9)				C82 H140 O17 P2	729.479	12.3652	0.0919101	7.12016	0.0003945	0.264024	0.00144272	0.0037753	0.00322323	0.022135	0.0173659	0.0206021	ug/mL
PA(32:3e)-H	PA(32:3e)-H	PA	(32:3e)	(32:3e)				C35 H64 O7 N0 P1	627.44	10.436	0.0750144	1.67956	0.400482	0.0491252	0.0070115	0.00103292	0.000649974	0.00506652	0.00541271	0.00412351	ug/mL
CL(75:4)-2H	CL(75:4)-2H	CL	(75:4)	(75:4)				C84 H154 O17 P2	748.534	9.94585	0.00902451	1.70526	6.94759e-05	0.273563	0.0398047	0.0348834	0.0366646	0.0643581	0.0626244	0.0629028	ug/mL
PA(34:1)-H	PA(34:1)-H	PA	(34:1)	(34:1)				C37 H70 O8 N0 P1	673.481	5.9898	0.00340322	0.80404	0.272098	0.245572	0.0352269	0.0450207	0.0365828	0.0368131	0.0210102	0.036113	ug/mL
PA(18:0_18:2)-H	PA(36:2)-H	PA	(18:0_18:2)	(18:0)	(18:2)			C39 H72 O8 N0 P1	699.497	9.3068	0.193649	1.09412	0.796136	0.033196	0.0140485	0.00433397	0.0120226	0.00887531	0.0146175	0.00977394	ug/mL
PA(36:3)-H	PA(36:3)-H	PA	(36:3)	(36:3)				C39 H70 O8 N0 P1	697.481	8.699	0.123039	1.70564	7.85827e-05	0.219212	0.0246877	0.0225331	0.0254434	0.0402187	0.0420377	0.0416829	ug/mL
PA(38:2)-H	PA(38:2)-H	PA	(38:2)	(38:2)				C41 H76 O8 N0 P1	727.528	10.4186	0.0322744	1.19292	0.200524	0.0367844	0.00960876	0.013671	0.0129759	0.0137127	0.0161344	0.0134031	ug/mL
PA(29:1_16:0)-H	PA(45:1)-H	PA	(29:1_16:0)	(29:1)	(16:0)			C48 H92 O8 N0 P1	827.654	4.02503	0.0735356	0.801838	0.495948	0.202338	0.0265955	0.035782	0.0229586	0.0263759	0.0102052	0.0318446	ug/mL
PA(46:6)-H	PA(46:6)-H	PA	(46:6)	(46:6)				C49 H84 O8 N0 P1	831.591	9.41637	0.209761	1.74948	0.0227253	0.0858766	0.00342296	0.00578379	0.00355817	0.00803632	0.00657221	0.00772344	ug/mL
PA(51:1)-H	PA(51:1)-H	PA	(51:1)	(51:1)				C54 H104 O8 N0 P1	911.747	5.98132	0.0625556	0.740037	0.247926	0.25379	0.0351134	0.040403	0.0334881	0.0335357	0.0135485	0.033583	ug/mL
PC(12:0_14:0)-CH3	PC(26:0)-CH3	PC	(12:0_14:0)	(12:0)	(14:0)			C33 H65 O8 N1 P1	634.445	7.92989	0.119528	1.74498	0.0788878	0.0550302	0.0012212	0.00192536	0.00205688	0.00398448	0.00240509	0.00269032	ug/mL
PC(14:0_13:0)-CH3	PC(27:0)-CH3	PC	(14:0_13:0)	(14:0)	(13:0)			C34 H67 O8 N1 P1	648.461	8.582	0.0647288	1.04379	0.879919	0.0469436	0.00194255	0.00480111	0.00511809	0.00470621	0.00343743	0.00423754	ug/mL
PC(14:0_14:0)+HCOO	PC(28:0)+HCOO	PC	(14:0_14:0)	(14:0)	(14:0)			C37 H73 O10 N1 P1	722.498	7.59959	0.217397	1.3959	0.0320157	0.0382278	0.00160743	0.00205683	0.00209892	0.00270608	0.00236639	0.00297237	ug/mL
CL(17:0_22:6_18:0_18:0)-2H	CL(75:6)-2H	CL	(17:0_22:6_18:0_18:0)	(17:0)	(22:6)	(18:0)	(18:0)	C84 H150 O17 P2	746.518	9.63217	0.061116	1.0015	0.775181	0.289959	0.0951854	0.0960912	0.0950272	0.0951398	0.0953635	0.0962312	ug/mL
PC(16:0_14:0)+HCOO	PC(30:0)+HCOO	PC	(16:0_14:0)	(16:0)	(14:0)			C39 H77 O10 N1 P1	750.529	8.88099	0.00530604	2.57432	0.0045349	0.390586	0.0178079	0.0328824	0.0386646	0.087184	0.0722839	0.0705606	ug/mL
PC(16:1_14:0)+HCOO	PC(30:1)+HCOO	PC	(16:1_14:0)	(16:1)	(14:0)			C39 H75 O10 N1 P1	748.513	7.79422	0.0786328	2.2397	0.00319076	0.131732	0.0028965	0.00519777	0.00554803	0.0103706	0.00956305	0.0106211	ug/mL
PC(16:1_14:1)-CH3	PC(30:2)-CH3	PC	(16:1_14:1)	(16:1)	(14:1)			C37 H69 O8 N1 P1	686.477	8.29425	0.0203788	37.968	1.4013e-05	0.51187	0.000857637	0.0016544	0.00249488	0.0673251	0.0591249	0.063653	ug/mL
PC(30:2e)-CH3	PC(30:2e)-CH3	PC	(30:2e)	(30:2e)				C37 H71 O7 N1 P1	672.497	9.936	0.104325	4.7556	0.000321167	0.142978	0.00115235	0.00141799	0.00158368	0.0073875	0.00646288	0.00590447	ug/mL
PC(15:0_16:0)+HCOO	PC(31:0)+HCOO	PC	(15:0_16:0)	(15:0)	(16:0)			C40 H79 O10 N1 P1	764.545	9.538	0.103212	2.23643	0.0110271	0.200797	0.00595711	0.0125026	0.0163752	0.0279111	0.025555	0.0244396	ug/mL
PC(15:0_16:1)-CH3	PC(31:1)-CH3	PC	(15:0_16:1)	(15:0)	(16:1)			C38 H73 O8 N1 P1	702.508	9.9315	0.0800312	0.414746	0.0297264	0.162494	0.00553184	0.00927588	0.00999577	0.00405928	0.00372998	0.00249788	ug/mL
PC(16:0_16:0)+HCOO	PC(32:0)+HCOO	PC	(16:0_16:0)	(16:0)	(16:0)			C41 H81 O10 N1 P1	778.56	10.0611	0.0289565	1.89005	0.00924275	0.887373	0.221521	0.37789	0.39996	0.637202	0.577	0.674659	ug/mL
PC(16:0e_16:0)+HCOO	PC(32:0e)+HCOO	PC	(16:0e_16:0)	(16:0e)	(16:0)			C41 H83 O9 N1 P1	764.581	10.7803	0.0221902	1.79603	0.0307362	0.10706	0.00360277	0.00629947	0.006565	0.0111657	0.00802906	0.0103809	ug/mL
CL(64:2)-H	CL(64:2)-H	CL	(64:2)	(64:2)				C73 H137 O17 P2	1347.93	16.203	0.113445	0.889455	0.572229	0.0451777	0.00165081	0.00166829	0.00198748	0.00146727	0.00111684	0.00213585	ug/mL
CL(75:7)-2H	CL(75:7)-2H	CL	(75:7)	(75:7)				C84 H148 O17 P2	745.51	8.35795	0.0857964	0.210302	0.000123877	0.74904	0.133446	0.129356	0.12335	0.0211306	0.0395659	0.0205122	ug/mL
PC(16:0_16:1)+HCOO	PC(32:1)+HCOO	PC	(16:0_16:1)	(16:0)	(16:1)			C41 H79 O10 N1 P1	776.545	9.0396	0.0260436	3.42147	0.000340422	0.955038	0.0612779	0.117272	0.128139	0.359419	0.336999	0.352906	ug/mL
PC(16:0e_16:1)+HCOO	PC(32:1e)+HCOO	PC	(16:0e_16:1)	(16:0e)	(16:1)			C41 H81 O9 N1 P1	762.565	9.91712	0.0559242	0.497251	0.123665	0.0850724	0.00138539	0.00329136	0.00374819	0.00137914	0.00150446	0.00130571	ug/mL
PC(16:1e_16:0)+HCOO	PC(32:1e)+HCOO	PC	(16:1e_16:0)	(16:1e)	(16:0)			C41 H81 O9 N1 P1	762.565	10.606	0.0814925	2.18374	0.000354803	0.0806735	0.0017051	0.00174889	0.00148797	0.0038953	0.00351085	0.00338581	ug/mL
PC(16:1_16:1)+HCOO	PC(32:2)+HCOO	PC	(16:1_16:1)	(16:1)	(16:1)			C41 H77 O10 N1 P1	774.529	7.99703	0.010519	7.43027	1.83794e-05	0.334211	0.00346976	0.00488835	0.00448963	0.0296798	0.0327117	0.0330707	ug/mL
PC(32:4)+HCOO	PC(32:4)+HCOO	PC	(32:4)	(32:4)				C41 H73 O10 N1 P1	770.498	10.114	0.074921	0.559634	0.0879238	0.116935	0.0037088	0.00637174	0.00684694	0.00413192	0.00297954	0.00236174	ug/mL
PC(16:0_17:0)+HCOO	PC(33:0)+HCOO	PC	(16:0_17:0)	(16:0)	(17:0)			C42 H83 O10 N1 P1	792.576	10.4584	0.57272	6.97618	0.00260891	0.182015	0.000362011	2.01602e-08	0.00393892	0.0103937	0.0100839	0.00952659	ug/mL
PC(17:1_16:0)+HCOO	PC(33:1)+HCOO	PC	(17:1_16:0)	(17:1)	(16:0)			C42 H81 O10 N1 P1	790.56	9.60991	0.11368	2.48379	0.0623682	0.0880962	0.000418862	0.00234801	0.00238321	0.00542711	0.00285629	0.00450832	ug/mL
CL(77:11)-2H	CL(77:11)-2H	CL	(77:11)	(77:11)				C86 H144 O17 P2	755.494	12.4542	0.00460792	5.16019	4.4568e-05	0.352177	0.00569993	0.00768947	0.00917396	0.0370041	0.0413237	0.0381035	ug/mL
PC(18:0_16:0)+HCOO	PC(34:0)+HCOO	PC	(18:0_16:0)	(18:0)	(16:0)			C43 H85 O10 N1 P1	806.592	11.2047	0.0292608	2.06398	0.00812422	0.348056	0.0251255	0.0428276	0.0509107	0.0887332	0.0746815	0.0819176	ug/mL
PC(16:0_18:1)-CH3	PC(34:1)-CH3	PC	(16:0_18:1)	(16:0)	(18:1)			C41 H79 O8 N1 P1	744.555	9.287	0.0115881	5.55975	2.08733e-05	0.197121	0.00144809	0.0022808	0.00265673	0.0121987	0.0114325	0.0118714	ug/mL
PC(16:0_18:1)+HCOO	PC(34:1)+HCOO	PC	(16:0_18:1)	(16:0)	(18:1)			C43 H83 O10 N1 P1	804.576	10.1875	0.0210218	2.29225	0.00319474	1.35407	0.286161	0.493324	0.590483	1.08894	1.00105	1.05032	ug/mL
PC(16:0_18:1)+HCOO	PC(34:1)+HCOO	PC	(16:0_18:1)	(16:0)	(18:1)			C43 H83 O10 N1 P1	804.576	10.647	0.00756204	5.8592	0.00526877	1.8047	0.0508174	0.517678	0.00159788	1.16469	1.05701	1.11859	ug/mL
CL(77:13)-2H	CL(77:13)-2H	CL	(77:13)	(77:13)				C86 H140 O17 P2	753.479	11.445	0.0494009	13.8089	0.000341772	0.209119	0.000664135	0.000278514	0.00154365	0.0099669	0.0129312	0.011435	ug/mL
PC(16:0e_18:1)+HCOO	PC(34:1e)+HCOO	PC	(16:0e_18:1)	(16:0e)	(18:1)			C43 H85 O9 N1 P1	790.597	10.8753	0.0495617	2.08395	0.0199349	0.142463	0.00399777	0.00703767	0.0110357	0.0163385	0.0154134	0.0142434	ug/mL
PC(16:0_18:2)+HCOO	PC(34:2)+HCOO	PC	(16:0_18:2)	(16:0)	(18:2)			C43 H81 O10 N1 P1	802.56	9.29077	0.110389	1.1459	0.457519	0.368435	0.382812	0.600541	0.727368	0.637717	0.676069	0.646527	ug/mL
PC(16:0_18:2)+HCOO	PC(34:2)+HCOO	PC	(16:0_18:2)	(16:0)	(18:2)			C43 H81 O10 N1 P1	802.56	9.7	0.312299	4.16358	0.212041	1.33315	0.162313	0.00200333	0.233737	0.827834	0.00346763	0.826024	ug/mL
PC(16:0e_18:2)+HCOO	PC(34:2e)+HCOO	PC	(16:0e_18:2)	(16:0e)	(18:2)			C43 H83 O9 N1 P1	788.581	10.0002	0.0859004	0.919113	0.873677	0.0201106	0.00100353	0.000382415	0.00192066	0.000503477	0.00107554	0.00146013	ug/mL
PC(16:1e_18:1)+HCOO	PC(34:2e)+HCOO	PC	(16:1e_18:1)	(16:1e)	(18:1)			C43 H83 O9 N1 P1	788.581	10.7193	0.156037	0.846643	0.706353	0.04742	0.00172142	0.00262352	0.00279925	0.0027612	0.00294423	0.000343145	ug/mL
PC(34:2e)-CH3	PC(34:2e)-CH3	PC	(34:2e)	(34:2e)				C41 H79 O7 N1 P1	728.56	12.202	0.010784	2.69607	0.00104343	0.132779	0.00216192	0.00365009	0.00341306	0.00756254	0.00835674	0.00895219	ug/mL
CL(77:15)-2H	CL(77:15)-2H	CL	(77:15)	(77:15)				C86 H136 O17 P2	751.463	10.524	0.206906	1.99843	0.000773122	0.102314	0.00328659	0.00288025	0.00357598	0.00645605	0.00600807	0.00700618	ug/mL
PC(16:1_18:2)+HCOO	PC(34:3)+HCOO	PC	(16:1_18:2)	(16:1)	(18:2)			C43 H79 O10 N1 P1	800.545	8.22911	0.0185816	3.41438	0.000473613	0.339462	0.00755692	0.0156022	0.0162341	0.0452821	0.0466235	0.0425976	ug/mL
PC(16:0_18:3)+HCOO	PC(34:3)+HCOO	PC	(16:0_18:3)	(16:0)	(18:3)			C43 H79 O10 N1 P1	800.545	8.65515	1.27701	0.0917255	0.246878	0.126318	0.00366649	0.00056897	0.0141061	0.000816301	0.000264229	0.000601861	ug/mL
PC(16:1e_18:2)-CH3	PC(34:3e)-CH3	PC	(16:1e_18:2)	(16:1e)	(18:2)			C41 H77 O7 N1 P1	726.544	11.324	0.067509	3.34991	0.231114	0.106961	0.000752487	0.00212002	0.00233123	0.00323989	0.0114949	0.0026973	ug/mL
PC(34:5e)-CH3	PC(34:5e)-CH3	PC	(34:5e)	(34:5e)				C41 H73 O7 N1 P1	722.513	9.971	0.00493171	1.37347	0.105106	0.156587	0.0418543	0.0671705	0.0790559	0.0907578	0.0841385	0.0834274	ug/mL
PC(14:1e_20:5)-CH3	PC(34:6e)-CH3	PC	(14:1e_20:5)	(14:1e)	(20:5)			C41 H71 O7 N1 P1	720.497	9.16893	0.0721238	2.00407	0.000737921	0.100234	0.00278084	0.00335517	0.0037647	0.00628684	0.00701155	0.00654332	ug/mL
PC(17:0_18:1)+HCOO	PC(35:1)+HCOO	PC	(17:0_18:1)	(17:0)	(18:1)			C44 H85 O10 N1 P1	818.592	10.7611	0.0271186	1.29106	0.294603	0.0532419	0.00330264	0.00683347	0.00659149	0.00707945	0.00601736	0.00849944	ug/mL
PC(17:0_18:2)+HCOO	PC(35:2)+HCOO	PC	(17:0_18:2)	(17:0)	(18:2)			C44 H83 O10 N1 P1	816.576	9.71494	0.0793778	0.47215	0.557365	0.0966217	0.000891357	0.00247748	0.0197032	0.00755532	0.00240207	0.000936064	ug/mL
PC(15:0_20:4)+HCOO	PC(35:4)+HCOO	PC	(15:0_20:4)	(15:0)	(20:4)			C44 H79 O10 N1 P1	812.545	9.91497	0.105199	2.55129	0.206809	0.0847434	0.000203989	0.00705017	0.000345241	0.00547992	0.00485079	0.00905762	ug/mL
CL(77:3)-2H	CL(77:3)-2H	CL	(77:3)	(77:3)				C86 H160 O17 P2	763.557	8.39252	0.0589505	7.19638	8.74943e-07	0.464936	0.00715046	0.00997182	0.00850808	0.0622562	0.060215	0.0619747	ug/mL
PC(18:0_18:0)+HCOO	PC(36:0)+HCOO	PC	(18:0_18:0)	(18:0)	(18:0)			C45 H89 O10 N1 P1	834.623	12.2832	0.0070163	1.74135	0.0793599	0.0692137	0.00156582	0.0034984	0.00466619	0.00528489	0.00504441	0.00661476	ug/mL
PC(18:0_18:1)+HCOO	PC(36:1)+HCOO	PC	(18:0_18:1)	(18:0)	(18:1)			C45 H87 O10 N1 P1	832.607	11.313	0.0288947	2.56598	0.00166319	0.98124	0.116811	0.204895	0.234348	0.462835	0.45767	0.506315	ug/mL
PC(18:1_18:1)+HCOO	PC(36:2)+HCOO	PC	(18:1_18:1)	(18:1)	(18:1)			C45 H85 O10 N1 P1	830.592	10.434	0.00881454	1.36793	0.109535	0.407081	0.327115	0.57167	0.619067	0.702788	0.695309	0.67821	ug/mL
PC(18:0_18:2)+HCOO	PC(36:2)+HCOO	PC	(18:0_18:2)	(18:0)	(18:2)			C45 H85 O10 N1 P1	830.592	10.8889	0.238639	1.29104	0.214398	0.0267	0.105621	0.175263	0.152518	0.165823	0.226145	0.167573	ug/mL
PC(18:1e_18:1)+HCOO	PC(36:2e)+HCOO	PC	(18:1e_18:1)	(18:1e)	(18:1)			C45 H87 O9 N1 P1	816.612	10.9753	0.104557	0.536672	0.106762	0.0502013	0.000811836	0.00097906	0.000983458	0.000103276	0.000744143	0.0006415	ug/mL
PC(18:1_18:2)+HCOO	PC(36:3)+HCOO	PC	(18:1_18:2)	(18:1)	(18:2)			C45 H83 O10 N1 P1	828.576	9.39533	0.0326699	1.60377	0.0387325	0.369506	0.08411	0.151472	0.17169	0.208498	0.21715	0.227522	ug/mL
PC(16:0_20:3)+HCOO	PC(36:3)+HCOO	PC	(16:0_20:3)	(16:0)	(20:3)			C45 H83 O10 N1 P1	828.576	9.94574	0.00481897	4.48031	0.000654494	0.173376	0.00147662	0.00294342	0.0024661	0.00886856	0.0110873	0.0108962	ug/mL
CL(77:6)-2H	CL(77:6)-2H	CL	(77:6)	(77:6)				C86 H154 O17 P2	760.534	10.1729	0.373634	1.25065	0.599114	0.00397136	0.00549305	0.00571617	0.00052666	0.00473554	0.00546982	0.00447212	ug/mL
PC(16:0_20:3)-CH3	PC(36:3)-CH3	PC	(16:0_20:3)	(16:0)	(20:3)			C43 H79 O8 N1 P1	768.555	11.062	0.0463189	3.19104	0.000290909	0.197928	0.00349095	0.00506456	0.00612581	0.0148476	0.0154926	0.0165085	ug/mL
PC(18:1e_18:2)+HCOO	PC(36:3e)+HCOO	PC	(18:1e_18:2)	(18:1e)	(18:2)			C45 H85 O9 N1 P1	814.597	10.088	0.0974245	2.39488	0.0303965	0.0402182	0.00015795	0.000865638	0.000454821	0.00115769	0.00126077	0.00112216	ug/mL
PC(18:2_18:2)+HCOO	PC(36:4)+HCOO	PC	(18:2_18:2)	(18:2)	(18:2)			C45 H81 O10 N1 P1	826.56	8.49339	0.0051942	0.823355	0.385984	0.204793	0.0201014	0.0376133	0.0365912	0.0254336	0.0271586	0.025055	ug/mL
PC(16:0_20:4)+HCOO	PC(36:4)+HCOO	PC	(16:0_20:4)	(16:0)	(20:4)			C45 H81 O10 N1 P1	826.56	9.11153	0.0925235	1.18656	0.333423	0.216006	0.0957435	0.163097	0.168813	0.17682	0.15751	0.173109	ug/mL
PC(16:0e_20:4)+HCOO	PC(36:4e)+HCOO	PC	(16:0e_20:4)	(16:0e)	(20:4)			C45 H83 O9 N1 P1	812.581	9.79869	0.0297871	1.22371	0.357682	0.0238066	0.00190433	0.00414974	0.0039003	0.00413708	0.00413847	0.00390567	ug/mL
PC(16:0_20:5)+HCOO	PC(36:5)+HCOO	PC	(16:0_20:5)	(16:0)	(20:5)			C45 H79 O10 N1 P1	824.545	8.15027	0.108899	5.89742	0.00159522	0.139092	0.000217694	0.000806211	0.00207123	0.00605343	0.00674998	0.00544991	ug/mL
PC(16:1e_20:4)+HCOO	PC(36:5e)+HCOO	PC	(16:1e_20:4)	(16:1e)	(20:4)			C45 H81 O9 N1 P1	810.565	9.59828	0.0780627	3.40238	0.161082	0.140572	0.00214319	0.00393088	0.00421254	0.0158715	0.0169471	0.00218037	ug/mL
CL(78:0)-2H	CL(78:0)-2H	CL	(78:0)	(78:0)				C87 H168 O17 P2	773.588	9.16	0.637979	4.08988	0.270002	0.184269	0.00599482	0.00606817	0.000838428	0.0380492	0.00822456	0.0064914	ug/mL
PC(36:7e)-CH3	PC(36:7e)-CH3	PC	(36:7e)	(36:7e)				C43 H73 O7 N1 P1	746.513	9.6396	0.00932809	1.15383	0.43528	0.138222	0.0444982	0.0751235	0.0838021	0.0816548	0.0765791	0.0764819	ug/mL
PC(19:0_18:1)+HCOO	PC(37:1)+HCOO	PC	(19:0_18:1)	(19:0)	(18:1)			C46 H89 O10 N1 P1	846.623	11.8705	0.018452	0.207526	0.156891	0.104607	0.000312229	0.00459717	0.00486011	0.000991375	0.000607102	0.000428949	ug/mL
PC(19:0_18:2)+HCOO	PC(37:2)+HCOO	PC	(19:0_18:2)	(19:0)	(18:2)			C46 H87 O10 N1 P1	844.607	10.8619	0.0320451	0.701846	0.54994	0.0546015	0.00293888	0.00131941	0.00610271	0.00351875	0.00269144	0.00106164	ug/mL
PC(37:2e)+HCOO	PC(37:2e)+HCOO	PC	(37:2e)	(37:2e)				C46 H89 O9 N1 P1	830.628	6.766	0.455174	0.816723	0.748631	0.0683675	0.00270566	0.00615779	0.0133471	0.0104147	0.00561533	0.00210983	ug/mL
PC(19:1_18:2)+HCOO	PC(37:3)+HCOO	PC	(19:1_18:2)	(19:1)	(18:2)			C46 H85 O10 N1 P1	842.592	9.92801	0.0259167	9.89385	3.89137e-05	0.118502	0.000185945	0.000489143	0.000482507	0.00379702	0.00407388	0.00358217	ug/mL
PC(17:0_20:4)+HCOO	PC(37:4)+HCOO	PC	(17:0_20:4)	(17:0)	(20:4)			C46 H83 O10 N1 P1	840.576	9.6863	0.312619	1.40309	0.393013	0.0367638	0.0014194	0.011686	0.0124739	0.0120442	0.0127568	0.0110889	ug/mL
PC(15:0_22:5)+HCOO	PC(37:5)+HCOO	PC	(15:0_22:5)	(15:0)	(22:5)			C46 H81 O10 N1 P1	838.56	10.302	0.601932	3.55936	0.227649	0.101057	0.00267447	0.000334734	0.000756673	0.00206025	0.00873381	0.00261005	ug/mL
PC(18:0_20:1)+HCOO	PC(38:1)+HCOO	PC	(18:0_20:1)	(18:0)	(20:1)			C47 H91 O10 N1 P1	860.639	12.3156	0.228041	3.71489	0.133809	0.108862	0.000516821	0.00103486	0.00172058	0.0053669	0.000984376	0.00580479	ug/mL
PC(18:0_20:2)+HCOO	PC(38:2)+HCOO	PC	(18:0_20:2)	(18:0)	(20:2)			C47 H89 O10 N1 P1	858.623	11.431	0.0109921	1.71834	0.0654884	0.115831	0.00523771	0.0121952	0.00855388	0.0171216	0.0121993	0.0153333	ug/mL
PC(18:0_20:3)+HCOO	PC(38:3)+HCOO	PC	(18:0_20:3)	(18:0)	(20:3)			C47 H87 O10 N1 P1	856.607	10.7197	0.0316065	2.55931	0.0015889	0.339474	0.0140796	0.0230794	0.0298087	0.0576993	0.0567924	0.0568994	ug/mL
CL(78:0)-2H	CL(78:0)-2H	CL	(78:0)	(78:0)				C87 H168 O17 P2	773.588	10.5217	0.0906426	1.12616	0.00469226	0.0582874	0.00872597	0.00863278	0.00839474	0.00966517	0.00995022	0.00938717	ug/mL
PC(18:1_20:3)+HCOO	PC(38:4)+HCOO	PC	(18:1_20:3)	(18:1)	(20:3)			C47 H85 O10 N1 P1	854.592	9.69345	0.279107	4.43803	0.00649005	0.233807	0.002204	0.00486433	0.00655066	0.0147582	0.0222235	0.0234597	ug/mL
PC(18:0_20:4)+HCOO	PC(38:4)+HCOO	PC	(18:0_20:4)	(18:0)	(20:4)			C47 H85 O10 N1 P1	854.592	10.2662	0.0301455	1.47987	0.0507136	0.276741	0.0713203	0.123445	0.129403	0.16244	0.153069	0.16422	ug/mL
PC(16:0e_22:4)+HCOO	PC(38:4e)+HCOO	PC	(16:0e_22:4)	(16:0e)	(22:4)			C47 H87 O9 N1 P1	840.612	10.6169	0.272777	1.10165	0.85376	0.0134828	0.000162075	0.00117265	0.00124779	0.000406114	0.00129977	0.00113914	ug/mL
PC(16:0_22:5)+HCOO	PC(38:5)+HCOO	PC	(16:0_22:5)	(16:0)	(22:5)			C47 H83 O10 N1 P1	852.576	9.30303	0.057336	1.51067	0.0563279	0.175143	0.0273838	0.0514648	0.0540933	0.0675069	0.0665222	0.0668023	ug/mL
PC(16:0e_22:5)+HCOO	PC(38:5e)+HCOO	PC	(16:0e_22:5)	(16:0e)	(22:5)			C47 H85 O9 N1 P1	838.597	10.0502	0.037275	2.15162	0.0853966	0.0646053	0.000779745	0.000918447	0.00345016	0.00359918	0.0037183	0.00375979	ug/mL
PC(18:2_20:4)+HCOO	PC(38:6)+HCOO	PC	(18:2_20:4)	(18:2)	(20:4)			C47 H81 O10 N1 P1	850.56	8.30309	0.0604318	1.0754	0.745551	0.0562558	0.00599359	0.0101136	0.0113528	0.0075504	0.0109591	0.0110211	ug/mL
PC(16:0_22:6)+HCOO	PC(38:6)+HCOO	PC	(16:0_22:6)	(16:0)	(22:6)			C47 H81 O10 N1 P1	850.56	8.79344	0.0267883	0.670891	0.172163	0.415455	0.0530368	0.104766	0.105647	0.0595943	0.0575179	0.0596338	ug/mL
CL(78:1)-2H	CL(78:1)-2H	CL	(78:1)	(78:1)				C87 H166 O17 P2	772.581	10.442	0.176016	0.976312	0.872807	0.040935	0.00310493	0.00241549	0.00313447	0.00337747	0.00281883	0.00225357	ug/mL
PC(16:0e_22:6)+HCOO	PC(38:6e)+HCOO	PC	(16:0e_22:6)	(16:0e)	(22:6)			C47 H83 O9 N1 P1	836.581	9.4708	0.122168	2.49394	0.388707	0.0509114	0.000596911	0.000583335	0.000546555	0.000541083	0.00321545	0.000550013	ug/mL
PC(16:1_22:6)+HCOO	PC(38:7)+HCOO	PC	(16:1_22:6)	(16:1)	(22:6)			C47 H79 O10 N1 P1	848.545	7.72906	0.054721	1.68427	0.174714	0.0285251	0.000679445	0.00149478	0.00111761	0.0020672	0.00238685	0.00109028	ug/mL
PC(16:1e_22:6)+HCOO	PC(38:7e)+HCOO	PC	(16:1e_22:6)	(16:1e)	(22:6)			C47 H81 O9 N1 P1	834.565	9.27259	0.00487079	0.117598	0.0221688	0.0983156	0.00129416	0.00308379	0.00206374	0.000128283	0.000308902	0.000320348	ug/mL
PC(38:8e)-CH3	PC(38:8e)-CH3	PC	(38:8e)	(38:8e)				C45 H75 O7 N1 P1	772.529	9.704	0.0473755	1.4589	0.0861713	0.0760456	0.00813313	0.0155773	0.0156546	0.0202445	0.0198658	0.0173192	ug/mL
PC(19:0_20:4)+HCOO	PC(39:4)+HCOO	PC	(19:0_20:4)	(19:0)	(20:4)			C48 H87 O10 N1 P1	868.607	10.821	0.231561	1.34915	0.112989	0.024388	0.00196128	0.00324959	0.0035235	0.00388764	0.00419247	0.00370388	ug/mL
PC(18:0_22:4)+HCOO	PC(40:4)+HCOO	PC	(18:0_22:4)	(18:0)	(22:4)			C49 H89 O10 N1 P1	882.623	11.065	0.0447547	1.3595	0.0227949	0.0203843	0.00115233	0.00121667	0.0013784	0.00152724	0.00188969	0.00167766	ug/mL
PC(18:0_22:5)+HCOO	PC(40:5)+HCOO	PC	(18:0_22:5)	(18:0)	(22:5)			C49 H87 O10 N1 P1	880.607	10.4188	0.0314988	1.60877	0.0240198	0.100394	0.00564582	0.00820716	0.00780424	0.0133162	0.0100183	0.0115072	ug/mL
PC(18:1_22:5)+HCOO	PC(40:6)+HCOO	PC	(18:1_22:5)	(18:1)	(22:5)			C49 H85 O10 N1 P1	878.592	9.26919	0.247816	1.04564	0.932514	0.0236565	0.00147475	0.00068464	0.00399803	0.00181189	0.00191166	0.00271488	ug/mL
PC(18:0_22:6)+HCOO	PC(40:6)+HCOO	PC	(18:0_22:6)	(18:0)	(22:6)			C49 H85 O10 N1 P1	878.592	9.94996	0.0182792	1.03949	0.841545	0.159328	0.0287387	0.0504365	0.0541129	0.0490929	0.0417825	0.0476765	ug/mL
PC(18:1_22:6)+HCOO	PC(40:7)+HCOO	PC	(18:1_22:6)	(18:1)	(22:6)			C49 H83 O10 N1 P1	876.576	8.90898	0.0463796	1.02297	0.914259	0.0785451	0.00704913	0.0124865	0.0147399	0.0119557	0.0113468	0.0117605	ug/mL
PC(18:2_22:6)+HCOO	PC(40:8)+HCOO	PC	(18:2_22:6)	(18:2)	(22:6)			C49 H81 O10 N1 P1	874.56	7.97799	0.0308523	0.544974	0.0505175	0.13794	0.00492309	0.00789342	0.00856554	0.00372585	0.0045527	0.0033741	ug/mL
PE(10:0_11:4)-H	PE(21:4)-H	PE	(10:0_11:4)	(10:0)	(11:4)			C26 H43 O8 N1 P1	528.273	1.511	0.0328135	0.486104	0.00269396	0.312579	0.032331	0.0312327	0.034763	0.0205552	0.0132979	0.0139439	ug/mL
PE(26:5)-H	PE(26:5)-H	PE	(26:5)	(26:5)				C31 H51 O8 N1 P1	596.336	1.485	0.339313	1.31265	0.254412	0.0183297	0.00427194	0.00210782	0.00329719	0.00348568	0.00497056	0.00424622	ug/mL
CL(64:6)-2H	CL(64:6)-2H	CL	(64:6)	(64:6)				C73 H128 O17 P2	669.432	4.03155	0.0425328	0.959555	0.740966	0.133533	0.0219581	0.0238574	0.0169935	0.0197077	0.0181685	0.0223924	ug/mL
CL(78:9)-2H	CL(78:9)-2H	CL	(78:9)	(78:9)				C87 H150 O17 P2	764.518	9.53093	0.0812595	1.98364	0.000992354	0.375679	0.0420606	0.0478586	0.0500251	0.0936398	0.100164	0.0837958	ug/mL
PE(16:0_14:0)-H	PE(30:0)-H	PE	(16:0_14:0)	(16:0)	(14:0)			C35 H69 O8 N1 P1	662.477	9.19776	0.0240151	1.57612	0.313333	0.15557	0.0451706	0.000522701	0.042057	0.0465831	0.041397	0.0503247	ug/mL
PE(16:1_14:0)-H	PE(30:1)-H	PE	(16:1_14:0)	(16:1)	(14:0)			C35 H67 O8 N1 P1	660.461	8.10408	0.0107292	0.836923	0.0112486	0.236524	0.0358364	0.035533	0.0337237	0.0304396	0.0303997	0.0271154	ug/mL
PE(17:1_14:0)-H	PE(31:1)-H	PE	(17:1_14:0)	(17:1)	(14:0)			C36 H69 O8 N1 P1	674.477	8.75933	0.388135	1.73944	0.00916891	0.0859656	0.00366284	0.00336282	0.00318602	0.00614437	0.00493884	0.0066794	ug/mL
PE(16:0_16:0)-H	PE(32:0)-H	PE	(16:0_16:0)	(16:0)	(16:0)			C37 H73 O8 N1 P1	690.508	10.387	0.0487207	5.92109	3.01489e-05	0.347871	0.00555805	0.00469615	0.0078515	0.0373105	0.0337411	0.0361539	ug/mL
PE(16:0_16:1)-H	PE(32:1)-H	PE	(16:0_16:1)	(16:0)	(16:1)			C37 H71 O8 N1 P1	688.492	9.36051	0.0348016	11.8872	4.47338e-06	1.08596	0.0284379	0.024006	0.0254216	0.308188	0.322928	0.294487	ug/mL
PE(16:1e_16:0)-H	PE(32:1e)-H	PE	(16:1e_16:0)	(16:1e)	(16:0)			C37 H73 O7 N1 P1	674.513	10.9937	0.0794052	5.60101	0.000383337	0.110169	0.000518644	0.000432854	0.00100971	0.0039967	0.00328966	0.00369837	ug/mL
PE(16:1_16:1)-H	PE(32:2)-H	PE	(16:1_16:1)	(16:1)	(16:1)			C37 H69 O8 N1 P1	686.477	8.27976	0.057989	34.6318	6.49975e-08	0.57324	0.00196521	0.00211606	0.00283204	0.080932	0.0784003	0.0800883	ug/mL
PE(16:1e_16:1)-H	PE(32:2e)-H	PE	(16:1e_16:1)	(16:1e)	(16:1)			C37 H71 O7 N1 P1	672.497	9.94731	0.0541295	3.9795	0.000285486	0.156263	0.00264052	0.00181367	0.0017977	0.00888057	0.00856985	0.00742901	ug/mL
PE(17:1_16:0)-H	PE(33:1)-H	PE	(17:1_16:0)	(17:1)	(16:0)			C38 H73 O8 N1 P1	702.508	10.1032	0.0373508	0.482379	0.000220209	0.561846	0.109035	0.101094	0.0956068	0.0513146	0.0464854	0.0496805	ug/mL
CL(79:4)-2H	CL(79:4)-2H	CL	(79:4)	(79:4)				C88 H162 O17 P2	776.565	10.8337	0.00427119	1.34633	0.0206388	0.0622621	0.0104517	0.0087125	0.00813326	0.0130332	0.0123573	0.011361	ug/mL
PE(17:1_16:1)-H	PE(33:2)-H	PE	(17:1_16:1)	(17:1)	(16:1)			C38 H71 O8 N1 P1	700.492	9.05886	0.010654	1.96738	0.00166171	0.142581	0.00593345	0.00840504	0.00726095	0.0153359	0.0136487	0.0135097	ug/mL
PE(18:0_16:0)-H	PE(34:0)-H	PE	(18:0_16:0)	(18:0)	(16:0)			C39 H77 O8 N1 P1	718.539	11.5297	0.0877922	4.16884	0.00406696	0.131549	0.00113266	0.00142868	0.00175523	0.00749043	0.0051511	0.00535358	ug/mL
PE(16:0_18:1)-H	PE(34:1)-H	PE	(16:0_18:1)	(16:0)	(18:1)			C39 H75 O8 N1 P1	716.524	10.4756	0.0542986	7.34864	5.34294e-07	1.06312	0.0457355	0.0418716	0.0420437	0.326617	0.311836	0.314304	ug/mL
PE(34:1e)-H	PE(34:1e)-H	PE	(34:1e)	(34:1e)				C39 H77 O7 N1 P1	702.544	11.299	0.365335	1.65276	0.565384	0.0393572	0.000440047	0.000489866	0.00101036	0.00224263	4.49033e-09	0.000964167	ug/mL
PE(34:1e)-H	PE(34:1e)-H	PE	(34:1e)	(34:1e)				C39 H77 O7 N1 P1	702.544	12.1303	0.361022	1.38935	0.728637	0.0381674	0.00180745	5.31411e-09	0.00101859	0.000420004	0.00297786	0.00052849	ug/mL
PE(16:1_18:1)-H	PE(34:2)-H	PE	(16:1_18:1)	(16:1)	(18:1)			C39 H73 O8 N1 P1	714.508	9.4367	0.0204717	8.11402	0.000443331	1.10453	0.0959789	0.0144242	0.0140642	0.327991	0.335529	0.34641	ug/mL
PE(17:1_17:1)-H	PE(34:2)-H	PE	(17:1_17:1)	(17:1)	(17:1)			C39 H73 O8 N1 P1	714.508	10.0789	0.327772	5.14077	0.46808	0.640912	0.0999449	0.00786636	0.00393324	0.00117786	0.00176021	0.571515	ug/mL
PE(16:1e_18:1)-H	PE(34:2e)-H	PE	(16:1e_18:1)	(16:1e)	(18:1)			C39 H75 O7 N1 P1	700.529	11.0919	0.0418698	1.93718	0.000758334	0.21197	0.0151551	0.0148929	0.0160443	0.028787	0.027764	0.032738	ug/mL
PE(16:1_18:2)-H	PE(34:3)-H	PE	(16:1_18:2)	(16:1)	(18:2)			C39 H71 O8 N1 P1	712.492	8.54455	0.075238	2.67956	1.02294e-05	0.291315	0.0135781	0.0132577	0.0147029	0.0361055	0.0367014	0.0384983	ug/mL
CL(79:6)-2H	CL(79:6)-2H	CL	(79:6)	(79:6)				C88 H158 O17 P2	774.549	10.1321	0.052955	6.51053	0.0114384	0.133101	0.000587241	0.00048692	0.00129182	0.00569728	0.00328489	0.00642163	ug/mL
PE(16:1e_18:2)-H	PE(34:3e)-H	PE	(16:1e_18:2)	(16:1e)	(18:2)			C39 H73 O7 N1 P1	698.513	10.18	0.0256524	1.18693	0.162182	0.0317849	0.010864	0.0106886	0.00956158	0.0137607	0.012916	0.0102535	ug/mL
PE(19:1_16:0)-H	PE(35:1)-H	PE	(19:1_16:0)	(19:1)	(16:0)			C40 H77 O8 N1 P1	730.539	11.2133	0.0279013	0.654312	0.00385217	0.156808	0.0111344	0.010641	0.0102352	0.00763253	0.00587621	0.0074362	ug/mL
PE(17:1_18:1)-H	PE(35:2)-H	PE	(17:1_18:1)	(17:1)	(18:1)			C40 H75 O8 N1 P1	728.524	10.1704	0.0495665	41.0381	2.43422e-05	0.325113	0.000542691	0.000786024	0.000546634	0.024759	0.0243145	0.0278873	ug/mL
PE(17:1_18:2)-H	PE(35:3)-H	PE	(17:1_18:2)	(17:1)	(18:2)			C40 H73 O8 N1 P1	726.508	9.32586	0.10991	1.02594	0.723037	0.0454799	0.00259418	0.00247633	0.0023402	0.00241361	0.00283566	0.00235368	ug/mL
PE(18:0_18:0)-H	PE(36:0)-H	PE	(18:0_18:0)	(18:0)	(18:0)			C41 H81 O8 N1 P1	746.571	12.5862	0.16571	0.961052	0.715687	0.0480095	0.00290612	0.0023699	0.00224277	0.0023016	0.00269534	0.002229	ug/mL
PE(18:0_18:1)-H	PE(36:1)-H	PE	(18:0_18:1)	(18:0)	(18:1)			C41 H79 O8 N1 P1	744.555	11.6318	0.0157983	2.84258	1.58205e-05	0.408401	0.0266968	0.0231026	0.0226865	0.0710289	0.0666628	0.0683559	ug/mL
PE(18:1_18:1)-H	PE(36:2)-H	PE	(18:1_18:1)	(18:1)	(18:1)			C41 H77 O8 N1 P1	742.539	9.29245	0.0647247	1.11955	0.210726	0.149049	0.0488963	0.0517045	0.0485822	0.05137	0.0633898	0.0522576	ug/mL
PE(18:1_18:1)-H	PE(36:2)-H	PE	(18:1_18:1)	(18:1)	(18:1)			C41 H77 O8 N1 P1	742.539	10.5299	0.0541755	9.8391	8.62269e-08	0.936812	0.0249035	0.023394	0.0233721	0.234248	0.231613	0.239303	ug/mL
PE(18:1e_18:1)-H	PE(36:2e)-H	PE	(18:1e_18:1)	(18:1e)	(18:1)			C41 H79 O7 N1 P1	728.56	12.1955	0.0627056	2.32912	0.00146108	0.141257	0.00495389	0.00466863	0.0038743	0.00909099	0.0110811	0.0112636	ug/mL
PE(18:1_18:2)-H	PE(36:3)-H	PE	(18:1_18:2)	(18:1)	(18:2)			C41 H75 O8 N1 P1	740.524	9.71719	0.0423441	1.5722	3.6319e-05	0.349101	0.0873473	0.0818635	0.0875446	0.131612	0.137002	0.135058	ug/mL
CL(79:6)-2H	CL(79:6)-2H	CL	(79:6)	(79:6)				C88 H158 O17 P2	774.549	10.7876	0.0481584	0.72054	6.8339e-05	0.213208	0.022158	0.0214391	0.0217228	0.0162635	0.0153984	0.0154036	ug/mL
PE(16:0_20:3)-H	PE(36:3)-H	PE	(16:0_20:3)	(16:0)	(20:3)			C41 H75 O8 N1 P1	740.524	10.2718	0.246592	0.605642	0.264965	0.579441	0.182266	0.168219	0.157055	0.156937	0.149897	0.000554257	ug/mL
PE(18:2e_18:1)-H	PE(36:3e)-H	PE	(18:2e_18:1)	(18:2e)	(18:1)			C41 H77 O7 N1 P1	726.544	11.1757	0.304931	2.76799	0.00323548	0.171513	0.00688881	0.00498387	0.00234764	0.0131313	0.0127984	0.0134319	ug/mL
PE(18:2_18:2)-H	PE(36:4)-H	PE	(18:2_18:2)	(18:2)	(18:2)			C41 H73 O8 N1 P1	738.508	8.81144	0.191291	0.633741	0.299147	0.106024	0.00595556	0.00634522	0.00493579	0.00297487	0.00106104	0.00688761	ug/mL
PE(16:0_20:4)-H	PE(36:4)-H	PE	(16:0_20:4)	(16:0)	(20:4)			C41 H73 O8 N1 P1	738.508	9.42101	0.0400543	2.5874	6.57919e-05	0.439724	0.0328025	0.0336272	0.0351661	0.0833242	0.0934778	0.0860672	ug/mL
PE(16:1e_20:3)-H	PE(36:4e)-H	PE	(16:1e_20:3)	(16:1e)	(20:3)			C41 H75 O7 N1 P1	724.529	10.3082	0.207246	0.188166	0.0501659	0.189954	0.00385347	0.011621	0.0116204	0.000628169	0.00225685	0.00221332	ug/mL
PE(36:4e)-H	PE(36:4e)-H	PE	(36:4e)	(36:4e)				C41 H75 O7 N1 P1	724.529	10.816	0.21692	0.660578	0.319584	0.0518517	0.000958451	0.00119276	0.0011296	0.000452603	0.0013586	0.000356031	ug/mL
PE(16:0_20:5)-H	PE(36:5)-H	PE	(16:0_20:5)	(16:0)	(20:5)			C41 H71 O8 N1 P1	736.492	8.45345	0.167526	3.7472	2.10714e-05	0.22853	0.0050302	0.005519	0.00418504	0.0191029	0.0185108	0.0175984	ug/mL
PE(16:1_20:4)-H	PE(36:5)-H	PE	(16:1_20:4)	(16:1)	(20:4)			C41 H71 O8 N1 P1	736.492	9.05538	0.166345	1.2184	0.802837	0.019912	0.000559986	0.00568796	0.000627911	0.00183614	0.00437792	0.00216348	ug/mL
PE(16:1e_20:4)-H	PE(36:5e)-H	PE	(16:1e_20:4)	(16:1e)	(20:4)			C41 H73 O7 N1 P1	722.513	9.96841	0.0524089	1.19914	0.00667395	0.14184	0.095906	0.0859142	0.0897396	0.109101	0.111569	0.104968	ug/mL
PE(16:1e_20:5)-H	PE(36:6e)-H	PE	(16:1e_20:5)	(16:1e)	(20:5)			C41 H71 O7 N1 P1	720.497	9.17485	0.11178	1.67964	0.0170902	0.0919153	0.00637193	0.00429141	0.0042731	0.00755784	0.00929566	0.00823427	ug/mL
CL(79:8)-2H	CL(79:8)-2H	CL	(79:8)	(79:8)				C88 H154 O17 P2	772.534	9.72961	0.00991898	1.29846	0.0241896	0.0585672	0.0188912	0.0201391	0.0179433	0.0247759	0.0271511	0.0220508	ug/mL
PE(19:1_18:1)-H	PE(37:2)-H	PE	(19:1_18:1)	(19:1)	(18:1)			C42 H79 O8 N1 P1	756.555	11.3135	0.118217	0.337552	6.451e-05	0.128411	0.00436635	0.00450648	0.0043312	0.00179131	0.00125611	0.00140962	ug/mL
PE(17:0_20:4)-H	PE(37:4)-H	PE	(17:0_20:4)	(17:0)	(20:4)			C42 H75 O8 N1 P1	752.524	10.0068	0.0890346	0.420421	0.178855	0.0644341	0.00226456	0.000651698	0.00266341	0.000677243	0.00124958	0.000418983	ug/mL
PE(18:0_20:1)-H	PE(38:1)-H	PE	(18:0_20:1)	(18:0)	(20:1)			C43 H83 O8 N1 P1	772.586	12.6239	0.064017	0.699128	0.502286	0.0516706	0.0030002	0.00346257	0.000578364	0.000961867	0.00186863	0.00209216	ug/mL
PE(20:1_18:1)-H	PE(38:2)-H	PE	(20:1_18:1)	(20:1)	(18:1)			C43 H81 O8 N1 P1	770.571	11.6588	0.0705256	0.825764	0.789678	0.0148082	0.002202	0.000452644	0.000347874	0.00104576	0.000748287	0.00068532	ug/mL
PE(18:0_20:3)-H	PE(38:3)-H	PE	(18:0_20:3)	(18:0)	(20:3)			C43 H79 O8 N1 P1	768.555	11.0783	0.00598214	2.76065	0.000268762	0.214458	0.00799926	0.00647781	0.00695366	0.0178484	0.0205434	0.020771	ug/mL
PE(16:0_22:4)-H	PE(38:4)-H	PE	(16:0_22:4)	(16:0)	(22:4)			C43 H77 O8 N1 P1	766.539	10.0575	0.0855169	5.71948	0.000290802	0.1699	0.000920624	0.00274246	0.00106007	0.00940411	0.00862443	0.00898543	ug/mL
PE(18:0_20:4)-H	PE(38:4)-H	PE	(18:0_20:4)	(18:0)	(20:4)			C43 H77 O8 N1 P1	766.539	10.5804	0.0540281	1.80237	1.12385e-05	0.46138	0.0906882	0.0845947	0.0887748	0.16215	0.158169	0.15561	ug/mL
PE(16:0e_22:4)-H	PE(38:4e)-H	PE	(16:0e_22:4)	(16:0e)	(22:4)			C43 H79 O7 N1 P1	752.56	11.0606	0.0298199	1.12273	0.749357	0.0382904	0.00284972	0.00200625	0.00240687	0.00426586	0.00140953	0.00247885	ug/mL
PE(38:4e)-H	PE(38:4e)-H	PE	(38:4e)	(38:4e)				C43 H79 O7 N1 P1	752.56	11.6369	0.292412	1.92173	0.0608631	0.0431206	0.00120861	0.00155209	0.000369693	0.00185932	0.00224748	0.00190897	ug/mL
PE(18:1_20:4)-H	PE(38:5)-H	PE	(18:1_20:4)	(18:1)	(20:4)			C43 H75 O8 N1 P1	764.524	9.54262	0.0822001	1.91764	0.0011454	0.364173	0.0437251	0.047572	0.0536137	0.0936512	0.0998457	0.0843895	ug/mL
PE(18:1e_20:4)-H	PE(38:5e)-H	PE	(18:1e_20:4)	(18:1e)	(20:4)			C43 H77 O7 N1 P1	750.544	11.1233	0.000766679	0.978208	0.490269	0.176081	0.033117	0.0307933	0.0331554	0.0310083	0.0326432	0.031299	ug/mL
PE(18:2_20:4)-H	PE(38:6)-H	PE	(18:2_20:4)	(18:2)	(20:4)			C43 H73 O8 N1 P1	762.508	8.61319	0.672186	0.826016	0.699291	0.0430842	0.000646043	0.00271598	0.00171659	0.00122454	0.00212967	0.000840807	ug/mL
PE(16:0_22:6)-H	PE(38:6)-H	PE	(16:0_22:6)	(16:0)	(22:6)			C43 H73 O8 N1 P1	762.508	9.10343	0.0747042	1.56573	0.00020315	0.310499	0.071883	0.0642801	0.0708219	0.110834	0.10869	0.10456	ug/mL
PE(18:2e_20:4)-H	PE(38:6e)-H	PE	(18:2e_20:4)	(18:2e)	(20:4)			C43 H75 O7 N1 P1	748.529	9.9334	0.00902451	1.70526	6.94759e-05	0.273563	0.0398047	0.0348834	0.0366646	0.0643581	0.0626244	0.0629028	ug/mL
PE(16:1e_22:5)-H	PE(38:6e)-H	PE	(16:1e_22:5)	(16:1e)	(22:5)			C43 H75 O7 N1 P1	748.529	10.4105	0.0356616	1.00586	0.981455	0.0527763	0.00470536	0.00364633	0.00314817	0.00417286	0.00236677	0.00502765	ug/mL
PE(16:1_22:6)-H	PE(38:7)-H	PE	(16:1_22:6)	(16:1)	(22:6)			C43 H71 O8 N1 P1	760.492	8.02391	0.131238	2.16818	0.000873758	0.163482	0.00560564	0.00760858	0.00867098	0.0159013	0.0163324	0.0152173	ug/mL
PE(16:1_22:6)-H	PE(38:7)-H	PE	(16:1_22:6)	(16:1)	(22:6)			C43 H71 O8 N1 P1	760.492	8.694	0.372366	0.973032	0.922781	0.057929	0.00323118	0.00314752	0.00307521	0.00389612	0.00142163	0.00388121	ug/mL
PE(16:1e_22:6)-H	PE(38:7e)-H	PE	(16:1e_22:6)	(16:1e)	(22:6)			C43 H73 O7 N1 P1	746.513	9.63183	0.0611208	1.00939	0.745754	0.286379	0.101964	0.0960865	0.0951272	0.0981578	0.101545	0.0962296	ug/mL
CL(81:11)-2H	CL(81:11)-2H	CL	(81:11)	(81:11)				C90 H152 O17 P2	783.526	13.5241	0.0624047	1.11939	0.819137	0.0486272	0.000711268	0.0183865	0.0172673	0.0110585	0.016475	0.0131731	ug/mL
PE(18:0_22:4)-H	PE(40:4)-H	PE	(18:0_22:4)	(18:0)	(22:4)			C45 H81 O8 N1 P1	794.571	11.3619	0.0336094	1.49099	0.0270456	0.0973122	0.0106084	0.0101024	0.00726801	0.0149935	0.0122287	0.0144939	ug/mL
PE(18:0_22:5)-H	PE(40:5)-H	PE	(18:0_22:5)	(18:0)	(22:5)			C45 H79 O8 N1 P1	792.555	10.6735	0.0231924	1.74453	0.0012814	0.151645	0.0099781	0.0116969	0.0113677	0.019873	0.0174922	0.0202788	ug/mL
PE(40:5e)-H	PE(40:5e)-H	PE	(40:5e)	(40:5e)				C45 H81 O7 N1 P1	778.576	12.0368	0.18944	3.66444	0.225177	0.0902138	0.00176635	0.00122795	0.0015387	1.26952e-08	0.00909106	0.00751986	ug/mL
PE(18:0_22:6)-H	PE(40:6)-H	PE	(18:0_22:6)	(18:0)	(22:6)			C45 H77 O8 N1 P1	790.539	10.2573	0.0279632	1.04071	0.172156	0.259188	0.0938877	0.0974558	0.0979894	0.10416	0.0974608	0.0994911	ug/mL
PE(18:1e_22:5)-H	PE(40:6e)-H	PE	(18:1e_22:5)	(18:1e)	(22:5)			C45 H79 O7 N1 P1	776.56	11.1195	0.0217309	1.67716	0.00210213	0.095718	0.00555798	0.00490732	0.00473674	0.00928803	0.00832761	0.00788066	ug/mL
PE(40:6e)-H	PE(40:6e)-H	PE	(40:6e)	(40:6e)				C45 H79 O7 N1 P1	776.56	11.537	0.903983	2.14336	0.00491615	0.120094	0.00398301	0.00288157	0.00510499	0.00949516	0.00834542	0.00781451	ug/mL
PE(18:1_22:6)-H	PE(40:7)-H	PE	(18:1_22:6)	(18:1)	(22:6)			C45 H75 O8 N1 P1	788.524	9.21747	0.00927036	1.16604	0.0251379	0.134755	0.0641805	0.0560424	0.0566239	0.0689355	0.0669157	0.0703592	ug/mL
PE(40:7e)-H	PE(40:7e)-H	PE	(40:7e)	(40:7e)				C45 H77 O7 N1 P1	774.544	10.1096	0.052955	6.51053	0.0114384	0.133101	0.000587241	0.00048692	0.00129182	0.00569728	0.00328489	0.00642163	ug/mL
PE(18:1e_22:6)-H	PE(40:7e)-H	PE	(18:1e_22:6)	(18:1e)	(22:6)			C45 H77 O7 N1 P1	774.544	10.7852	0.0481584	0.72054	6.8339e-05	0.213208	0.022158	0.0214391	0.0217228	0.0162635	0.0153984	0.0154036	ug/mL
PE(18:2_22:6)-H	PE(40:8)-H	PE	(18:2_22:6)	(18:2)	(22:6)			C45 H73 O8 N1 P1	786.508	8.27876	0.0964154	0.87636	0.152012	0.120675	0.0124704	0.0104144	0.0113219	0.00919018	0.00978887	0.0109983	ug/mL
CL(81:13)-2H	CL(81:13)-2H	CL	(81:13)	(81:13)				C90 H148 O17 P2	781.51	12.5322	0.124809	21.5042	0.000121216	0.275748	0.00157482	0.0005285	0.00054805	0.0172856	0.0212503	0.0184796	ug/mL
PE(18:2e_22:6)-H	PE(40:8e)-H	PE	(18:2e_22:6)	(18:2e)	(22:6)			C45 H75 O7 N1 P1	772.529	9.72934	0.0123843	1.2998	0.025242	0.0585551	0.0189135	0.0201605	0.01796	0.0247853	0.0272819	0.0220653	ug/mL
PE(42:7e)-H	PE(42:7e)-H	PE	(42:7e)	(42:7e)				C47 H81 O7 N1 P1	802.576	11.896	0.126941	0.930034	0.940374	0.0482065	0.000658614	0.00399095	0.000799201	0.000546322	0.00402496	0.000496254	ug/mL
PG(11:0_16:0)-H	PG(27:0)-H	PG	(11:0_16:0)	(11:0)	(16:0)			C33 H64 O10 N0 P1	651.424	4.02496	0.0380745	0.765168	0.21109	0.207126	0.0243321	0.0260181	0.0246014	0.022485	0.0113221	0.0235435	ug/mL
PG(29:1e)-H	PG(29:1e)-H	PG	(29:1e)	(29:1e)				C35 H68 O9 N0 P1	663.461	8.70697	0.0352702	2.26863	5.57876e-05	0.243454	0.0140204	0.0127359	0.0137947	0.029435	0.0302255	0.0323349	ug/mL
PG(16:0_14:0)-H	PG(30:0)-H	PG	(16:0_14:0)	(16:0)	(14:0)			C36 H70 O10 N0 P1	693.471	7.92355	0.0412417	0.934187	0.60439	0.117083	0.0138568	0.0126664	0.0164612	0.0150264	0.0109298	0.0141993	ug/mL
PG(16:1_14:0)-H	PG(30:1)-H	PG	(16:1_14:0)	(16:1)	(14:0)			C36 H68 O10 N0 P1	691.456	6.79804	0.0846398	0.246907	3.59324e-05	0.258345	0.0159317	0.0154849	0.0172094	0.00462943	0.00360686	0.0037698	ug/mL
PG(30:4)-H	PG(30:4)-H	PG	(30:4)	(30:4)				C36 H62 O10 N0 P1	685.409	4.03976	0.0442085	0.933806	0.620663	0.121003	0.0145914	0.0149676	0.0130888	0.0153048	0.00998318	0.0145367	ug/mL
CL(81:15)-2H	CL(81:15)-2H	CL	(81:15)	(81:15)				C90 H144 O17 P2	779.494	11.6579	0.0161462	2.68032	0.0178456	0.207508	0.010234	0.00120461	0.0122966	0.0204558	0.0215741	0.0215881	ug/mL
PG(18:0_13:0)-H	PG(31:0)-H	PG	(18:0_13:0)	(18:0)	(13:0)			C37 H72 O10 N0 P1	707.487	5.98728	0.122864	0.704971	0.166195	0.176837	0.015612	0.0189571	0.0142249	0.0132951	0.00658364	0.0145196	ug/mL
PG(16:0_16:0)-H	PG(32:0)-H	PG	(16:0_16:0)	(16:0)	(16:0)			C38 H74 O10 N0 P1	721.503	9.13149	0.00360992	0.433977	0.00148181	0.328154	0.0371243	0.0298039	0.0347104	0.0160909	0.0122966	0.0157213	ug/mL
PG(32:1)-H	PG(32:1)-H	PG	(32:1)	(32:1)				C38 H72 O10 N0 P1	719.487	5.986	0.00912703	0.858378	0.0928453	0.185795	0.0245073	0.0239183	0.0255702	0.0223029	0.0181745	0.0230391	ug/mL
PG(16:0_16:1)-H	PG(32:1)-H	PG	(16:0_16:1)	(16:0)	(16:1)			C38 H72 O10 N0 P1	719.487	8.08895	0.0265454	0.489549	7.36938e-06	0.567294	0.106041	0.101407	0.104856	0.0520983	0.0487637	0.0520257	ug/mL
PG(16:1_16:1)-H	PG(32:2)-H	PG	(16:1_16:1)	(16:1)	(16:1)			C38 H70 O10 N0 P1	717.471	7.03563	0.0280317	0.141375	7.04891e-06	0.568711	0.0731133	0.0670968	0.0720103	0.0113685	0.0087027	0.00993149	ug/mL
PG(18:2_14:1)-H	PG(32:3)-H	PG	(18:2_14:1)	(18:2)	(14:1)			C38 H68 O10 N0 P1	715.456	5.93575	0.182492	0.194649	0.000695677	0.442697	0.045375	0.0440368	0.0457054	0.0120329	0.0130749	0.00119257	ug/mL
PG(17:1_16:0)-H	PG(33:1)-H	PG	(17:1_16:0)	(17:1)	(16:0)			C39 H74 O10 N0 P1	733.503	8.82927	0.123296	0.295478	0.000105308	0.197633	0.0104125	0.00955172	0.0100333	0.0025123	0.00262817	0.00372315	ug/mL
CL(81:17)-2H	CL(81:17)-2H	CL	(81:17)	(81:17)				C90 H140 O17 P2	777.479	10.7584	0.0639926	0.894923	0.798038	0.0348708	0.0011499	0.00322386	0.00110835	0.00176954	0.00161862	0.0015179	ug/mL
PG(18:0_16:0)-H	PG(34:0)-H	PG	(18:0_16:0)	(18:0)	(16:0)			C40 H78 O10 N0 P1	749.534	10.2186	0.221819	2.5043	0.229901	0.0997597	0.00410412	0.00390496	0.00437471	0.00193034	0.0123771	0.0167053	ug/mL
PG(16:0_18:1)-H	PG(34:1)-H	PG	(16:0_18:1)	(16:0)	(18:1)			C40 H76 O10 N0 P1	747.518	9.19634	0.029805	0.329091	1.84955e-05	1.11447	0.344641	0.315593	0.329334	0.111125	0.100681	0.113852	ug/mL
PG(16:1_18:1)-H	PG(34:2)-H	PG	(16:1_18:1)	(16:1)	(18:1)			C40 H74 O10 N0 P1	745.503	8.19629	0.00579467	0.606982	0.386937	0.33039	0.176867	0.0482123	0.0697073	0.0574189	0.0596683	0.0618429	ug/mL
PG(16:1_18:2)-H	PG(34:3)-H	PG	(16:1_18:2)	(16:1)	(18:2)			C40 H72 O10 N0 P1	743.487	7.28225	0.0613883	0.0358229	9.09899e-05	0.873667	0.165614	0.155197	0.134479	0.00466835	0.00447813	0.00716335	ug/mL
PG(16:1_18:3)-H	PG(34:4)-H	PG	(16:1_18:3)	(16:1)	(18:3)			C40 H70 O10 N0 P1	741.471	6.02098	0.0051897	0.924627	0.488826	0.127263	0.0135586	0.0171456	0.0138193	0.0147032	0.0119078	0.0145566	ug/mL
PG(20:2_14:2)-H	PG(34:4)-H	PG	(20:2_14:2)	(20:2)	(14:2)			C40 H70 O10 N0 P1	741.471	8.6996	0.0504491	2.8276	0.00129899	0.239083	0.00772652	0.00873158	0.0100217	0.0215211	0.0280526	0.0253005	ug/mL
PG(19:1_16:0)-H	PG(35:1)-H	PG	(19:1_16:0)	(19:1)	(16:0)			C41 H78 O10 N0 P1	761.534	9.9449	0.00415289	0.0272444	1.14036e-07	0.51893	0.0537784	0.0518093	0.0528406	0.0017617	0.00148617	0.00106842	ug/mL
PG(17:1_18:1)-H	PG(35:2)-H	PG	(17:1_18:1)	(17:1)	(18:1)			C41 H76 O10 N0 P1	759.518	8.95693	0.111994	0.240985	0.00252651	0.248748	0.0145897	0.0143261	0.0146124	0.00172194	0.00675537	0.00201231	ug/mL
PG(18:0_18:1)-H	PG(36:1)-H	PG	(18:0_18:1)	(18:0)	(18:1)			C42 H80 O10 N0 P1	775.549	10.2953	0.0117456	0.154597	0.00014217	0.253538	0.0160366	0.0131461	0.0140487	0.00210492	0.00222001	0.00235851	ug/mL
PG(18:1_18:1)-H	PG(36:2)-H	PG	(18:1_18:1)	(18:1)	(18:1)			C42 H78 O10 N0 P1	773.534	9.26222	0.0285421	1.04647	0.429552	0.205005	0.0743837	0.065041	0.0660847	0.07171	0.0680374	0.0753112	ug/mL
CL(65:11)-2H	CL(65:11)-2H	CL	(65:11)	(65:11)				C74 H120 O17 P2	671.401	10.3332	0.0748876	3.69533	0.00201294	0.157591	0.00292709	0.00152225	0.0028078	0.00753542	0.0102755	0.00900661	ug/mL
CL(81:17)-2H	CL(81:17)-2H	CL	(81:17)	(81:17)				C90 H140 O17 P2	777.479	11.3298	0.259687	0.888946	0.113279	0.148274	0.0177922	0.0162122	0.0152964	0.0147082	0.015477	0.0136405	ug/mL
PG(18:1_18:2)-H	PG(36:3)-H	PG	(18:1_18:2)	(18:1)	(18:2)			C42 H76 O10 N0 P1	771.518	7.957	0.109368	1.24623	0.603027	0.0224094	0.000983377	0.000746426	0.000790763	0.000525909	0.00173708	0.000878211	ug/mL
PG(18:1_18:2)-H	PG(36:3)-H	PG	(18:1_18:2)	(18:1)	(18:2)			C42 H76 O10 N0 P1	771.518	8.46336	0.0185983	0.26279	2.87773e-05	0.384347	0.0386776	0.0358074	0.0345439	0.00936746	0.00915352	0.0101307	ug/mL
PG(18:2_18:2)-H	PG(36:4)-H	PG	(18:2_18:2)	(18:2)	(18:2)			C42 H74 O10 N0 P1	769.503	7.5734	0.11486	0.15311	1.21619e-05	0.526962	0.0590289	0.0589769	0.0647174	0.0089135	0.0101683	0.00889506	ug/mL
PG(19:1_18:1)-H	PG(37:2)-H	PG	(19:1_18:1)	(19:1)	(18:1)			C43 H80 O10 N0 P1	787.549	10.0208	0.226893	0.46463	0.0250396	0.16059	0.0109833	0.00864635	0.00686882	0.00458185	0.00489788	0.00283222	ug/mL
PG(37:6)-H	PG(37:6)-H	PG	(37:6)	(37:6)				C43 H72 O10 N0 P1	779.487	11.651	0.0155646	6.64317	0.000192065	0.221086	0.00377278	0.00078171	0.00173454	0.0139874	0.013607	0.0141846	ug/mL
PG(45:4)-H	PG(45:4)-H	PG	(45:4)	(45:4)				C51 H92 O10 N0 P1	895.643	4.02142	0.0584717	0.761322	0.218666	0.14869	0.0111522	0.0138095	0.014427	0.0127999	0.00637119	0.0108164	ug/mL
PG(47:0)-H	PG(47:0)-H	PG	(47:0)	(47:0)				C53 H104 O10 N0 P1	931.737	16.5315	0.0980621	2.67162	0.000241699	0.170888	0.00504831	0.00432852	0.0048218	0.0136121	0.0115443	0.0127769	ug/mL
PG(51:4)-H	PG(51:4)-H	PG	(51:4)	(51:4)				C57 H104 O10 N0 P1	979.737	5.98794	0.0589126	0.6399	0.0865748	0.179653	0.0131785	0.017746	0.0124991	0.0097148	0.00627086	0.0118011	ug/mL
PI(26:0)-H	PI(26:0)-H	PI	(26:0)	(26:0)				C35 H66 O13 N0 P1	725.425	1.353	0.0231546	1.01648	0.924624	0.262655	0.102715	0.0982903	0.0942912	0.103979	0.125468	0.0707177	ug/mL
PI(16:0_16:0)-H	PI(32:0)-H	PI	(16:0_16:0)	(16:0)	(16:0)			C41 H78 O13 N0 P1	809.519	8.79194	0.0936574	0.363912	0.102114	0.233477	0.0111268	0.0270187	0.0130815	0.00483084	0.00855276	0.00525851	ug/mL
PI(32:5)-H	PI(32:5)-H	PI	(32:5)	(32:5)				C41 H68 O13 N0 P1	799.44	8.687	0.0961376	2.52645	0.000220867	0.271729	0.0149173	0.0121332	0.0129298	0.0321444	0.0364035	0.0324603	ug/mL
PI(18:0_16:0)-H	PI(34:0)-H	PI	(18:0_16:0)	(18:0)	(16:0)			C43 H82 O13 N0 P1	837.55	9.91108	0.0702717	1.00676	0.98918	0.0369589	0.00219785	0.00383912	0.000811581	0.00281874	0.00107353	0.00300257	ug/mL
PI(16:0_18:1)-H	PI(34:1)-H	PI	(16:0_18:1)	(16:0)	(18:1)			C43 H80 O13 N0 P1	835.534	9.02477	0.0907139	1.51085	0.0359836	0.191478	0.0255742	0.0278994	0.0327134	0.0460081	0.0351319	0.0490756	ug/mL
PI(16:0_18:2)-H	PI(34:2)-H	PI	(16:0_18:2)	(16:0)	(18:2)			C43 H78 O13 N0 P1	833.519	8.02935	0.0126397	1.21536	0.746016	0.048232	0.00630263	0.00482317	0.00166069	0.00125495	0.00909296	0.0051923	ug/mL
PI(36:0)-H	PI(36:0)-H	PI	(36:0)	(36:0)				C45 H86 O13 N0 P1	865.581	10.8779	0.404186	1.04602	0.672859	0.0342071	0.00145023	0.00144405	0.00137974	0.00135969	0.00177472	0.0013363	ug/mL
PI(18:0_18:1)-H	PI(36:1)-H	PI	(18:0_18:1)	(18:0)	(18:1)			C45 H84 O13 N0 P1	863.566	10.0551	0.180929	0.963721	0.945083	0.0449917	0.00258295	0.00249428	0.00261906	0.003211	0.00420607	3.30757e-09	ug/mL
PI(18:1_18:1)-H	PI(36:2)-H	PI	(18:1_18:1)	(18:1)	(18:1)			C45 H82 O13 N0 P1	861.55	9.06514	0.432643	0.307216	0.403635	0.166537	0.00295237	0.00524988	0.0326436	1.0607e-08	0.0108153	0.00173314	ug/mL
PI(18:1_18:2)-H	PI(36:3)-H	PI	(18:1_18:2)	(18:1)	(18:2)			C45 H80 O13 N0 P1	859.534	8.19004	0.140822	2.45292	0.0235784	0.175814	0.00529681	0.00776296	0.00763946	0.0165296	0.0217842	0.0124598	ug/mL
PI(16:0_20:4)-H	PI(36:4)-H	PI	(16:0_20:4)	(16:0)	(20:4)			C45 H78 O13 N0 P1	857.519	7.86825	0.0476673	1.66041	0.0683717	0.179073	0.0223343	0.0224536	0.0207076	0.0354629	0.0466513	0.0266352	ug/mL
PI(36:5e)-H	PI(36:5e)-H	PI	(36:5e)	(36:5e)				C45 H78 O12 N0 P1	841.524	9.271	0.138865	1.32432	0.220219	0.0633776	0.00494559	0.00623855	0.00866122	0.0105048	0.00704439	0.00873233	ug/mL
PI(17:0_20:4)-H	PI(37:4)-H	PI	(17:0_20:4)	(17:0)	(20:4)			C46 H80 O13 N0 P1	871.534	8.47848	0.382661	0.797421	0.793212	0.0487423	2.24489e-09	0.00408983	0.00228296	1.38895e-08	0.00339122	0.00169057	ug/mL
PI(18:0_20:3)-H	PI(38:3)-H	PI	(18:0_20:3)	(18:0)	(20:3)			C47 H84 O13 N0 P1	887.566	9.78192	0.0141819	2.25253	0.0277727	0.132125	0.00403111	0.00553726	0.00450046	0.0102704	0.0136082	0.00781191	ug/mL
PI(18:0_20:4)-H	PI(38:4)-H	PI	(18:0_20:4)	(18:0)	(20:4)			C47 H82 O13 N0 P1	885.55	9.04583	0.0388405	0.0360238	4.09968e-06	1.02067	0.20091	0.213152	0.197494	0.00130588	0.0113122	0.00941253	ug/mL
PI(18:1_20:4)-H	PI(38:5)-H	PI	(18:1_20:4)	(18:1)	(20:4)			C47 H80 O13 N0 P1	883.534	8.00532	0.00839372	1.54164	0.093545	0.154893	0.0251942	0.0259376	0.0270442	0.0392807	0.0517093	0.0295293	ug/mL
CL(82:0)-2H	CL(82:0)-2H	CL	(82:0)	(82:0)				C91 H176 O17 P2	801.62	10.23	0.0630347	4.39893	0.000149306	0.291109	0.00709886	0.00707537	0.00499866	0.0258474	0.0278768	0.030616	ug/mL
PI(38:6e)-H	PI(38:6e)-H	PI	(38:6e)	(38:6e)				C47 H80 O12 N0 P1	867.539	1.263	0.0469856	1.12227	0.402577	0.479034	0.739881	0.750422	0.759496	0.843056	1.01043	0.671398	ug/mL
PI(40:3)-H	PI(40:3)-H	PI	(40:3)	(40:3)				C49 H88 O13 N0 P1	915.597	6.42142	0.0289292	0.515805	0.294812	0.406571	0.0640364	0.139972	0.0364658	0.0492417	0.0513674	0.0234286	ug/mL
PI(40:3)-H	PI(40:3)-H	PI	(40:3)	(40:3)				C49 H88 O13 N0 P1	915.597	8.80785	0.185465	0.739979	0.430561	0.203788	0.026376	0.0424546	0.0186137	0.0255139	0.0276661	0.011527	ug/mL
PI(20:2_20:2)-H	PI(40:4)-H	PI	(20:2_20:2)	(20:2)	(20:2)			C49 H86 O13 N0 P1	913.581	6.378	0.0128056	0.597781	0.400186	0.3623	0.0470599	0.126956	0.0393329	0.0386166	0.064704	0.0242153	ug/mL
PIP(4:0_6:0)-H	PIP(10:0)-H	PIP	(4:0_6:0)	(4:0)	(6:0)			C19 H35 O16 N0 P2	581.141	2.65604	0.173617	0.820601	0.372002	0.217522	0.038562	0.0436709	0.0288155	0.0384891	0.0213394	0.031298	ug/mL
PIP3(20:4)-H	PIP3(20:4)-H	PIP3	(20:4)	(20:4)				C29 H49 O22 N0 P4	873.167	7.21	0.0467204	0.734301	0.0799752	0.574073	0.169225	0.199218	0.162639	0.158121	0.100254	0.131601	ug/mL
PS(26:0)-H	PS(26:0)-H	PS	(26:0)	(26:0)				C32 H61 O10 N1 P1	650.404	1.73791	0.125779	0.515553	0.175211	1.08799	0.500854	0.459865	0.70285	0.574112	0.114752	0.168794	ug/mL
CL(82:10)-2H	CL(82:10)-2H	CL	(82:10)	(82:10)				C91 H156 O17 P2	791.541	13.648	0.0375683	4.91762	0.00274575	0.13557	0.00169146	0.000645985	0.00132703	0.00469131	0.00661736	0.00671181	ug/mL
PS(26:0)-H	PS(26:0)-H	PS	(26:0)	(26:0)				C32 H61 O10 N1 P1	650.404	7.68841	0.0308265	0.399358	0.15026	0.683741	0.159752	0.139088	0.276392	0.174011	0.0257208	0.0299916	ug/mL
PS(27:0)-H	PS(27:0)-H	PS	(27:0)	(27:0)				C33 H63 O10 N1 P1	664.42	2.02321	0.0352779	0.84346	0.622539	0.313665	0.0995141	0.119723	0.143723	0.158627	0.10381	0.0437047	ug/mL
PS(29:0)-H	PS(29:0)-H	PS	(29:0)	(29:0)				C35 H67 O10 N1 P1	692.451	2.883	0.0358276	0.861558	0.750189	0.207083	0.0578581	0.0649001	0.0883639	0.113376	0.0445434	0.0239745	ug/mL
PS(32:2)-H	PS(32:2)-H	PS	(32:2)	(32:2)				C38 H69 O10 N1 P1	730.466	9.20216	0.0509554	0.787295	0.421068	0.176904	0.0355526	0.0301946	0.0231984	0.0350436	0.0202588	0.014724	ug/mL
PS(32:2e)-H	PS(32:2e)-H	PS	(32:2e)	(32:2e)				C38 H71 O9 N1 P1	716.487	8.093	0.161093	0.809243	0.629669	0.123921	0.0128895	0.00902634	0.00700669	0.00513849	0.0139373	0.00432951	ug/mL
PS(16:0_18:1)-H	PS(34:1)-H	PS	(16:0_18:1)	(16:0)	(18:1)			C40 H75 O10 N1 P1	760.513	9.32062	0.227675	0.664083	0.572005	0.240032	0.00436121	0.0608188	0.0524054	0.0306906	0.0444906	0.00290529	ug/mL
PS(34:3)-H	PS(34:3)-H	PS	(34:3)	(34:3)				C40 H71 O10 N1 P1	756.482	9.36458	0.026723	0.958575	0.938583	0.351212	0.0143604	0.406564	0.323264	0.243229	0.301316	0.168816	ug/mL
PS(34:3e)-H	PS(34:3e)-H	PS	(34:3e)	(34:3e)				C40 H73 O9 N1 P1	742.503	8.38127	0.245538	3.0704	0.120565	0.192792	0.00882911	0.00400743	0.00803044	0.0330946	0.022613	0.00836237	ug/mL
PS(34:4)-H	PS(34:4)-H	PS	(34:4)	(34:4)				C40 H69 O10 N1 P1	754.466	8.27248	0.281085	1.13712	0.741882	0.147324	0.0329693	0.0329537	0.0261043	0.0314856	0.0566182	0.016542	ug/mL
PS(35:3)-H	PS(35:3)-H	PS	(35:3)	(35:3)				C41 H73 O10 N1 P1	770.498	10.1175	0.0620813	0.511545	0.0327146	0.435335	0.0769209	0.0704357	0.056095	0.0431936	0.0427896	0.0180915	ug/mL
PS(18:0_18:1)-H	PS(36:1)-H	PS	(18:0_18:1)	(18:0)	(18:1)			C42 H79 O10 N1 P1	788.545	10.4239	0.0566009	9.43512	7.31512e-05	0.785454	0.00721816	0.0249952	0.0220524	0.156317	0.176629	0.179058	ug/mL
PS(18:0_18:2)-H	PS(36:2)-H	PS	(18:0_18:2)	(18:0)	(18:2)			C42 H77 O10 N1 P1	786.529	9.54971	0.655865	6.75209	0.0129783	0.59275	0.016493	0.0204127	0.0130372	0.0832455	0.0976728	0.156301	ug/mL
PS(18:0_18:2)-H	PS(36:2)-H	PS	(18:0_18:2)	(18:0)	(18:2)			C42 H77 O10 N1 P1	786.529	10.0716	0.997226	0.223814	0.206925	0.249917	0.00840519	0.0407139	0.0112363	0.00449752	0.0027429	0.00626798	ug/mL
PS(36:3)-H	PS(36:3)-H	PS	(36:3)	(36:3)				C42 H75 O10 N1 P1	784.513	10.4854	0.0302318	10.7292	0.00345153	1.00889	0.0265053	0.0268401	0.0243372	0.273222	0.350434	0.209817	ug/mL
PS(18:2_18:2)-H	PS(36:4)-H	PS	(18:2_18:2)	(18:2)	(18:2)			C42 H73 O10 N1 P1	782.498	9.43448	0.051561	12.3876	0.00256668	1.01412	0.0306369	0.0100387	0.0255336	0.281994	0.33263	0.205552	ug/mL
PS(36:4e)-H	PS(36:4e)-H	PS	(36:4e)	(36:4e)				C42 H75 O9 N1 P1	768.518	8.494	0.0890487	0.835491	0.634585	0.157891	0.0251739	0.0195056	0.0144306	0.0171638	0.0256099	0.0066124	ug/mL
PS(36:4e)-H	PS(36:4e)-H	PS	(36:4e)	(36:4e)				C42 H75 O9 N1 P1	768.518	11.0917	0.0497592	0.846246	0.769058	0.0895625	0.0436243	0.00142773	0.0354617	0.0248667	0.0252346	0.0180331	ug/mL
PS(36:5)-H	PS(36:5)-H	PS	(36:5)	(36:5)				C42 H71 O10 N1 P1	780.482	8.52	0.191479	1.53598	0.389401	0.0627581	0.00703522	5.35661e-08	0.0104693	0.010966	0.00774616	0.00817447	ug/mL
CL(83:6)-2H	CL(83:6)-2H	CL	(83:6)	(83:6)				C92 H166 O17 P2	802.581	11.8863	0.126941	0.930034	0.940374	0.0482065	0.000658614	0.00399095	0.000799201	0.000546322	0.00402496	0.000496254	ug/mL
PS(37:4)-H	PS(37:4)-H	PS	(37:4)	(37:4)				C43 H75 O10 N1 P1	796.513	10.1862	0.226299	0.648695	0.36594	0.249785	0.0327629	0.0269175	0.0208328	0.0137236	0.0337848	0.0047201	ug/mL
PS(18:0_20:3)-H	PS(38:3)-H	PS	(18:0_20:3)	(18:0)	(20:3)			C44 H79 O10 N1 P1	812.545	9.89853	0.102738	2.31224	0.215329	0.211337	0.00429787	0.0795303	0.00286506	0.0573548	0.0735621	0.0695385	ug/mL
PS(38:3)-H	PS(38:3)-H	PS	(38:3)	(38:3)				C44 H79 O10 N1 P1	812.545	11.6322	0.0428234	6.74983	0.00994072	0.434106	0.0081231	0.00604002	0.0111961	0.0578681	0.0747057	0.0385968	ug/mL
PS(18:0_20:4)-H	PS(38:4)-H	PS	(18:0_20:4)	(18:0)	(20:4)			C44 H77 O10 N1 P1	810.529	9.35274	0.0473751	8.13155	0.00236774	0.940022	0.0510746	0.0138702	0.0263828	0.306618	0.223615	0.212402	ug/mL
PS(38:4)-H	PS(38:4)-H	PS	(38:4)	(38:4)				C44 H77 O10 N1 P1	810.529	10.5336	0.0618227	25.5151	0.00851654	0.979724	0.0158181	0.00553742	0.0075743	0.230709	0.337429	0.170007	ug/mL
PS(16:0_22:5)-H	PS(38:5)-H	PS	(16:0_22:5)	(16:0)	(22:5)			C44 H75 O10 N1 P1	808.513	8.636	0.0339045	1.13343	0.728185	0.476694	0.349953	0.384902	0.280421	0.329912	0.607945	0.212888	ug/mL
PS(20:3_18:2)-H	PS(38:5)-H	PS	(20:3_18:2)	(20:3)	(18:2)			C44 H75 O10 N1 P1	808.513	9.71265	0.0265579	1.94145	0.0140085	0.36654	0.0484844	0.0477935	0.0452601	0.089298	0.110999	0.074492	ug/mL
PS(38:5e)-H	PS(38:5e)-H	PS	(38:5e)	(38:5e)				C44 H77 O9 N1 P1	794.534	9.32098	0.114725	2.8455	0.0749633	0.324899	0.018535	0.021746	0.0157256	0.033086	0.0808029	0.0454779	ug/mL
PS(16:0_22:6)-H	PS(38:6)-H	PS	(16:0_22:6)	(16:0)	(22:6)			C44 H73 O10 N1 P1	806.498	7.8752	0.0465667	0.538181	0.279944	0.15446	0.0192479	0.00922684	0.00708859	0.00448653	0.0109122	0.00374079	ug/mL
PS(38:6)-H	PS(38:6)-H	PS	(38:6)	(38:6)				C44 H73 O10 N1 P1	806.498	9.41892	0.0575033	5.4922	0.00955355	0.412266	0.0076418	0.0158755	0.00748254	0.0637284	0.0686751	0.0378537	ug/mL
PS(38:7e)-H	PS(38:7e)-H	PS	(38:7e)	(38:7e)				C44 H73 O9 N1 P1	790.503	9.96895	0.0193021	1.29511	0.143428	0.0957032	0.0630486	0.0583948	0.0534463	0.0903178	0.0771081	0.0590746	ug/mL
PS(39:3e)-H	PS(39:3e)-H	PS	(39:3e)	(39:3e)				C45 H83 O9 N1 P1	812.581	9.79967	0.0320133	1.13028	0.616876	0.111245	0.0394939	0.0458698	0.0319522	0.0432186	0.0593959	0.0299855	ug/mL
PS(18:0_22:4)-H	PS(40:4)-H	PS	(18:0_22:4)	(18:0)	(22:4)			C46 H81 O10 N1 P1	838.56	10.3156	0.598065	2.5517	0.42722	0.325399	0.0558568	0.00369977	0.00619846	0.0215207	0.125092	0.0211749	ug/mL
PS(18:0_22:5)-H	PS(40:5)-H	PS	(18:0_22:5)	(18:0)	(22:5)			C46 H79 O10 N1 P1	836.545	9.34553	0.285946	12.7024	0.00396289	0.664144	0.00519038	0.00880927	0.013008	0.129533	0.0794296	0.1341	ug/mL
PS(18:0_22:5)-H	PS(40:5)-H	PS	(18:0_22:5)	(18:0)	(22:5)			C46 H79 O10 N1 P1	836.545	9.76951	0.327416	1.39793	0.626835	0.035412	0.0043483	0.0308104	0.00173252	0.0176875	0.0159953	0.0178887	ug/mL
PS(40:5)-H	PS(40:5)-H	PS	(40:5)	(40:5)				C46 H79 O10 N1 P1	836.545	11.0525	0.0675344	0.594285	0.0323621	0.209234	0.0191167	0.0194508	0.0152947	0.0124126	0.00701134	0.0125855	ug/mL
PS(18:0_22:6)-H	PS(40:6)-H	PS	(18:0_22:6)	(18:0)	(22:6)			C46 H77 O10 N1 P1	834.529	9.05757	0.0371763	1.93226	0.00419554	1.06735	0.454498	0.417723	0.327813	0.770251	0.862791	0.685731	ug/mL
CL(84:17)-2H	CL(84:17)-2H	CL	(84:17)	(84:17)				C93 H146 O17 P2	798.502	8.648	0.137659	1.21921	0.259503	0.0158678	0.00867123	0.00763118	0.00621481	0.00708828	0.0101557	0.0102093	ug/mL
PS(40:6)-H	PS(40:6)-H	PS	(40:6)	(40:6)				C46 H77 O10 N1 P1	834.529	9.969	0.65479	0.169585	0.290211	0.445734	0.0430205	0.164228	0.00469711	0.0160926	0.0137273	0.00612283	ug/mL
PS(40:6)-H	PS(40:6)-H	PS	(40:6)	(40:6)				C46 H77 O10 N1 P1	834.529	10.5801	0.0322714	1.96806	0.0337736	0.442222	0.0786027	0.0702578	0.0705702	0.154449	0.175976	0.101429	ug/mL
PS(18:1_22:6)-H	PS(40:7)-H	PS	(18:1_22:6)	(18:1)	(22:6)			C46 H75 O10 N1 P1	832.513	7.96123	0.497591	1.21892	0.753893	0.103856	0.0111238	0.038516	0.0303206	0.037992	0.055917	0.00355634	ug/mL
PS(40:7)-H	PS(40:7)-H	PS	(40:7)	(40:7)				C46 H75 O10 N1 P1	832.513	9.58675	0.0414164	7.9086	0.0309225	0.428387	0.0139966	0.00528219	0.00138122	0.041789	0.082588	0.039015	ug/mL
PS(40:7e)-H	PS(40:7e)-H	PS	(40:7e)	(40:7e)				C46 H77 O9 N1 P1	818.534	11.1201	0.0872943	1.01899	0.956645	0.0788198	0.0286965	0.014189	0.0129495	0.0176367	0.0254627	0.0137961	ug/mL
PS(40:8)-H	PS(40:8)-H	PS	(40:8)	(40:8)				C46 H73 O10 N1 P1	830.498	9.10362	0.0573493	2.0103	0.0588416	0.307458	0.0453395	0.0287502	0.0290084	0.0743668	0.0868383	0.0460527	ug/mL
PS(40:8e)-H	PS(40:8e)-H	PS	(40:8e)	(40:8e)				C46 H75 O9 N1 P1	816.518	9.99589	0.0921559	2.78722	0.0175416	0.261222	0.0139579	0.0147322	0.00678195	0.0422853	0.0301863	0.0263969	ug/mL
PS(40:9e)-H	PS(40:9e)-H	PS	(40:9e)	(40:9e)				C46 H73 O9 N1 P1	814.503	9.63361	0.0894226	1.50597	0.519651	0.160655	0.0459592	0.0290044	0.0386641	0.11011	0.0361254	0.0248845	ug/mL
CL(85:1)-2H	CL(85:1)-2H	CL	(85:1)	(85:1)				C94 H180 O17 P2	821.635	12.341	0.044471	6.7338	0.014448	0.11458	0.000500395	0.000742688	0.000640881	0.00529225	0.00488569	0.00250829	ug/mL
PS(42:10e)-H	PS(42:10e)-H	PS	(42:10e)	(42:10e)				C48 H75 O9 N1 P1	840.518	9.736	0.102988	1.20316	0.871756	0.0703963	2.81911e-07	0.0157317	2.14237e-08	0.00782536	4.55008e-08	0.0111027	ug/mL
PS(42:7)-H	PS(42:7)-H	PS	(42:7)	(42:7)				C48 H79 O10 N1 P1	860.545	10.6105	0.267321	0.459245	0.140932	0.184745	0.0160281	0.0194667	0.0061241	0.00502961	0.00605385	0.00802982	ug/mL
PS(42:8)-H	PS(42:8)-H	PS	(42:8)	(42:8)				C48 H77 O10 N1 P1	858.529	10.2687	0.0265474	0.807499	0.127171	0.358295	0.0824785	0.0762693	0.0691692	0.0631482	0.0717235	0.049171	ug/mL
PS(42:9)-H	PS(42:9)-H	PS	(42:9)	(42:9)				C48 H75 O10 N1 P1	856.513	9.05282	0.0327605	0.539321	0.136871	0.223213	0.0285948	0.0238063	0.0187823	0.0230842	0.0083576	0.00694891	ug/mL
PS(42:9e)-H	PS(42:9e)-H	PS	(42:9e)	(42:9e)				C48 H77 O9 N1 P1	842.534	10.7827	0.133127	1.35805	0.691645	0.111906	0.0196603	0.012959	0.0120741	0.0445582	0.00522895	0.0109086	ug/mL
SM(d32:1)+HCOO	SM(d32:1)+HCOO	SM	(d32:1)	(d32:1)				C38 H76 O8 N2 P1	719.534	7.43745	0.0298426	11.8179	1.68696e-05	0.198598	0.000700932	0.000667456	0.00125012	0.0104162	0.00968466	0.0108445	ug/mL
SM(d32:2)+HCOO	SM(d32:2)+HCOO	SM	(d32:2)	(d32:2)				C38 H74 O8 N2 P1	717.519	2.665	0.0252054	1.24946	0.714181	0.0210514	0.00113066	0.00236769	0.00478454	0.00606413	0.00293084	0.00135416	ug/mL
SM(d33:1)+HCOO	SM(d33:1)+HCOO	SM	(d33:1)	(d33:1)				C39 H78 O8 N2 P1	733.55	8.13746	0.0325554	1.6973	0.00253759	0.100884	0.00484537	0.00639222	0.00604251	0.00964069	0.00921489	0.0104738	ug/mL
SM(d34:0)+HCOO	SM(d34:0)+HCOO	SM	(d34:0)	(d34:0)				C40 H82 O8 N2 P1	749.581	9.2604	0.00267432	3.2791	3.38585e-05	0.520125	0.0319857	0.0280968	0.0325652	0.107478	0.0972928	0.0990312	ug/mL
CL(85:14)-2H	CL(85:14)-2H	CL	(85:14)	(85:14)				C94 H154 O17 P2	808.534	8.663	0.0780342	1.05821	0.226057	0.283592	0.132001	0.126371	0.122688	0.1256	0.138865	0.138777	ug/mL
SM(d34:1)+HCOO	SM(d34:1)+HCOO	SM	(d34:1)	(d34:1)				C40 H80 O8 N2 P1	747.566	8.79124	0.011917	3.45118	1.69394e-05	1.6598	0.292166	0.288249	0.293831	1.06423	0.979826	0.973123	ug/mL
SM(d34:2)+HCOO	SM(d34:2)+HCOO	SM	(d34:2)	(d34:2)				C40 H78 O8 N2 P1	745.55	7.65955	0.00427839	4.27015	0.000363034	0.306147	0.00589741	0.0061692	0.00999097	0.0304753	0.0290332	0.0346806	ug/mL
SM(d35:1)+HCOO	SM(d35:1)+HCOO	SM	(d35:1)	(d35:1)				C41 H82 O8 N2 P1	761.581	9.42523	0.0251809	2.54841	0.00170756	0.149308	0.00484375	0.00237382	0.00489709	0.0104345	0.0101715	0.0102672	ug/mL
SM(d36:0)+HCOO	SM(d36:0)+HCOO	SM	(d36:0)	(d36:0)				C42 H86 O8 N2 P1	777.613	10.4791	0.068947	3.26768	0.000269763	0.181092	0.00351721	0.00352138	0.00447076	0.0130248	0.0133297	0.0112545	ug/mL
SM(d36:1)+HCOO	SM(d36:1)+HCOO	SM	(d36:1)	(d36:1)				C42 H84 O8 N2 P1	775.597	10.0396	0.0099554	2.57629	0.000592202	0.80599	0.115202	0.100064	0.123709	0.312168	0.258173	0.302958	ug/mL
SM(d36:2)+HCOO	SM(d36:2)+HCOO	SM	(d36:2)	(d36:2)				C42 H82 O8 N2 P1	773.581	8.99149	0.0181693	5.03935	1.65429e-06	0.297534	0.00571049	0.00529413	0.00532081	0.0275609	0.0265213	0.0281873	ug/mL
SM(d37:1)+HCOO	SM(d37:1)+HCOO	SM	(d37:1)	(d37:1)				C43 H86 O8 N2 P1	789.613	10.6381	0.0179846	1.73776	0.00197428	0.118857	0.00684903	0.00589157	0.00769932	0.0127352	0.0111827	0.0116018	ug/mL
SM(d38:0)+HCOO	SM(d38:0)+HCOO	SM	(d38:0)	(d38:0)				C44 H90 O8 N2 P1	805.644	11.6435	0.0876611	0.42861	0.273357	0.0819262	0.000510856	0.00333982	0.00450894	0.00122214	0.000474262	0.00188662	ug/mL
CL(86:0)-2H	CL(86:0)-2H	CL	(86:0)	(86:0)				C95 H184 O17 P2	829.651	11.209	0.0878685	4.5615	0.115466	0.387301	0.0304268	0.0093561	0.00829486	0.0180284	0.10143	0.0998478	ug/mL
SM(d38:1)+HCOO	SM(d38:1)+HCOO	SM	(d38:1)	(d38:1)				C44 H88 O8 N2 P1	803.628	11.2262	0.0321497	2.3581	0.000388319	0.48047	0.0460176	0.0464719	0.0532622	0.123895	0.10478	0.115022	ug/mL
SM(d38:2)+HCOO	SM(d38:2)+HCOO	SM	(d38:2)	(d38:2)				C44 H86 O8 N2 P1	801.613	10.2175	0.0248778	4.11578	0.000158488	0.27162	0.00673869	0.00643856	0.00502348	0.0238481	0.023576	0.0274861	ug/mL
SM(d39:1)+HCOO	SM(d39:1)+HCOO	SM	(d39:1)	(d39:1)				C45 H90 O8 N2 P1	817.644	11.8014	0.00149772	1.70048	0.0040662	0.141452	0.00990195	0.00986405	0.0111037	0.0194998	0.0155288	0.0174648	ug/mL
SM(d39:2)+HCOO	SM(d39:2)+HCOO	SM	(d39:2)	(d39:2)				C45 H88 O8 N2 P1	815.628	10.808	0.12207	4.50601	0.00191636	0.0996134	0.000856977	0.000885985	0.00044911	0.00302222	0.00393714	0.00291815	ug/mL
SM(d40:0)+HCOO	SM(d40:0)+HCOO	SM	(d40:0)	(d40:0)				C46 H94 O8 N2 P1	833.675	12.7437	0.0325191	2.73847	0.00120304	0.13818	0.00207005	0.003928	0.00369588	0.00950078	0.00877401	0.00827175	ug/mL
SM(d40:1)+HCOO	SM(d40:1)+HCOO	SM	(d40:1)	(d40:1)				C46 H92 O8 N2 P1	831.66	12.3401	0.00444283	1.99844	7.83843e-06	0.815479	0.20374	0.196579	0.215042	0.413135	0.401244	0.415382	ug/mL
SM(d40:2)+HCOO	SM(d40:2)+HCOO	SM	(d40:2)	(d40:2)				C46 H90 O8 N2 P1	829.644	11.2392	0.0359841	4.17596	0.121716	0.351392	0.0287983	0.00848823	0.00852662	0.016188	0.0856276	0.0894983	ug/mL
SM(d40:3)+HCOO	SM(d40:3)+HCOO	SM	(d40:3)	(d40:3)				C46 H88 O8 N2 P1	827.628	10.223	0.285537	1.10101	0.832715	0.0197495	0.000640592	0.00294513	0.00307382	0.00292884	0.00315971	0.00124367	ug/mL
SM(d41:0)+HCOO	SM(d41:0)+HCOO	SM	(d41:0)	(d41:0)				C47 H96 O8 N2 P1	847.691	13.2489	0.0475782	2.62391	0.0020975	0.0919383	0.0011849	0.00117481	0.00218793	0.00413136	0.00382403	0.00397722	ug/mL
SM(d41:1)+HCOO	SM(d41:1)+HCOO	SM	(d41:1)	(d41:1)				C47 H94 O8 N2 P1	845.675	12.88	0.0101106	2.04996	0.000164791	0.58773	0.098241	0.0914175	0.110906	0.213923	0.196156	0.206066	ug/mL
CL(87:1)-2H	CL(87:1)-2H	CL	(87:1)	(87:1)				C96 H184 O17 P2	835.651	12.877	0.148751	0.590752	0.309105	0.0566117	0.00225874	0.00269896	0.00060068	0.00107056	0.00132614	0.000886926	ug/mL
SM(d41:2)+HCOO	SM(d41:2)+HCOO	SM	(d41:2)	(d41:2)				C47 H92 O8 N2 P1	843.66	11.8106	0.0555098	1.61918	0.00748344	0.114755	0.00987935	0.00711347	0.00881207	0.012954	0.013551	0.0152778	ug/mL
SM(d41:2)+HCOO	SM(d41:2)+HCOO	SM	(d41:2)	(d41:2)				C47 H92 O8 N2 P1	843.66	12.262	0.845567	1.20792	0.867292	0.15287	0.0181848	0.0232176	0.0172647	0.00106184	0.000675416	0.0691279	ug/mL
SM(d42:0)+HCOO	SM(d42:0)+HCOO	SM	(d42:0)	(d42:0)				C48 H98 O8 N2 P1	861.707	13.7665	0.192146	1.90445	0.0356546	0.0699227	0.00249601	0.0011163	0.00302026	0.00361461	0.00446764	0.00454914	ug/mL
SM(d42:1)+HCOO	SM(d42:1)+HCOO	SM	(d42:1)	(d42:1)				C48 H96 O8 N2 P1	859.691	12.6885	0.0257221	2.30525	7.83069e-05	0.230557	0.012257	0.010714	0.0117171	0.0274467	0.0250693	0.0274487	ug/mL
SM(d42:1)+HCOO	SM(d42:1)+HCOO	SM	(d42:1)	(d42:1)				C48 H96 O8 N2 P1	859.691	13.4021	0.0415385	2.27468	0.000104018	0.83811	0.173875	0.135969	0.163073	0.350694	0.353384	0.371656	ug/mL
SM(d42:2)+HCOO	SM(d42:2)+HCOO	SM	(d42:2)	(d42:2)				C48 H94 O8 N2 P1	857.675	11.7714	0.36463	3.55825	0.00106837	0.0680738	0.000503164	0.000491578	0.000443758	0.00197173	0.00166908	0.00147773	ug/mL
SM(d42:2)+HCOO	SM(d42:2)+HCOO	SM	(d42:2)	(d42:2)				C48 H94 O8 N2 P1	857.675	12.2942	0.0238151	2.17605	7.54318e-05	1.29824	0.427289	0.3853	0.455821	0.893986	0.903168	0.962964	ug/mL
SM(d42:2)+HCOO	SM(d42:2)+HCOO	SM	(d42:2)	(d42:2)				C48 H94 O8 N2 P1	857.675	12.869	0.194082	0.916648	0.837023	0.0393493	0.00312273	0.00301074	0.000825855	0.0019349	0.00301208	0.00143227	ug/mL
SM(d42:3)+HCOO	SM(d42:3)+HCOO	SM	(d42:3)	(d42:3)				C48 H92 O8 N2 P1	855.66	11.3409	0.108968	2.28688	0.00268127	0.534953	0.063031	0.0670256	0.0689123	0.177023	0.13659	0.141405	ug/mL
SM(d42:3)+HCOO	SM(d42:3)+HCOO	SM	(d42:3)	(d42:3)				C48 H92 O8 N2 P1	855.66	11.747	0.368878	3.48541	0.00992122	0.576319	0.0466693	0.0369331	0.0334275	0.0952346	0.150587	0.162076	ug/mL
CL(89:3)-2H	CL(89:3)-2H	CL	(89:3)	(89:3)				C98 H184 O17 P2	847.651	12.294	0.00385261	3.0711	0.00949048	0.165054	0.00407566	0.00372417	0.00393046	0.00855677	0.0139343	0.0135338	ug/mL
SM(d42:4)+HCOO	SM(d42:4)+HCOO	SM	(d42:4)	(d42:4)				C48 H90 O8 N2 P1	853.644	10.5047	0.188032	0.518933	0.338416	0.0577543	0.00301218	0.00268623	0.000499421	0.000621459	0.000596237	0.00199856	ug/mL
SM(d43:1)+HCOO	SM(d43:1)+HCOO	SM	(d43:1)	(d43:1)				C49 H98 O8 N2 P1	873.707	13.838	0.125115	1.73995	0.0929572	0.0681214	0.00368984	0.00386468	0.00177372	0.00701763	0.00468727	0.00452578	ug/mL
SM(d43:2)+HCOO	SM(d43:2)+HCOO	SM	(d43:2)	(d43:2)				C49 H96 O8 N2 P1	871.691	12.8228	0.0545798	2.16777	0.0018093	0.108938	0.00309939	0.003612	0.00272954	0.00674581	0.00759878	0.00612114	ug/mL
SM(d43:3)+HCOO	SM(d43:3)+HCOO	SM	(d43:3)	(d43:3)				C49 H94 O8 N2 P1	869.675	11.839	0.111944	0.510176	0.138923	0.0488186	0.000946824	0.000692836	0.00164654	0.000575848	0.00064926	0.000451433	ug/mL
SM(d44:1)+HCOO	SM(d44:1)+HCOO	SM	(d44:1)	(d44:1)				C50 H100 O8 N2 P1	887.722	14.371	0.115236	2.27498	0.127536	0.0392716	0.000471081	0.000158232	0.00125915	0.000954972	0.0018513	0.00148993	ug/mL
SM(d44:2)+HCOO	SM(d44:2)+HCOO	SM	(d44:2)	(d44:2)				C50 H98 O8 N2 P1	885.707	13.314	0.0413071	2.7607	0.0199686	0.0775528	0.000814535	0.000805891	0.00149005	0.00245477	0.00240833	0.00372399	ug/mL
SM(t34:1)+HCOO	SM(t34:1)+HCOO	SM	(t34:1)	(t34:1)				C40 H80 O9 N2 P1	763.561	8.3883	0.0197312	6.71799	2.29295e-05	0.435748	0.0067883	0.00908077	0.00854669	0.0574486	0.0509269	0.0556494	ug/mL
SM(t36:1)+HCOO	SM(t36:1)+HCOO	SM	(t36:1)	(t36:1)				C42 H84 O9 N2 P1	791.592	9.65148	0.343783	1.27959	0.570358	0.0722965	0.00165732	0.0115582	0.0121366	0.0130365	0.00735127	0.0120524	ug/mL
SM(t40:1)+HCOO	SM(t40:1)+HCOO	SM	(t40:1)	(t40:1)				C46 H92 O9 N2 P1	847.655	11.9651	0.0437152	5.77363	0.00223773	0.146896	0.00206804	0.000489877	0.000784637	0.00757725	0.00560608	0.00611535	ug/mL
CL(90:12)-2H	CL(90:12)-2H	CL	(90:12)	(90:12)				C99 H168 O17 P2	845.588	7.66137	0.0276265	0.476796	0.206953	0.329527	0.0442108	0.0352102	0.0763215	0.0503481	0.00751567	0.0163937	ug/mL
SM(t41:1)+HCOO	SM(t41:1)+HCOO	SM	(t41:1)	(t41:1)				C47 H94 O9 N2 P1	861.67	12.512	0.178375	3.69133	0.000208991	0.147888	0.00287492	0.00161532	0.00173331	0.00750535	0.00748569	0.0079821	ug/mL
SM(t42:1)+HCOO	SM(t42:1)+HCOO	SM	(t42:1)	(t42:1)				C48 H96 O9 N2 P1	875.686	11.7563	0.0106004	1.73029	0.479953	0.0729821	0.000994825	0.00350315	0.00345381	0.00905408	0.00111239	0.00359244	ug/mL
SM(t42:1)+HCOO	SM(t42:1)+HCOO	SM	(t42:1)	(t42:1)				C48 H96 O9 N2 P1	875.686	13.0322	0.0330172	2.40686	0.00392179	0.155025	0.00562646	0.00483391	0.00430506	0.0114985	0.0101532	0.0138866	ug/mL
SM(t42:2)+HCOO	SM(t42:2)+HCOO	SM	(t42:2)	(t42:2)				C48 H94 O9 N2 P1	873.67	10.7856	0.130733	2.87386	0.002799	0.129008	0.00147611	0.00250107	0.00372198	0.00797464	0.00679191	0.00735975	ug/mL
SM(t42:2)+HCOO	SM(t42:2)+HCOO	SM	(t42:2)	(t42:2)				C48 H94 O9 N2 P1	873.67	11.9221	0.0155024	1.74545	0.00280655	0.21313	0.0210622	0.0225207	0.026202	0.0439723	0.0412584	0.0365757	ug/mL
SM(t42:3)+HCOO	SM(t42:3)+HCOO	SM	(t42:3)	(t42:3)				C48 H92 O9 N2 P1	871.655	10.9744	0.0356484	3.07081	0.0065163	0.129409	0.00137409	0.00428756	0.00205331	0.00691552	0.00870457	0.00807111	ug/mL
phSM(t36:1)-CH3	phSM(t36:1)-CH3	phSM	(t36:1)	(t36:1)				C40 H80 O8 N2 P1	747.566	8.78751	0.0205885	3.71722	4.59972e-06	1.79378	0.305456	0.31461	0.29377	1.15314	1.15891	1.08488	ug/mL
Cer(d15:1_15:0)-H	Cer(d30:1)-H	Cer	(d15:1_15:0)	(d15:1)	(15:0)			C30 H58 O3 N1	480.442	7.75031	0.108718	0.640497	0.135487	0.0856598	0.0027585	0.00337971	0.00428462	0.00206645	0.00144648	0.00316287	ug/mL
Cer(d20:1_12:0)+HCOO	Cer(d32:1)+HCOO	Cer	(d20:1_12:0)	(d20:1)	(12:0)			C33 H64 O5 N1	554.479	9.08784	0.037796	4.51038	0.00102662	0.172167	0.00239254	0.00141365	0.00254138	0.0110465	0.00835225	0.00923122	ug/mL
Cer(d33:1+O)+HCOO	Cer(d33:1+O)+HCOO	Cer	(d33:1+O)	(d33:1+O)				C34 H66 O6 N1	584.49	9.18394	0.0740218	0.312177	0.15682	0.0952458	0.000627156	0.00407542	0.00413511	0.000970418	0.00107476	0.000713753	ug/mL
CL(66:2)-H	CL(66:2)-H	CL	(66:2)	(66:2)				C75 H141 O17 P2	1375.96	16.5643	0.0671571	0.619034	0.0887285	0.153663	0.0141974	0.0102385	0.00978041	0.00555959	0.00588436	0.00973712	ug/mL
Cer(d18:0_16:0)+HCOO	Cer(d34:0)+HCOO	Cer	(d18:0_16:0)	(d18:0)	(16:0)			C35 H70 O5 N1	584.526	10.7688	0.0358467	3.25408	5.61203e-05	0.39317	0.0192514	0.0150042	0.0191287	0.0610745	0.0550812	0.0575608	ug/mL
Cer(d18:1_16:0)+HCOO	Cer(d34:1)+HCOO	Cer	(d18:1_16:0)	(d18:1)	(16:0)			C35 H68 O5 N1	582.51	10.3387	0.0134103	2.69676	0.000619354	1.58429	0.426369	0.354045	0.420238	1.18776	0.960916	1.08919	ug/mL
Cer(d34:1+O)+HCOO	Cer(d34:1+O)+HCOO	Cer	(d18:1_16:0+O)	(d18:1)	(16:0+O)			C35 H68 O6 N1	598.505	9.81508	0.0173581	3.71605	0.000121057	0.426159	0.0181797	0.0137017	0.01916	0.0662028	0.0579811	0.0654884	ug/mL
Cer(d18:2_16:0)+HCOO	Cer(d34:2)+HCOO	Cer	(d18:2_16:0)	(d18:2)	(16:0)			C35 H66 O5 N1	580.495	9.27708	0.0539129	2.07631	0.00201387	0.259323	0.0154448	0.0261434	0.0231614	0.0440435	0.0460059	0.0443911	ug/mL
Cer(d23:1_12:0)+HCOO	Cer(d35:1)+HCOO	Cer	(d23:1_12:0)	(d23:1)	(12:0)			C36 H70 O5 N1	596.526	10.9508	0.0115693	1.69738	0.0133886	0.0739107	0.00312138	0.00214447	0.00350535	0.0052287	0.0044395	0.00521986	ug/mL
Cer(d24:0_12:0)+HCOO	Cer(d36:0)+HCOO	Cer	(d24:0_12:0)	(d24:0)	(12:0)			C37 H74 O5 N1	612.557	11.9472	0.0856955	4.6209	0.00381159	0.118058	0.000574123	0.000662317	0.0017441	0.00538399	0.00378031	0.00460849	ug/mL
Cer(d24:1_12:0)+HCOO	Cer(d36:1)+HCOO	Cer	(d24:1_12:0)	(d24:1)	(12:0)			C37 H72 O5 N1	610.542	11.047	0.40114	0.526516	0.162266	0.0488662	0.0009597	0.000732801	0.000772521	0.00029554	0.000856616	0.000145716	ug/mL
CL(66:3)-H	CL(66:3)-H	CL	(66:3)	(66:3)				C75 H139 O17 P2	1373.95	16.2229	0.0584329	0.947418	0.891535	0.0771925	0.0108633	0.00795217	0.00480582	0.00857996	0.00312422	0.0106751	ug/mL
Cer(d18:1_18:0)+HCOO	Cer(d36:1)+HCOO	Cer	(d18:1_18:0)	(d18:1)	(18:0)			C37 H72 O5 N1	610.542	11.542	0.0247346	2.02028	0.000868041	0.452976	0.0633871	0.0537577	0.0661931	0.131258	0.11195	0.127187	ug/mL
Cer(d36:1+O)+HCOO	Cer(d36:1+O)+HCOO	Cer	(d36:1+O)	(d36:1+O)				C37 H72 O6 N1	626.537	11.0302	0.0349625	1.84084	0.150953	0.0758554	0.00361391	0.000626068	0.00392816	0.00490901	0.00376992	0.0063573	ug/mL
Cer(d18:2_18:0)+HCOO	Cer(d36:2)+HCOO	Cer	(d18:2_18:0)	(d18:2)	(18:0)			C37 H70 O5 N1	608.526	10.5139	0.0280168	2.85343	0.000405871	0.251205	0.011055	0.00937144	0.00716232	0.0265225	0.0242294	0.0279706	ug/mL
Cer(d37:1)+HCOO	Cer(d37:1)+HCOO	Cer	(d37:1)	(d37:1)				C38 H74 O5 N1	624.557	12.1079	0.0279236	1.74888	0.0252478	0.0678225	0.00257254	0.00150524	0.00312036	0.00454048	0.00383917	0.004209	ug/mL
Cer(d18:1_20:0)+HCOO	Cer(d38:1)+HCOO	Cer	(d18:1_20:0)	(d18:1)	(20:0)			C39 H76 O5 N1	638.573	12.6746	0.0101584	2.7411	0.00106235	0.333207	0.0175315	0.0149121	0.0191435	0.0515519	0.0406553	0.0491981	ug/mL
Cer(d38:1+O)+HCOO	Cer(d38:1+O)+HCOO	Cer	(d38:1+O)	(d38:1+O)				C39 H76 O6 N1	654.568	12.155	0.261131	0.978429	0.936307	0.0198976	0.00105701	0.00082761	0.000887178	0.00117993	0.00107175	0.000460325	ug/mL
CL(66:8)-2H	CL(66:8)-2H	CL	(66:8)	(66:8)				C75 H128 O17 P2	681.432	10.3416	0.0861324	3.22687	0.000520842	0.175371	0.00357874	0.00329063	0.00408612	0.011352	0.013267	0.010733	ug/mL
Cer(d18:2_20:0)+HCOO	Cer(d38:2)+HCOO	Cer	(d18:2_20:0)	(d18:2)	(20:0)			C39 H74 O5 N1	636.557	11.7012	0.0623331	2.5519	0.0012642	0.161627	0.00492469	0.00367557	0.00534617	0.0121182	0.0104797	0.012992	ug/mL
Cer(d18:2_20:5)+HCOO	Cer(d38:7)+HCOO	Cer	(d18:2_20:5)	(d18:2)	(20:5)			C39 H64 O5 N1	626.479	10.3352	0.0576257	3.002	0.000268672	0.140786	0.00267712	0.00204963	0.00314527	0.00837992	0.00735225	0.00789961	ug/mL
Cer(d18:1_21:0)+HCOO	Cer(d39:1)+HCOO	Cer	(d18:1_21:0)	(d18:1)	(21:0)			C40 H78 O5 N1	652.589	13.2124	0.0204596	1.82141	0.0131158	0.102447	0.00440993	0.00443774	0.00454697	0.00981	0.00695641	0.00763069	ug/mL
Cer(d16:2_23:0)+HCOO	Cer(d39:2)+HCOO	Cer	(d16:2_23:0)	(d16:2)	(23:0)			C40 H76 O5 N1	650.573	12.26	0.135927	0.367059	0.0014815	0.12716	0.00494927	0.00431775	0.00453173	0.00154014	0.00121295	0.00231186	ug/mL
Cer(d18:1_22:0)+HCOO	Cer(d40:1)+HCOO	Cer	(d18:1_22:0)	(d18:1)	(22:0)			C41 H80 O5 N1	666.604	13.7358	0.0168959	2.23445	6.82247e-05	0.481831	0.0572355	0.0508256	0.0542526	0.124939	0.114067	0.123676	ug/mL
Cer(d40:1+O)+HCOO	Cer(d40:1+O)+HCOO	Cer	(d40:1+O)	(d40:1+O)				C41 H80 O6 N1	682.599	13.2583	0.0317598	0.973586	0.904984	0.0440246	0.00483822	0.00261674	0.0037136	0.0034818	0.00295676	0.004435	ug/mL
Cer(d28:0)+H	Cer(d28:0)+H	Cer	(d28:0)	(d28:0)				C28 H58 O3 N1	456.441	4.641	0.0668182	1.48871	0.109032	0.0414037	0.00240208	0.00167264	0.00218184	0.00272045	0.00399473	0.00259902	ug/mL
Cer(d33:0)+H	Cer(d33:0)+H	Cer	(d33:0)	(d33:0)				C33 H68 O3 N1	526.519	8.66718	0.0204721	1.36341	0.118458	0.0556313	0.00640724	0.00421951	0.00620234	0.00915457	0.00679179	0.00699865	ug/mL
CerP(m39:6)+NH4	CerP(m39:6)+NH4	CerP	(m39:6)	(m39:6)				C39 H72 O5 N2 P1	679.517	6.383	0.406387	2.69228	0.117888	0.125159	0.003784	0.000817173	0.00520829	0.00615498	0.013732	0.00652286	ug/mL
PC(17:1_22:4)+H	PC(39:5)+H	PC	(17:1_22:4)	(17:1)	(22:4)			C47 H85 O8 N1 P1	822.601	7.663	0.040617	0.527171	0.0802972	0.0845013	0.00216817	0.0034617	0.00204794	0.00102412	0.00185214	0.00117126	ug/mL
PC(19:0_20:5)+H	PC(39:5)+H	PC	(19:0_20:5)	(19:0)	(20:5)			C47 H85 O8 N1 P1	822.601	8.91862	0.046426	1.04318	0.907701	0.0501855	0.00396942	0.00758267	0.00357699	0.0036013	0.00763675	0.00454424	ug/mL
PC(29:1_10:4)+H	PC(39:5)+H	PC	(29:1_10:4)	(29:1)	(10:4)			C47 H85 O8 N1 P1	822.601	10.0176	0.00761246	1.39439	0.345272	0.0610233	0.0101167	0.0163163	0.0099498	0.0126699	0.0248101	0.0132516	ug/mL
PC(39:6)+H	PC(39:6)+H	PC	(39:6)	(39:6)				C47 H83 O8 N1 P1	820.585	9.35188	0.12292	1.24132	0.747601	0.0107546	0.000610552	8.55735e-05	0.000346898	0.000192109	0.000294966	0.000807657	ug/mL
PC(40:3)+H	PC(40:3)+H	PC	(40:3)	(40:3)				C48 H91 O8 N1 P1	840.648	11.633	0.114832	0.367136	0.41096	0.0208366	3.92426e-05	0.000116085	0.000557615	6.12728e-05	0.000143904	5.65698e-05	ug/mL
PC(29:1_11:3)+H	PC(40:4)+H	PC	(29:1_11:3)	(29:1)	(11:3)			C48 H89 O8 N1 P1	838.632	10.8305	0.117232	2.08956	0.0596873	0.0260735	0.000288509	0.000188935	0.000323658	0.000351707	0.000636495	0.000685745	ug/mL
PC(40:4e)+H	PC(40:4e)+H	PC	(40:4e)	(40:4e)				C48 H91 O7 N1 P1	824.653	11.5032	0.152583	3.08344	0.430548	0.0363093	0.000105525	0.000508749	5.76646e-05	0.000169053	0.00171702	0.000185811	ug/mL
PC(40:5)+H	PC(40:5)+H	PC	(40:5)	(40:5)				C48 H87 O8 N1 P1	836.616	10.7017	0.0372562	0.868398	0.777189	0.02851	0.000427445	0.00126312	0.000648894	0.000316559	0.00110204	0.000612984	ug/mL
CerP(m39:6)+NH4	CerP(m39:6)+NH4	CerP	(m39:6)	(m39:6)				C39 H72 O5 N2 P1	679.517	7.607	0.0570786	1.28171	0.759794	0.22571	0.00572136	0.130314	0.0296463	0.109813	0.0157615	0.0867817	ug/mL
PC(40:5e)+H	PC(40:5e)+H	PC	(40:5e)	(40:5e)				C48 H89 O7 N1 P1	822.637	10.9424	0.101137	1.00748	0.995714	0.0399351	0.000175656	0.00279672	4.60895e-05	4.51285e-05	0.00294409	5.18288e-05	ug/mL
PC(40:6e)+H	PC(40:6e)+H	PC	(40:6e)	(40:6e)				C48 H87 O7 N1 P1	820.621	9.9042	0.0809507	0.777113	0.762174	0.0363296	0.000485715	0.00300355	0.000496758	0.000783057	0.00175373	0.000560808	ug/mL
PC(40:6e)+H	PC(40:6e)+H	PC	(40:6e)	(40:6e)				C48 H87 O7 N1 P1	820.621	10.59	0.0416601	14.2179	0.0335404	0.0465493	5.41328e-05	3.71643e-05	3.6147e-05	0.000443091	0.000956528	0.000412367	ug/mL
PC(18:1_22:6)+H	PC(40:7)+H	PC	(18:1_22:6)	(18:1)	(22:6)			C48 H83 O8 N1 P1	832.585	10.267	0.0629768	1.4123	0.450671	0.0460632	0.00388865	0.00749473	0.00354296	0.00464943	0.0112282	0.00520283	ug/mL
PC(40:7e)+H	PC(40:7e)+H	PC	(40:7e)	(40:7e)				C48 H85 O7 N1 P1	818.606	9.53672	0.0351581	0.376432	0.292909	0.0433638	0.00131904	6.96385e-05	0.00139137	0.000216431	0.000759848	7.02201e-05	ug/mL
PC(40:8)+H	PC(40:8)+H	PC	(40:8)	(40:8)				C48 H81 O8 N1 P1	830.569	9.543	0.0499111	3.27491	0.051994	0.0305856	0.000117587	0.000137694	0.000163512	0.000241265	0.000634817	0.000495427	ug/mL
PC(42:10)+H	PC(42:10)+H	PC	(42:10)	(42:10)				C50 H81 O8 N1 P1	854.569	7.70064	0.125694	0.422627	0.0440931	0.0379655	0.000379523	0.000547291	0.000360329	0.000164276	0.00029514	8.45649e-05	ug/mL
PC(42:4e)+Na	PC(42:4e)+Na	PC	(42:4e)	(42:4e)				C50 H94 O7 N1 P1 Na1	874.666	11.288	1.06863	0.276668	0.326242	0.105669	0.000325823	0.00842644	0.00294389	0.000436424	0.00270189	9.76333e-05	ug/mL
PC(42:7)+H	PC(42:7)+H	PC	(42:7)	(42:7)				C50 H87 O8 N1 P1	860.616	9.992	0.0219752	1.39047	0.58015	0.00591349	0.000249952	0.000321485	7.19255e-05	6.62505e-05	0.000450903	0.000377425	ug/mL
PC(42:8)+H	PC(42:8)+H	PC	(42:8)	(42:8)				C50 H85 O8 N1 P1	858.601	9.04959	0.345719	2.87749	0.345338	0.0232564	0.00020266	0.000184616	9.37179e-10	5.2624e-10	0.00075259	0.000361792	ug/mL
PC(44:11)+H	PC(44:11)+H	PC	(44:11)	(44:11)				C52 H83 O8 N1 P1	880.585	8.21194	0.448217	1.19698	0.33231	0.00342246	0.000358999	0.000258224	0.000268494	0.000295753	0.000435012	0.000329418	ug/mL
PC(32:0_14:4)+Na	PC(46:4)+Na	PC	(32:0_14:4)	(32:0)	(14:4)			C54 H100 O8 N1 P1 Na1	944.708	7.064	0.0811005	2.97135	0.0660746	0.0725641	0.000789346	0.000794305	0.000905886	0.0016446	0.00375072	0.00200195	ug/mL
PC(34:0_14:4)+Na	PC(48:4)+Na	PC	(34:0_14:4)	(34:0)	(14:4)			C56 H104 O8 N1 P1 Na1	972.739	8.2189	0.116331	2.26704	0.0726317	0.109927	0.00329217	0.00340129	0.00307512	0.0051567	0.010723	0.00626604	ug/mL
PE(12:0e_6:0)+H	PE(18:0e)+H	PE	(12:0e_6:0)	(12:0e)	(6:0)			C23 H49 O7 N1 P1	482.324	2.67119	0.0712432	5.65495	0.000202443	0.228239	0.00152818	0.00469473	0.00240839	0.0160694	0.0156732	0.0170669	ug/mL
PE(12:0p_6:0)+H	PE(18:0p)+H	PE	(12:0p_6:0)	(12:0p)	(6:0)			C23 H47 O7 N1 P1	480.308	1.85702	0.0324173	0.54442	0.255509	0.174947	0.0216906	0.0134931	0.0143583	0.00189015	0.00633692	0.0187445	ug/mL
PE(25:0p)+H	PE(25:0p)+H	PE	(25:0p)	(25:0p)				C30 H61 O7 N1 P1	578.418	1.371	0.0202442	1.05937	0.159288	3.05181	14.6569	14.3865	14.3624	14.353	15.872	15.758	ug/mL
PE(25:1e)+H	PE(25:1e)+H	PE	(25:1e)	(25:1e)				C30 H61 O7 N1 P1	578.418	1.371	0.0213263	1.08133	0.102541	2.76698	14.405	13.7862	14.2976	14.2917	15.8196	15.8331	ug/mL
PE(31:2e)+H	PE(31:2e)+H	PE	(31:2e)	(31:2e)				C36 H71 O7 N1 P1	660.496	6.83982	0.0199936	1.70209	0.00207173	0.239182	0.0290687	0.0326665	0.0324831	0.0496238	0.0516623	0.0590821	ug/mL
PE(11:0_21:0)+Na	PE(32:0)+Na	PE	(11:0_21:0)	(11:0)	(21:0)			C37 H74 O8 N1 P1 Na1	714.504	8.526	0.0271393	3.03731	8.04389e-05	0.300397	0.0121789	0.0108686	0.0123193	0.0343964	0.0344421	0.0385812	ug/mL
PE(16:0p_16:1)+H	PE(32:1p)+H	PE	(16:0p_16:1)	(16:0p)	(16:1)			C37 H73 O7 N1 P1	674.512	9.91736	0.0243856	0.787428	0.49325	0.095307	0.00752581	0.00560659	0.0137463	0.00746172	0.00587503	0.00782825	ug/mL
PE(18:0e_14:4)+Na	PE(32:4e)+Na	PE	(18:0e_14:4)	(18:0e)	(14:4)			C37 H68 O7 N1 P1 Na1	692.463	1.31496	0.02836	1.09011	0.123759	0.971073	2.021	1.84441	1.94554	1.96588	2.20468	2.164	ug/mL
PE(33:1)+H	PE(33:1)+H	PE	(33:1)	(33:1)				C38 H75 O8 N1 P1	704.522	6.71767	0.0522447	1.98549	0.000234968	0.240019	0.0184648	0.0203914	0.0175903	0.0348982	0.0386109	0.0385648	ug/mL
PE(18:3e_15:0)+Na	PE(33:3e)+Na	PE	(18:3e_15:0)	(18:3e)	(15:0)			C38 H72 O7 N1 P1 Na1	708.494	1.31344	0.0313246	1.08166	0.186312	9.84765	184.61	181.123	187.31	181.137	205.709	211.358	ug/mL
PE(18:3e_15:0)+Na	PE(33:3e)+Na	PE	(18:3e_15:0)	(18:3e)	(15:0)			C38 H72 O7 N1 P1 Na1	708.494	2.11884	0.446855	8.16548	0.337177	1.46254	0.027338	0.238279	0.0627035	0.152645	0.201261	2.32699	ug/mL
PE(18:3e_15:0)+Na	PE(33:3e)+Na	PE	(18:3e_15:0)	(18:3e)	(15:0)			C38 H72 O7 N1 P1 Na1	708.494	2.99068	0.111461	1.77377	0.311499	0.511337	0.097526	0.0535299	0.114082	0.195333	0.0459527	0.229007	ug/mL
PE(25:0_9:0)+Na	PE(34:0)+Na	PE	(25:0_9:0)	(25:0)	(9:0)			C39 H78 O8 N1 P1 Na1	742.536	9.674	0.00400691	1.54595	0.000728016	0.344267	0.0904827	0.098985	0.0876839	0.14696	0.134445	0.147057	ug/mL
CerP(m41:2)+NH4	CerP(m41:2)+NH4	CerP	(m41:2)	(m41:2)				C41 H84 O5 N2 P1	715.611	7.96534	0.0849204	1.32563	0.00868745	0.125915	0.0305997	0.0279367	0.0279722	0.0372119	0.035834	0.0416326	ug/mL
PE(16:0_18:1)+Na	PE(34:1)+Na	PE	(16:0_18:1)	(16:0)	(18:1)			C39 H76 O8 N1 P1 Na1	740.52	9.39861	0.0234028	2.36436	0.000925013	0.430398	0.0357286	0.038272	0.0424357	0.0968436	0.0803869	0.0980664	ug/mL
PE(34:1e)+Na	PE(34:1e)+Na	PE	(34:1e)	(34:1e)				C39 H78 O7 N1 P1 Na1	726.541	6.65524	0.0416363	2.14717	0.000110613	0.218358	0.0126466	0.0136889	0.0114893	0.026204	0.0265272	0.0284849	ug/mL
PE(16:0p_18:1)+H	PE(34:1p)+H	PE	(16:0p_18:1)	(16:0p)	(18:1)			C39 H77 O7 N1 P1	702.543	11.0696	0.0473644	1.74779	0.000141053	0.23906	0.0275265	0.0263435	0.0262657	0.044248	0.0469367	0.0488752	ug/mL
PE(16:0_18:2)+Na	PE(34:2)+Na	PE	(16:0_18:2)	(16:0)	(18:2)			C39 H74 O8 N1 P1 Na1	738.504	8.47855	0.0222442	2.41649	0.280691	0.126778	0.00428644	0.00538519	0.00395762	0.0212442	0.0052161	0.0064746	ug/mL
CerP(m43:5)+NH4	CerP(m43:5)+NH4	CerP	(m43:5)	(m43:5)				C43 H82 O5 N2 P1	737.596	8.162	0.0416797	1.31902	0.7985	0.223682	0.0182749	0.0127435	0.202552	0.0315914	0.23523	0.041264	ug/mL
PE(16:0p_18:2)+H	PE(34:2p)+H	PE	(16:0p_18:2)	(16:0p)	(18:2)			C39 H75 O7 N1 P1	700.528	10.1655	0.113783	0.750827	0.144	0.127704	0.0124393	0.00838699	0.0109411	0.00826484	0.00635133	0.00923566	ug/mL
PE(16:0e_18:3)+Na	PE(34:3e)+Na	PE	(16:0e_18:3)	(16:0e)	(18:3)			C39 H74 O7 N1 P1 Na1	722.51	1.49404	0.0690683	1.00299	0.984931	0.420999	0.291425	0.292965	0.260578	0.213485	0.28013	0.353878	ug/mL
PE(18:4_16:0)+Na	PE(34:4)+Na	PE	(18:4_16:0)	(18:4)	(16:0)			C39 H70 O8 N1 P1 Na1	734.473	9.341	0.021766	0.708679	0.582739	0.22966	0.00141732	0.0611497	0.0618016	0.0239407	0.0301902	0.0340065	ug/mL
PE(34:7e)+H	PE(34:7e)+H	PE	(34:7e)	(34:7e)				C39 H67 O7 N1 P1	692.465	1.315	0.02836	1.09011	0.123759	0.971073	2.021	1.84441	1.94554	1.96588	2.20468	2.164	ug/mL
PE(35:1e)+H	PE(35:1e)+H	PE	(35:1e)	(35:1e)				C40 H81 O7 N1 P1	718.575	10.59	0.0495505	1.81737	0.0493252	0.247511	0.0275031	0.0215979	0.0331309	0.0445158	0.040668	0.0642624	ug/mL
PE(14:1_21:1)+Na	PE(35:2)+Na	PE	(14:1_21:1)	(14:1)	(21:1)			C40 H76 O8 N1 P1 Na1	752.52	1.89171	1.62519	2.10766	0.476356	4.9202	34.5175	0.0540634	0.572369	33.6044	39.4722	0.994886	ug/mL
PE(23:1_12:1)+Na	PE(35:2)+Na	PE	(23:1_12:1)	(23:1)	(12:1)			C40 H76 O8 N1 P1 Na1	752.52	2.4354	0.0460504	275.711	0.370342	14.3714	0.150031	0.378938	0.121934	0.323675	178.042	1.09535	ug/mL
CerP(m44:5)+Na	CerP(m44:5)+Na	CerP	(m44:5)	(m44:5)				C44 H80 O5 N1 P1 Na1	756.567	10.1987	0.0339886	1.31478	0.00149347	0.246551	0.157943	0.172642	0.166531	0.207763	0.22511	0.220725	ug/mL
PE(14:1_21:1)+Na	PE(35:2)+Na	PE	(14:1_21:1)	(14:1)	(21:1)			C40 H76 O8 N1 P1 Na1	752.52	3.06	0.820009	356.246	0.373471	14.3906	0.245767	0.0910875	0.166303	0.328955	178.793	0.125751	ug/mL
PE(23:1_12:1)+Na	PE(35:2)+Na	PE	(23:1_12:1)	(23:1)	(12:1)			C40 H76 O8 N1 P1 Na1	752.52	3.997	0.313511	3.49626	0.384245	0.343265	0.0169825	0.0324969	0.0142442	0.00827058	0.0331833	0.181341	ug/mL
PE(35:2)+H	PE(35:2)+H	PE	(35:2)	(35:2)				C40 H77 O8 N1 P1	730.538	8.03331	0.00241889	4.35659	9.64046e-06	0.900477	0.0608439	0.0661474	0.0573062	0.255359	0.268342	0.279209	ug/mL
PE(18:0_18:1)+Na	PE(36:1)+Na	PE	(18:0_18:1)	(18:0)	(18:1)			C41 H80 O8 N1 P1 Na1	768.551	10.5685	0.00073203	1.95223	0.0109431	0.560233	0.115163	0.0889394	0.10699	0.200792	0.167606	0.238928	ug/mL
PE(36:1e)+Na	PE(36:1e)+Na	PE	(36:1e)	(36:1e)				C41 H82 O7 N1 P1 Na1	754.572	10.9585	0.674759	0.2241	0.203204	0.176677	0.0260651	0.00130753	0.0147072	0.00260163	0.00319509	0.00363336	ug/mL
CerP(m47:0+O)+NH4	CerP(m47:0+O)+NH4	CerP	(m47:0+O)	(m47:0+O)				C47 H100 O6 N2 P1	819.731	17.073	0.11571	3.91698	0.00716781	0.438772	0.026266	0.0156272	0.0107073	0.0549675	0.085631	0.0654363	ug/mL
PE(18:0p_18:1)+H	PE(36:1p)+H	PE	(18:0p_18:1)	(18:0p)	(18:1)			C41 H81 O7 N1 P1	730.575	12.1756	0.107701	2.23267	0.000995707	0.138303	0.00574601	0.00364041	0.00409229	0.0101291	0.0100317	0.00993274	ug/mL
PE(22:1_14:1)+Na	PE(36:2)+Na	PE	(22:1_14:1)	(22:1)	(14:1)			C41 H78 O8 N1 P1 Na1	766.536	1.47156	0.0884907	1.00152	0.986556	0.361724	0.19256	0.189116	0.152755	0.169072	0.171488	0.194684	ug/mL
PE(18:1_18:1)+Na	PE(36:2)+Na	PE	(18:1_18:1)	(18:1)	(18:1)			C41 H78 O8 N1 P1 Na1	766.536	9.53529	0.188355	2.36172	0.00107906	0.454443	0.0536607	0.0341152	0.042445	0.0942969	0.106113	0.107135	ug/mL
PE(18:1p_18:1)+H	PE(36:2p)+H	PE	(18:1p_18:1)	(18:1p)	(18:1)			C41 H79 O7 N1 P1	728.559	11.138	0.13595	7.29752	0.00383657	0.211635	0.00162451	0.00213467	0.00168145	0.0115619	0.0111341	0.0170071	ug/mL
PE(18:1_18:2)+Na	PE(36:3)+Na	PE	(18:1_18:2)	(18:1)	(18:2)			C41 H76 O8 N1 P1 Na1	764.52	8.733	0.0470162	0.851304	0.438379	0.280712	0.100887	0.0740991	0.0566474	0.0585791	0.0694549	0.0691563	ug/mL
PE(18:2_18:2)+Na	PE(36:4)+Na	PE	(18:2_18:2)	(18:2)	(18:2)			C41 H74 O8 N1 P1 Na1	762.504	8.0115	0.89263	0.867376	0.381885	0.146271	0.0192326	0.0192195	0.0195698	0.0219013	0.0150743	0.0133513	ug/mL
Cer(d33:1)+H-H2O	Cer(d33:1)+H-H2O	Cer	(d33:1)	(d33:1)				C33 H64 O2 N1	506.493	9.70419	0.176211	1.05365	0.937322	0.0263727	0.000923493	0.00466392	0.000662415	0.00207354	0.0016833	0.0028283	ug/mL
CerP(t36:3)+NH4	CerP(t36:3)+NH4	CerP	(t36:3)	(t36:3)				C36 H72 O7 N2 P1	675.507	6.647	0.0144267	2.51626	7.31262e-05	0.598412	0.0641112	0.0689375	0.0677868	0.15887	0.167413	0.179071	ug/mL
PE(18:1_18:3)+Na	PE(36:4)+Na	PE	(18:1_18:3)	(18:1)	(18:3)			C41 H74 O8 N1 P1 Na1	762.504	10.4353	0.0232202	1.17633	0.866572	0.0308633	0.071461	0.000786885	0.000842484	0.023145	0.0251009	0.0377327	ug/mL
PE(16:0p_20:4)+H	PE(36:4p)+H	PE	(16:0p_20:4)	(16:0p)	(20:4)			C41 H75 O7 N1 P1	724.528	9.94659	0.0410689	1.13566	0.18849	0.203097	0.0879517	0.0834001	0.0853852	0.0947455	0.0860982	0.110722	ug/mL
PE(16:2e_20:5)+Na	PE(36:7e)+Na	PE	(16:2e_20:5)	(16:2e)	(20:5)			C41 H70 O7 N1 P1 Na1	742.478	10.1002	0.434273	0.600558	0.287297	0.206456	0.019943	0.0234585	0.0237256	0.00093573	0.0135533	0.0258247	ug/mL
PE(18:2e_19:0)+Na	PE(37:2e)+Na	PE	(18:2e_19:0)	(18:2e)	(19:0)			C42 H82 O7 N1 P1 Na1	766.572	9.557	0.0303568	0.621713	0.282561	0.27382	0.0489634	0.0312611	0.0498521	0.00406283	0.0337817	0.0430257	ug/mL
PE(37:2e)+H	PE(37:2e)+H	PE	(37:2e)	(37:2e)				C42 H83 O7 N1 P1	744.59	10.6927	0.073665	0.186451	0.310128	0.134132	0.0229032	0.0036007	0.00214469	0.00164166	0.00183611	0.00186378	ug/mL
PE(37:2e)+H	PE(37:2e)+H	PE	(37:2e)	(37:2e)				C42 H83 O7 N1 P1	744.59	13.525	0.347979	0.889621	0.793979	0.132487	0.0113089	0.0114272	0.0117315	0.00427878	0.0191412	0.00724304	ug/mL
PE(37:3e)+Na	PE(37:3e)+Na	PE	(37:3e)	(37:3e)				C42 H80 O7 N1 P1 Na1	764.556	6.445	0.0299215	1.01545	0.757342	0.472027	0.264492	0.284379	0.296593	0.27289	0.281651	0.303988	ug/mL
PE(18:0_20:2)+Na	PE(38:2)+Na	PE	(18:0_20:2)	(18:0)	(20:2)			C43 H82 O8 N1 P1 Na1	794.567	10.9888	0.115783	0.378928	0.019676	0.151587	0.00831648	0.00804294	0.00479734	0.00317108	0.00262181	0.002224	ug/mL
PE(38:2e)+H	PE(38:2e)+H	PE	(38:2e)	(38:2e)				C43 H85 O7 N1 P1	758.606	11.5607	0.0462389	1.15216	0.0271732	0.114765	0.034475	0.0365586	0.0323272	0.0404121	0.0378367	0.040839	ug/mL
PE(38:3)+H	PE(38:3)+H	PE	(38:3)	(38:3)				C43 H81 O8 N1 P1	770.569	8.798	0.0821566	0.970282	0.930524	0.0978846	0.00884478	0.0127783	0.011317	0.00790694	0.00678514	0.0172691	ug/mL
PE(18:0p_20:4)+H	PE(38:4p)+H	PE	(18:0p_20:4)	(18:0p)	(20:4)			C43 H79 O7 N1 P1	752.559	11.1047	0.0186498	1.0485	0.300621	0.178809	0.0459291	0.0475317	0.0494067	0.0482057	0.0483301	0.0532614	ug/mL
PE(16:0p_22:5)+H	PE(38:5p)+H	PE	(16:0p_22:5)	(16:0p)	(22:5)			C43 H77 O7 N1 P1	750.543	10.0119	0.293118	4.24378	0.0668639	0.442914	0.0122029	0.0238261	0.0106057	0.080671	0.0268755	0.0903609	ug/mL
PE(16:0p_22:5)+H	PE(38:5p)+H	PE	(16:0p_22:5)	(16:0p)	(22:5)			C43 H77 O7 N1 P1	750.543	10.626	0.00485229	0.989847	0.905484	2.54912	6.32173	7.08229	7.12657	6.00189	7.66419	6.65607	ug/mL
PE(18:3_20:3)+Na	PE(38:6)+Na	PE	(18:3_20:3)	(18:3)	(20:3)			C43 H74 O8 N1 P1 Na1	786.504	9.69628	0.170418	1.46573	0.245598	0.0716346	0.00297013	0.00360906	0.00349771	0.00559126	0.00271279	0.006466	ug/mL
PE(16:0p_22:6)+H	PE(38:6p)+H	PE	(16:0p_22:6)	(16:0p)	(22:6)			C43 H75 O7 N1 P1	748.528	9.60885	0.0100422	1.12822	0.0701564	0.199547	0.0932182	0.0937721	0.0908522	0.0990276	0.100476	0.113965	ug/mL
PE(38:8e)+Na	PE(38:8e)+Na	PE	(38:8e)	(38:8e)				C43 H72 O7 N1 P1 Na1	768.494	9.94802	0.0465039	1.2604	0.23736	0.0553447	0.0114883	0.00765473	0.00896328	0.0102259	0.0107053	0.0144939	ug/mL
PE(39:2)+Na	PE(39:2)+Na	PE	(39:2)	(39:2)				C44 H84 O8 N1 P1 Na1	808.583	6.3281	0.0054256	0.949692	0.318529	0.604626	0.314061	0.346919	0.34751	0.301489	0.320448	0.335817	ug/mL
PE(40:1)+H	PE(40:1)+H	PE	(40:1)	(40:1)				C45 H89 O8 N1 P1	802.632	11.4138	0.0341633	1.08055	0.355394	0.152089	0.0481192	0.0530433	0.0428034	0.047405	0.0538645	0.0542923	ug/mL
PE(20:0p_20:4)+H	PE(40:4p)+H	PE	(20:0p_20:4)	(20:0p)	(20:4)			C45 H83 O7 N1 P1	780.59	12.2018	0.0404525	1.02064	0.985191	0.0504135	0.000663697	0.000991132	0.00776366	0.000724433	0.0010347	0.00785373	ug/mL
PE(18:0p_22:5)+H	PE(40:5p)+H	PE	(18:0p_22:5)	(18:0p)	(22:5)			C45 H81 O7 N1 P1	778.575	11.123	0.0211622	1.6513	0.131678	0.071854	0.00788388	0.00733883	0.00280101	0.00736232	0.0115945	0.0108058	ug/mL
PE(40:6e)+H	PE(40:6e)+H	PE	(40:6e)	(40:6e)				C45 H81 O7 N1 P1	778.575	10.139	0.0740857	1.41885	0.000499625	0.360222	0.165184	0.161985	0.164302	0.2229	0.229342	0.245081	ug/mL
PE(18:0p_22:6)+H	PE(40:6p)+H	PE	(18:0p_22:6)	(18:0p)	(22:6)			C45 H79 O7 N1 P1	776.559	10.7576	0.0292566	0.641986	0.0238906	0.251751	0.0330317	0.0239159	0.0319193	0.0198278	0.0173414	0.019882	ug/mL
PE(18:1p_22:6)+H	PE(40:7p)+H	PE	(18:1p_22:6)	(18:1p)	(22:6)			C45 H77 O7 N1 P1	774.543	9.71053	0.0300997	1.35252	0.061195	0.0894787	0.0205834	0.0156365	0.0150044	0.0209976	0.0222252	0.026059	ug/mL
PE(20:3e_20:5)+Na	PE(40:8e)+Na	PE	(20:3e_20:5)	(20:3e)	(20:5)			C45 H76 O7 N1 P1 Na1	796.525	11.1015	0.2682	0.723079	0.774591	0.0798821	0.0144549	0.0012249	0.00150425	0.0017927	0.00968985	0.000942868	ug/mL
PE(41:1)+H	PE(41:1)+H	PE	(41:1)	(41:1)				C46 H91 O8 N1 P1	816.648	14.561	0.0308179	1.75447	0.0134911	0.162477	0.0127409	0.0114334	0.0138972	0.0206328	0.0196265	0.0265358	ug/mL
PE(41:5)+H	PE(41:5)+H	PE	(41:5)	(41:5)				C46 H83 O8 N1 P1	808.585	6.32948	0.0054256	0.949885	0.321201	0.604328	0.314061	0.346919	0.34751	0.301489	0.320448	0.336013	ug/mL
PE(42:5)+H	PE(42:5)+H	PE	(42:5)	(42:5)				C47 H85 O8 N1 P1	822.601	10.0279	0.0200093	1.3718	0.00264889	0.306581	0.158492	0.14849	0.15764	0.199234	0.211143	0.22699	ug/mL
PE(42:5e)+Na	PE(42:5e)+Na	PE	(42:5e)	(42:5e)				C47 H86 O7 N1 P1 Na1	830.603	6.28006	0.0111377	1.00829	0.810713	0.504941	0.297375	0.30103	0.314411	0.290876	0.310124	0.319388	ug/mL
PE(42:9e)+Na	PE(42:9e)+Na	PE	(42:9e)	(42:9e)				C47 H78 O7 N1 P1 Na1	822.541	9.933	0.0892701	1.07479	0.899189	0.0104586	0.00452048	0.000414603	0.00199269	0.00159812	0.00312418	0.00272361	ug/mL
PE(43:0)+Na	PE(43:0)+Na	PE	(43:0)	(43:0)				C48 H96 O8 N1 P1 Na1	868.677	11.2275	0.0522165	1.24732	0.229148	0.047272	0.0156868	0.0167367	0.0242815	0.0198139	0.025417	0.0254984	ug/mL
PE(43:5e)+Na	PE(43:5e)+Na	PE	(43:5e)	(43:5e)				C48 H88 O7 N1 P1 Na1	844.619	9.96316	0.027445	1.27073	0.00925886	0.223012	0.147872	0.130037	0.14569	0.170843	0.176796	0.190643	ug/mL
PE(44:11)+Na	PE(44:11)+Na	PE	(44:11)	(44:11)				C49 H76 O8 N1 P1 Na1	860.52	1.21289	0.125726	1.11631	0.540628	0.240716	0.428661	0.394633	0.271582	0.325298	0.463426	0.433496	ug/mL
PE(44:4)+Na	PE(44:4)+Na	PE	(44:4)	(44:4)				C49 H90 O8 N1 P1 Na1	874.63	6.13353	0.0202678	0.99676	0.888663	0.448086	0.228382	0.222962	0.23135	0.220674	0.224721	0.235086	ug/mL
PE(45:4)+Na	PE(45:4)+Na	PE	(45:4)	(45:4)				C50 H92 O8 N1 P1 Na1	888.645	9.85213	0.0188098	1.436	0.00225421	0.261749	0.0792586	0.0765836	0.0898603	0.114467	0.114435	0.123928	ug/mL
PE(47:0)+Na	PE(47:0)+Na	PE	(47:0)	(47:0)				C52 H104 O8 N1 P1 Na1	924.739	17.1369	0.00422288	1.21228	0.534275	0.184261	0.13561	0.250098	0.172909	0.185392	0.320267	0.171537	ug/mL
PE(47:2)+H	PE(47:2)+H	PE	(47:2)	(47:2)				C52 H101 O8 N1 P1	898.726	14.8187	0.0791616	4.22322	0.00104191	0.287506	0.0086045	0.00542125	0.00588738	0.0234508	0.0307977	0.029849	ug/mL
PE(47:2)+Na	PE(47:2)+Na	PE	(47:2)	(47:2)				C52 H100 O8 N1 P1 Na1	920.708	16.615	0.0837883	0.583356	0.226009	0.473543	0.0519462	0.152673	0.106447	0.0673022	0.0698078	0.0443521	ug/mL
PE(48:6)+H	PE(48:6)+H	PE	(48:6)	(48:6)				C53 H95 O8 N1 P1	904.679	11.0901	0.0336638	2.81835	1.615e-05	0.589677	0.0488782	0.0508474	0.0557943	0.144879	0.141224	0.152206	ug/mL
PE(31:0_18:3)+Na	PE(49:3)+Na	PE	(31:0_18:3)	(31:0)	(18:3)			C54 H102 O8 N1 P1 Na1	946.724	4.902	0.0208034	1.03531	0.873023	0.0780123	0.0182903	0.0101152	0.0205809	0.0167146	0.014982	0.0190194	ug/mL
PE(49:3)+Na	PE(49:3)+Na	PE	(49:3)	(49:3)				C54 H102 O8 N1 P1 Na1	946.724	16.614	0.0512261	0.717421	0.44964	0.476953	0.0864721	0.227608	0.133897	0.125145	0.145251	0.0509913	ug/mL
PE(49:3)+H	PE(49:3)+H	PE	(49:3)	(49:3)				C54 H103 O8 N1 P1	924.742	17.136	0.00422288	1.21228	0.534275	0.184261	0.13561	0.250098	0.172909	0.185392	0.320267	0.171537	ug/mL
PE(35:0_14:4)+Na	PE(49:4)+Na	PE	(35:0_14:4)	(35:0)	(14:4)			C54 H100 O8 N1 P1 Na1	944.708	7.04821	0.0564818	2.76742	0.00393803	0.260649	0.0120745	0.00708049	0.014096	0.0258123	0.0318923	0.0343146	ug/mL
PE(37:0_14:4)+Na	PE(51:4)+Na	PE	(37:0_14:4)	(37:0)	(14:4)			C56 H104 O8 N1 P1 Na1	972.739	8.22288	0.0222295	2.16043	0.00994099	0.395174	0.0518711	0.0279446	0.0490799	0.0815343	0.0893099	0.107625	ug/mL
PE(37:1_14:4)+Na	PE(51:5)+Na	PE	(37:1_14:4)	(37:1)	(14:4)			C56 H102 O8 N1 P1 Na1	970.724	7.32962	0.00611872	0.904683	0.45666	0.168338	0.0315615	0.0234632	0.032597	0.0245919	0.0247342	0.0299437	ug/mL
PE(51:5)+Na	PE(51:5)+Na	PE	(51:5)	(51:5)				C56 H102 O8 N1 P1 Na1	970.724	9.204	0.0367674	2.53609	0.264685	0.0975051	0.00198986	0.00257279	0.00497815	0.00181238	0.0144765	0.00790741	ug/mL
PE(51:5)+Na	PE(51:5)+Na	PE	(51:5)	(51:5)				C56 H102 O8 N1 P1 Na1	970.724	10.9352	0.064375	2.68348	1.6904e-05	0.562858	0.0541141	0.0481731	0.0505545	0.140587	0.130648	0.138912	ug/mL
PE(53:2)+H	PE(53:2)+H	PE	(53:2)	(53:2)				C58 H113 O8 N1 P1	982.82	12.4957	0.0286092	15.8158	0.00092245	0.429236	0.00277139	0.00417003	0.00208325	0.0454091	0.0401522	0.0571709	ug/mL
PE(53:3)+Na	PE(53:3)+Na	PE	(53:3)	(53:3)				C58 H110 O8 N1 P1 Na1	1002.79	14.421	0.0236787	1.49963	0.00327091	0.280867	0.0746297	0.0655077	0.0681059	0.100857	0.0978822	0.113549	ug/mL
PE(55:6)+H	PE(55:6)+H	PE	(55:6)	(55:6)				C60 H109 O8 N1 P1	1002.79	13.0177	0.0198742	0.720928	0.0143617	0.276934	0.0387265	0.0338701	0.0407943	0.024528	0.0297389	0.0274798	ug/mL
PE(55:6)+H	PE(55:6)+H	PE	(55:6)	(55:6)				C60 H109 O8 N1 P1	1002.79	14.4313	0.0236098	1.50836	0.00321133	0.284005	0.07446	0.0653879	0.0671455	0.100821	0.0978637	0.113535	ug/mL
PE(56:6)+H	PE(56:6)+H	PE	(56:6)	(56:6)				C61 H111 O8 N1 P1	1016.8	16.541	0.478499	4.98091	0.0181167	0.214176	0.0023535	1.62289e-08	0.0077566	0.0116899	0.0202876	0.01838	ug/mL
PE(58:5)+Na	PE(58:5)+Na	PE	(58:5)	(58:5)				C63 H116 O8 N1 P1 Na1	1068.83	12.7673	0.0129787	0.670594	0.00481037	0.438111	0.0861775	0.0826987	0.0857354	0.0516858	0.0525154	0.0665397	ug/mL
PE(58:5)+Na	PE(58:5)+Na	PE	(58:5)	(58:5)				C63 H116 O8 N1 P1 Na1	1068.83	14.2513	0.0344339	1.37858	0.0509375	0.29526	0.131547	0.0980831	0.113465	0.157239	0.136462	0.179285	ug/mL
PE(59:5)+Na	PE(59:5)+Na	PE	(59:5)	(59:5)				C64 H118 O8 N1 P1 Na1	1082.85	15.55	0.0200015	0.865392	0.573327	0.170974	0.0313148	0.0265585	0.0223205	0.0300353	0.0127852	0.0265786	ug/mL
PE(59:5)+Na	PE(59:5)+Na	PE	(59:5)	(59:5)				C64 H118 O8 N1 P1 Na1	1082.85	16.4702	0.108925	1.88325	0.00028188	0.288508	0.0284693	0.0311057	0.0348159	0.0620791	0.0581561	0.0575266	ug/mL
PG(8:0_21:0)+H	PG(29:0)+H	PG	(8:0_21:0)	(8:0)	(21:0)			C35 H70 O10 N0 P1	681.47	8.76753	0.00839184	0.98888	0.960922	0.56596	0.44562	0.575814	0.336461	0.347461	0.575652	0.419683	ug/mL
PG(29:2)+H	PG(29:2)+H	PG	(29:2)	(29:2)				C35 H66 O10 N0 P1	677.439	6.312	0.0362603	0.365893	0.0237606	0.308506	0.0401694	0.0259966	0.023962	0.0128014	0.0125173	0.00765853	ug/mL
PG(29:2e)+H	PG(29:2e)+H	PG	(29:2e)	(29:2e)				C35 H68 O9 N0 P1	663.46	7.65	0.729767	1.14422	0.833496	0.0785795	0.00646504	0.0256786	0.0608186	0.0204699	0.0591517	0.0267477	ug/mL
PG(29:4)+Na	PG(29:4)+Na	PG	(29:4)	(29:4)				C35 H61 O10 N0 P1 Na1	695.389	2.173	0.183631	0.568795	0.380394	0.524633	0.112993	0.27683	0.0635877	0.0690525	0.115852	0.0729929	ug/mL
PG(31:0)+NH4	PG(31:0)+NH4	PG	(31:0)	(31:0)				C37 H77 O10 N1 P1	726.528	7.503	0.254618	1.24986	0.423168	0.0365518	0.0447438	0.02391	0.0242914	0.0284446	0.0416222	0.0461016	ug/mL
PG(31:2e)+NH4	PG(31:2e)+NH4	PG	(31:2e)	(31:2e)				C37 H75 O9 N1 P1	708.517	10.6502	0.20818	0.982063	0.933023	4.63284	80.04	46.122	47.0966	62.8906	52.6421	54.6182	ug/mL
PG(31:7)+H	PG(31:7)+H	PG	(31:7)	(31:7)				C37 H60 O10 N0 P1	695.392	2.182	0.183563	0.568663	0.380255	0.524724	0.112988	0.276828	0.0635956	0.0690545	0.115842	0.0729416	ug/mL
PG(32:2e)+NH4	PG(32:2e)+NH4	PG	(32:2e)	(32:2e)				C38 H77 O9 N1 P1	722.533	10.6535	0.116259	1.01598	0.87515	1.20655	1.88289	2.26293	2.47126	2.3719	2.3515	1.99938	ug/mL
PG(33:0)+H	PG(33:0)+H	PG	(33:0)	(33:0)				C39 H78 O10 N0 P1	737.533	7.059	0.191475	1.08473	0.633554	0.0938136	0.0186753	0.0151761	0.0190706	0.0168456	0.0161914	0.0243689	ug/mL
PG(34:2)+H	PG(34:2)+H	PG	(34:2)	(34:2)				C40 H76 O10 N0 P1	747.517	2.832	0.0321912	19.4243	0.000510359	0.343539	0.0026462	0.00120389	0.000805377	0.0261828	0.0288626	0.035384	ug/mL
Cer(d34:0)+H	Cer(d34:0)+H	Cer	(d34:0)	(d34:0)				C34 H70 O3 N1	540.535	8.90763	0.0848964	2.86381	0.102705	0.184003	0.000822375	0.00147879	0.0225929	0.0224515	0.027029	0.0218115	ug/mL
Co(Q8)+NH4	Co(Q8)+NH4	Co	(Q8)	(Q8)				C49 H78 O4 N1	744.593	13.5297	0.0774306	0.677203	0.0978848	0.400197	0.0818531	0.0761027	0.0770937	0.0316947	0.0558023	0.0716792	ug/mL
PG(16:2e_19:0)+NH4	PG(35:2e)+NH4	PG	(16:2e_19:0)	(16:2e)	(19:0)			C41 H83 O9 N1 P1	764.58	12.453	0.0412403	1.62069	0.0361679	0.363862	0.0919327	0.141678	0.0886635	0.165374	0.15733	0.199604	ug/mL
PG(37:0)+H	PG(37:0)+H	PG	(37:0)	(37:0)				C43 H86 O10 N0 P1	793.595	11.6905	0.0221015	1.71637	0.584478	0.0753884	0.00259455	0.00778741	0.00195538	0.0162054	0.00158226	0.00338779	ug/mL
PG(37:1)+H	PG(37:1)+H	PG	(37:1)	(37:1)				C43 H84 O10 N0 P1	791.58	10.9334	0.0270271	3.18632	0.144053	0.112542	0.00181816	0.00149541	0.00151043	0.00478809	0.00195018	0.00863255	ug/mL
PG(38:0)+Na	PG(38:0)+Na	PG	(38:0)	(38:0)				C44 H87 O10 N0 P1 Na1	829.593	6.26508	0.0369673	2.16773	4.55069e-05	1.10036	0.283626	0.310058	0.339172	0.694956	0.66363	0.663594	ug/mL
PG(38:0)+NH4	PG(38:0)+NH4	PG	(38:0)	(38:0)				C44 H91 O10 N1 P1	824.638	10.762	0.0102705	0.393204	0.0443112	0.148422	0.00803078	0.00539755	0.00979169	0.00489187	0.00278178	0.00145655	ug/mL
Co(Q9)+H	Co(Q9)+H	Co	(Q9)	(Q9)				C54 H83 O4	795.629	15.0002	0.169681	3.92539	0.00469825	0.285898	0.00989979	0.00560926	0.00705765	0.0243596	0.0276393	0.0365843	ug/mL
PG(38:3e)+Na	PG(38:3e)+Na	PG	(38:3e)	(38:3e)				C44 H83 O9 N0 P1 Na1	809.567	11.6854	0.00568472	0.271406	0.0187666	0.341521	0.0435306	0.0216657	0.0363317	0.00865632	0.0102072	0.00869176	ug/mL
PG(32:1_8:0)+NH4	PG(40:1)+NH4	PG	(32:1_8:0)	(32:1)	(8:0)			C46 H93 O10 N1 P1	850.653	13.7279	0.114004	2.99239	0.00224849	0.455079	0.0283345	0.0231768	0.0334088	0.0998066	0.0775662	0.0767411	ug/mL
PG(40:2)+H	PG(40:2)+H	PG	(40:2)	(40:2)				C46 H88 O10 N0 P1	831.611	11.4948	0.013596	1.79982	0.167434	0.056691	0.0038061	0.000867556	0.00146973	0.00314784	0.00349524	0.00441393	ug/mL
PG(35:0_6:0)+NH4	PG(41:0)+NH4	PG	(35:0_6:0)	(35:0)	(6:0)			C47 H97 O10 N1 P1	866.684	12.1793	0.0170714	1.29817	0.57509	0.0279231	0.00951821	0.00908433	0.00104825	0.00893937	0.0110973	0.00547342	ug/mL
PG(43:2)+H	PG(43:2)+H	PG	(43:2)	(43:2)				C49 H94 O10 N0 P1	873.658	12.8684	0.0218343	1.04731	0.721517	0.0431216	0.00487312	0.00362289	0.005304	0.00429196	0.00504861	0.00511225	ug/mL
PG(43:3)+H	PG(43:3)+H	PG	(43:3)	(43:3)				C49 H92 O10 N0 P1	871.642	12.1717	0.100351	1.23272	0.514423	0.0190515	0.00159847	0.00486061	0.00523594	0.00375541	0.0054187	0.00524255	ug/mL
PG(43:4)+H	PG(43:4)+H	PG	(43:4)	(43:4)				C49 H90 O10 N0 P1	869.627	11.459	0.166821	2.50031	0.00080523	0.34527	0.0266672	0.0156912	0.023818	0.0566864	0.0567087	0.052066	ug/mL
PG(25:0_19:0)+NH4	PG(44:0)+NH4	PG	(25:0_19:0)	(25:0)	(19:0)			C50 H103 O10 N1 P1	908.731	13.5114	0.0183498	9.08764	0.00595383	0.537186	0.0106323	0.0119218	0.00341614	0.0963946	0.0536691	0.0859449	ug/mL
PG(25:0_19:1)+NH4	PG(44:1)+NH4	PG	(25:0_19:1)	(25:0)	(19:1)			C50 H101 O10 N1 P1	906.716	12.8294	0.0230982	2.35942	0.128441	0.0614323	0.00249836	5.6684e-08	0.000813083	0.00277152	0.00297138	0.00207032	ug/mL
PG(45:0)+Na	PG(45:0)+Na	PG	(45:0)	(45:0)				C51 H101 O10 N0 P1 Na1	927.702	11.012	0.0350386	1.15507	0.00699829	0.490077	0.747639	0.680934	0.740206	0.82865	0.82903	0.847417	ug/mL
PG(37:1_8:0)+Na	PG(45:1)+Na	PG	(37:1_8:0)	(37:1)	(8:0)			C51 H99 O10 N0 P1 Na1	925.687	9.318	0.15664	1.79606	0.0391148	0.194885	0.0275724	0.0148157	0.016	0.0291801	0.0398927	0.0357959	ug/mL
PG(46:2)+H	PG(46:2)+H	PG	(46:2)	(46:2)				C52 H100 O10 N0 P1	915.705	14.1744	0.0062823	0.992725	0.990474	0.0559344	0.00238869	0.00756663	0.00293151	0.00765466	0.00136907	0.00376935	ug/mL
PG(46:3)+H	PG(46:3)+H	PG	(46:3)	(46:3)				C52 H98 O10 N0 P1	913.689	13.5199	0.267261	1.33056	0.466542	0.0189717	0.00154882	0.00146294	0.00463645	0.00335382	0.00357713	0.00324544	ug/mL
PG(48:3)+H	PG(48:3)+H	PG	(48:3)	(48:3)				C54 H102 O10 N0 P1	941.721	14.031	0.523572	0.0519304	0.000101535	0.872381	0.162611	0.159537	0.135502	0.001289	0.00834072	0.0141362	ug/mL
DG(14:1e)+H	DG(14:1e)+H	DG	(14:1e)	(14:1e)				C17 H33 O4	301.237	14.815	0.246923	4.1437	0.447654	0.669771	0.0551078	0.0414896	0.0262408	0.0142215	0.475293	0.0194903	ug/mL
PG(49:0)+H	PG(49:0)+H	PG	(49:0)	(49:0)				C55 H110 O10 N0 P1	961.783	15.8522	0.0247477	1.2076	0.651152	0.0983762	0.0256079	0.0532476	0.0341096	0.0228588	0.0704219	0.0431355	ug/mL
PG(51:2)+Na	PG(51:2)+Na	PG	(51:2)	(51:2)				C57 H109 O10 N0 P1 Na1	1007.77	11.556	0.111735	0.959435	0.89297	0.211083	0.177285	0.0841528	0.10234	0.0917241	0.103298	0.153999	ug/mL
PG(52:1)+Na	PG(52:1)+Na	PG	(52:1)	(52:1)				C58 H113 O10 N0 P1 Na1	1023.8	14.4372	0.103167	3.9591	0.000122835	0.715262	0.0484657	0.0279416	0.0554555	0.169582	0.172516	0.179961	ug/mL
PI(21:1e)+H	PI(21:1e)+H	PI	(21:1e)	(21:1e)				C30 H58 O12 N0 P1	641.366	1.713	1.68137	3.1533	0.104638	3.9114	7.41959	0.0419731	0.0407016	7.31888	9.39249	6.94554	ug/mL
PI(34:0e)+NH4	PI(34:0e)+NH4	PI	(34:0e)	(34:0e)				C43 H89 O12 N1 P1	842.612	7.53443	0.166054	1.84274	0.253457	0.140395	0.00896401	0.0425956	0.0085218	0.0292305	0.0333339	0.04815	ug/mL
PI(35:0e)+H	PI(35:0e)+H	PI	(35:0e)	(35:0e)				C44 H88 O12 N0 P1	839.601	7.73279	0.0241622	2.71106	0.00110114	1.61628	0.401497	0.43755	0.445588	1.21849	1.27286	0.991376	ug/mL
DG(14:1e)+H	DG(14:1e)+H	DG	(14:1e)	(14:1e)				C17 H33 O4	301.237	15.431	0.139506	0.475156	0.0149949	1.10329	0.510167	0.397776	0.335884	0.194729	0.224384	0.171898	ug/mL
PI(36:2e)+NH4	PI(36:2e)+NH4	PI	(36:2e)	(36:2e)				C45 H89 O12 N1 P1	866.612	6.122	0.158018	2.13539	0.0115326	0.422671	0.0733886	0.0383985	0.0382334	0.11657	0.105591	0.0981898	ug/mL
DG(14:1e)+H	DG(14:1e)+H	DG	(14:1e)	(14:1e)				C17 H33 O4	301.237	16.0704	0.667985	0.403816	0.146373	0.428166	0.103901	0.0964808	0.0288951	0.0475036	0.0196918	0.0253905	ug/mL
PI(38:5e)+H	PI(38:5e)+H	PI	(38:5e)	(38:5e)				C47 H84 O12 N0 P1	871.569	13.0358	0.0914755	1.0061	0.990338	0.453989	0.120124	0.318191	0.266224	0.146438	0.424423	0.137977	ug/mL
PI(41:0e)+NH4	PI(41:0e)+NH4	PI	(41:0e)	(41:0e)				C50 H103 O12 N1 P1	940.721	13.8745	0.0972253	1.03936	0.945909	0.0293916	0.00949477	0.0084988	6.58117e-08	0.00503083	0.00489525	0.00877584	ug/mL
PI(41:1e)+NH4	PI(41:1e)+NH4	PI	(41:1e)	(41:1e)				C50 H101 O12 N1 P1	938.706	13.2037	0.0512804	0.735926	0.654584	0.22559	0.0570287	0.0169488	0.0274687	0.0139908	0.0528315	0.00783462	ug/mL
PI(44:2)+NH4	PI(44:2)+NH4	PI	(44:2)	(44:2)				C53 H103 O13 N1 P1	992.716	3.381	0.0943726	15.6825	0.00103824	0.579729	0.00671138	0.00347944	0.00649022	0.102222	0.0898163	0.0695627	ug/mL
PI(45:2)+NH4	PI(45:2)+NH4	PI	(45:2)	(45:2)				C54 H105 O13 N1 P1	1006.73	3.53507	0.0504776	1.14585	0.750932	0.0276763	0.0563026	0.053499	0.00551738	0.043584	0.0450002	0.0435545	ug/mL
PI(51:0)+H	PI(51:0)+H	PI	(51:0)	(51:0)				C60 H118 O13 N0 P1	1077.83	12.5899	0.034628	2.47958	0.000954076	1.38139	0.350868	0.379671	0.370767	0.857944	1.03326	0.839577	ug/mL
PI(52:1)+H	PI(52:1)+H	PI	(52:1)	(52:1)				C61 H118 O13 N0 P1	1089.83	12.791	0.249885	1.04913	0.857075	0.295438	0.210168	0.211893	0.284333	0.35642	0.203475	0.181208	ug/mL
PI(52:1)+H	PI(52:1)+H	PI	(52:1)	(52:1)				C61 H118 O13 N0 P1	1089.83	14.261	0.01648	2.66689	0.000897396	0.930039	0.14891	0.134883	0.144565	0.382909	0.425689	0.333787	ug/mL
PIP(34:0e)+H	PIP(34:0e)+H	PIP	(34:0e)	(34:0e)				C43 H87 O15 N0 P2	905.551	8.92336	0.0674651	1.33583	0.304385	0.0580877	0.0424454	0.111259	0.110265	0.105746	0.138605	0.108269	ug/mL
PIP2(19:2)+H	PIP2(19:2)+H	PIP2	(19:2)	(19:2)				C28 H52 O19 N0 P3	785.231	12.3036	0.0445242	0.752023	0.0372829	9.13157	42.2566	49.8005	40.2014	36.6579	33.213	29.5906	ug/mL
DG(14:1e)+H	DG(14:1e)+H	DG	(14:1e)	(14:1e)				C17 H33 O4	301.237	16.56	0.607309	60.5354	0.000241301	3.65061	0.039671	0.0810782	0.0389866	3.18443	3.68261	2.80263	ug/mL
PIP3(25:0e)+H	PIP3(25:0e)+H	PIP3	(25:0e)	(25:0e)				C34 H71 O21 N0 P4	939.343	17.7707	0.247327	4.54086	0.00387896	1.42998	0.135904	0.136395	0.171121	0.836563	0.544996	0.631948	ug/mL
PS(30:1)+Na	PS(30:1)+Na	PS	(30:1)	(30:1)				C36 H68 O10 N1 P1 Na1	728.447	1.255	0.201636	1.43886	0.38574	1.79447	4.2787	4.98162	3.94977	5.62794	10.0342	3.34537	ug/mL
PS(33:3)+Na	PS(33:3)+Na	PS	(33:3)	(33:3)				C39 H70 O10 N1 P1 Na1	766.463	9.23812	0.0931021	1.2945	0.519957	0.488111	0.381394	0.38652	0.277729	0.344297	0.73123	0.278055	ug/mL
PS(34:0e)+H	PS(34:0e)+H	PS	(34:0e)	(34:0e)				C40 H81 O9 N1 P1	750.564	11.4687	0.133633	0.878252	0.877675	0.489466	0.377206	0.155315	1.84353	1.15033	0.668953	0.267486	ug/mL
PS(35:6)+H	PS(35:6)+H	PS	(35:6)	(35:6)				C41 H69 O10 N1 P1	766.465	9.22051	0.0931021	1.2945	0.519957	0.488111	0.381394	0.38652	0.277729	0.344297	0.73123	0.278055	ug/mL
PS(18:0_18:1)+Na	PS(36:1)+Na	PS	(18:0_18:1)	(18:0)	(18:1)			C42 H80 O10 N1 P1 Na1	812.541	9.376	0.308477	0.435629	0.33455	0.720538	0.361771	0.410626	0.00321349	0.0966071	0.179523	0.0617482	ug/mL
PS(18:1_18:1)+Na	PS(36:2)+Na	PS	(18:1_18:1)	(18:1)	(18:1)			C42 H78 O10 N1 P1 Na1	810.526	8.617	0.55139	0.457767	0.405746	0.309964	4.81192e-08	0.0733185	0.0604357	0.00453723	0.0106572	0.0460339	ug/mL
DG(14:1e)+H	DG(14:1e)+H	DG	(14:1e)	(14:1e)				C17 H33 O4	301.237	17.4326	0.749778	0.0483566	0.313324	3.00253	11.8408	0.845286	0.713403	0.358014	0.0756119	0.214328	ug/mL
PS(27:1_11:2)+Na	PS(38:3)+Na	PS	(27:1_11:2)	(27:1)	(11:2)			C44 H80 O10 N1 P1 Na1	836.541	9.10995	0.110033	2.76287	0.084103	0.533121	0.0500937	0.0541757	0.0566154	0.148103	0.219712	0.0766874	ug/mL
PS(40:2e)+Na	PS(40:2e)+Na	PS	(40:2e)	(40:2e)				C46 H88 O9 N1 P1 Na1	852.609	6.23294	0.154378	1.40944	0.258349	0.701919	1.42695	1.41064	1.21561	2.03464	2.54829	1.1298	ug/mL
PS(41:1)+H	PS(41:1)+H	PS	(41:1)	(41:1)				C47 H91 O10 N1 P1	860.638	3.549	0.102724	29.5912	0.0296273	0.690698	1.44793e-08	0.0104052	0.00264792	0.118611	0.198078	0.0695686	ug/mL
PS(42:1)+H	PS(42:1)+H	PS	(42:1)	(42:1)				C48 H93 O10 N1 P1	874.653	3.77	0.116677	5.54702	0.0361036	0.968084	0.0589929	0.0660447	0.0447361	0.300297	0.46344	0.178001	ug/mL
PS(42:4)+H	PS(42:4)+H	PS	(42:4)	(42:4)				C48 H87 O10 N1 P1	868.606	1.25	0.349421	0.643568	0.365846	0.737202	0.745547	0.216639	0.452723	0.392873	0.332791	0.184927	ug/mL
PS(43:1)+Na	PS(43:1)+Na	PS	(43:1)	(43:1)				C49 H94 O10 N1 P1 Na1	910.651	10.1021	0.238888	0.298775	0.013713	0.649182	0.087749	0.120405	0.114416	0.0352706	0.0562017	0.00490353	ug/mL
PS(43:2)+Na	PS(43:2)+Na	PS	(43:2)	(43:2)				C49 H92 O10 N1 P1 Na1	908.635	9.04376	0.109241	0.105906	0.000264089	1.35789	0.3822	0.436059	0.33981	0.0516719	0.0386758	0.0322987	ug/mL
PS(45:2)+Na	PS(45:2)+Na	PS	(45:2)	(45:2)				C51 H96 O10 N1 P1 Na1	936.666	10.1881	0.0524047	0.0739619	0.000236534	2.71835	1.52632	1.67251	1.30754	0.130173	0.158238	0.0448893	ug/mL
PS(52:2)+Na	PS(52:2)+Na	PS	(52:2)	(52:2)				C58 H110 O10 N1 P1 Na1	1034.78	7.76147	0.124591	3.69347	0.0404326	0.952507	0.107396	0.0723355	0.108268	0.347266	0.506588	0.209864	ug/mL
PS(38:1_14:2)+Na	PS(52:3)+Na	PS	(38:1_14:2)	(38:1)	(14:2)			C58 H108 O10 N1 P1 Na1	1032.76	6.7212	0.206851	3.92934	0.0732351	0.390619	0.0206069	0.00925386	0.0148101	0.0515155	0.092181	0.0318305	ug/mL
PS(54:2)+Na	PS(54:2)+Na	PS	(54:2)	(54:2)				C60 H114 O10 N1 P1 Na1	1062.81	8.895	0.118581	5.91184	0.0438934	0.948495	0.0436026	0.0504376	0.0567238	0.259146	0.459377	0.17277	ug/mL
Cer(d16:0_18:0)+H	Cer(d34:0)+H	Cer	(d16:0_18:0)	(d16:0)	(18:0)			C34 H70 O3 N1	540.535	9.41218	0.00874164	1.19172	0.096046	0.152653	0.15263	0.120074	0.154087	0.157743	0.176287	0.174585	ug/mL
SM(d36:3)+H	SM(d36:3)+H	SM	(d36:3)	(d36:3)				C41 H80 O6 N2 P1	727.575	9.24331	0.05488	35.7039	0.0329788	0.290518	0.000454222	0.000560799	0.00107042	0.010127	0.0351252	0.0292062	ug/mL
SM(d36:4)+H	SM(d36:4)+H	SM	(d36:4)	(d36:4)				C41 H78 O6 N2 P1	725.559	8.77428	0.0141337	3.99624	0.000258306	0.919787	0.0756847	0.0658433	0.073888	0.321322	0.265522	0.274011	ug/mL
SM(d36:5)+H	SM(d36:5)+H	SM	(d36:5)	(d36:5)				C41 H76 O6 N2 P1	723.544	7.64113	0.0747751	0.743802	0.571022	0.0613615	0.00058141	0.00403517	0.00475914	0.00200094	0.00247522	0.00249751	ug/mL
SM(d37:1)+Na	SM(d37:1)+Na	SM	(d37:1)	(d37:1)				C42 H85 O6 N2 P1 Na1	767.604	7.58067	0.0935323	0.413348	0.00312511	0.111409	0.00390695	0.00323442	0.00439078	0.00180137	0.00155737	0.00140805	ug/mL
SM(d18:1_19:1)+H	SM(d37:2)+H	SM	(d18:1_19:1)	(d18:1)	(19:1)			C42 H84 O6 N2 P1	743.606	9.57223	1.22811	4.27141	0.0984164	0.0913845	0.00217433	6.68251e-09	0.00019363	0.00373069	0.00486482	0.00151908	ug/mL
SM(d38:0)+Na	SM(d38:0)+Na	SM	(d38:0)	(d38:0)				C43 H89 O6 N2 P1 Na1	783.635	10.24	0.490632	4.13503	0.00269823	0.0790421	0.000640037	0.000485952	0.000384654	0.00240215	0.00164433	0.00220007	ug/mL
SM(d38:4)+H	SM(d38:4)+H	SM	(d38:4)	(d38:4)				C43 H82 O6 N2 P1	753.591	10.0187	0.178024	0.658712	0.717067	1.04409	5.16645	2.41512	0.0143225	4.96519	0.0238559	0.0144593	ug/mL
SM(d17:0_21:5)+H	SM(d38:5)+H	SM	(d17:0_21:5)	(d17:0)	(21:5)			C43 H80 O6 N2 P1	751.575	8.97079	0.0182004	7.41522	1.66613e-05	0.114375	0.000406281	0.000445793	0.000638511	0.00390145	0.00359263	0.00355893	ug/mL
SM(d40:4)+H	SM(d40:4)+H	SM	(d40:4)	(d40:4)				C45 H86 O6 N2 P1	781.622	8.305	0.120835	1.78365	0.00373438	0.100041	0.00460689	0.00379858	0.00565659	0.00867476	0.00860213	0.00780494	ug/mL
SM(d18:1_22:3)+H	SM(d40:4)+H	SM	(d18:1_22:3)	(d18:1)	(22:3)			C45 H86 O6 N2 P1	781.622	11.2094	0.0791876	3.04744	0.00071097	0.227806	0.00738353	0.00560996	0.00694419	0.0214212	0.017572	0.0217657	ug/mL
SM(d16:0_24:5)+H	SM(d40:5)+H	SM	(d16:0_24:5)	(d16:0)	(24:5)			C45 H84 O6 N2 P1	779.606	10.2	0.302802	0.632565	0.101457	0.102594	0.00337771	0.00511831	0.00620712	0.0033778	0.00323002	0.00269288	ug/mL
SM(d18:1_23:3)+H	SM(d41:4)+H	SM	(d18:1_23:3)	(d18:1)	(23:3)			C46 H88 O6 N2 P1	795.637	11.7834	0.102089	2.17531	0.00234423	0.0698933	0.00108223	0.00136318	0.00148382	0.00322656	0.00269284	0.00262789	ug/mL
SM(d18:1_24:3)+H	SM(d42:4)+H	SM	(d18:1_24:3)	(d18:1)	(24:3)			C47 H90 O6 N2 P1	809.653	12.3152	0.0643229	3.82191	0.00618322	0.296961	0.0164241	0.00136508	0.00691061	0.0314446	0.0310901	0.0318659	ug/mL
SM(d42:5)+H	SM(d42:5)+H	SM	(d42:5)	(d42:5)				C47 H88 O6 N2 P1	807.637	11.3576	0.253383	4.25565	0.0931683	0.0971386	0.000598383	0.00148678	0.000617219	0.00284975	0.0064162	0.00223445	ug/mL
DG(19:1)+H	DG(19:1)+H	DG	(19:1)	(19:1)				C22 H41 O5	385.295	12.165	0.258292	0.757213	0.111311	0.217745	0.0209639	0.0249676	0.0244652	0.0149711	0.0227502	0.0155838	ug/mL
SM(d42:8)+H	SM(d42:8)+H	SM	(d42:8)	(d42:8)				C47 H82 O6 N2 P1	801.591	7.658	0.0120156	0.468714	0.234444	0.583897	0.130609	0.110079	0.258778	0.161739	0.0204147	0.0519534	ug/mL
SM(d43:4)+H	SM(d43:4)+H	SM	(d43:4)	(d43:4)				C48 H92 O6 N2 P1	823.669	12.8572	0.0360263	2.00002	0.00164904	0.234577	0.0171378	0.0152272	0.0200233	0.0386159	0.0331732	0.0329887	ug/mL
SM(d43:5)+H	SM(d43:5)+H	SM	(d43:5)	(d43:5)				C48 H90 O6 N2 P1	821.653	11.8985	0.0588977	4.29468	0.000836222	0.152434	0.0015544	0.00187604	0.00206184	0.00904257	0.00775299	0.00679202	ug/mL
SM(d44:4)+H	SM(d44:4)+H	SM	(d44:4)	(d44:4)				C49 H94 O6 N2 P1	837.684	12.6837	0.0560516	6.51172	0.00194027	0.132161	0.00123261	0.000356239	0.000720502	0.00593832	0.00410676	0.00499275	ug/mL
SM(d44:4)+H	SM(d44:4)+H	SM	(d44:4)	(d44:4)				C49 H94 O6 N2 P1	837.684	13.3719	0.0150768	2.52182	0.000112743	0.335859	0.0204342	0.01857	0.02286	0.055337	0.0505198	0.0501537	ug/mL
SM(d44:5)+H	SM(d44:5)+H	SM	(d44:5)	(d44:5)				C49 H92 O6 N2 P1	835.669	12.2778	0.0416541	2.48308	0.00119704	0.487108	0.0482999	0.0378728	0.047697	0.105844	0.1252	0.101366	ug/mL
SM(d44:6)+H	SM(d44:6)+H	SM	(d44:6)	(d44:6)				C49 H90 O6 N2 P1	833.653	11.3357	0.0761938	3.72597	0.00793923	0.135842	0.00165162	0.00201918	0.00200787	0.00900412	0.00671189	0.00544254	ug/mL
SM(t33:1)+H	SM(t33:1)+H	SM	(t33:1)	(t33:1)				C38 H78 O7 N2 P1	705.554	7.682	0.279301	0.998795	0.997658	0.0125636	0.000735672	0.000952358	0.000256407	0.000876651	0.000679823	0.000385619	ug/mL
DG(8:0_11:2)+NH4	DG(19:2)+NH4	DG	(8:0_11:2)	(8:0)	(11:2)			C22 H42 O5 N1	400.306	1.47259	0.0760566	0.857743	0.0620354	9.81597	66.7341	67.2356	57.8505	54.3957	58.1634	51.9734	ug/mL
SM(t33:2)+H	SM(t33:2)+H	SM	(t33:2)	(t33:2)				C38 H76 O7 N2 P1	703.538	3.2521	0.017206	1.08282	0.892023	0.0519531	0.00340798	0.00273367	0.00702824	0.00892238	0.00189592	0.00344231	ug/mL
SM(t34:0)+H	SM(t34:0)+H	SM	(t34:0)	(t34:0)				C39 H82 O7 N2 P1	721.585	8.81153	0.116129	3.27739	0.0591112	0.121319	0.000454064	0.00758759	0.000326002	0.00885399	0.00989179	0.00867834	ug/mL
SM(t36:4)+H	SM(t36:4)+H	SM	(t36:4)	(t36:4)				C41 H78 O7 N2 P1	741.554	8.36315	0.0415928	8.88103	0.000600083	0.13414	0.000538527	0.000386057	0.000719378	0.00547958	0.00404135	0.00507914	ug/mL
SM(t40:1)+H	SM(t40:1)+H	SM	(t18:1_22:0)	(t18:1)	(22:0)			C45 H92 O7 N2 P1	803.664	7.76756	0.0893482	1.35006	0.00948093	0.102079	0.0190923	0.0169019	0.0185976	0.0269395	0.0232086	0.0235543	ug/mL
SM(t40:7)+H	SM(t40:7)+H	SM	(t40:7)	(t40:7)				C45 H80 O7 N2 P1	791.57	9.54721	0.010659	0.996736	0.894502	1.25485	1.75167	1.72548	1.82708	1.75368	1.81319	1.72006	ug/mL
SM(t18:1_24:3)+H	SM(t42:4)+H	SM	(t18:1_24:3)	(t18:1)	(24:3)			C47 H90 O7 N2 P1	825.648	7.73777	0.100832	1.48029	0.00979872	0.11832	0.0147332	0.0133605	0.0163291	0.0244237	0.021073	0.0202619	ug/mL
SM(t42:5)+H	SM(t42:5)+H	SM	(t42:5)	(t42:5)				C47 H88 O7 N2 P1	823.632	7.32475	0.0625001	0.39672	0.000530961	0.19031	0.010302	0.00957228	0.011584	0.00386175	0.00455817	0.00406021	ug/mL
SM(t42:7)+H	SM(t42:7)+H	SM	(t42:7)	(t42:7)				C47 H84 O7 N2 P1	819.601	9.559	0.58761	0.601189	0.224037	0.119023	0.00641081	0.00581555	0.006908	0.00525405	0.000370162	0.00587915	ug/mL
SPH(d14:1)+H	SPH(d14:1)+H	SPH	(d14:1)	(d14:1)				C14 H30 O2 N1	244.227	1.06115	0.227705	1.21827	0.216379	0.0521737	0.0913318	0.0719366	0.0759018	0.110364	0.104138	0.0768712	ug/mL
SPH(d15:0)+H	SPH(d15:0)+H	SPH	(d15:0)	(d15:0)				C15 H34 O2 N1	260.258	1.03168	0.0619694	0.880083	0.342876	0.423354	0.123232	0.166015	0.123738	0.110506	0.130877	0.122077	ug/mL
SPH(d15:1)+H	SPH(d15:1)+H	SPH	(d15:1)	(d15:1)				C15 H32 O2 N1	258.243	1.57617	0.0272858	1.09293	0.386666	0.3126	0.185741	0.222005	0.204618	0.201223	0.255424	0.212623	ug/mL
SPH(d16:0)+H	SPH(d16:0)+H	SPH	(d16:0)	(d16:0)				C16 H36 O2 N1	274.274	1.10929	0.0651468	1.00504	0.934597	12.1342	159.583	188.347	186.777	172.345	177.909	187.149	ug/mL
DG(8:0_11:2)+NH4	DG(19:2)+NH4	DG	(8:0_11:2)	(8:0)	(11:2)			C22 H42 O5 N1	400.306	2.43295	1.50972	0.311429	0.367329	0.443175	0.0330098	0.194335	0.0239647	0.006363	0.0218173	0.0500847	ug/mL
DG(8:0_11:2)+NH4	DG(19:2)+NH4	DG	(8:0_11:2)	(8:0)	(11:2)			C22 H42 O5 N1	400.306	2.97624	1.40136	0.297991	0.317607	0.264335	0.0967106	0.0112459	0.0232942	0.0193609	0.00776318	0.0119874	ug/mL
SPH(d16:1)+H	SPH(d16:1)+H	SPH	(d16:1)	(d16:1)				C16 H34 O2 N1	272.258	1.24221	0.012395	1.06338	0.309735	0.825149	1.03586	1.17558	1.15417	1.11483	1.20066	1.26344	ug/mL
SPH(d16:1)+H	SPH(d16:1)+H	SPH	(d16:1)	(d16:1)				C16 H34 O2 N1	272.258	1.6609	0.203316	0.43069	0.0355364	0.629367	0.0819225	0.149106	0.149906	0.0591323	0.0439024	0.06103	ug/mL
SPH(d16:2)+H	SPH(d16:2)+H	SPH	(d16:2)	(d16:2)				C16 H32 O2 N1	270.243	2.23143	0.603379	4.81653	0.306219	0.624789	0.0127308	0.0133888	0.0740734	0.370841	0.0216472	0.0900946	ug/mL
Cer(d16:0_18:0)+H	Cer(d34:0)+H	Cer	(d16:0_18:0)	(d16:0)	(18:0)			C34 H70 O3 N1	540.535	9.71038	0.748045	3.85587	0.190773	0.226872	0.00572864	0.00344108	0.00464645	0.018715	0.00286815	0.0316902	ug/mL
DG(8:0_11:2)+NH4	DG(19:2)+NH4	DG	(8:0_11:2)	(8:0)	(11:2)			C22 H42 O5 N1	400.306	3.5832	0.0708008	1.98396	0.399875	0.136411	0.00767711	0.00291989	0.0212654	0.0402434	0.0133557	0.00961447	ug/mL
SPH(d16:2)+H	SPH(d16:2)+H	SPH	(d16:2)	(d16:2)				C16 H32 O2 N1	270.243	2.948	0.764571	0.599642	0.701397	0.428092	0.0254854	0.0276797	0.427263	0.0115181	0.255518	0.021048	ug/mL
SPH(d16:2)+H	SPH(d16:2)+H	SPH	(d16:2)	(d16:2)				C16 H32 O2 N1	270.243	3.879	0.219547	1.85305	0.505978	0.0920983	0.00588679	0.000114308	0.00457501	0.00369085	0.0139314	0.0019758	ug/mL
SPH(d16:2)+H	SPH(d16:2)+H	SPH	(d16:2)	(d16:2)				C16 H32 O2 N1	270.243	4.30191	0.698812	0.534949	0.478115	0.0646605	0.00908639	0.00368036	0.000387242	0.00356668	0.00164303	0.001827	ug/mL
SPH(d16:2)+H	SPH(d16:2)+H	SPH	(d16:2)	(d16:2)				C16 H32 O2 N1	270.243	5.117	0.330858	1.42707	0.600997	0.0526967	0.0169808	0.00236323	0.00289899	0.00533139	0.0152488	0.0111623	ug/mL
SPH(d16:2)+H	SPH(d16:2)+H	SPH	(d16:2)	(d16:2)				C16 H32 O2 N1	270.243	6.072	0.608287	0.711309	0.404804	0.187177	0.012158	0.0217406	0.0238867	0.00570252	0.0221911	0.0132096	ug/mL
SPH(d17:0)+H	SPH(d17:0)+H	SPH	(d17:0)	(d17:0)				C17 H38 O2 N1	288.29	1.1916	0.106104	0.818708	0.397562	2.2256	6.95588	3.96914	4.25959	4.31827	3.76458	4.3489	ug/mL
SPH(d17:1)+H	SPH(d17:1)+H	SPH	(d17:1)	(d17:1)				C17 H36 O2 N1	286.274	2.14057	0.0131474	1.1694	0.161132	0.135235	0.0469736	0.057581	0.0584055	0.0576702	0.0619929	0.0709017	ug/mL
SPH(d18:0)+H	SPH(d18:0)+H	SPH	(d18:0)	(d18:0)				C18 H40 O2 N1	302.305	1.33753	0.0063928	1.03316	0.503166	4.92788	30.5443	32.6594	32.373	30.5056	34.8462	33.394	ug/mL
SPH(d18:0)+H	SPH(d18:0)+H	SPH	(d18:0)	(d18:0)				C18 H40 O2 N1	302.305	1.85437	0.232857	0.703883	0.160875	0.607079	0.162529	0.185055	0.161513	0.0675372	0.164577	0.126231	ug/mL
DG(8:0_11:2)+NH4	DG(19:2)+NH4	DG	(8:0_11:2)	(8:0)	(11:2)			C22 H42 O5 N1	400.306	4.12981	1.33591	0.180024	0.410777	1.51278	4.52985	0.0733657	0.278929	0.425134	0.168778	0.284989	ug/mL
SPH(d18:1)+H	SPH(d18:1)+H	SPH	(d18:1)	(d18:1)				C18 H38 O2 N1	300.29	1.58499	0.00250817	1.0851	0.152487	0.703491	0.85012	0.968651	0.966852	0.967968	1.01218	1.04252	ug/mL
SPH(d18:2)+H	SPH(d18:2)+H	SPH	(d18:2)	(d18:2)				C18 H36 O2 N1	298.274	5.193	1.05531	0.719402	0.78568	0.225246	0.016335	0.00572922	0.142209	0.00969213	0.0984171	0.0100693	ug/mL
SPH(d19:0)+H	SPH(d19:0)+H	SPH	(d19:0)	(d19:0)				C19 H42 O2 N1	316.321	1.51672	0.0420779	0.915154	0.309405	1.17022	1.41624	1.14386	1.16418	1.09209	1.16924	1.14696	ug/mL
SPH(d19:1)+H	SPH(d19:1)+H	SPH	(d19:1)	(d19:1)				C19 H40 O2 N1	314.305	1.82911	0.0199545	1.33848	0.415273	0.0791982	0.0136599	0.00553843	0.00801562	0.0160051	0.00780357	0.0126166	ug/mL
SPH(d19:1)+H	SPH(d19:1)+H	SPH	(d19:1)	(d19:1)				C19 H40 O2 N1	314.305	2.26	0.00888058	1.74188	0.147935	0.0868139	0.00374851	0.00365257	0.00236636	0.0065612	0.00315928	0.00729323	ug/mL
SPH(d19:1)+H	SPH(d19:1)+H	SPH	(d19:1)	(d19:1)				C19 H40 O2 N1	314.305	3.08879	0.0105468	1.12293	0.19668	0.0852213	0.0188592	0.0218812	0.0223523	0.0218465	0.0260606	0.0229413	ug/mL
SPH(d20:0)+H	SPH(d20:0)+H	SPH	(d20:0)	(d20:0)				C20 H44 O2 N1	330.337	1.73678	0.00321869	1.04602	0.286821	5.41529	42.9554	42.4626	42.0802	41.3428	45.6186	46.404	ug/mL
SPH(d20:1)+H	SPH(d20:1)+H	SPH	(d20:1)	(d20:1)				C20 H42 O2 N1	328.321	2.15171	0.0191864	1.21424	0.102736	0.285961	0.29508	0.354857	0.334875	0.347985	0.401721	0.446094	ug/mL
SPH(d21:0)+H	SPH(d21:0)+H	SPH	(d21:0)	(d21:0)				C21 H46 O2 N1	344.352	2.03137	0.0262079	0.918694	0.55755	0.313438	0.0771017	0.0976287	0.116636	0.081095	0.0890993	0.0974819	ug/mL
SPH(d21:2)+H	SPH(d21:2)+H	SPH	(d21:2)	(d21:2)				C21 H42 O2 N1	340.321	5.93355	0.046111	1.00161	0.989013	0.138801	0.0251029	0.0271495	0.0258109	0.0208899	0.0268316	0.0304673	ug/mL
SPH(d22:0)+H	SPH(d22:0)+H	SPH	(d22:0)	(d22:0)				C22 H48 O2 N1	358.368	2.41586	0.123772	1.19359	0.230186	1.77004	17.4723	24.9258	17.7103	21.4371	25.029	25.2785	ug/mL
SPH(d22:0)+H-H2O	SPH(d22:0)+H-H2O	SPH	(d22:0)	(d22:0)				C22 H46 O1 N1	340.357	5.14483	0.0384163	1.08591	0.566886	0.156235	0.0515154	0.0452759	0.0451153	0.0489418	0.0630575	0.042099	ug/mL
DG(8:0_11:2)+NH4	DG(19:2)+NH4	DG	(8:0_11:2)	(8:0)	(11:2)			C22 H42 O5 N1	400.306	5.15843	1.72921	0.0129329	0.378601	0.380119	0.244487	0.000115875	0.000228826	0.00254184	0.000606254	1.82845e-05	ug/mL
SPH(d22:0)+H-H2O	SPH(d22:0)+H-H2O	SPH	(d22:0)	(d22:0)				C22 H46 O1 N1	340.357	6.49903	0.0477928	1.23959	0.035182	0.114837	0.0696142	0.0785146	0.0726743	0.0812582	0.096559	0.095889	ug/mL
SPH(d22:0)+H-H2O	SPH(d22:0)+H-H2O	SPH	(d22:0)	(d22:0)				C22 H46 O1 N1	340.357	7.17664	0.186886	1.40108	0.0127039	0.0518558	0.00443267	0.0032566	0.00392165	0.00530148	0.00530081	0.00566555	ug/mL
SPH(d22:0)+H-H2O	SPH(d22:0)+H-H2O	SPH	(d22:0)	(d22:0)				C22 H46 O1 N1	340.357	9.00039	0.952813	4.70738	0.0310038	0.0612466	0.000848291	5.78523e-07	4.37216e-07	0.00127886	0.0016217	0.00109745	ug/mL
DG(8:0_11:2)+NH4	DG(19:2)+NH4	DG	(8:0_11:2)	(8:0)	(11:2)			C22 H42 O5 N1	400.306	6.008	1.72698	0.960771	0.973026	0.00410923	0.00434114	0.000193553	8.02635e-05	0.00330271	0.000787033	0.000344178	ug/mL
DG(8:1e_11:2)+NH4	DG(19:3e)+NH4	DG	(8:1e_11:2)	(8:1e)	(11:2)			C22 H42 O4 N1	384.311	1.50622	0.0754415	0.68857	0.184995	1.6649	2.37374	1.67194	1.22723	1.30811	1.06079	1.26187	ug/mL
SPH(d22:1)+H	SPH(d22:1)+H	SPH	(d22:1)	(d22:1)				C22 H46 O2 N1	356.352	1.8462	0.199991	1.03875	0.804336	2.61082	17.5102	14.4676	13.3325	19.299	13.4105	14.3565	ug/mL
SPH(d22:1)+H	SPH(d22:1)+H	SPH	(d22:1)	(d22:1)				C22 H46 O2 N1	356.352	3.10409	0.0811617	1.01092	0.871398	0.354047	0.150658	0.154595	0.170412	0.1444	0.170163	0.166298	ug/mL
SPH(d22:2)+H	SPH(d22:2)+H	SPH	(d22:2)	(d22:2)				C22 H44 O2 N1	354.337	2.32182	0.029753	1.12469	0.309068	0.11965	0.0480514	0.0533351	0.0455085	0.045649	0.0597186	0.0598438	ug/mL
SPH(d24:0)+H	SPH(d24:0)+H	SPH	(d24:0)	(d24:0)				C24 H52 O2 N1	386.399	3.514	0.015197	1.08381	0.247199	0.258318	0.116677	0.135095	0.129472	0.127402	0.146959	0.138834	ug/mL
SPH(m17:0)+H	SPH(m17:0)+H	SPH	(m17:0)	(m17:0)				C17 H38 O1 N1	272.295	1.48318	0.102488	1.07091	0.806048	0.149541	0.185633	0.0707528	0.130488	0.156369	0.119232	0.138704	ug/mL
DG(9:0_11:2)+NH4	DG(20:2)+NH4	DG	(9:0_11:2)	(9:0)	(11:2)			C23 H44 O5 N1	414.321	1.71513	0.427085	0.363994	0.0177739	0.503392	0.0848916	0.089031	0.0512225	0.031351	0.0285749	0.0220256	ug/mL
SPH(m17:1)+H	SPH(m17:1)+H	SPH	(m17:1)	(m17:1)				C17 H36 O1 N1	270.279	2.867	0.0433236	1.02926	0.766686	0.109128	0.0147036	0.0200753	0.0184828	0.0175486	0.0187818	0.0184899	ug/mL
SPH(m18:0)+H	SPH(m18:0)+H	SPH	(m18:0)	(m18:0)				C18 H40 O1 N1	286.31	1.40852	0.451097	0.805439	0.653075	0.171432	0.0194331	0.0238801	0.0639625	0.0253691	0.0278561	0.0331787	ug/mL
SPH(m18:0)+H	SPH(m18:0)+H	SPH	(m18:0)	(m18:0)				C18 H40 O1 N1	286.31	1.83046	0.00973445	1.11255	0.0241471	0.715573	1.13692	1.10308	1.08977	1.20347	1.20133	1.29972	ug/mL
SPH(m18:1)+H	SPH(m18:1)+H	SPH	(m18:1)	(m18:1)				C18 H38 O1 N1	284.295	1.22417	0.752403	0.868977	0.821104	0.372659	0.0360343	0.206416	0.216286	0.0285767	0.232286	0.137769	ug/mL
SPH(m19:0)+H	SPH(m19:0)+H	SPH	(m19:0)	(m19:0)				C19 H42 O1 N1	300.326	1.779	0.0662984	1.20739	0.277642	0.138869	0.0901599	0.0979047	0.0936772	0.086418	0.114176	0.139579	ug/mL
SPH(m19:1)+H	SPH(m19:1)+H	SPH	(m19:1)	(m19:1)				C19 H40 O1 N1	298.31	3.60767	0.0426668	1.09736	0.0884293	0.177058	0.064765	0.0638977	0.0647189	0.0651705	0.0737075	0.0733309	ug/mL
SPH(m20:0)+H	SPH(m20:0)+H	SPH	(m20:0)	(m20:0)				C20 H44 O1 N1	314.342	1.84183	0.0609283	1.03468	0.530623	0.297488	0.117027	0.125849	0.12717	0.118035	0.128252	0.136594	ug/mL
SPH(m20:0)+H	SPH(m20:0)+H	SPH	(m20:0)	(m20:0)				C20 H44 O1 N1	314.342	2.57179	0.0619355	1.1188	0.0376821	0.386598	0.32815	0.353216	0.339588	0.361019	0.381977	0.399243	ug/mL
SPH(m20:1)+H	SPH(m20:1)+H	SPH	(m20:1)	(m20:1)				C20 H42 O1 N1	312.326	1.95529	0.023209	1.38152	0.176591	0.342006	0.235721	0.174503	0.268592	0.40173	0.277286	0.258779	ug/mL
SPH(m21:0)+H	SPH(m21:0)+H	SPH	(m21:0)	(m21:0)				C21 H46 O1 N1	328.357	2.4982	0.007434	1.16893	0.095272	0.107087	0.0454039	0.0483949	0.0463045	0.0476108	0.0573198	0.058841	ug/mL
DG(10:0_11:2)+NH4	DG(21:2)+NH4	DG	(10:0_11:2)	(10:0)	(11:2)			C24 H46 O5 N1	428.337	1.4804	0.106401	0.730015	0.223846	2.67631	6.868	4.65528	3.80863	4.23836	3.20527	3.74889	ug/mL
SPH(m22:0)+H	SPH(m22:0)+H	SPH	(m22:0)	(m22:0)				C22 H48 O1 N1	342.373	2.58817	0.0222228	1.03807	0.590686	0.190093	0.0479914	0.0501251	0.05299	0.0527866	0.0469482	0.0571247	ug/mL
SPH(m22:1)+H	SPH(m22:1)+H	SPH	(m22:1)	(m22:1)				C22 H46 O1 N1	340.357	2.4139	0.010958	0.984315	0.857079	0.304528	0.0947282	0.105385	0.104478	0.105677	0.0849555	0.109181	ug/mL
SPH(m22:1)+H	SPH(m22:1)+H	SPH	(m22:1)	(m22:1)				C22 H46 O1 N1	340.357	3.073	0.0784315	1.24967	0.0638774	0.0401772	0.0267778	0.0237379	0.0230205	0.027439	0.0346305	0.0298264	ug/mL
SPH(m22:1)+H	SPH(m22:1)+H	SPH	(m22:1)	(m22:1)				C22 H46 O1 N1	340.357	5.33319	0.0430733	1.19112	0.0808436	0.0762785	0.04152	0.0401426	0.0382591	0.0427728	0.0535248	0.0465436	ug/mL
SPH(m22:1)+H	SPH(m22:1)+H	SPH	(m22:1)	(m22:1)				C22 H46 O1 N1	340.357	6.43256	0.0477928	1.23959	0.035182	0.114837	0.0696142	0.0785146	0.0726743	0.0812582	0.096559	0.095889	ug/mL
SPH(m22:1)+H	SPH(m22:1)+H	SPH	(m22:1)	(m22:1)				C22 H46 O1 N1	340.357	7.47	0.0370887	0.945614	0.861195	0.149331	0.0221444	0.0313996	0.0168166	0.015569	0.0327799	0.018185	ug/mL
SPH(m22:1)+H	SPH(m22:1)+H	SPH	(m22:1)	(m22:1)				C22 H46 O1 N1	340.357	8.816	0.0977728	1.082	0.475389	0.10751	0.0317951	0.0271619	0.0301098	0.0267477	0.0335676	0.0360548	ug/mL
SPH(t16:0)+H	SPH(t16:0)+H	SPH	(t16:0)	(t16:0)				C16 H36 O3 N1	290.269	1.14696	0.083536	1.15103	0.662569	0.518515	1.41076	1.41989	1.70558	0.897032	1.78078	2.54354	ug/mL
DG(21:2e)+Na	DG(21:2e)+Na	DG	(21:2e)	(21:2e)				C24 H44 O4 Na1	419.313	1.10522	0.190757	3.90935	0.028734	0.933301	0.0115278	0.18684	0.0741988	0.334254	0.263051	0.468253	ug/mL
SPH(t16:1)+H-H2O	SPH(t16:1)+H-H2O	SPH	(t16:1)	(t16:1)				C16 H32 O2 N1	270.243	4.414	0.548336	0.950783	0.857759	0.106011	0.0102144	0.012091	0.00830868	0.00659246	0.0144027	0.00811218	ug/mL
SPH(t16:1)+H-H2O	SPH(t16:1)+H-H2O	SPH	(t16:1)	(t16:1)				C16 H32 O2 N1	270.243	5.125	0.345902	3.25757	0.0738444	0.145659	0.00443782	0.00402689	0.00131485	0.00531794	0.0152952	0.0112445	ug/mL
SPH(t17:0)+H	SPH(t17:0)+H	SPH	(t17:0)	(t17:0)				C17 H38 O3 N1	304.285	1.28198	0.033386	0.528641	0.466999	0.35918	0.0517847	0.0444861	0.154744	2.63479e-08	0.021981	0.110716	ug/mL
SPH(t17:0)+H-H2O	SPH(t17:0)+H-H2O	SPH	(t17:0)	(t17:0)				C17 H36 O2 N1	286.274	2.15	0.0131474	1.1694	0.161132	0.135235	0.0469736	0.057581	0.0584055	0.0576702	0.0619929	0.0709017	ug/mL
SPH(t18:0)+H	SPH(t18:0)+H	SPH	(t18:0)	(t18:0)				C18 H40 O3 N1	318.3	1.1559	0.0155583	1.03457	0.266649	1.39092	2.64944	2.68645	2.5875	2.7171	2.62893	2.85124	ug/mL
DG(21:2e)+Na	DG(21:2e)+Na	DG	(21:2e)	(21:2e)				C24 H44 O4 Na1	419.313	9.611	0.477546	0.599876	0.524559	0.423186	0.0618732	0.0745595	0.288239	0.035062	0.0673274	0.152361	ug/mL
SPH(t18:1)+H-H2O	SPH(t18:1)+H-H2O	SPH	(t18:1)	(t18:1)				C18 H36 O2 N1	298.274	5.159	1.33131	0.750318	0.787154	0.224216	0.0222245	0.0113733	0.124768	0.00520794	0.094889	0.0187281	ug/mL
SPH(t18:1)+H-H2O	SPH(t18:1)+H-H2O	SPH	(t18:1)	(t18:1)				C18 H36 O2 N1	298.274	5.98	0.438603	1.44196	0.433293	0.0717302	0.0153821	0.0104143	0.00355306	0.0138686	0.0204502	0.00800201	ug/mL
SPH(t20:0)+H	SPH(t20:0)+H	SPH	(t20:0)	(t20:0)				C20 H44 O3 N1	346.332	1.31788	0.0882993	0.920888	0.525593	0.55167	0.288599	0.259352	0.353604	0.254899	0.31648	0.258852	ug/mL
SPH(t20:0)+H	SPH(t20:0)+H	SPH	(t20:0)	(t20:0)				C20 H44 O3 N1	346.332	1.91321	0.0123678	0.68753	0.0260095	0.868512	0.373948	0.327416	0.389795	0.216447	0.230096	0.303662	ug/mL
Cer(d16:0_18:0)+H	Cer(d34:0)+H	Cer	(d16:0_18:0)	(d16:0)	(18:0)			C34 H70 O3 N1	540.535	10.2704	0.0113378	1.03137	0.79323	0.138202	0.0303117	0.0265303	0.0330697	0.0283735	0.0364428	0.0279162	ug/mL
DG(21:2e)+Na	DG(21:2e)+Na	DG	(21:2e)	(21:2e)				C24 H44 O4 Na1	419.313	17.462	0.71265	0.115582	0.00692813	1.7829	0.756716	0.516229	0.954017	0.0965167	0.117037	0.0438436	ug/mL
SPHP(d22:1)+NH4	SPHP(d22:1)+NH4	SPHP	(d22:1)	(d22:1)				C22 H50 O5 N2 P1	453.345	5.138	0.289336	2.08388	0.0404667	0.153918	0.00646658	0.0071522	0.013677	0.0202799	0.0222454	0.0143558	ug/mL
ST(d15:0_18:3)+NH4	ST(d33:3)+NH4	ST	(d15:0_18:3)	(d15:0)	(18:3)			C39 H75 O11 N2 S1	779.509	1.27995	0.0157947	1.02308	0.747062	0.649189	0.672482	0.594625	0.705155	0.703974	0.699544	0.614257	ug/mL
ST(d34:2)+NH4	ST(d34:2)+NH4	ST	(d34:2)	(d34:2)				C40 H79 O11 N2 S1	795.54	10.952	0.141635	0.131838	0.00159308	0.230366	0.011697	0.0106436	0.0116034	0.000225484	0.00398065	0.000268981	ug/mL
ST(d38:2)+NH4	ST(d38:2)+NH4	ST	(d38:2)	(d38:2)				C44 H87 O11 N2 S1	851.603	6.212	0.00218087	2.11154	0.000462052	0.325867	0.029607	0.0254411	0.0312483	0.0653895	0.0600093	0.0568195	ug/mL
ST(d39:2)+H-H2O	ST(d39:2)+H-H2O	ST	(d39:2)	(d39:2)				C45 H84 O10 N1 S1	830.581	8.307	0.0449252	1.01427	0.822645	0.0534528	0.00425004	0.00357904	0.00421373	0.00391011	0.00425235	0.00405222	ug/mL
ST(d15:2_25:0)+Na	ST(d40:2)+Na	ST	(d15:2_25:0)	(d15:2)	(25:0)			C46 H87 O11 N1 S1 Na1	884.589	1.24692	0.0112782	1.03773	0.616527	2.60663	12.6351	10.4492	11.7883	12.3452	12.7512	11.0917	ug/mL
DG(21:3)+H	DG(21:3)+H	DG	(21:3)	(21:3)				C24 H41 O5	409.295	1.386	0.453191	0.755687	0.175182	0.219652	0.0324768	0.0274684	0.0372575	0.0319603	0.0226298	0.0188647	ug/mL
ST(d43:1+O)+NH4	ST(d43:1+O)+NH4	ST	(d43:1+O)	(d43:1+O)				C49 H99 O12 N2 S1	939.691	15.989	0.332099	2.06536	0.228842	0.0387221	0.000619399	0.000884171	0.00106073	0.000638855	0.00281237	0.00184498	ug/mL
ST(d43:4)+NH4	ST(d43:4)+NH4	ST	(d43:4)	(d43:4)				C49 H93 O11 N2 S1	917.649	6.05884	0.0538349	2.52927	0.000288177	0.234139	0.010733	0.0077602	0.0112589	0.0263946	0.0246453	0.0242111	ug/mL
ST(d45:2)+NH4	ST(d45:2)+NH4	ST	(d45:2)	(d45:2)				C51 H101 O11 N2 S1	949.712	9.215	0.00558565	0.537611	0.0347288	0.304826	0.0429536	0.0269376	0.0396006	0.016654	0.0240214	0.0181886	ug/mL
ST(d45:2)+NH4	ST(d45:2)+NH4	ST	(d45:2)	(d45:2)				C51 H101 O11 N2 S1	949.712	10.945	0.0294795	1.17592	0.0726152	0.1362	0.0792364	0.0684754	0.0799654	0.097015	0.0874743	0.0832411	ug/mL
ST(d46:2)+NH4	ST(d46:2)+NH4	ST	(d46:2)	(d46:2)				C52 H103 O11 N2 S1	963.728	11.7381	0.0312803	0.784139	0.159547	0.14285	0.014844	0.011067	0.0170391	0.0112777	0.0104949	0.0119063	ug/mL
ST(d46:2)+NH4	ST(d46:2)+NH4	ST	(d46:2)	(d46:2)				C52 H103 O11 N2 S1	963.728	12.248	0.0451994	0.639347	0.0299574	0.111133	0.00464658	0.00518559	0.00664144	0.00365721	0.0034417	0.00343345	ug/mL
ST(d46:2)+NH4	ST(d46:2)+NH4	ST	(d46:2)	(d46:2)				C52 H103 O11 N2 S1	963.728	14.0816	0.107018	1.81065	0.00136326	0.160653	0.0126324	0.0113396	0.00895753	0.0204498	0.019801	0.0193729	ug/mL
ST(d47:2+O)+NH4	ST(d47:2+O)+NH4	ST	(d47:2+O)	(d47:2+O)				C53 H105 O12 N2 S1	993.738	9.10623	0.0519782	0.559543	0.00929543	0.257162	0.0235507	0.0230492	0.0290688	0.0165062	0.0140561	0.0117776	ug/mL
ST(d47:2+O)+NH4	ST(d47:2+O)+NH4	ST	(d47:2+O)	(d47:2+O)				C53 H105 O12 N2 S1	993.738	10.8514	0.0208001	1.15676	0.106942	0.13612	0.0685509	0.0570808	0.071898	0.0804849	0.0738045	0.0742059	ug/mL
ST(m38:4)+H-H2O	ST(m38:4)+H-H2O	ST	(m38:4)	(m38:4)				C44 H78 O9 N1 S1	796.539	1.279	0.0115177	1.11298	0.151357	3.32379	35.6241	31.3462	35.8714	39.7453	39.8041	34.9117	ug/mL
ST(m17:0_22:3)+H	ST(m39:3)+H	ST	(m17:0_22:3)	(m17:0)	(22:3)			C45 H84 O10 N1 S1	830.581	8.291	0.0449252	1.01427	0.822645	0.0534528	0.00425004	0.00357904	0.00421373	0.00391011	0.00425235	0.00405222	ug/mL
ST(m40:0)+NH4	ST(m40:0)+NH4	ST	(m40:0)	(m40:0)				C46 H95 O10 N2 S1	867.67	11.244	0.111533	2.59789	0.0845225	0.0671956	0.00131078	0.00155019	0.000182	0.00376719	0.00193813	0.00220001	ug/mL
ST(m40:2+2O)+NH4	ST(m40:2+2O)+NH4	ST	(m40:2+2O)	(m40:2+2O)				C46 H91 O12 N2 S1	895.629	6.10527	0.0123692	2.067	0.000314047	0.244383	0.0170614	0.0157154	0.0185656	0.0376466	0.035469	0.0330092	ug/mL
ST(m41:4)+NH4	ST(m41:4)+NH4	ST	(m41:4)	(m41:4)				C47 H89 O10 N2 S1	873.623	6.15233	0.00339715	2.12924	0.000158966	0.289624	0.0224023	0.0226501	0.0215003	0.0505465	0.0444524	0.0467079	ug/mL
ST(m42:2)+NH4	ST(m42:2)+NH4	ST	(m42:2)	(m42:2)				C48 H95 O10 N2 S1	891.67	15.9996	0.599983	0.37146	0.426418	0.169699	0.00304162	0.0336443	0.0051172	0.00653476	0.00510002	0.00389342	ug/mL
ST(m43:2)+NH4	ST(m43:2)+NH4	ST	(m43:2)	(m43:2)				C49 H97 O10 N2 S1	905.686	9.349	0.0591079	0.564824	0.00636984	0.270318	0.0297429	0.023896	0.0316172	0.0165224	0.0152089	0.0164234	ug/mL
ST(m43:2)+NH4	ST(m43:2)+NH4	ST	(m43:2)	(m43:2)				C49 H97 O10 N2 S1	905.686	11.0749	0.0471397	1.21071	0.0843841	0.117779	0.0609476	0.05115	0.0677618	0.0778461	0.0710809	0.0688304	ug/mL
ST(m44:2)+NH4	ST(m44:2)+NH4	ST	(m44:2)	(m44:2)				C50 H99 O10 N2 S1	919.701	11.919	0.078274	0.772124	0.0467375	0.156925	0.0160309	0.013075	0.0158157	0.0130247	0.0107989	0.0108614	ug/mL
ST(m22:1_22:1)+NH4	ST(m44:2)+NH4	ST	(m22:1_22:1)	(m22:1)	(22:1)			C50 H99 O10 N2 S1	919.701	12.425	0.128682	0.765292	0.122767	0.131953	0.00839921	0.0121616	0.00926944	0.00788392	0.00687645	0.00806845	ug/mL
ST(m44:2)+NH4	ST(m44:2)+NH4	ST	(m44:2)	(m44:2)				C50 H99 O10 N2 S1	919.701	14.1886	0.0510755	1.704	0.00449242	0.19863	0.0231381	0.018235	0.0210626	0.0394468	0.0346637	0.0322803	ug/mL
ST(m44:4)+NH4	ST(m44:4)+NH4	ST	(m44:4)	(m44:4)				C50 H95 O10 N2 S1	915.67	15.5335	0.0179843	0.973857	0.954692	0.0731646	0.00837187	0.0098894	0.0118689	0.0182256	0.00539967	0.00571718	ug/mL
ST(m46:3)+NH4	ST(m46:3)+NH4	ST	(m46:3)	(m46:3)				C52 H101 O10 N2 S1	945.717	16.6179	0.0222939	0.598673	0.322715	0.431594	0.0406576	0.147688	0.0898344	0.0535366	0.0764266	0.0365757	ug/mL
ST(m46:4)+NH4	ST(m46:4)+NH4	ST	(m46:4)	(m46:4)				C52 H99 O10 N2 S1	943.701	16.1939	0.0489408	1.04644	0.890765	0.104145	0.0284895	0.0531626	0.0435764	0.0600972	0.048509	0.0224378	ug/mL
ST(m22:1_24:4)+NH4	ST(m46:5)+NH4	ST	(m22:1_24:4)	(m22:1)	(24:4)			C52 H97 O10 N2 S1	941.686	15.7462	0.0239905	0.748846	0.498059	0.154508	0.0126127	0.0224122	0.0258209	0.0262242	0.0111398	0.00820012	ug/mL
ST(m46:7)+NH4	ST(m46:7)+NH4	ST	(m46:7)	(m46:7)				C52 H93 O10 N2 S1	937.655	14.55	0.0139984	0.802582	0.526026	0.0177898	0.000257937	0.000166777	0.000332817	0.000145901	0.000309524	0.000152556	ug/mL
ST(m47:0)+NH4	ST(m47:0)+NH4	ST	(m47:0)	(m47:0)				C53 H109 O10 N2 S1	965.78	14.5517	0.0770483	1.34399	0.0290922	0.0611712	0.00631468	0.00527772	0.00545765	0.0083678	0.00670126	0.00784597	ug/mL
ST(m48:1)+NH4	ST(m48:1)+NH4	ST	(m48:1)	(m48:1)				C54 H109 O10 N2 S1	977.78	12.5	0.0195422	0.56193	0.0100802	0.388253	0.0579196	0.0493732	0.0684945	0.0340138	0.0334062	0.0313601	ug/mL
ST(m48:3)+NH4	ST(m48:3)+NH4	ST	(m48:3)	(m48:3)				C54 H105 O10 N2 S1	973.748	16.927	0.198191	1.13001	0.804296	0.0693331	0.00601994	0.0168073	0.00848143	0.0102667	0.0192721	0.00584042	ug/mL
ST(m48:4)+NH4	ST(m48:4)+NH4	ST	(m48:4)	(m48:4)				C54 H103 O10 N2 S1	971.733	9.15708	0.115629	0.43125	0.0212064	0.249956	0.027302	0.0169283	0.0190883	0.00896796	0.0105667	0.0077715	ug/mL
ST(m48:4)+NH4	ST(m48:4)+NH4	ST	(m48:4)	(m48:4)				C54 H103 O10 N2 S1	971.733	10.9068	0.0184949	1.16429	0.0752911	0.141006	0.0767084	0.065289	0.0758542	0.0912619	0.0819446	0.0804352	ug/mL
ST(t17:0_18:3)+NH4	ST(t35:3)+NH4	ST	(t17:0_18:3)	(t17:0)	(18:3)			C41 H79 O12 N2 S1	823.535	1.276	0.03074	1.07707	0.469534	0.335735	0.324976	0.279394	0.348366	0.367536	0.362551	0.296078	ug/mL
ST(t39:1)+NH4	ST(t39:1)+NH4	ST	(t39:1)	(t39:1)				C45 H91 O12 N2 S1	883.629	7.6283	0.0169498	2.79474	4.98499e-05	0.2526	0.00885197	0.00899549	0.0113058	0.0264449	0.0281296	0.0269013	ug/mL
StE(24:7)+NH4	StE(24:7)+NH4	StE	(24:7)	(24:7)				C53 H84 O2 N1	766.65	13.26	0.056105	0.518629	0.369545	0.282083	0.0114618	0.0553861	0.0405548	0.0136048	0.00219852	0.0398988	ug/mL
TG(20:1)+NH4	TG(20:1)+NH4	TG	(20:1)	(20:1)				C23 H44 O6 N1	430.316	1.332	0.40785	1.23747	0.657971	0.0327283	0.00176571	0.00122775	0.00204818	0.00365106	0.00102883	0.00155898	ug/mL
TG(21:1)+NH4	TG(21:1)+NH4	TG	(21:1)	(21:1)				C24 H46 O6 N1	444.332	1.442	0.0681952	1.15556	0.574738	1.8054	4.27764	4.14431	6.98841	7.01059	4.09326	6.70374	ug/mL
TG(4:0_8:0_10:1)+NH4	TG(22:1)+NH4	TG	(4:0_8:0_10:1)	(4:0)	(8:0)	(10:1)		C25 H48 O6 N1	458.348	1.5874	0.207565	0.411771	0.363286	0.0991429	0.00585	0.000328456	0.0128023	0.00259884	0.00191719	0.00329969	ug/mL
TG(6:0_6:0_11:1)+NH4	TG(23:1)+NH4	TG	(6:0_6:0_11:1)	(6:0)	(6:0)	(11:1)		C26 H50 O6 N1	472.363	1.45874	0.0835061	1.05873	0.85302	0.567087	0.51825	0.334608	0.445473	0.626823	0.233245	0.514517	ug/mL
TG(4:0_10:3_10:4)+NH4	TG(24:7)+NH4	TG	(4:0_10:3_10:4)	(4:0)	(10:3)	(10:4)		C27 H40 O6 N1	474.285	1.06295	0.0129531	1.03895	0.829336	0.175431	0.0421457	0.0532203	0.0627065	0.0676817	0.0455776	0.0509698	ug/mL
TG(25:1)+H	TG(25:1)+H	TG	(25:1)	(25:1)				C28 H51 O6	483.368	4.758	0.0548029	4.35533	0.0119471	0.126666	0.000709123	0.00124435	0.00170916	0.00619954	0.00353483	0.0062176	ug/mL
TG(25:1)+H	TG(25:1)+H	TG	(25:1)	(25:1)				C28 H51 O6	483.368	12.687	0.0700803	0.960001	0.927979	0.0237146	0.000476275	0.00149654	0.00197345	0.00170632	0.00144686	0.000635245	ug/mL
TG(4:0_10:3_11:4)+NH4	TG(25:7)+NH4	TG	(4:0_10:3_11:4)	(4:0)	(10:3)	(11:4)		C28 H42 O6 N1	488.301	1.06269	0.0787792	1.05044	0.821379	0.291634	0.102848	0.103968	0.129778	0.151037	0.0768602	0.125673	ug/mL
TG(6:0_9:0_11:2)+Na	TG(26:2)+Na	TG	(6:0_9:0_11:2)	(6:0)	(9:0)	(11:2)		C29 H50 O6 Na1	517.35	1.057	0.160194	1.16679	0.534524	0.344131	0.167602	0.16453	0.261056	0.288286	0.162102	0.241737	ug/mL
TG(4:0_11:4_12:3)+NH4	TG(27:7)+NH4	TG	(4:0_11:4_12:3)	(4:0)	(11:4)	(12:3)		C30 H46 O6 N1	516.332	1.062	0.0428012	0.930843	0.677837	0.345006	0.104699	0.113198	0.134034	0.132748	0.0788951	0.11595	ug/mL
TG(9:0_9:0_10:3)+Na	TG(28:3)+Na	TG	(9:0_9:0_10:3)	(9:0)	(9:0)	(10:3)		C31 H52 O6 Na1	543.366	4.6098	0.0740514	7.26399	0.00336871	0.102296	0.000258402	0.000343382	0.00061934	0.00338762	0.00216978	0.00331283	ug/mL
TG(9:0_9:0_10:4)+H	TG(28:4)+H	TG	(9:0_9:0_10:4)	(9:0)	(9:0)	(10:4)		C31 H51 O6	519.368	7.49799	0.123322	1.54345	0.238254	0.0274616	0.00110077	0.000658426	0.00102838	0.000926278	0.00130213	0.00207408	ug/mL
TG(4:0_12:2_12:3)+H	TG(28:5)+H	TG	(4:0_12:2_12:3)	(4:0)	(12:2)	(12:3)		C31 H49 O6	517.352	1.18343	0.109845	1.1812	0.528926	0.711598	0.638635	0.562748	0.946646	1.01551	0.552189	0.969559	ug/mL
TG(4:0_12:3_12:3)+H	TG(28:6)+H	TG	(4:0_12:3_12:3)	(4:0)	(12:3)	(12:3)		C31 H47 O6	515.337	1.71978	0.0736372	1.35909	0.181016	0.027763	0.00135814	0.000752928	0.00145136	0.00181133	0.00132707	0.00170324	ug/mL
TG(8:0_10:3_10:4)+NH4	TG(28:7)+NH4	TG	(8:0_10:3_10:4)	(8:0)	(10:3)	(10:4)		C31 H48 O6 N1	530.348	1.808	0.0867309	1.78582	0.290165	0.0304493	0.000307595	0.000197382	0.000556171	0.000923031	0.000243505	0.000728487	ug/mL
TG(4:0_6:0_20:3)+H	TG(30:3)+H	TG	(4:0_6:0_20:3)	(4:0)	(6:0)	(20:3)		C33 H57 O6	549.415	4.48964	0.110977	0.51832	0.224798	0.050363	0.00100354	0.000882273	0.00198998	0.0010117	0.000826987	0.000170215	ug/mL
TG(10:0_10:0_11:4)+Na	TG(31:4)+Na	TG	(10:0_10:0_11:4)	(10:0)	(10:0)	(11:4)		C34 H56 O6 Na1	583.397	1.17	0.167846	1.23984	0.369803	0.348935	0.133611	0.138983	0.194345	0.207278	0.132743	0.23891	ug/mL
TG(6:0_6:0_20:2)+Na	TG(32:2)+Na	TG	(6:0_6:0_20:2)	(6:0)	(6:0)	(20:2)		C35 H62 O6 Na1	601.444	2.92	0.0233183	1.02972	0.908505	0.0232292	0.00104482	0.000940475	0.00153839	0.00164343	0.000961819	0.00102317	ug/mL
TG(32:7)+H	TG(32:7)+H	TG	(32:7)	(32:7)				C35 H53 O6	569.384	8.1612	0.037276	2.06289	0.199179	0.729869	0.0900197	0.0995376	0.259468	0.40688	0.133731	0.385679	ug/mL
TG(16:0_6:0_11:1)+NH4	TG(33:1)+NH4	TG	(16:0_6:0_11:1)	(16:0)	(6:0)	(11:1)		C36 H70 O6 N1	612.52	5.24998	0.128645	1.7277	0.104818	0.0696089	0.00178273	0.00195307	0.00308061	0.00478698	0.00258745	0.00440227	ug/mL
TG(16:0_6:0_11:1)+NH4	TG(33:1)+NH4	TG	(16:0_6:0_11:1)	(16:0)	(6:0)	(11:1)		C36 H70 O6 N1	612.52	5.89151	0.168808	1.44557	0.247165	0.0476982	0.00127435	0.00176213	0.00250669	0.00297588	0.00170976	0.00332738	ug/mL
TG(16:0e_6:0_11:1)+H	TG(33:1e)+H	TG	(16:0e_6:0_11:1)	(16:0e)	(6:0)	(11:1)		C36 H69 O5	581.514	8.69874	0.0283514	2.95968	0.0248489	0.397669	0.0174456	0.0170369	0.0305458	0.0770912	0.041661	0.0737106	ug/mL
TG(17:0_6:0_10:2)+Na	TG(33:2)+Na	TG	(17:0_6:0_10:2)	(17:0)	(6:0)	(10:2)		C36 H64 O6 Na1	615.46	4.269	0.0493173	0.709587	0.124029	0.0702883	0.00261633	0.00251536	0.00345528	0.00261457	0.00190608	0.00157256	ug/mL
TG(16:1e_6:0_11:1)+H	TG(33:2e)+H	TG	(16:1e_6:0_11:1)	(16:1e)	(6:0)	(11:1)		C36 H67 O5	579.498	5.9742	0.154006	2.3221	0.141638	0.0976772	0.00154329	0.00168098	0.00272841	0.00645099	0.00189335	0.00547838	ug/mL
TG(15:0_8:0_11:2)+H	TG(34:2)+H	TG	(15:0_8:0_11:2)	(15:0)	(8:0)	(11:2)		C37 H67 O6	607.493	13.0171	0.0939852	3.5378	0.00629181	0.0529277	0.000319169	0.000219618	0.000308566	0.00117253	0.000738288	0.00108695	ug/mL
TG(16:1e_8:0_10:2)+H	TG(34:3e)+H	TG	(16:1e_8:0_10:2)	(16:1e)	(8:0)	(10:2)		C37 H67 O5	591.498	15.793	0.072004	0.871882	0.813342	0.0298104	0.00029426	0.00127266	0.00146922	0.000390617	0.000663781	0.00159276	ug/mL
TG(12:0_10:4_12:3)+H	TG(34:7)+H	TG	(12:0_10:4_12:3)	(12:0)	(10:4)	(12:3)		C37 H57 O6	597.415	2.20421	0.0135316	1.25396	0.393516	0.0474858	0.00258232	0.00235598	0.00391906	0.00441958	0.00247839	0.00420877	ug/mL
TG(12:1e_10:3_12:3)+Na	TG(34:7e)+Na	TG	(12:1e_10:3_12:3)	(12:1e)	(10:3)	(12:3)		C37 H58 O5 Na1	605.418	1.364	0.0204641	1.23471	0.445244	0.21198	0.0603064	0.0528084	0.0992025	0.105418	0.0612586	0.0954744	ug/mL
TG(35:0)+NH4	TG(35:0)+NH4	TG	(4:0_10:0_21:0)	(4:0)	(10:0)	(21:0)		C38 H76 O6 N1	642.567	8.19237	0.0252578	2.72134	0.0360492	0.30735	0.0122219	0.011243	0.0216485	0.0493433	0.0256531	0.0477726	ug/mL
TG(9:0_9:0_17:1)+NH4	TG(35:1)+NH4	TG	(9:0_9:0_17:1)	(9:0)	(9:0)	(17:1)		C38 H74 O6 N1	640.551	5.11387	0.142843	1.6362	0.242684	0.0496286	0.00182927	0.00117235	0.00156068	0.00378642	0.00148671	0.00219169	ug/mL
TG(19:1_8:0_8:0)+NH4	TG(35:1)+NH4	TG	(19:1_8:0_8:0)	(19:1)	(8:0)	(8:0)		C38 H74 O6 N1	640.551	5.566	0.275457	1.6017	0.486723	0.0444394	0.000215499	0.000827899	0.00173958	0.00168527	0.000397356	0.00237488	ug/mL
TG(4:0_13:0_18:1)+NH4	TG(35:1)+NH4	TG	(4:0_13:0_18:1)	(4:0)	(13:0)	(18:1)		C38 H74 O6 N1	640.551	6.02244	0.58071	1.91832	0.183012	0.0517072	0.000844405	0.000614852	0.00101376	0.0017728	0.000713011	0.00225821	ug/mL
TG(35:2)+NH4	TG(35:2)+NH4	TG	(35:2)	(35:2)				C38 H72 O6 N1	638.535	9.73478	0.0265392	8.16653	0.00708282	0.266114	0.00211625	0.00116812	0.0038513	0.0231221	0.0129197	0.0222317	ug/mL
TG(18:0e_6:0_11:2)+H	TG(35:2e)+H	TG	(18:0e_6:0_11:2)	(18:0e)	(6:0)	(11:2)		C38 H71 O5	607.53	8.19327	0.0439925	3.01608	0.0371796	0.142249	0.0024029	0.00192703	0.00364581	0.0101351	0.00472899	0.00919135	ug/mL
TG(6:0_11:2_18:1)+H	TG(35:3)+H	TG	(6:0_11:2_18:1)	(6:0)	(11:2)	(18:1)		C38 H67 O6	619.493	5.96587	0.0193128	2.13379	0.144154	0.0666571	0.000909703	0.000813334	0.00155247	0.00290736	0.00104698	0.00303493	ug/mL
TG(9:0_12:1_14:2)+NH4	TG(35:3)+NH4	TG	(9:0_12:1_14:2)	(9:0)	(12:1)	(14:2)		C38 H70 O6 N1	636.52	8.6645	0.0215495	5.58442	0.0128208	0.117428	0.000533035	0.000371555	0.00133112	0.00487667	0.0026809	0.00492758	ug/mL
TG(4:0_12:3_19:1)+H	TG(35:4)+H	TG	(4:0_12:3_19:1)	(4:0)	(12:3)	(19:1)		C38 H65 O6	617.478	5.54031	0.0679797	2.28763	0.0663156	0.0466674	0.000425658	0.000439156	0.000563282	0.00121594	0.000623528	0.00142748	ug/mL
TG(4:0_11:2_20:2)+H	TG(35:4)+H	TG	(4:0_11:2_20:2)	(4:0)	(11:2)	(20:2)		C38 H65 O6	617.478	6.97075	0.0493541	1.04756	0.892614	0.0407773	0.00164026	0.00213417	0.00409244	0.00310023	0.00187706	0.0032637	ug/mL
TG(35:4e)+H	TG(35:4e)+H	TG	(35:4e)	(35:4e)				C38 H67 O5	603.498	8.69955	0.0495621	3.17558	0.0265901	0.486621	0.0223261	0.0220408	0.0421004	0.107086	0.057478	0.11002	ug/mL
TG(19:0_6:0_11:1)+H	TG(36:1)+H	TG	(19:0_6:0_11:1)	(19:0)	(6:0)	(11:1)		C39 H73 O6	637.54	7.46693	0.0741008	0.666463	0.251996	0.0729047	0.00264179	0.0024003	0.00468914	0.00258799	0.00145396	0.00244357	ug/mL
TG(12:1e_8:0_16:0)+NH4	TG(36:1e)+NH4	TG	(12:1e_8:0_16:0)	(12:1e)	(8:0)	(16:0)		C39 H78 O5 N1	640.587	8.711	0.00410886	3.12924	0.0125366	0.096091	0.000786594	0.00104943	0.00167745	0.00413246	0.00263711	0.00422494	ug/mL
DG(22:2e)+Na	DG(22:2e)+Na	DG	(22:2e)	(22:2e)				C25 H46 O4 Na1	433.329	10.3865	0.540309	0.326322	0.537972	1.90378	0.0554772	5.637	0.117757	0.0544068	0.0467816	1.79482	ug/mL
TG(12:1e_6:0_18:0)+H	TG(36:1e)+H	TG	(12:1e_6:0_18:0)	(12:1e)	(6:0)	(18:0)		C39 H75 O5	623.561	11.8244	0.0718707	0.858506	0.652355	0.0522219	0.00208354	0.0019664	0.00372481	0.00280004	0.00123531	0.00263931	ug/mL
TG(12:1e_6:0_18:2)+H	TG(36:3e)+H	TG	(12:1e_6:0_18:2)	(12:1e)	(6:0)	(18:2)		C39 H71 O5	619.53	11.6405	0.0138861	7.55455	0.0109148	0.127263	0.000422382	0.000351079	0.0010231	0.00548338	0.00283307	0.0052558	ug/mL
TG(12:0e_6:0_18:3)+H	TG(36:3e)+H	TG	(12:0e_6:0_18:3)	(12:0e)	(6:0)	(18:3)		C39 H71 O5	619.53	13.4341	0.20284	1.52279	0.266918	0.0725495	0.00634218	0.00332513	0.0127124	0.0138085	0.0100891	0.010182	ug/mL
TG(8:0_10:3_18:1)+NH4	TG(36:4)+NH4	TG	(8:0_10:3_18:1)	(8:0)	(10:3)	(18:1)		C39 H70 O6 N1	648.52	5.675	0.0312205	0.593455	0.144244	0.0649663	0.00179433	0.00158067	0.00297146	0.00150561	0.000869381	0.00139135	ug/mL
TG(36:4)+H	TG(36:4)+H	TG	(36:4)	(36:4)				C39 H67 O6	631.493	10.678	0.165521	3.49888	0.221421	0.0629757	0.000658122	0.00037065	0.000561373	0.00366317	0.000753728	0.00114682	ug/mL
TG(12:1e_6:0_18:3)+H	TG(36:4e)+H	TG	(12:1e_6:0_18:3)	(12:1e)	(6:0)	(18:3)		C39 H69 O5	617.514	12.4501	0.0282268	7.94059	0.00858987	0.469674	0.00569031	0.00518277	0.0122517	0.076505	0.0401355	0.0669837	ug/mL
TG(15:0_8:0_14:0)+NH4	TG(37:0)+NH4	TG	(15:0_8:0_14:0)	(15:0)	(8:0)	(14:0)		C40 H80 O6 N1	670.598	8.19081	0.1313	2.70952	0.0944108	0.254295	0.0133384	0.00621891	0.0109344	0.0387299	0.0128341	0.0310537	ug/mL
TG(8:0_11:1_18:1)+H	TG(37:2)+H	TG	(8:0_11:1_18:1)	(8:0)	(11:1)	(18:1)		C40 H73 O6	649.54	8.76864	0.0295169	1.89744	0.0842551	0.0869095	0.00242615	0.0021055	0.00302335	0.00545061	0.00290048	0.00598411	ug/mL
TG(16:0_10:0_11:2)+H	TG(37:2)+H	TG	(16:0_10:0_11:2)	(16:0)	(10:0)	(11:2)		C40 H73 O6	649.54	10.9362	0.147305	6.44982	0.0129602	0.0957351	0.000772793	0.000479139	1.21045e-08	0.00316785	0.00172604	0.00318092	ug/mL
TG(4:0_11:2_22:1)+H	TG(37:3)+H	TG	(4:0_11:2_22:1)	(4:0)	(11:2)	(22:1)		C40 H71 O6	647.525	8.19598	0.141214	2.58745	0.0509528	0.375264	0.0203086	0.0179807	0.0350244	0.0747852	0.0372555	0.0776546	ug/mL
TG(37:3)+NH4	TG(37:3)+NH4	TG	(37:3)	(37:3)				C40 H74 O6 N1	664.551	9.85782	0.0136857	3.83319	0.0161487	0.191965	0.00311557	0.00176289	0.00511228	0.0150437	0.00846858	0.0147842	ug/mL
TG(37:4)+NH4	TG(37:4)+NH4	TG	(37:4)	(37:4)				C40 H72 O6 N1	662.535	8.92349	0.0730713	1.18948	0.585503	0.0391001	0.00276768	0.00166076	0.00432126	0.00368117	0.00247345	0.00425299	ug/mL
TG(37:4e)+Na	TG(37:4e)+Na	TG	(37:4e)	(37:4e)				C40 H70 O5 Na1	653.512	10.6003	0.0338509	1.37911	0.216878	0.0452334	0.00250156	0.00185161	0.00331178	0.00440992	0.0026471	0.00351381	ug/mL
TG(4:0_11:2_22:3)+H	TG(37:5)+H	TG	(4:0_11:2_22:3)	(4:0)	(11:2)	(22:3)		C40 H67 O6	643.493	9.7396	0.0479961	4.13603	0.0180194	0.109407	0.00189331	0.000271678	0.00079034	0.00423111	0.0028965	0.00509571	ug/mL
TG(18:4_9:0_10:2)+Na	TG(37:6)+Na	TG	(18:4_9:0_10:2)	(18:4)	(9:0)	(10:2)		C40 H64 O6 Na1	663.46	5.139	0.630948	2.63529	0.242138	0.0986895	0.00192947	0.00163826	0.00284436	0.00329946	0.00292526	0.010673	ug/mL
TG(37:6)+Na	TG(37:6)+Na	TG	(37:6)	(37:6)				C40 H64 O6 Na1	663.46	13.3638	1.71391	5.57641	0.444534	0.210569	0.00494807	0.00494676	0.000781668	0.00122589	0.000128369	0.0581823	ug/mL
TG(37:6)+Na	TG(37:6)+Na	TG	(37:6)	(37:6)				C40 H64 O6 Na1	663.46	16.49	0.372121	4.62439	0.213232	0.243847	0.00320779	0.00417181	0.00848666	0.0131487	0.0501146	0.0101086	ug/mL
TG(18:4_10:2_10:4)+NH4	TG(38:10)+NH4	TG	(18:4_10:2_10:4)	(18:4)	(10:2)	(10:4)		C41 H62 O6 N1	664.457	2.53216	1.71132	374.825	0.138329	1.84955	0.00466729	0.00217952	0.00272764	2.2262	1.35575	0.00678499	ug/mL
TG(18:4_10:2_10:4)+NH4	TG(38:10)+NH4	TG	(18:4_10:2_10:4)	(18:4)	(10:2)	(10:4)		C41 H62 O6 N1	664.457	3.061	1.71575	424.448	0.139407	1.69662	0.00395056	0.000600765	0.00257388	1.87859	1.1445	0.00118816	ug/mL
TG(18:4_10:2_10:4)+NH4	TG(38:10)+NH4	TG	(18:4_10:2_10:4)	(18:4)	(10:2)	(10:4)		C41 H62 O6 N1	664.457	3.91265	1.72891	4.58714	0.198027	0.0392579	0.000289645	6.18754e-05	3.29721e-05	0.000423085	0.000194218	0.00114642	ug/mL
TG(38:10)+NH4	TG(38:10)+NH4	TG	(38:10)	(38:10)				C41 H62 O6 N1	664.457	4.878	1.73149	1.94535	0.526031	0.0050601	5.69802e-05	3.17954e-06	3.95708e-06	8.30969e-05	3.81547e-05	3.4782e-06	ug/mL
TG(38:10)+NH4	TG(38:10)+NH4	TG	(38:10)	(38:10)				C41 H62 O6 N1	664.457	9.614	0.583642	0.886405	0.713125	0.0672903	0.00351266	0.00571309	0.00904129	0.00660441	0.00539983	0.00418775	ug/mL
TG(38:10)+NH4	TG(38:10)+NH4	TG	(38:10)	(38:10)				C41 H62 O6 N1	664.457	10.6625	0.0310961	1.12872	0.650332	1.64889	3.89178	3.44465	6.3571	6.05663	3.5798	5.81975	ug/mL
TG(38:10)+NH4	TG(38:10)+NH4	TG	(38:10)	(38:10)				C41 H62 O6 N1	664.457	15.878	0.757184	1.95316	0.420472	0.154044	0.000328781	0.00271803	0.0602131	0.0619709	0.0365298	0.025056	ug/mL
TG(18:0_6:0_14:2)+H	TG(38:2)+H	TG	(18:0_6:0_14:2)	(18:0)	(6:0)	(14:2)		C41 H75 O6	663.556	11.8237	0.0112387	0.775837	0.459542	0.146831	0.0142053	0.0127259	0.0256564	0.0158843	0.00854457	0.0163705	ug/mL
TG(38:4)+H	TG(38:4)+H	TG	(38:4)	(38:4)				C41 H71 O6	659.525	9.22823	0.174992	1.40682	0.379528	0.0849809	0.00476367	0.00369401	0.00629175	0.00906658	0.00316791	0.00851522	ug/mL
TG(12:0e_6:0_20:4)+H	TG(38:4e)+H	TG	(12:0e_6:0_20:4)	(12:0e)	(6:0)	(20:4)		C41 H73 O5	645.545	12.4344	0.0785946	3.02194	0.137978	0.20286	0.00039304	0.000223407	0.0211866	0.0271591	0.0144956	0.0242329	ug/mL
TG(12:1e_6:0_20:3)+H	TG(38:4e)+H	TG	(12:1e_6:0_20:3)	(12:1e)	(6:0)	(20:3)		C41 H73 O5	645.545	13.5018	0.0247933	1.2941	0.412423	0.141925	0.019017	0.0173721	0.0305966	0.0369078	0.0174891	0.0322891	ug/mL
TG(12:1e_6:0_20:4)+H	TG(38:5e)+H	TG	(12:1e_6:0_20:4)	(12:1e)	(6:0)	(20:4)		C41 H71 O5	643.53	11.3971	0.11502	23.0822	0.00436429	0.152401	0.000253441	0.000183139	0.000311849	0.00611884	0.00396746	0.00718904	ug/mL
TG(16:0_11:3_11:3)+Na	TG(38:6)+Na	TG	(16:0_11:3_11:3)	(16:0)	(11:3)	(11:3)		C41 H66 O6 Na1	677.475	5.459	0.103571	1.21701	0.483843	0.0268336	0.00126854	0.00109907	0.00227562	0.00225648	0.00145042	0.00194399	ug/mL
TG(18:0_10:0_11:2)+H	TG(39:2)+H	TG	(18:0_10:0_11:2)	(18:0)	(10:0)	(11:2)		C42 H77 O6	677.571	12.257	0.060858	3.46871	0.00763294	0.237257	0.00525871	0.00428046	0.008289	0.0242548	0.0153589	0.0222272	ug/mL
TG(14:0_11:2_14:0)+Na	TG(39:2)+Na	TG	(14:0_11:2_14:0)	(14:0)	(11:2)	(14:0)		C42 H76 O6 Na1	699.553	13.876	0.0249479	0.472789	0.113378	0.0864249	0.00258696	0.00220497	0.00470238	0.00200411	0.00103783	0.00144687	ug/mL
TG(6:0_12:3_21:0)+Na	TG(39:3)+Na	TG	(6:0_12:3_21:0)	(6:0)	(12:3)	(21:0)		C42 H74 O6 Na1	697.538	10.4495	0.151008	1.18195	0.552319	0.0481374	0.00218858	0.00235312	0.00330672	0.00354319	0.00181688	0.00391637	ug/mL
TG(39:5)+Na	TG(39:5)+Na	TG	(39:5)	(39:5)				C42 H70 O6 Na1	693.506	7.594	0.140641	0.665073	0.293775	0.310186	0.0434517	0.0454605	0.0895759	0.040712	0.0273147	0.0506809	ug/mL
TG(18:3_10:2_11:4)+H	TG(39:9)+H	TG	(18:3_10:2_11:4)	(18:3)	(10:2)	(11:4)		C42 H63 O6	663.462	17.626	1.17634	4.25394	0.184687	0.489661	0.0162678	0.0241254	0.0333817	0.0945623	0.195354	0.0239178	ug/mL
TG(18:1_10:1_12:2)+Na	TG(40:4)+Na	TG	(18:1_10:1_12:2)	(18:1)	(10:1)	(12:2)		C43 H74 O6 Na1	709.538	8.288	0.0749522	7.00574	0.318748	0.145902	0.00101687	0.000879872	0.00183223	0.0217869	0.00139818	0.00293919	ug/mL
TG(18:1_11:1_11:2)+H	TG(40:4)+H	TG	(18:1_11:1_11:2)	(18:1)	(11:1)	(11:2)		C43 H75 O6	687.556	9.231	0.0785828	1.21608	0.418164	0.162467	0.0316148	0.0336351	0.0511394	0.0507936	0.0337889	0.0569563	ug/mL
TG(9:0_9:0_22:4)+Na	TG(40:4)+Na	TG	(9:0_9:0_22:4)	(9:0)	(9:0)	(22:4)		C43 H74 O6 Na1	709.538	16.651	0.114787	23.1994	0.00244458	0.246106	0.000200014	0.0017041	5.06573e-05	0.0173335	0.0109987	0.0170174	ug/mL
TG(40:5)+Na	TG(40:5)+Na	TG	(40:5)	(40:5)				C43 H72 O6 Na1	707.522	7.67778	0.0316491	5.33121	0.0139742	0.0920045	0.000292095	0.000358404	0.000814494	0.00322526	0.0016608	0.00292413	ug/mL
TG(12:1e_6:0_22:4)+Na	TG(40:5e)+Na	TG	(12:1e_6:0_22:4)	(12:1e)	(6:0)	(22:4)		C43 H74 O5 Na1	693.543	13.3988	0.0723262	0.336307	0.0856906	0.153708	0.00645576	0.00539705	0.013017	0.00364297	0.00218531	0.00253562	ug/mL
TG(40:6e)+Na	TG(40:6e)+Na	TG	(40:6e)	(40:6e)				C43 H72 O5 Na1	691.527	12.0988	0.0268459	21.7166	0.00567516	0.262852	0.000679808	0.000599999	0.00107861	0.0205981	0.0110841	0.0195346	ug/mL
TG(16:1_12:3_12:3)+Na	TG(40:7)+Na	TG	(16:1_12:3_12:3)	(16:1)	(12:3)	(12:3)		C43 H68 O6 Na1	703.491	2.9286	0.076662	8.23257	0.00297327	0.103554	0.000305649	0.000265656	0.000500421	0.00338219	0.0021551	0.00328576	ug/mL
TG(12:1e_6:0_22:6)+H	TG(40:7e)+H	TG	(12:1e_6:0_22:6)	(12:1e)	(6:0)	(22:6)		C43 H71 O5	667.53	11.065	0.075013	1.93585	0.190828	0.0420974	0.00107122	0.00122418	8.46175e-05	0.00188222	0.000920108	0.00180502	ug/mL
TG(19:1_10:4_11:4)+H	TG(40:9)+H	TG	(19:1_10:4_11:4)	(19:1)	(10:4)	(11:4)		C43 H65 O6	677.478	5.133	0.37802	1.28212	0.483367	0.0329094	0.00187582	0.000865355	0.00228399	0.00292053	0.00138213	0.0021402	ug/mL
TG(18:3e_11:4_12:3)+H	TG(41:10e)+H	TG	(18:3e_11:4_12:3)	(18:3e)	(11:4)	(12:3)		C44 H67 O5	675.498	6.667	0.0584918	2.64143	0.0308418	0.178546	0.00417807	0.00442966	0.00757856	0.0171005	0.00931265	0.0163417	ug/mL
TG(41:10e)+Na	TG(41:10e)+Na	TG	(41:10e)	(41:10e)				C44 H66 O5 Na1	697.48	10.028	0.0205502	3.27378	0.0290618	0.0594884	0.000405703	0.000132799	0.000779944	0.00138303	0.00106414	0.00186914	ug/mL
TG(8:0_13:0_20:5)+H	TG(41:5)+H	TG	(8:0_13:0_20:5)	(8:0)	(13:0)	(20:5)		C44 H75 O6	699.556	13.8872	0.0246484	0.472603	0.113115	0.0864613	0.00258881	0.00220547	0.00470272	0.00200317	0.00103784	0.0014473	ug/mL
TG(10:0_11:1_20:5)+NH4	TG(41:6)+NH4	TG	(10:0_11:1_20:5)	(10:0)	(11:1)	(20:5)		C44 H76 O6 N1	714.567	12.286	0.232971	0.211194	0.0998478	0.0747492	0.00121024	0.00102752	0.00306499	0.000337886	0.000291631	0.000490393	ug/mL
TG(10:0_11:3_20:5)+H	TG(41:8)+H	TG	(10:0_11:3_20:5)	(10:0)	(11:3)	(20:5)		C44 H69 O6	693.509	7.608	0.13501	0.675316	0.315824	0.305764	0.0434619	0.0452413	0.0902649	0.0411626	0.0274597	0.0522377	ug/mL
TG(41:8e)+H	TG(41:8e)+H	TG	(41:8e)	(41:8e)				C44 H71 O5	679.53	11.7949	0.11238	0.753098	0.428225	0.182955	0.0219772	0.0183936	0.0393121	0.0239022	0.0125953	0.0235115	ug/mL
TG(16:0_12:0_14:0)+NH4	TG(42:0)+NH4	TG	(16:0_12:0_14:0)	(16:0)	(12:0)	(14:0)		C45 H90 O6 N1	740.676	16.1768	0.0530808	2.60025	0.0057067	0.106444	0.00169826	0.00190307	0.0022877	0.0056496	0.00399257	0.00567077	ug/mL
TG(16:1_12:0_14:0)+NH4	TG(42:1)+NH4	TG	(16:1_12:0_14:0)	(16:1)	(12:0)	(14:0)		C45 H88 O6 N1	738.661	15.5142	0.0542011	2.7205	0.0264744	0.0956134	0.0011786	0.000833681	0.00261449	0.0047022	0.00310083	0.0047841	ug/mL
TG(42:4)+Na	TG(42:4)+Na	TG	(42:4)	(42:4)				C45 H78 O6 Na1	737.569	12.056	0.1149	2.48952	0.040956	0.187056	0.00509108	0.0049788	0.0101394	0.0199363	0.0109532	0.0194221	ug/mL
TG(17:0_11:3_14:2)+H	TG(42:5)+H	TG	(17:0_11:3_14:2)	(17:0)	(11:3)	(14:2)		C45 H77 O6	713.571	11.7455	0.0262263	2.81644	0.0265917	0.0841447	0.000902784	0.000877578	0.00136347	0.00343886	0.0018879	0.00352767	ug/mL
TG(21:0_10:3_11:3)+NH4	TG(42:6)+NH4	TG	(21:0_10:3_11:3)	(21:0)	(10:3)	(11:3)		C45 H78 O6 N1	728.582	11.6094	0.15485	1.55375	0.189114	0.0637887	0.00227972	0.00187242	0.00343754	0.0047682	0.00242983	0.00459444	ug/mL
TG(18:4_12:1_12:1)+Na	TG(42:6)+Na	TG	(18:4_12:1_12:1)	(18:4)	(12:1)	(12:1)		C45 H74 O6 Na1	733.538	12.0653	0.0253262	0.773947	0.760634	0.114199	0.00841414	0.00775432	0.0321924	0.0278039	0.00272313	0.0069017	ug/mL
TG(18:1_10:2_14:4)+H	TG(42:7)+H	TG	(18:1_10:2_14:4)	(18:1)	(10:2)	(14:4)		C45 H73 O6	709.54	8.60169	0.084516	1.79092	0.10942	0.0784704	0.00208906	0.0020267	0.00362999	0.00505934	0.00299084	0.00582181	ug/mL
TG(12:1e_10:2_20:5)+H	TG(42:8e)+H	TG	(12:1e_10:2_20:5)	(12:1e)	(10:2)	(20:5)		C45 H73 O5	693.545	13.4066	0.0723262	0.336307	0.0856906	0.153708	0.00645576	0.00539705	0.013017	0.00364297	0.00218531	0.00253562	ug/mL
TG(43:5)+Na	TG(43:5)+Na	TG	(43:5)	(43:5)				C46 H78 O6 Na1	749.569	12.478	0.570578	0.38687	0.232596	0.0326464	0.000399307	0.000234194	0.000805608	8.20915e-10	0.000140258	0.00041649	ug/mL
TG(43:5e)+Na	TG(43:5e)+Na	TG	(43:5e)	(43:5e)				C46 H80 O5 Na1	735.59	11.6669	0.0478088	2.70186	0.0409387	0.094814	0.00121275	0.00104821	0.00212571	0.00501112	0.00246203	0.004379	ug/mL
TG(43:6e)+NH4	TG(43:6e)+NH4	TG	(43:6e)	(43:6e)				C46 H82 O5 N1	728.619	16.3335	0.0457337	0.755108	0.75458	0.0763548	0.00403033	0.00219644	0.0139561	0.0114329	0.000373943	0.00343345	ug/mL
TG(20:4e_11:1_12:2)+Na	TG(43:7e)+Na	TG	(20:4e_11:1_12:2)	(20:4e)	(11:1)	(12:2)		C46 H76 O5 Na1	731.558	14.69	0.194126	2.21866	0.133516	0.0238697	5.31568e-11	0.000280649	0.000534224	0.000725848	0.000642839	0.000439244	ug/mL
TG(18:3_11:4_14:2)+H	TG(43:9)+H	TG	(18:3_11:4_14:2)	(18:3)	(11:4)	(14:2)		C46 H71 O6	719.525	6.54192	0.0465712	2.37655	0.0402198	0.216609	0.00721199	0.00845974	0.013932	0.0273549	0.0153688	0.0276311	ug/mL
TG(16:0_14:0_14:0)+NH4	TG(44:0)+NH4	TG	(16:0_14:0_14:0)	(16:0)	(14:0)	(14:0)		C47 H94 O6 N1	768.708	16.6788	0.0613683	1.48174	0.12728	0.106053	0.00700985	0.0103689	0.011139	0.0169649	0.0101905	0.0151007	ug/mL
TG(18:1_12:0_14:0)+NH4	TG(44:1)+NH4	TG	(18:1_12:0_14:0)	(18:1)	(12:0)	(14:0)		C47 H92 O6 N1	766.692	16.188	0.0732805	3.61585	0.0251883	0.147026	0.00178758	0.00177343	0.00286558	0.00998209	0.00472936	0.00852615	ug/mL
TG(44:10)+NH4	TG(44:10)+NH4	TG	(44:10)	(44:10)				C47 H74 O6 N1	748.551	6.61	0.130392	2.18349	0.0437868	0.0584216	0.000594098	0.000900622	0.00114658	0.00234786	0.00129384	0.00212553	ug/mL
TG(16:0_10:0_18:2)+NH4	TG(44:2)+NH4	TG	(16:0_10:0_18:2)	(16:0)	(10:0)	(18:2)		C47 H90 O6 N1	764.676	15.6307	0.049749	3.24236	0.00618559	0.143402	0.00200713	0.00273889	0.00265256	0.00815015	0.00615362	0.00968512	ug/mL
TG(14:1e_8:0_22:4)+Na	TG(44:5e)+Na	TG	(14:1e_8:0_22:4)	(14:1e)	(8:0)	(22:4)		C47 H82 O5 Na1	749.605	13.4164	0.0435749	0.46548	0.0662472	0.388928	0.0506909	0.0438816	0.0795258	0.0341781	0.0155173	0.0313438	ug/mL
TG(23:1_10:4_11:1)+Na	TG(44:6)+Na	TG	(23:1_10:4_11:1)	(23:1)	(10:4)	(11:1)		C47 H78 O6 Na1	761.569	13.175	0.088683	0.802132	0.550119	0.100376	0.00529007	0.0106402	0.0113233	0.011268	0.00543446	0.00515849	ug/mL
TG(23:1_10:4_11:2)+Na	TG(44:7)+Na	TG	(23:1_10:4_11:2)	(23:1)	(10:4)	(11:2)		C47 H76 O6 Na1	759.553	12.261	0.0522696	0.820263	0.687207	0.0471838	0.00142333	0.00216562	0.00337547	0.00343655	0.000911652	0.00136446	ug/mL
TG(10:0_12:3_22:6)+H	TG(44:9)+H	TG	(10:0_12:3_22:6)	(10:0)	(12:3)	(22:6)		C47 H73 O6	733.54	7.971	0.074074	2.0608	0.0798363	0.0319196	0.000453696	0.000536214	0.000117854	0.000785909	0.000561746	0.000935224	ug/mL
TG(18:2_12:3_14:4)+NH4	TG(44:9)+NH4	TG	(18:2_12:3_14:4)	(18:2)	(12:3)	(14:4)		C47 H76 O6 N1	750.567	11.4779	0.674807	0.793613	0.704244	0.127815	0.0114419	0.0102571	0.0419144	0.0209932	0.0115346	0.0179567	ug/mL
TG(16:2e_10:3_18:4)+Na	TG(44:9e)+Na	TG	(16:2e_10:3_18:4)	(16:2e)	(10:3)	(18:4)		C47 H74 O5 Na1	741.543	6.48255	0.0788697	2.31362	0.0518801	0.232715	0.00891927	0.0101195	0.0169219	0.03367	0.0174175	0.0321118	ug/mL
TG(15:0_14:0_16:0)+NH4	TG(45:0)+NH4	TG	(15:0_14:0_16:0)	(15:0)	(14:0)	(16:0)		C48 H96 O6 N1	782.723	16.8828	0.0518131	0.909453	0.728661	0.0478535	0.0027176	0.0023675	0.00461121	0.00365222	0.00245202	0.00271409	ug/mL
TG(15:0_14:0_16:1)+NH4	TG(45:1)+NH4	TG	(15:0_14:0_16:1)	(15:0)	(14:0)	(16:1)		C48 H94 O6 N1	780.708	16.4698	0.162657	1.11235	0.813109	0.024044	0.00238324	0.000389555	0.00209411	0.00180861	0.00116789	0.00243722	ug/mL
TG(14:0e_13:0_18:4)+Na	TG(45:4e)+Na	TG	(14:0e_13:0_18:4)	(14:0e)	(13:0)	(18:4)		C48 H86 O5 Na1	765.637	11.0698	0.719845	0.431133	0.0801124	0.0914955	0.00190155	0.00350053	0.00334791	0.00215201	0.00118485	0.000435549	ug/mL
TG(12:0_13:0_20:5)+NH4	TG(45:5)+NH4	TG	(12:0_13:0_20:5)	(12:0)	(13:0)	(20:5)		C48 H86 O6 N1	772.645	13.8828	0.0599652	0.599414	0.169049	0.0622821	0.00161102	0.00151326	0.00279477	0.00147205	0.000728925	0.00134699	ug/mL
TG(24:1_10:4_11:2)+Na	TG(45:7)+Na	TG	(24:1_10:4_11:2)	(24:1)	(10:4)	(11:2)		C48 H78 O6 Na1	773.569	12.9694	0.0412718	0.7973	0.471724	0.0535361	0.00155306	0.0022779	0.00374268	0.0020642	0.00200715	0.00196711	ug/mL
TG(22:5_11:1_12:3)+NH4	TG(45:9)+NH4	TG	(22:5_11:1_12:3)	(22:5)	(11:1)	(12:3)		C48 H78 O6 N1	764.582	13.527	0.550617	0.965475	0.963072	0.260603	0.0636458	0.0259266	0.0372515	0.0100684	0.0955558	0.0168211	ug/mL
TG(16:0_14:0_16:0)+NH4	TG(46:0)+NH4	TG	(16:0_14:0_16:0)	(16:0)	(14:0)	(16:0)		C49 H98 O6 N1	796.739	17.0831	0.0448677	0.956423	0.875507	0.161893	0.0239802	0.0501785	0.0417774	0.049914	0.0311713	0.0297987	ug/mL
TG(16:0_12:0_18:1)+NH4	TG(46:1)+NH4	TG	(16:0_12:0_18:1)	(16:0)	(12:0)	(18:1)		C49 H96 O6 N1	794.723	16.6916	0.0325959	2.40794	0.0113716	0.326009	0.0205027	0.0172718	0.0259509	0.0568633	0.0386664	0.0579169	ug/mL
TG(16:1_10:4_20:5)+NH4	TG(46:10)+NH4	TG	(16:1_10:4_20:5)	(16:1)	(10:4)	(20:5)		C49 H78 O6 N1	776.582	7.82683	0.663172	2.30407	0.106336	0.0649658	0.00161971	0.000827454	0.00107008	0.00191988	0.00209095	0.00409316	ug/mL
TG(16:1_12:0_18:1)+NH4	TG(46:2)+NH4	TG	(16:1_12:0_18:1)	(16:1)	(12:0)	(18:1)		C49 H94 O6 N1	792.708	16.2272	0.0338011	3.26592	0.00429624	0.203728	0.00704904	0.00300368	0.00439209	0.0184377	0.0135083	0.0152296	ug/mL
DG(23:0e)+Na	DG(23:0e)+Na	DG	(23:0e)	(23:0e)				C26 H52 O4 Na1	451.376	5.958	0.0941816	0.741358	0.0295364	0.814413	0.32309	0.388307	0.301779	0.247103	0.245423	0.2586	ug/mL
TG(10:0_18:1_18:2)+NH4	TG(46:3)+NH4	TG	(10:0_18:1_18:2)	(10:0)	(18:1)	(18:2)		C49 H92 O6 N1	790.692	15.6733	0.0217761	3.33846	0.0106777	0.123248	0.000562295	0.00237171	0.00257264	0.0067844	0.00472306	0.00687627	ug/mL
TG(46:6)+NH4	TG(46:6)+NH4	TG	(46:6)	(46:6)				C49 H86 O6 N1	784.645	13.398	0.127259	0.475532	0.122567	0.136956	0.00625614	0.00568063	0.0120345	0.00491968	0.00251376	0.00396566	ug/mL
TG(12:0_12:0_22:6)+H	TG(46:6)+H	TG	(12:0_12:0_22:6)	(12:0)	(12:0)	(22:6)		C49 H83 O6	767.618	14.1346	0.382358	1.79455	0.549201	0.0386248	0.000207664	0.000262981	0.00121984	0.000723559	0.000143604	0.00216651	ug/mL
TG(25:1_10:4_11:2)+Na	TG(46:7)+Na	TG	(25:1_10:4_11:2)	(25:1)	(10:4)	(11:2)		C49 H80 O6 Na1	787.585	13.2043	0.0486193	0.565948	0.314799	0.177488	0.00511793	0.0194285	0.0242508	0.0110099	0.0117561	0.00485061	ug/mL
TG(18:1_10:3_18:3)+Na	TG(46:7)+Na	TG	(18:1_10:3_18:3)	(18:1)	(10:3)	(18:3)		C49 H80 O6 Na1	787.585	16.617	0.316491	0.886427	0.740066	0.0184904	0.000254976	0.000621754	0.00030004	0.000274162	0.000439311	0.000329648	ug/mL
TG(12:0e_12:2_22:5)+H	TG(46:7e)+H	TG	(12:0e_12:2_22:5)	(12:0e)	(12:2)	(22:5)		C49 H83 O5	751.624	14.5127	0.0297409	0.269607	0.0289849	0.242296	0.0140609	0.012685	0.0241012	0.00566432	0.00275226	0.00529215	ug/mL
TG(18:2_10:4_18:2)+Na	TG(46:8)+Na	TG	(18:2_10:4_18:2)	(18:2)	(10:4)	(18:2)		C49 H78 O6 Na1	785.569	6.37699	0.0893716	2.19438	0.0623301	0.235618	0.0106545	0.0113311	0.0195479	0.0378987	0.019018	0.0342238	ug/mL
TG(25:0_10:4_11:4)+Na	TG(46:8)+Na	TG	(25:0_10:4_11:4)	(25:0)	(10:4)	(11:4)		C49 H78 O6 Na1	785.569	12.3976	0.161822	0.591025	0.302293	0.076068	0.00151243	0.00336406	0.00490333	0.00291744	0.00186845	0.000994236	ug/mL
TG(25:0_10:4_11:4)+Na	TG(46:8)+Na	TG	(25:0_10:4_11:4)	(25:0)	(10:4)	(11:4)		C49 H78 O6 Na1	785.569	15.666	0.250394	1.41387	0.500459	0.0079206	6.22412e-06	0.0002159	0.000139575	0.000153354	0.000132497	0.000225544	ug/mL
Cer(d34:1)+H	Cer(d34:1)+H	Cer	(d34:1)	(d34:1)				C34 H68 O3 N1	538.519	8.12314	0.0597778	2.42061	0.0573517	0.0639016	0.0010027	0.00111145	0.000978747	0.00176708	0.00214034	0.00357929	ug/mL
DG(23:5e)+H	DG(23:5e)+H	DG	(23:5e)	(23:5e)				C26 H43 O4	419.316	9.174	0.854346	10.5293	0.362668	1.62942	0.0240917	0.162572	0.0956124	0.206881	0.0323642	2.73292	ug/mL
TG(15:0_16:0_16:0)+NH4	TG(47:0)+NH4	TG	(15:0_16:0_16:0)	(15:0)	(16:0)	(16:0)		C50 H100 O6 N1	810.755	17.2489	0.0919306	1.08644	0.54347	0.087335	0.0126443	0.0113426	0.0141081	0.0156001	0.0109285	0.0148593	ug/mL
TG(15:0_16:0_16:1)+NH4	TG(47:1)+NH4	TG	(15:0_16:0_16:1)	(15:0)	(16:0)	(16:1)		C50 H98 O6 N1	808.739	16.9074	0.0434195	0.835063	0.640757	0.0682667	0.0123516	0.00386115	0.00823003	0.00539009	0.00616801	0.00885317	ug/mL
TG(15:0_16:1_16:1)+NH4	TG(47:2)+NH4	TG	(15:0_16:1_16:1)	(15:0)	(16:1)	(16:1)		C50 H96 O6 N1	806.723	16.5	0.261372	0.714032	0.49281	0.0415202	0.00120282	0.00118269	0.00115198	0.000444687	0.000347048	0.00173414	ug/mL
TG(14:0e_13:0_20:4)+Na	TG(47:4e)+Na	TG	(14:0e_13:0_20:4)	(14:0e)	(13:0)	(20:4)		C50 H90 O5 Na1	793.668	12.031	1.26471	0.61482	0.588218	0.0252822	0.000343484	0.00120889	0.000142217	0.000670441	0.000292664	7.87648e-05	ug/mL
TG(14:0_13:0_20:5)+NH4	TG(47:5)+NH4	TG	(14:0_13:0_20:5)	(14:0)	(13:0)	(20:5)		C50 H90 O6 N1	800.676	13.8856	0.200573	0.494194	0.138447	0.077753	0.00394977	0.00165288	0.00316707	0.00202513	0.000601194	0.00170762	ug/mL
TG(12:0e_13:0_22:5)+Na	TG(47:5e)+Na	TG	(12:0e_13:0_22:5)	(12:0e)	(13:0)	(22:5)		C50 H88 O5 Na1	791.652	11.081	0.17588	0.315338	0.248064	0.0670201	0.000306823	0.00297879	0.00158599	0.000989908	0.000546292	3.40846e-09	ug/mL
TG(12:0e_13:0_22:5)+Na	TG(47:5e)+Na	TG	(12:0e_13:0_22:5)	(12:0e)	(13:0)	(22:5)		C50 H88 O5 Na1	791.652	12.278	0.0566906	0.493452	0.418196	0.0553249	0.000838022	0.00359136	0.00068795	0.0011242	0.000550025	0.000850926	ug/mL
TG(47:6e)+Na	TG(47:6e)+Na	TG	(47:6e)	(47:6e)				C50 H86 O5 Na1	789.637	16.6732	0.00410196	1.31566	0.278614	0.109296	0.0113444	0.014853	0.0188617	0.0245213	0.0139398	0.0208214	ug/mL
DG(23:5e)+H	DG(23:5e)+H	DG	(23:5e)	(23:5e)				C26 H43 O4	419.316	10.429	0.500387	1.79127	0.651258	0.537252	0.0996917	0.151682	0.0110859	0.018914	0.428434	0.0227873	ug/mL
TG(47:7e)+Na	TG(47:7e)+Na	TG	(47:7e)	(47:7e)				C50 H84 O5 Na1	787.621	16.19	0.0311967	3.46921	0.00896357	0.234506	0.00611067	0.00377814	0.00730419	0.0232458	0.0143386	0.0220616	ug/mL
TG(26:1_10:4_11:3)+H	TG(47:8)+H	TG	(26:1_10:4_11:3)	(26:1)	(10:4)	(11:3)		C50 H81 O6	777.603	9.5554	0.0369573	1.09863	0.767594	0.197305	0.0446037	0.0428866	0.0826277	0.0767474	0.03844	0.071709	ug/mL
TG(16:0_16:0_16:0)+NH4	TG(48:0)+NH4	TG	(16:0_16:0_16:0)	(16:0)	(16:0)	(16:0)		C51 H102 O6 N1	824.77	17.4129	0.0199963	0.771954	0.439676	0.3681	0.0655337	0.143144	0.102919	0.111985	0.0693345	0.0592186	ug/mL
TG(16:0_14:0_18:1)+NH4	TG(48:1)+NH4	TG	(16:0_14:0_18:1)	(16:0)	(14:0)	(18:1)		C51 H100 O6 N1	822.755	9.9	0.806856	0.80018	0.824926	0.0122248	4.96362e-05	0.000109677	0.000623971	0.000457734	0.000103313	6.57211e-05	ug/mL
TG(16:0_14:0_18:1)+NH4	TG(48:1)+NH4	TG	(16:0_14:0_18:1)	(16:0)	(14:0)	(18:1)		C51 H100 O6 N1	822.755	17.0894	0.00482399	1.61369	0.0583325	0.375704	0.0666031	0.100773	0.109472	0.172277	0.115538	0.158934	ug/mL
TG(16:0_10:4_22:6)+NH4	TG(48:10)+NH4	TG	(16:0_10:4_22:6)	(16:0)	(10:4)	(22:6)		C51 H82 O6 N1	804.614	9.03616	0.0685539	19.61	0.00802364	0.0622912	8.49598e-05	6.51678e-05	1.15615e-09	0.00102004	0.000637775	0.0012862	ug/mL
TG(48:11)+H	TG(48:11)+H	TG	(48:11)	(48:11)				C51 H77 O6	785.571	6.348	0.0893716	2.19438	0.0623301	0.235618	0.0106545	0.0113311	0.0195479	0.0378987	0.019018	0.0342238	ug/mL
DG(23:5e)+H	DG(23:5e)+H	DG	(23:5e)	(23:5e)				C26 H43 O4	419.316	16.589	1.68893	1.3836	0.788936	0.502471	0.257554	0.32579	0.3092	1.20811	0.0103496	0.0164654	ug/mL
TG(48:11)+H	TG(48:11)+H	TG	(48:11)	(48:11)				C51 H77 O6	785.571	12.439	0.161822	0.591025	0.302293	0.076068	0.00151243	0.00336406	0.00490333	0.00291744	0.00186845	0.000994236	ug/mL
TG(22:6_12:3_14:3)+NH4	TG(48:12)+NH4	TG	(22:6_12:3_14:3)	(22:6)	(12:3)	(14:3)		C51 H78 O6 N1	800.582	7.70279	0.0773127	1.19341	0.658095	0.0837083	0.00763204	0.00625762	0.0152566	0.0159089	0.00642979	0.0124446	ug/mL
TG(16:0_16:1_16:1)+NH4	TG(48:2)+NH4	TG	(16:0_16:1_16:1)	(16:0)	(16:1)	(16:1)		C51 H98 O6 N1	820.739	16.7299	0.0104516	2.55356	0.0168596	0.480071	0.0309688	0.0396929	0.0560826	0.117297	0.0786706	0.127681	ug/mL
TG(16:1_14:0_18:2)+NH4	TG(48:3)+NH4	TG	(16:1_14:0_18:2)	(16:1)	(14:0)	(18:2)		C51 H96 O6 N1	818.723	16.2861	0.0630632	3.16046	0.0028125	0.218759	0.0070205	0.0047283	0.00559752	0.0210445	0.0149334	0.0188445	ug/mL
TG(18:1_12:0_18:3)+NH4	TG(48:4)+NH4	TG	(18:1_12:0_18:3)	(18:1)	(12:0)	(18:3)		C51 H94 O6 N1	816.708	15.7814	0.197015	5.45607	0.0124129	0.0697863	0.000193024	0.000440688	0.00020767	0.00198157	0.00102424	0.00158483	ug/mL
TG(16:2e_11:4_21:0)+Na	TG(48:6e)+Na	TG	(16:2e_11:4_21:0)	(16:2e)	(11:4)	(21:0)		C51 H88 O5 Na1	803.652	16.885	0.0241592	1.03109	0.91092	0.0661505	0.0080898	0.0050116	0.0100266	0.0100813	0.00535282	0.00841299	ug/mL
TG(18:1_10:4_20:4)+Na	TG(48:9)+Na	TG	(18:1_10:4_20:4)	(18:1)	(10:4)	(20:4)		C51 H80 O6 Na1	811.585	12.492	0.0963456	0.779154	0.686808	0.0475365	0.00152855	0.00177692	0.00467793	0.00386983	0.00103374	0.00131673	ug/mL
TG(17:0_11:4_20:5)+H	TG(48:9)+H	TG	(17:0_11:4_20:5)	(17:0)	(11:4)	(20:5)		C51 H81 O6	789.603	14.076	0.0235575	0.760377	0.335236	0.110071	0.00563476	0.00821655	0.0117697	0.00656963	0.00745426	0.00545776	ug/mL
TG(16:0_12:0_21:0)+NH4	TG(49:0)+NH4	TG	(16:0_12:0_21:0)	(16:0)	(12:0)	(21:0)		C52 H104 O6 N1	838.786	16.0234	0.0789038	3.29755	0.028089	0.0861704	0.000803438	0.000606959	0.00109859	0.00325753	0.00165487	0.00336112	ug/mL
TG(16:0_16:0_17:0)+NH4	TG(49:0)+NH4	TG	(16:0_16:0_17:0)	(16:0)	(16:0)	(17:0)		C52 H104 O6 N1	838.786	17.5689	0.0367711	1.02421	0.862396	0.075945	0.00912301	0.0100079	0.00892862	0.0119064	0.00807952	0.00875287	ug/mL
TG(15:0_16:0_18:1)+NH4	TG(49:1)+NH4	TG	(15:0_16:0_18:1)	(15:0)	(16:0)	(18:1)		C52 H102 O6 N1	836.77	17.2619	0.0412299	0.172583	0.161793	0.459673	0.0901783	0.00847012	0.140319	0.0151251	0.0101472	0.0159694	ug/mL
DG(24:2)+H	DG(24:2)+H	DG	(24:2)	(24:2)				C27 H49 O5	453.357	4.595	0.294124	0.305696	0.160119	0.23996	0.0158028	0.03441	0.00892293	0.00796118	0.00148488	0.00863151	ug/mL
TG(49:10)+H	TG(49:10)+H	TG	(49:10)	(49:10)				C52 H81 O6	801.603	7.739	0.0379121	0.489057	0.387082	0.339807	0.0408802	0.0375048	0.130296	0.0735638	0.00490303	0.0235902	ug/mL
TG(9:0_20:5_20:5)+H	TG(49:10)+H	TG	(9:0_20:5_20:5)	(9:0)	(20:5)	(20:5)		C52 H81 O6	801.603	13.6575	0.0828543	0.648571	0.639094	0.0174614	7.32971e-05	0.000546818	0.000133347	7.73247e-10	0.000175741	0.000312933	ug/mL
TG(15:0_16:1_18:1)+NH4	TG(49:2)+NH4	TG	(15:0_16:1_18:1)	(15:0)	(16:1)	(18:1)		C52 H100 O6 N1	834.755	17.0696	0.0227869	1.1854	0.558835	0.585607	0.444225	0.420452	0.809436	0.771946	0.456331	0.756223	ug/mL
TG(15:0_16:0_18:3)+H	TG(49:3)+H	TG	(15:0_16:0_18:3)	(15:0)	(16:0)	(18:3)		C52 H95 O6	815.712	17.2778	0.260407	1.00154	0.993827	0.0522489	0.00346214	0.00486727	0.00548055	0.00584096	0.00410083	0.0038894	ug/mL
TG(49:6e)+Na	TG(49:6e)+Na	TG	(49:6e)	(49:6e)				C52 H90 O5 Na1	817.668	16.9755	0.186255	2.67245	0.413374	0.126615	0.00346327	0.00183939	0.00394771	0.002623	0.0194777	0.0026205	ug/mL
TG(49:7)+Na	TG(49:7)+Na	TG	(49:7)	(49:7)				C52 H86 O6 Na1	829.632	14.5463	0.0252968	0.442477	0.0763361	0.0335212	0.000329029	0.000559669	0.00026674	0.000141543	0.000176671	0.000193041	ug/mL
TG(16:2e_11:4_22:1)+Na	TG(49:7e)+Na	TG	(16:2e_11:4_22:1)	(16:2e)	(11:4)	(22:1)		C52 H88 O5 Na1	815.652	16.703	0.0241991	2.23353	0.0169088	0.35758	0.0308732	0.022928	0.0358762	0.0734015	0.049787	0.0771085	ug/mL
TG(49:8)+Na	TG(49:8)+Na	TG	(49:8)	(49:8)				C52 H84 O6 Na1	827.616	13.6925	0.13071	0.827329	0.618452	0.0367294	0.000692333	0.00163315	0.00148606	0.00161444	0.00071689	0.000822066	ug/mL
TG(20:3e_11:4_18:1)+H	TG(49:8e)+H	TG	(20:3e_11:4_18:1)	(20:3e)	(11:4)	(18:1)		C52 H87 O5	791.655	11.07	0.181781	0.316269	0.248712	0.0668402	0.000305421	0.00296729	0.00158085	0.000989093	0.000545935	3.40671e-09	ug/mL
DG(24:2)+H	DG(24:2)+H	DG	(24:2)	(24:2)				C27 H49 O5	453.357	6.54437	0.501915	2.48233	0.15406	0.145531	0.000963453	0.00611735	0.00570882	0.0118234	0.00452889	0.0153958	ug/mL
TG(18:0_16:0_16:0)+NH4	TG(50:0)+NH4	TG	(18:0_16:0_16:0)	(18:0)	(16:0)	(16:0)		C53 H106 O6 N1	852.801	14.726	0.683393	0.49327	0.168616	0.0459492	0.000349963	0.00107268	0.00106105	0.000261895	0.000475439	0.000487795	ug/mL
TG(18:0_16:0_16:0)+NH4	TG(50:0)+NH4	TG	(18:0_16:0_16:0)	(18:0)	(16:0)	(16:0)		C53 H106 O6 N1	852.801	17.699	0.0140871	0.799792	0.516138	0.342482	0.0580704	0.133053	0.109119	0.114702	0.0662264	0.0592039	ug/mL
DG(24:4)+Na	DG(24:4)+Na	DG	(24:4)	(24:4)				C27 H44 O5 Na1	471.308	1.76297	0.371052	1.14088	0.575925	0.0590034	0.0187018	0.0270714	0.0197056	0.0327716	0.0240229	0.0179087	ug/mL
TG(16:0_16:0_18:1)+NH4	TG(50:1)+NH4	TG	(16:0_16:0_18:1)	(16:0)	(16:0)	(18:1)		C53 H104 O6 N1	850.786	17.4167	0.0481605	1.13546	0.604412	0.366447	0.223091	0.447428	0.524218	0.516966	0.412211	0.427396	ug/mL
TG(50:10e)+NH4	TG(50:10e)+NH4	TG	(50:10e)	(50:10e)				C53 H88 O5 N1	818.666	7.34418	0.0625024	1.06026	0.844886	0.0397232	0.00150489	0.00158362	0.00251297	0.00239722	0.00111754	0.00242425	ug/mL
TG(50:11)+Na	TG(50:11)+Na	TG	(50:11)	(50:11)				C53 H80 O6 Na1	835.585	3.656	0.146782	1.34161	0.0761917	0.00745017	0.000346997	0.000489966	0.000373036	0.000541242	0.000606447	0.000475656	ug/mL
TG(20:4_10:4_20:4)+H	TG(50:12)+H	TG	(20:4_10:4_20:4)	(20:4)	(10:4)	(20:4)		C53 H79 O6	811.587	12.493	0.00655043	0.746691	0.637984	0.0508741	0.00161373	0.0018592	0.00487275	0.00388544	0.0010338	0.00131241	ug/mL
TG(16:0_16:1_18:1)+NH4	TG(50:2)+NH4	TG	(16:0_16:1_18:1)	(16:0)	(16:1)	(18:1)		C53 H102 O6 N1	848.77	3.055	0.857566	0.190773	0.276728	0.0643703	3.66326e-05	0.00125943	0.00340083	0.000732263	0.000108413	5.53651e-05	ug/mL
TG(16:0_16:1_18:1)+NH4	TG(50:2)+NH4	TG	(16:0_16:1_18:1)	(16:0)	(16:1)	(18:1)		C53 H102 O6 N1	848.77	4.153	0.827007	0.371792	0.417281	0.0526557	3.88176e-05	0.00106921	0.00305082	5.11926e-05	0.000217197	0.00127784	ug/mL
TG(16:0_16:1_18:1)+NH4	TG(50:2)+NH4	TG	(16:0_16:1_18:1)	(16:0)	(16:1)	(18:1)		C53 H102 O6 N1	848.77	6.25286	0.626845	0.149783	0.347177	0.0474651	2.58035e-05	0.000384368	0.00248634	0.000294505	0.000101324	3.80189e-05	ug/mL
TG(16:0_16:1_18:1)+NH4	TG(50:2)+NH4	TG	(16:0_16:1_18:1)	(16:0)	(16:1)	(18:1)		C53 H102 O6 N1	848.77	6.903	0.38599	0.325866	0.10505	0.0221626	0.000102172	0.000215272	0.000102419	1.18335e-05	9.43422e-05	3.06435e-05	ug/mL
TG(16:0_16:1_18:1)+NH4	TG(50:2)+NH4	TG	(16:0_16:1_18:1)	(16:0)	(16:1)	(18:1)		C53 H102 O6 N1	848.77	8.81891	0.853294	1.85397	0.198485	0.0387303	0.000786235	9.50333e-05	0.00127051	0.00145114	0.000930343	0.00160783	ug/mL
TG(16:0_16:1_18:1)+NH4	TG(50:2)+NH4	TG	(16:0_16:1_18:1)	(16:0)	(16:1)	(18:1)		C53 H102 O6 N1	848.77	9.56091	0.832518	0.458371	0.517786	0.0404072	1.14761e-05	0.000805384	0.00251183	0.00134543	0.000128042	5.23057e-05	ug/mL
TG(16:0_16:1_18:1)+NH4	TG(50:2)+NH4	TG	(16:0_16:1_18:1)	(16:0)	(16:1)	(18:1)		C53 H102 O6 N1	848.77	17.1097	0.00858824	1.4106	0.154424	0.622094	0.308647	0.450776	0.569881	0.717826	0.485143	0.67215	ug/mL
TG(16:0_16:1_18:1)+NH4	TG(50:2)+NH4	TG	(16:0_16:1_18:1)	(16:0)	(16:1)	(18:1)		C53 H102 O6 N1	848.77	17.6463	0.107406	2.13432	0.0356285	0.0864778	0.00155792	0.00181794	0.00399537	0.00613925	0.00471917	0.00487413	ug/mL
TG(16:1_16:1_18:1)+NH4	TG(50:3)+NH4	TG	(16:1_16:1_18:1)	(16:1)	(16:1)	(18:1)		C53 H100 O6 N1	846.755	16.754	0.0596855	2.05896	0.0164254	0.478551	0.0476997	0.0715383	0.106955	0.169246	0.135111	0.161367	ug/mL
TG(16:1_11:2_23:0)+H	TG(50:3)+H	TG	(16:1_11:2_23:0)	(16:1)	(11:2)	(23:0)		C53 H97 O6	829.728	17.4098	0.0293536	0.802477	0.520747	0.178842	0.0214757	0.0357784	0.030744	0.0374863	0.0188381	0.014292	ug/mL
TG(14:0_18:2_18:2)+NH4	TG(50:4)+NH4	TG	(14:0_18:2_18:2)	(14:0)	(18:2)	(18:2)		C53 H98 O6 N1	844.739	16.3381	0.0332338	1.91627	0.0198873	0.211502	0.012596	0.0170475	0.0187322	0.035607	0.0240951	0.0329987	ug/mL
TG(50:5)+Na	TG(50:5)+Na	TG	(50:5)	(50:5)				C53 H92 O6 Na1	847.679	12.273	0.413389	0.654866	0.757954	0.0225859	3.39241e-10	0.0015367	7.49699e-10	0.000263375	0.00010706	0.000635897	ug/mL
TG(30:0_10:3_10:3)+NH4	TG(50:6)+NH4	TG	(30:0_10:3_10:3)	(30:0)	(10:3)	(10:3)		C53 H94 O6 N1	840.708	13.442	0.195049	0.453439	0.0652385	0.0868044	0.0035536	0.00223661	0.00271545	0.00139334	0.000407228	0.00205623	ug/mL
TG(50:6e)+H	TG(50:6e)+H	TG	(50:6e)	(50:6e)				C53 H93 O5	809.702	14.503	0.0445141	1.11503	0.744173	0.00631672	5.7876e-05	4.15192e-05	9.87219e-05	8.93059e-05	4.67416e-05	8.48598e-05	ug/mL
TG(20:0e_10:3_20:3)+Na	TG(50:6e)+Na	TG	(20:0e_10:3_20:3)	(20:0e)	(10:3)	(20:3)		C53 H92 O5 Na1	831.684	17.135	0.0230288	0.662456	0.359688	0.148745	0.0168288	0.0115679	0.0185891	0.0167864	0.0130263	0.00131325	ug/mL
TG(14:1e_18:3_18:3)+Na	TG(50:7e)+Na	TG	(14:1e_18:3_18:3)	(14:1e)	(18:3)	(18:3)		C53 H90 O5 Na1	829.668	16.9187	0.0885666	1.02525	0.940096	0.0499145	0.0150495	0.00487694	0.0110878	0.00956794	0.00890754	0.0133219	ug/mL
TG(18:3_14:3_18:3)+NH4	TG(50:9)+NH4	TG	(18:3_14:3_18:3)	(18:3)	(14:3)	(18:3)		C53 H88 O6 N1	834.661	7.39	0.0170127	2.22309	0.0787311	0.092122	0.00151745	0.00150714	0.00323864	0.00575552	0.00280935	0.00535884	ug/mL
TG(50:9)+H	TG(50:9)+H	TG	(50:9)	(50:9)				C53 H85 O6	817.634	9.64	0.0660165	0.451856	0.285265	0.0470319	0.000604251	0.000665696	0.00204419	0.000572974	0.000223073	0.000701466	ug/mL
TG(18:1_12:3_20:5)+H	TG(50:9)+H	TG	(18:1_12:3_20:5)	(18:1)	(12:3)	(20:5)		C53 H85 O6	817.634	11.307	0.093168	1.62905	0.25137	0.0488897	0.000991221	0.000997155	0.00225479	0.00232009	0.00140555	0.00318671	ug/mL
TG(50:9)+H	TG(50:9)+H	TG	(50:9)	(50:9)				C53 H85 O6	817.634	14.902	0.0512805	1.32741	0.597315	0.0265246	0.000362182	0.000860523	0.000372287	0.000875375	0.000203609	0.00103823	ug/mL
TG(20:4e_14:4_16:1)+H	TG(50:9e)+H	TG	(20:4e_14:4_16:1)	(20:4e)	(14:4)	(16:1)		C53 H87 O5	803.655	16.7989	0.115314	2.23515	0.240525	0.109995	0.0022892	0.00157083	0.00361605	0.00739456	0.00127926	0.0080363	ug/mL
TG(16:0_14:0_21:0)+H	TG(51:0)+H	TG	(16:0_14:0_21:0)	(16:0)	(14:0)	(21:0)		C54 H105 O6	849.791	16.5142	0.32914	5.47958	0.00409851	0.218475	0.00298792	0.00298807	0.00224093	0.0191245	0.01312	0.0127807	ug/mL
TG(18:0_16:0_17:0)+NH4	TG(51:0)+NH4	TG	(18:0_16:0_17:0)	(18:0)	(16:0)	(17:0)		C54 H108 O6 N1	866.817	17.8175	0.040589	0.855008	0.610783	0.0686631	0.00283692	0.00603038	0.0052015	0.00556296	0.00332317	0.00314281	ug/mL
TG(16:0_14:1_21:0)+H	TG(51:1)+H	TG	(16:0_14:1_21:0)	(16:0)	(14:1)	(21:0)		C54 H103 O6	847.775	13.4612	0.137916	2.35981	0.167365	0.0773356	0.00141742	0.000556282	0.00209447	0.00499628	0.00153992	0.00306391	ug/mL
TG(16:0_17:0_18:1)+NH4	TG(51:1)+NH4	TG	(16:0_17:0_18:1)	(16:0)	(17:0)	(18:1)		C54 H106 O6 N1	864.801	16.606	0.0897703	4.04311	0.0267045	0.266384	0.00568605	0.00498325	0.00694822	0.0297784	0.0134142	0.028037	ug/mL
TG(16:0_17:0_18:1)+NH4	TG(51:1)+NH4	TG	(16:0_17:0_18:1)	(16:0)	(17:0)	(18:1)		C54 H106 O6 N1	864.801	17.5704	0.0237071	0.898664	0.619801	0.11637	0.0099841	0.015857	0.017017	0.0146047	0.0142474	0.00966297	ug/mL
TG(18:2_11:2_22:6)+Na	TG(51:10)+Na	TG	(18:2_11:2_22:6)	(18:2)	(11:2)	(22:6)		C54 H84 O6 Na1	851.616	12.9894	0.0694272	1.14409	0.815462	0.00504539	6.53884e-05	7.62117e-05	0.000283851	0.000240954	0.000141994	0.000103808	ug/mL
TG(51:11)+Na	TG(51:11)+Na	TG	(51:11)	(51:11)				C54 H82 O6 Na1	849.6	8.79293	0.915995	0.0420873	0.00988605	0.198362	0.009705	0.00540681	0.0116267	0.000580999	8.44777e-10	0.000544351	ug/mL
TG(16:0_17:1_18:1)+NH4	TG(51:2)+NH4	TG	(16:0_17:1_18:1)	(16:0)	(17:1)	(18:1)		C54 H104 O6 N1	862.786	17.2742	0.00393969	1.1443	0.455062	0.0850104	0.0143785	0.020789	0.0226971	0.0265262	0.0194383	0.02025	ug/mL
TG(16:0_14:3_21:0)+H	TG(51:3)+H	TG	(16:0_14:3_21:0)	(16:0)	(14:3)	(21:0)		C54 H99 O6	843.744	16.0183	0.123467	2.86148	0.0428541	0.0819782	0.000714086	0.000786702	0.00143242	0.0034228	0.00164327	0.00332726	ug/mL
TG(16:1_17:1_18:1)+NH4	TG(51:3)+NH4	TG	(16:1_17:1_18:1)	(16:1)	(17:1)	(18:1)		C54 H102 O6 N1	860.77	16.9645	0.0747729	1.17485	0.48861	0.0544479	0.00466591	0.00793104	0.00772821	0.0101693	0.00635955	0.00735013	ug/mL
TG(16:0_17:0_18:3)+H	TG(51:3)+H	TG	(16:0_17:0_18:3)	(16:0)	(17:0)	(18:3)		C54 H99 O6	843.744	17.5667	0.0419683	0.689309	0.0643073	0.092908	0.00518902	0.00441499	0.00383106	0.00360903	0.00234098	0.00331091	ug/mL
TG(51:4)+NH4	TG(51:4)+NH4	TG	(51:4)	(51:4)				C54 H100 O6 N1	858.755	13.91	0.0518712	1.33019	0.55817	0.0078765	0.000258932	0.000185134	0.000446202	0.000172664	0.000630938	0.000380627	ug/mL
TG(18:4_16:0_17:0)+H	TG(51:4)+H	TG	(18:4_16:0_17:0)	(18:4)	(16:0)	(17:0)		C54 H97 O6	841.728	17.3281	0.0339371	1.30443	0.385865	0.0649334	0.00394159	0.00337048	0.00453908	0.00539691	0.00298128	0.00708082	ug/mL
TG(18:1_10:3_23:1)+NH4	TG(51:5)+NH4	TG	(18:1_10:3_23:1)	(18:1)	(10:3)	(23:1)		C54 H98 O6 N1	856.739	12.8718	0.054375	2.21814	0.0450967	0.103042	0.00193979	0.00226266	0.00363924	0.00635399	0.00389972	0.00714024	ug/mL
TG(15:0_16:1_20:4)+H	TG(51:5)+H	TG	(15:0_16:1_20:4)	(15:0)	(16:1)	(20:4)		C54 H95 O6	839.712	16.9289	0.0494968	1.18522	0.605134	0.0337713	0.00300288	0.00121641	0.00302834	0.00272452	0.00202761	0.00383787	ug/mL
TG(18:2e_12:3_21:0)+Na	TG(51:5e)+Na	TG	(18:2e_12:3_21:0)	(18:2e)	(12:3)	(21:0)		C54 H96 O5 Na1	847.715	16.888	0.362574	2.17548	0.239778	0.0479022	0.00100963	0.000275339	0.00124188	0.00103538	0.00132872	0.00313301	ug/mL
TG(51:6)+Na	TG(51:6)+Na	TG	(51:6)	(51:6)				C54 H92 O6 Na1	859.679	14.87	0.465702	0.496759	0.45274	0.0289826	0.000150997	0.00104087	0.000227567	0.000241948	0.000175817	0.00028735	ug/mL
TG(30:0_10:4_11:2)+Na	TG(51:6)+Na	TG	(30:0_10:4_11:2)	(30:0)	(10:4)	(11:2)		C54 H92 O6 Na1	859.679	15.769	0.441458	0.618661	0.425365	0.0371467	0.000434652	0.00154812	0.000652005	0.000844189	0.000501657	0.00028419	ug/mL
TG(12:0e_17:0_22:6)+Na	TG(51:6e)+Na	TG	(12:0e_17:0_22:6)	(12:0e)	(17:0)	(22:6)		C54 H94 O5 Na1	845.699	17.5173	0.0457439	0.837784	0.531898	0.278288	0.0463957	0.0782665	0.079671	0.0807497	0.0421834	0.048254	ug/mL
TG(51:7)+Na	TG(51:7)+Na	TG	(51:7)	(51:7)				C54 H90 O6 Na1	857.663	14.996	0.0692923	0.882572	0.88312	0.0178694	0.000212327	0.00157878	0.00023384	0.00104103	0.000454983	0.00029115	ug/mL
TG(20:4e_10:3_21:0)+Na	TG(51:7e)+Na	TG	(20:4e_10:3_21:0)	(20:4e)	(10:3)	(21:0)		C54 H92 O5 Na1	843.684	17.096	0.027828	1.41607	0.0779804	0.246751	0.0588917	0.0690034	0.0836566	0.117227	0.0820161	0.10033	ug/mL
TG(51:8)+Na	TG(51:8)+Na	TG	(51:8)	(51:8)				C54 H88 O6 Na1	855.647	14.4786	0.00181367	0.971258	0.869544	0.0211126	0.000717	0.000741176	0.000749084	0.00092033	0.000720187	0.000503303	ug/mL
TG(51:8e)+Na	TG(51:8e)+Na	TG	(51:8e)	(51:8e)				C54 H90 O5 Na1	841.668	16.7228	0.0336227	2.4885	0.017869	0.56355	0.049199	0.0570998	0.0773833	0.186791	0.111561	0.15874	ug/mL
TG(51:9)+Na	TG(51:9)+Na	TG	(51:9)	(51:9)				C54 H86 O6 Na1	853.632	13.7637	0.18414	0.317697	0.202757	0.056322	0.000264051	0.00161107	0.00147165	0.000872987	7.68462e-05	0.000113429	ug/mL
TG(18:0e_11:3_22:6)+Na	TG(51:9e)+Na	TG	(18:0e_11:3_22:6)	(18:0e)	(11:3)	(22:6)		C54 H88 O5 Na1	839.652	11.2435	0.0172408	1.54638	0.156311	0.078541	0.00449789	0.0042788	0.00861372	0.0111288	0.00722649	0.00853682	ug/mL
TG(51:9e)+Na	TG(51:9e)+Na	TG	(51:9e)	(51:9e)				C54 H88 O5 Na1	839.652	16.275	0.117321	2.58907	0.0374641	0.275308	0.0142892	0.010244	0.0140903	0.0380073	0.0204105	0.041581	ug/mL
TG(18:0_16:0_18:0)+NH4	TG(52:0)+NH4	TG	(18:0_16:0_18:0)	(18:0)	(16:0)	(18:0)		C55 H110 O6 N1	880.833	17.9487	0.0410008	0.821353	0.56745	0.215063	0.0227658	0.0592886	0.0462647	0.0466004	0.0327187	0.0260762	ug/mL
TG(18:0_16:0_18:1)+NH4	TG(52:1)+NH4	TG	(18:0_16:0_18:1)	(18:0)	(16:0)	(18:1)		C55 H108 O6 N1	878.817	17.6893	0.0888224	0.897667	0.634605	0.745112	0.356709	0.671396	0.723012	0.552238	0.535695	0.483988	ug/mL
TG(52:10e)+H	TG(52:10e)+H	TG	(52:10e)	(52:10e)				C55 H89 O5	829.67	16.902	0.0885666	1.02525	0.940096	0.0499145	0.0150495	0.00487694	0.0110878	0.00956794	0.00890754	0.0133219	ug/mL
TG(20:3e_10:4_22:6)+H	TG(52:13e)+H	TG	(20:3e_10:4_22:6)	(20:3e)	(10:4)	(22:6)		C55 H83 O5	823.624	7.73188	0.0212803	3.02259	0.042884	0.217274	0.00478924	0.00477484	0.00924315	0.0244231	0.0110024	0.021421	ug/mL
TG(18:4_12:4_22:6)+NH4	TG(52:14)+NH4	TG	(18:4_12:4_22:6)	(18:4)	(12:4)	(22:6)		C55 H82 O6 N1	852.614	6.22888	0.0590972	1.14517	0.600487	0.137348	0.0220157	0.0224451	0.0345271	0.0365576	0.0195532	0.0343439	ug/mL
TG(16:0_18:1_18:1)+NH4	TG(52:2)+NH4	TG	(16:0_18:1_18:1)	(16:0)	(18:1)	(18:1)		C55 H106 O6 N1	876.801	17.4163	0.00403927	1.04088	0.876141	0.767516	0.658764	1.35002	1.5986	1.43354	1.13294	1.18837	ug/mL
DG(24:5e)+H	DG(24:5e)+H	DG	(24:5e)	(24:5e)				C27 H45 O4	433.331	17.3763	1.17456	0.0941232	0.356407	1.62689	4.03087	0.25752	0.128056	0.0746972	0.161651	0.179342	ug/mL
TG(16:0_18:1_18:2)+NH4	TG(52:3)+NH4	TG	(16:0_18:1_18:2)	(16:0)	(18:1)	(18:2)		C55 H104 O6 N1	874.786	17.1357	0.015143	1.09686	0.688627	0.643987	0.49175	0.936992	0.99159	1.03056	0.725446	0.89877	ug/mL
TG(16:0_18:1_18:3)+NH4	TG(52:4)+NH4	TG	(16:0_18:1_18:3)	(16:0)	(18:1)	(18:3)		C55 H102 O6 N1	872.77	16.8229	0.02004	1.15787	0.480684	0.240332	0.114371	0.203333	0.228076	0.236933	0.194752	0.200256	ug/mL
TG(16:0_18:2_18:3)+NH4	TG(52:5)+NH4	TG	(16:0_18:2_18:3)	(16:0)	(18:2)	(18:3)		C55 H100 O6 N1	870.755	16.4652	0.0168163	1.51458	0.087026	0.179444	0.0197328	0.0242332	0.0290399	0.0430748	0.0272881	0.0402101	ug/mL
TG(16:1_18:2_18:2)+H	TG(52:5)+H	TG	(16:1_18:2_18:2)	(16:1)	(18:2)	(18:2)		C55 H97 O6	853.728	17.0961	0.00875699	1.2409	0.392261	0.349256	0.137493	0.17866	0.262225	0.276171	0.176196	0.265342	ug/mL
TG(52:6)+Na	TG(52:6)+Na	TG	(52:6)	(52:6)				C55 H94 O6 Na1	873.694	12.265	0.100028	0.622934	0.672748	0.0242098	8.40213e-05	0.00115773	0.000169426	0.000113604	0.000107587	0.000657878	ug/mL
TG(18:1_14:0_20:5)+NH4	TG(52:6)+NH4	TG	(18:1_14:0_20:5)	(18:1)	(14:0)	(20:5)		C55 H98 O6 N1	868.739	13.444	0.0340437	0.488111	0.0716673	0.210997	0.0158259	0.0132191	0.0236105	0.00974825	0.00472097	0.0112325	ug/mL
TG(16:0_18:3_18:3)+NH4	TG(52:6)+NH4	TG	(16:0_18:3_18:3)	(16:0)	(18:3)	(18:3)		C55 H98 O6 N1	868.739	16.0675	0.0122719	2.27326	0.0483862	0.0587119	0.000408527	0.00117777	0.00168378	0.00200769	0.00232009	0.00310597	ug/mL
TG(16:0_16:1_20:5)+H	TG(52:6)+H	TG	(16:0_16:1_20:5)	(16:0)	(16:1)	(20:5)		C55 H95 O6	851.712	16.874	0.0116758	1.69054	0.42514	0.29448	0.0225379	0.0266821	0.0355957	0.0676258	0.00451034	0.071248	ug/mL
TG(12:0e_18:1_22:5)+Na	TG(52:6e)+Na	TG	(12:0e_18:1_22:5)	(12:0e)	(18:1)	(22:5)		C55 H96 O5 Na1	859.715	17.5607	0.0549874	0.716344	0.0551442	0.144269	0.00912883	0.011223	0.0118177	0.00922771	0.0066397	0.00717703	ug/mL
TG(16:1e_18:3_18:3)+Na	TG(52:7e)+Na	TG	(16:1e_18:3_18:3)	(16:1e)	(18:3)	(18:3)		C55 H94 O5 Na1	857.699	17.2616	0.058245	1.00212	0.990337	0.0997893	0.0152711	0.0114761	0.0154606	0.0166307	0.0103306	0.0153361	ug/mL
TG(18:4_16:1_18:3)+NH4	TG(52:8)+NH4	TG	(18:4_16:1_18:3)	(18:4)	(16:1)	(18:3)		C55 H94 O6 N1	864.708	7.63881	0.0364755	1.84245	0.102402	0.216039	0.0142956	0.0141831	0.024784	0.0394109	0.0204224	0.0383006	ug/mL
TG(52:8)+NH4	TG(52:8)+NH4	TG	(52:8)	(52:8)				C55 H94 O6 N1	864.708	8.0664	0.0242494	2.06041	0.039403	0.0991293	0.00285681	0.00198805	0.00349882	0.00629449	0.00401339	0.00688347	ug/mL
TG(52:9)+NH4	TG(52:9)+NH4	TG	(52:9)	(52:9)				C55 H92 O6 N1	862.692	7.649	0.050661	2.82628	0.0283049	0.424019	0.0224112	0.0208063	0.036575	0.090606	0.0481411	0.086769	ug/mL
TG(52:9e)+NH4	TG(52:9e)+NH4	TG	(52:9e)	(52:9e)				C55 H94 O5 N1	848.713	7.751	0.194737	1.67376	0.319939	0.0726113	0.00311277	0.00109283	0.00360445	0.00657865	0.00194361	0.00454989	ug/mL
TG(20:1e_12:3_20:5)+Na	TG(52:9e)+Na	TG	(20:1e_12:3_20:5)	(20:1e)	(12:3)	(20:5)		C55 H90 O5 Na1	853.668	12.694	0.0946232	0.860633	0.633962	0.0586105	0.00232975	0.00275067	0.00465904	0.00333876	0.00177612	0.00326722	ug/mL
TG(20:1e_12:3_20:5)+Na	TG(52:9e)+Na	TG	(20:1e_12:3_20:5)	(20:1e)	(12:3)	(20:5)		C55 H90 O5 Na1	853.668	14.3944	0.0334466	1.93403	0.122742	0.112052	0.00334557	0.00291677	0.00658235	0.0101625	0.00490547	0.00977406	ug/mL
TG(12:1e_20:4_20:4)+Na	TG(52:9e)+Na	TG	(12:1e_20:4_20:4)	(12:1e)	(20:4)	(20:4)		C55 H90 O5 Na1	853.668	16.567	0.136539	1.03413	0.947593	0.0118178	0.00455128	0.000619667	0.00250907	0.0016126	0.00305576	0.00327379	ug/mL
TG(18:0_17:0_18:0)+NH4	TG(53:0)+NH4	TG	(18:0_17:0_18:0)	(18:0)	(17:0)	(18:0)		C56 H112 O6 N1	894.848	16.512	0.338579	6.01777	0.0064185	0.153332	0.00147258	0.000793709	0.00117741	0.00862488	0.00489919	0.00719933	ug/mL
TG(18:0_17:0_18:1)+NH4	TG(53:1)+NH4	TG	(18:0_17:0_18:1)	(18:0)	(17:0)	(18:1)		C56 H110 O6 N1	892.833	17.7926	0.010667	0.911816	0.643243	0.0733392	0.00410598	0.00665238	0.00681681	0.00636376	0.0051589	0.00450265	ug/mL
TG(20:5_11:2_22:4)+Na	TG(53:11)+Na	TG	(20:5_11:2_22:4)	(20:5)	(11:2)	(22:4)		C56 H86 O6 Na1	877.632	10.0032	0.226023	0.0539889	0.0125559	0.141148	0.00374899	0.00326226	0.00641577	0.00023126	0.000127511	0.00036614	ug/mL
TG(20:5_11:2_22:5)+H	TG(53:12)+H	TG	(20:5_11:2_22:5)	(20:5)	(11:2)	(22:5)		C56 H85 O6	853.634	13.671	0.837452	0.340265	0.375657	0.0258693	0.000113054	0.000131446	0.000810924	0.000106046	5.85429e-05	0.000194535	ug/mL
TG(20:5_11:2_22:6)+H	TG(53:13)+H	TG	(20:5_11:2_22:6)	(20:5)	(11:2)	(22:6)		C56 H83 O6	851.618	12.998	0.0595975	0.791428	0.780503	0.0102635	6.43697e-05	7.52265e-05	0.000389814	0.000263341	8.83739e-05	6.72755e-05	ug/mL
TG(20:5_11:3_22:6)+NH4	TG(53:14)+NH4	TG	(20:5_11:3_22:6)	(20:5)	(11:3)	(22:6)		C56 H84 O6 N1	866.629	9.90309	0.062845	1.37368	0.315586	0.111718	0.00967671	0.00951959	0.0169524	0.0201132	0.0104424	0.0191011	ug/mL
TG(19:1_16:0_18:1)+NH4	TG(53:2)+NH4	TG	(19:1_16:0_18:1)	(19:1)	(16:0)	(18:1)		C56 H108 O6 N1	890.817	17.1034	0.20677	1.48487	0.359661	0.0285176	0.00248388	0.00111016	0.000713871	0.00171924	0.00294717	0.0017303	ug/mL
TG(17:0_18:1_18:1)+NH4	TG(53:2)+NH4	TG	(17:0_18:1_18:1)	(17:0)	(18:1)	(18:1)		C56 H108 O6 N1	890.817	17.5728	0.0283105	1.07603	0.789373	0.0785868	0.00967101	0.0251967	0.0181211	0.0216668	0.0184573	0.0168936	ug/mL
TG(18:1_17:1_18:1)+H	TG(53:3)+H	TG	(18:1_17:1_18:1)	(18:1)	(17:1)	(18:1)		C56 H103 O6	871.775	16.5073	0.0828941	2.09352	0.021401	0.153846	0.00491211	0.0116089	0.010425	0.0165732	0.0221528	0.017686	ug/mL
TG(18:1_17:1_18:1)+NH4	TG(53:3)+NH4	TG	(18:1_17:1_18:1)	(18:1)	(17:1)	(18:1)		C56 H106 O6 N1	888.801	17.3011	0.0377156	0.96052	0.886245	0.10594	0.00919805	0.0205335	0.0208304	0.0203606	0.0144878	0.0137173	ug/mL
Cer(d30:0)+NH4	Cer(d30:0)+NH4	Cer	(d30:0)	(d30:0)				C30 H65 O3 N2	501.499	2.998	0.030739	0.682867	0.0566418	0.254255	0.0309001	0.0299702	0.0377087	0.0284801	0.0184346	0.0204016	ug/mL
Cer(d34:2)+H	Cer(d34:2)+H	Cer	(d34:2)	(d34:2)				C34 H66 O3 N1	536.504	6.92471	0.121299	1.4002	0.128203	0.0179989	0.000770677	0.00118138	0.000592171	0.0012016	0.00112626	0.00123458	ug/mL
TG(18:1_17:1_18:2)+NH4	TG(53:4)+NH4	TG	(18:1_17:1_18:2)	(18:1)	(17:1)	(18:2)		C56 H104 O6 N1	886.786	16.6893	0.731794	2.02214	0.0568081	0.0581467	0.000862164	0.00149884	0.00136996	0.00212793	0.00202769	0.00338889	ug/mL
TG(20:4_12:2_21:0)+Na	TG(53:6)+Na	TG	(20:4_12:2_21:0)	(20:4)	(12:2)	(21:0)		C56 H96 O6 Na1	887.71	15.6307	0.0621609	0.661421	0.341185	0.0933892	0.00260215	0.00774844	0.00512521	0.00462896	0.00315499	0.00245206	ug/mL
TG(20:3_12:3_21:0)+Na	TG(53:6)+Na	TG	(20:3_12:3_21:0)	(20:3)	(12:3)	(21:0)		C56 H96 O6 Na1	887.71	16.3412	0.0238533	0.534409	0.150864	0.105987	0.00320206	0.00690327	0.00407074	0.00355051	0.00230162	0.00172368	ug/mL
TG(15:0_18:1_20:5)+NH4	TG(53:6)+NH4	TG	(15:0_18:1_20:5)	(15:0)	(18:1)	(20:5)		C56 H100 O6 N1	882.755	17.627	0.141331	0.26275	0.0993809	0.824544	0.109396	0.216308	0.264912	0.00124468	0.00218134	0.151758	ug/mL
TG(16:1e_18:4_19:1)+Na	TG(53:6e)+Na	TG	(16:1e_18:4_19:1)	(16:1e)	(18:4)	(19:1)		C56 H98 O5 Na1	873.731	17.694	0.0430124	0.837595	0.541555	0.266625	0.0444939	0.0794028	0.0704354	0.0778847	0.0425655	0.0423214	ug/mL
TG(53:7)+Na	TG(53:7)+Na	TG	(53:7)	(53:7)				C56 H94 O6 Na1	885.694	15.0212	0.213144	0.664371	0.233568	0.0882882	0.00268317	0.00434833	0.00401306	0.0026178	0.00359796	0.00112194	ug/mL
TG(22:5_10:2_21:0)+Na	TG(53:7)+Na	TG	(22:5_10:2_21:0)	(22:5)	(10:2)	(21:0)		C56 H94 O6 Na1	885.694	15.808	0.0454617	0.912976	0.807353	0.059962	0.00238886	0.00746177	0.00500436	0.00604509	0.00393671	0.00358045	ug/mL
DG(25:0)+Na	DG(25:0)+Na	DG	(25:0)	(25:0)				C28 H54 O5 Na1	493.386	13.238	0.531407	1.0733	0.927324	0.0480384	0.000906748	0.00360001	0.00632481	0.00389222	0.00773331	3.64241e-09	ug/mL
TG(16:2e_17:0_20:5)+Na	TG(53:7e)+Na	TG	(16:2e_17:0_20:5)	(16:2e)	(17:0)	(20:5)		C56 H96 O5 Na1	871.715	17.4136	0.0253563	1.04331	0.874297	0.38468	0.169256	0.268486	0.371548	0.351034	0.223404	0.269899	ug/mL
TG(22:4_10:4_21:0)+Na	TG(53:8)+Na	TG	(22:4_10:4_21:0)	(22:4)	(10:4)	(21:0)		C56 H92 O6 Na1	883.679	11.1194	0.0777598	1.24964	0.450427	0.119834	0.0147997	0.0140539	0.0244731	0.026974	0.0140155	0.0256496	ug/mL
TG(15:0_18:3_20:5)+NH4	TG(53:8)+NH4	TG	(15:0_18:3_20:5)	(15:0)	(18:3)	(20:5)		C56 H96 O6 N1	878.723	16.823	0.00509944	1.26769	0.157349	0.0826426	0.0237013	0.0369532	0.0362527	0.0454545	0.0405676	0.0368263	ug/mL
TG(53:8e)+Na	TG(53:8e)+Na	TG	(53:8e)	(53:8e)				C56 H94 O5 Na1	869.699	17.115	0.0215421	1.35172	0.187695	0.440375	0.205153	0.291407	0.382895	0.456596	0.321014	0.411165	ug/mL
TG(17:0_14:4_22:5)+H	TG(53:9)+H	TG	(17:0_14:4_22:5)	(17:0)	(14:4)	(22:5)		C56 H91 O6	859.681	15.78	0.425935	0.612325	0.417878	0.0368233	0.000420125	0.00149611	0.000629409	0.000807707	0.000480256	0.000270798	ug/mL
TG(18:0_16:0_20:0)+NH4	TG(54:0)+NH4	TG	(18:0_16:0_20:0)	(18:0)	(16:0)	(20:0)		C57 H114 O6 N1	908.864	17.9818	0.00505564	0.949501	0.862337	0.0913022	0.00688668	0.0170387	0.0153896	0.0149122	0.0132575	0.00915999	ug/mL
TG(18:0_18:0_18:1)+NH4	TG(54:1)+NH4	TG	(18:0_18:0_18:1)	(18:0)	(18:0)	(18:1)		C57 H112 O6 N1	906.848	17.9459	0.0318471	0.912225	0.744557	0.218022	0.0318886	0.0733816	0.0704064	0.0587503	0.0603982	0.041108	ug/mL
DG(25:2)+H	DG(25:2)+H	DG	(25:2)	(25:2)				C28 H51 O5	467.373	13.1998	0.0374797	0.915229	0.816734	0.118599	0.0150177	0.0239819	0.0155323	0.0211883	0.0230463	0.00567456	ug/mL
TG(14:1e_20:4_20:5)+Na	TG(54:10e)+Na	TG	(14:1e_20:4_20:5)	(14:1e)	(20:4)	(20:5)		C57 H92 O5 Na1	879.684	16.6106	0.0524748	1.1299	0.76898	0.00649993	0.00155188	0.00109887	0.00084135	0.00194793	0.0015133	0.000484502	ug/mL
TG(14:1e_18:3_22:6)+H	TG(54:10e)+H	TG	(14:1e_18:3_22:6)	(14:1e)	(18:3)	(22:6)		C57 H93 O5	857.702	17.272	0.0516564	0.960405	0.817078	0.103195	0.0156591	0.0114922	0.0154753	0.0166567	0.010345	0.013937	ug/mL
TG(22:1_10:4_22:6)+NH4	TG(54:11)+NH4	TG	(22:1_10:4_22:6)	(22:1)	(10:4)	(22:6)		C57 H92 O6 N1	886.692	9.60332	0.0501676	6.85588	0.00950086	0.308593	0.00306792	0.00242336	0.00639179	0.0310195	0.0175956	0.0328538	ug/mL
TG(54:11e)+NH4	TG(54:11e)+NH4	TG	(54:11e)	(54:11e)				C57 H94 O5 N1	872.713	17.411	0.0594139	1.07032	0.785986	0.290732	0.102577	0.170061	0.207642	0.216147	0.135875	0.162032	ug/mL
TG(10:0_22:6_22:6)+H	TG(54:12)+H	TG	(10:0_22:6_22:6)	(10:0)	(22:6)	(22:6)		C57 H87 O6	867.65	7.62643	0.115031	2.81514	0.0284302	0.124217	0.00166265	0.0018457	0.00353595	0.0077029	0.00436718	0.00776061	ug/mL
TG(12:1e_20:5_22:6)+H	TG(54:12e)+H	TG	(12:1e_20:5_22:6)	(12:1e)	(20:5)	(22:6)		C57 H89 O5	853.67	14.4093	0.0474223	2.10261	0.0757469	0.120606	0.00334787	0.00293879	0.00537961	0.00983779	0.00490982	0.00978201	ug/mL
TG(12:1e_20:5_22:6)+H	TG(54:12e)+H	TG	(12:1e_20:5_22:6)	(12:1e)	(20:5)	(22:6)		C57 H89 O5	853.67	16.6286	0.495404	0.730128	0.641815	0.0436855	0.00616729	0.000853609	0.00258536	0.000910434	0.00298064	0.00312272	ug/mL
TG(54:14)+Na	TG(54:14)+Na	TG	(54:14)	(54:14)				C57 H82 O6 Na1	885.6	1.24739	0.0270576	1.12202	0.659007	1.18174	1.84445	1.6515	2.82514	2.82507	1.56771	2.69959	ug/mL
DG(27:3)+H	DG(27:3)+H	DG	(27:3)	(27:3)				C30 H53 O5	493.389	13.2197	0.52253	0.776677	0.692559	0.0552772	0.000907999	0.00360571	0.00633593	0.00389663	0.00386823	0.000661807	ug/mL
TG(18:0_18:1_18:1)+NH4	TG(54:2)+NH4	TG	(18:0_18:1_18:1)	(18:0)	(18:1)	(18:1)		C57 H110 O6 N1	904.833	4.01977	0.362813	1.84371	0.291497	0.0282771	0.000283585	0.000117194	0.000389959	0.000681047	0.000157741	0.000619105	ug/mL
TG(18:0_18:1_18:1)+NH4	TG(54:2)+NH4	TG	(18:0_18:1_18:1)	(18:0)	(18:1)	(18:1)		C57 H110 O6 N1	904.833	4.49	0.555883	1.29954	0.729165	0.00780686	0.000293262	0.000319226	0.00110645	0.00143106	0.000672588	0.000130167	ug/mL
TG(18:0_18:1_18:1)+NH4	TG(54:2)+NH4	TG	(18:0_18:1_18:1)	(18:0)	(18:1)	(18:1)		C57 H110 O6 N1	904.833	5.118	0.782734	1.81712	0.476536	0.0294918	0.000370927	8.96363e-05	0.000573872	0.00123967	0.000106042	0.000533982	ug/mL
TG(18:0_18:1_18:1)+NH4	TG(54:2)+NH4	TG	(18:0_18:1_18:1)	(18:0)	(18:1)	(18:1)		C57 H110 O6 N1	904.833	7.583	0.791304	0.886075	0.80973	0.0496575	0.00116497	0.00220848	0.00466172	0.0029469	0.00121812	0.00295474	ug/mL
TG(18:0_18:1_18:1)+NH4	TG(54:2)+NH4	TG	(18:0_18:1_18:1)	(18:0)	(18:1)	(18:1)		C57 H110 O6 N1	904.833	8.725	0.786414	0.591728	0.479172	0.0571761	0.00118718	0.00202088	0.00451213	0.00318062	0.00132177	6.58624e-05	ug/mL
TG(19:0_14:2_21:0)+NH4	TG(54:2)+NH4	TG	(19:0_14:2_21:0)	(19:0)	(14:2)	(21:0)		C57 H110 O6 N1	904.833	11.1636	0.576387	1.37957	0.699056	0.00770628	0.000855442	0.00212916	0.000288651	0.00300799	0.00138423	0.000123473	ug/mL
TG(18:0_18:1_18:1)+NH4	TG(54:2)+NH4	TG	(18:0_18:1_18:1)	(18:0)	(18:1)	(18:1)		C57 H110 O6 N1	904.833	16.724	0.232225	1.89077	0.258618	0.0337772	0.000116686	0.000542282	0.00164938	0.00195538	0.00118825	0.00122092	ug/mL
DG(28:0e)+Na	DG(28:0e)+Na	DG	(28:0e)	(28:0e)				C31 H62 O4 Na1	521.454	16.6962	0.0453218	2.28786	0.00399626	0.440659	0.0450631	0.065783	0.0373672	0.103027	0.12522	0.110844	ug/mL
TG(18:0_18:1_18:1)+NH4	TG(54:2)+NH4	TG	(18:0_18:1_18:1)	(18:0)	(18:1)	(18:1)		C57 H110 O6 N1	904.833	17.6926	0.0406525	0.919948	0.768227	0.470752	0.14093	0.342298	0.348575	0.288965	0.244812	0.231439	ug/mL
DG(28:2e)+H	DG(28:2e)+H	DG	(28:2e)	(28:2e)				C31 H59 O4	495.441	16.6797	0.0175146	1.33867	0.286442	0.0505685	0.0352529	0.0593601	0.0263559	0.0597021	0.0584844	0.043751	ug/mL
TG(18:1_18:1_18:1)+NH4	TG(54:3)+NH4	TG	(18:1_18:1_18:1)	(18:1)	(18:1)	(18:1)		C57 H108 O6 N1	902.817	4.163	0.290492	1.60032	0.572621	0.0287607	3.33759e-05	0.000281126	0.000888899	0.00110944	8.5289e-05	0.000731099	ug/mL
TG(18:1_18:1_18:1)+NH4	TG(54:3)+NH4	TG	(18:1_18:1_18:1)	(18:1)	(18:1)	(18:1)		C57 H108 O6 N1	902.817	5.186	0.253766	1.44586	0.41173	0.0139917	0.000483696	0.000113456	0.000668809	0.000853479	0.000536785	0.000440138	ug/mL
TG(18:1_18:1_18:1)+NH4	TG(54:3)+NH4	TG	(18:1_18:1_18:1)	(18:1)	(18:1)	(18:1)		C57 H108 O6 N1	902.817	7.326	0.431879	0.682488	0.550791	0.0521544	0.00111594	0.00126087	0.00379919	0.00184631	0.000406591	0.00196215	ug/mL
TG(18:1_18:1_18:1)+NH4	TG(54:3)+NH4	TG	(18:1_18:1_18:1)	(18:1)	(18:1)	(18:1)		C57 H108 O6 N1	902.817	17.4309	0.0175335	1.25883	0.319172	0.342373	0.227125	0.406102	0.493246	0.540582	0.430413	0.447048	ug/mL
TG(21:0_10:4_23:0)+Na	TG(54:4)+Na	TG	(21:0_10:4_23:0)	(21:0)	(10:4)	(23:0)		C57 H102 O6 Na1	905.757	13.452	0.299165	3.21235	0.0538181	0.0781214	0.000788406	0.000260406	0.00126288	0.0034778	0.00154234	0.00240584	ug/mL
TG(18:1_18:1_18:2)+NH4	TG(54:4)+NH4	TG	(18:1_18:1_18:2)	(18:1)	(18:1)	(18:2)		C57 H106 O6 N1	900.801	17.1387	0.00900046	1.23096	0.401645	0.409261	0.187055	0.337542	0.381187	0.439767	0.28516	0.390053	ug/mL
DG(28:4)+H	DG(28:4)+H	DG	(28:4)	(28:4)				C31 H53 O5	505.389	4.67601	0.0299686	0.454445	0.0461697	0.18087	0.0109043	0.0100436	0.0122137	0.00693184	0.00714497	0.00099333	ug/mL
TG(18:0_16:0_20:4)+H	TG(54:4)+H	TG	(18:0_16:0_20:4)	(18:0)	(16:0)	(20:4)		C57 H103 O6	883.775	17.7025	0.0447354	0.808702	0.457697	0.484478	0.1102	0.21918	0.250587	0.182818	0.154551	0.131652	ug/mL
TG(18:1_18:1_18:3)+Na	TG(54:5)+Na	TG	(18:1_18:1_18:3)	(18:1)	(18:1)	(18:3)		C57 H100 O6 Na1	903.741	13.4462	0.105567	2.87768	0.033247	0.230107	0.00701674	0.004978	0.0107081	0.0266391	0.0135672	0.0251251	ug/mL
TG(18:1_18:1_18:3)+Na	TG(54:5)+Na	TG	(18:1_18:1_18:3)	(18:1)	(18:1)	(18:3)		C57 H100 O6 Na1	903.741	15.6234	0.00567705	3.12893	0.0248752	0.121142	0.00155221	0.00130692	0.0026584	0.00629056	0.00374925	0.00722417	ug/mL
TG(18:1_18:2_18:2)+NH4	TG(54:5)+NH4	TG	(18:1_18:2_18:2)	(18:1)	(18:2)	(18:2)		C57 H104 O6 N1	898.786	16.8419	0.00501072	0.964029	0.880349	0.287959	0.069153	0.126068	0.151594	0.128098	0.0978791	0.108363	ug/mL
TG(16:0_18:1_20:4)+H	TG(54:5)+H	TG	(16:0_18:1_20:4)	(16:0)	(18:1)	(20:4)		C57 H101 O6	881.759	17.416	0.0262754	1.09047	0.722467	0.351551	0.195256	0.35429	0.447958	0.418718	0.3351	0.333928	ug/mL
TG(18:4_18:1_18:1)+Na	TG(54:6)+Na	TG	(18:4_18:1_18:1)	(18:4)	(18:1)	(18:1)		C57 H98 O6 Na1	901.726	13.5242	0.0436337	3.6817	0.0231308	0.355077	0.010151	0.00846199	0.0176363	0.0542824	0.0273525	0.0518238	ug/mL
DG(30:0e)+Na	DG(30:0e)+Na	DG	(30:0e)	(30:0e)				C33 H66 O4 Na1	549.485	8.084	0.0691528	0.435621	3.49287e-05	0.968893	0.287822	0.277659	0.279725	0.133596	0.125486	0.109107	ug/mL
TG(18:1_18:2_18:3)+NH4	TG(54:6)+NH4	TG	(18:1_18:2_18:3)	(18:1)	(18:2)	(18:3)		C57 H102 O6 N1	896.77	16.4788	0.0584454	0.707947	0.252333	0.273901	0.030331	0.0443669	0.0645393	0.0368102	0.0298032	0.0319592	ug/mL
TG(16:0_18:1_20:5)+NH4	TG(54:6)+NH4	TG	(16:0_18:1_20:5)	(16:0)	(18:1)	(20:5)		C57 H102 O6 N1	896.77	16.884	0.0275005	2.41666	0.120262	0.0553715	0.0014774	0.000401972	0.000510619	0.00140697	0.00152615	0.00284268	ug/mL
TG(16:0_18:1_20:5)+H	TG(54:6)+H	TG	(16:0_18:1_20:5)	(16:0)	(18:1)	(20:5)		C57 H99 O6	879.744	17.584	0.528617	0.165775	0.0201156	0.0300774	0.000149159	0.000299447	0.000190146	6.51982e-05	1.26471e-05	2.80438e-05	ug/mL
TG(18:3e_18:0_18:3)+Na	TG(54:6e)+Na	TG	(18:3e_18:0_18:3)	(18:3e)	(18:0)	(18:3)		C57 H100 O5 Na1	887.746	16.508	0.207732	8.34404	0.00657125	0.210862	0.00156168	0.0011372	0.00169591	0.0154497	0.00837183	0.0128488	ug/mL
TG(54:6e)+Na	TG(54:6e)+Na	TG	(54:6e)	(54:6e)				C57 H100 O5 Na1	887.746	17.835	0.0978254	0.849511	0.441391	0.0748021	0.00360408	0.00507531	0.00506477	0.00512913	0.00296937	0.00357732	ug/mL
TG(54:7)+Na	TG(54:7)+Na	TG	(54:7)	(54:7)				C57 H96 O6 Na1	899.71	12.455	0.0722422	4.81403	0.00611609	0.0980309	0.00060123	0.000429488	0.000856868	0.00369196	0.0022068	0.00318812	ug/mL
TG(18:3_18:2_18:2)+NH4	TG(54:7)+NH4	TG	(18:3_18:2_18:2)	(18:3)	(18:2)	(18:2)		C57 H100 O6 N1	894.755	16.0439	0.0346473	0.762327	0.69828	0.131604	0.0113469	0.0101238	0.034545	0.0278603	0.00400848	0.0108335	ug/mL
DG(10:0e_20:0)+Na	DG(30:0e)+Na	DG	(10:0e_20:0)	(10:0e)	(20:0)			C33 H66 O4 Na1	549.485	9.34626	0.0157828	6.36179	1.47378e-05	0.813854	0.0225811	0.0362883	0.0327028	0.200983	0.184353	0.197228	ug/mL
TG(18:0e_14:4_22:3)+H	TG(54:7e)+H	TG	(18:0e_14:4_22:3)	(18:0e)	(14:4)	(22:3)		C57 H99 O5	863.749	16.7332	1.45836	3.82593	0.226673	0.0772596	0.000299461	0.000317513	0.000928797	0.00237533	7.47646e-05	0.00346391	ug/mL
TG(14:1e_20:3_20:3)+Na	TG(54:7e)+Na	TG	(14:1e_20:3_20:3)	(14:1e)	(20:3)	(20:3)		C57 H98 O5 Na1	885.731	17.5691	0.00818729	0.801747	0.232981	0.144641	0.0105108	0.0152853	0.0158148	0.0122627	0.0119614	0.00913727	ug/mL
TG(22:6_11:2_21:0)+Na	TG(54:8)+Na	TG	(22:6_11:2_21:0)	(22:6)	(11:2)	(21:0)		C57 H94 O6 Na1	897.694	12.005	0.0228372	0.76255	0.430856	0.0801663	0.00422121	0.00352845	0.00692808	0.00458249	0.00207447	0.00453553	ug/mL
TG(22:6_11:2_21:0)+Na	TG(54:8)+Na	TG	(22:6_11:2_21:0)	(22:6)	(11:2)	(21:0)		C57 H94 O6 Na1	897.694	12.507	0.125584	0.797159	0.499546	0.0732935	0.0037709	0.00339921	0.00683077	0.00447257	0.0023857	0.00430266	ug/mL
TG(22:6_11:2_21:0)+Na	TG(54:8)+Na	TG	(22:6_11:2_21:0)	(22:6)	(11:2)	(21:0)		C57 H94 O6 Na1	897.694	14.267	0.0406626	1.79964	0.116829	0.123902	0.00553076	0.0045463	0.00913789	0.0144626	0.0073254	0.012792	ug/mL
TG(18:3_18:2_18:3)+NH4	TG(54:8)+NH4	TG	(18:3_18:2_18:3)	(18:3)	(18:2)	(18:3)		C57 H98 O6 N1	892.739	15.5403	0.00956975	1.08782	0.90982	0.0213059	0.000295622	0.000126033	0.0011177	0.000618915	0.000160725	0.000894907	ug/mL
TG(20:5_11:2_23:1)+H	TG(54:8)+H	TG	(20:5_11:2_23:1)	(20:5)	(11:2)	(23:1)		C57 H95 O6	875.712	16.4685	0.0265353	1.16843	0.530283	0.0760401	0.00673471	0.0104622	0.0129637	0.0144201	0.00865473	0.0121658	ug/mL
DG(30:0e)+Na	DG(30:0e)+Na	DG	(30:0e)	(30:0e)				C33 H66 O4 Na1	549.485	11.3411	0.34825	1.11375	0.806641	0.0404584	0.0103431	0.00778917	0.0294254	0.0173202	0.0195008	0.0161466	ug/mL
TG(14:0e_20:4_20:4)+Na	TG(54:8e)+Na	TG	(14:0e_20:4_20:4)	(14:0e)	(20:4)	(20:4)		C57 H96 O5 Na1	883.715	17.2709	0.0177593	0.942185	0.721575	0.152249	0.018558	0.0273841	0.0295641	0.0265778	0.0204623	0.0241007	ug/mL
TG(54:9)+NH4	TG(54:9)+NH4	TG	(54:9)	(54:9)				C57 H96 O6 N1	890.723	7.651	0.150871	3.59679	0.0637483	0.122331	0.00186876	0.00115211	0.00145874	0.00769493	0.00253774	0.00587956	ug/mL
TG(54:9e)+H	TG(54:9e)+H	TG	(54:9e)	(54:9e)				C57 H95 O5	859.717	16.024	0.217646	3.30998	0.0293298	0.0683736	0.000255659	0.000543518	0.000882985	0.00240722	0.00122032	0.00194038	ug/mL
TG(14:1e_20:4_20:4)+Na	TG(54:9e)+Na	TG	(14:1e_20:4_20:4)	(14:1e)	(20:4)	(20:4)		C57 H94 O5 Na1	881.699	16.9657	0.0507224	1.29581	0.196095	0.0811812	0.00777391	0.00979547	0.0119827	0.0129721	0.0101828	0.015139	ug/mL
TG(12:0_21:1_22:0)+NH4	TG(55:1)+NH4	TG	(12:0_21:1_22:0)	(12:0)	(21:1)	(22:0)		C58 H114 O6 N1	920.864	17.698	0.205881	0.629213	0.223404	0.0912293	0.00229315	0.00462068	0.0053394	0.00265082	0.00341256	0.0016465	ug/mL
TG(25:1_10:4_20:5)+Na	TG(55:10)+Na	TG	(25:1_10:4_20:5)	(25:1)	(10:4)	(20:5)		C58 H92 O6 Na1	907.679	14.841	0.0441006	0.892114	0.495108	0.0179348	0.000371503	0.000260879	0.000369332	0.000339267	0.000236681	0.000317695	ug/mL
TG(19:0_18:1_18:1)+NH4	TG(55:2)+NH4	TG	(19:0_18:1_18:1)	(19:0)	(18:1)	(18:1)		C58 H112 O6 N1	918.848	17.4264	0.0634904	1.03754	0.896675	0.0500066	0.00467306	0.00848945	0.00966386	0.00961445	0.00897489	0.0050939	ug/mL
TG(16:1_18:1_21:0)+NH4	TG(55:2)+NH4	TG	(16:1_18:1_21:0)	(16:1)	(18:1)	(21:0)		C58 H112 O6 N1	918.848	17.8314	0.1369	1.05532	0.733474	0.0370114	0.00166182	0.00182477	0.00219279	0.0022129	0.00151875	0.00226191	ug/mL
DG(30:0e)+Na	DG(30:0e)+Na	DG	(30:0e)	(30:0e)				C33 H66 O4 Na1	549.485	16.1838	0.219899	1.77021	0.151602	0.149706	0.0235364	0.00907291	0.0173525	0.0181329	0.0380651	0.0322449	ug/mL
TG(19:1_18:1_18:1)+NH4	TG(55:3)+NH4	TG	(19:1_18:1_18:1)	(19:1)	(18:1)	(18:1)		C58 H110 O6 N1	916.833	17.1384	0.00580986	1.21586	0.411983	0.0189964	0.00311931	0.00479001	0.00520484	0.00659216	0.00554174	0.0038111	ug/mL
TG(19:1_18:1_18:1)+NH4	TG(55:3)+NH4	TG	(19:1_18:1_18:1)	(19:1)	(18:1)	(18:1)		C58 H110 O6 N1	916.833	17.5832	0.065993	1.29743	0.389437	0.0259832	0.00168991	0.00131451	0.00339874	0.00300608	0.00249723	0.00280436	ug/mL
TG(19:1_18:1_18:2)+NH4	TG(55:4)+NH4	TG	(19:1_18:1_18:2)	(19:1)	(18:1)	(18:2)		C58 H108 O6 N1	914.817	17.2944	0.0195276	0.848515	0.341714	0.0420815	0.00104822	0.00156935	0.00147094	0.00136254	0.00101458	0.00109204	ug/mL
TG(17:0_18:1_20:4)+H	TG(55:5)+H	TG	(17:0_18:1_20:4)	(17:0)	(18:1)	(20:4)		C58 H103 O6	895.775	17.569	0.0877555	0.888873	0.738668	0.0725008	0.0027888	0.00942952	0.00645023	0.00565673	0.00584173	0.00509552	ug/mL
TG(17:0_18:1_20:5)+H	TG(55:6)+H	TG	(17:0_18:1_20:5)	(17:0)	(18:1)	(20:5)		C58 H101 O6	893.759	17.2967	0.0524088	1.04546	0.843768	0.0481289	0.00348784	0.00665923	0.00615671	0.0068627	0.00552965	0.00465265	ug/mL
TG(18:3e_18:3_19:0)+Na	TG(55:6e)+Na	TG	(18:3e_18:3_19:0)	(18:3e)	(18:3)	(19:0)		C58 H102 O5 Na1	901.762	17.9545	0.0556194	0.770052	0.459333	0.220113	0.0206019	0.0500281	0.0426375	0.0403547	0.0263028	0.0205643	ug/mL
TG(22:6_12:1_21:0)+Na	TG(55:7)+Na	TG	(22:6_12:1_21:0)	(22:6)	(12:1)	(21:0)		C58 H98 O6 Na1	913.726	15.6722	0.112052	1.05375	0.849108	0.047575	0.0028762	0.0074529	0.00625485	0.00681634	0.00557853	0.0050804	ug/mL
TG(19:1_18:3_18:3)+Na	TG(55:7)+Na	TG	(19:1_18:3_18:3)	(19:1)	(18:3)	(18:3)		C58 H98 O6 Na1	913.726	16.3302	0.0531736	0.775611	0.443493	0.0869148	0.00291785	0.00721373	0.00718988	0.00541242	0.00446609	0.0035562	ug/mL
DG(30:0e)+Na	DG(30:0e)+Na	DG	(30:0e)	(30:0e)				C33 H66 O4 Na1	549.485	17.0762	0.027705	1.19525	0.403162	0.19608	0.538047	0.88096	0.55604	0.710015	0.948368	0.702293	ug/mL
TG(17:0_18:2_20:5)+H	TG(55:7)+H	TG	(17:0_18:2_20:5)	(17:0)	(18:2)	(20:5)		C58 H99 O6	891.744	16.9725	0.23747	1.5533	0.251425	0.0226676	0.000594853	0.000930277	0.00143259	0.000933717	0.0016027	0.00205782	ug/mL
TG(18:3e_18:4_19:0)+Na	TG(55:7e)+Na	TG	(18:3e_18:4_19:0)	(18:3e)	(18:4)	(19:0)		C58 H100 O5 Na1	899.746	10.87	0.111535	2.30994	0.098193	0.0500734	0.000129144	0.000589276	0.00155292	0.00200274	0.00137044	0.0018735	ug/mL
TG(55:7e)+Na	TG(55:7e)+Na	TG	(55:7e)	(55:7e)				C58 H100 O5 Na1	899.746	14.226	0.609342	0.352983	0.142925	0.0441686	0.000482292	0.000501334	0.00118072	0.000173569	0.000110308	0.000480099	ug/mL
TG(16:2e_17:0_22:5)+Na	TG(55:7e)+Na	TG	(16:2e_17:0_22:5)	(16:2e)	(17:0)	(22:5)		C58 H100 O5 Na1	899.746	17.6954	0.0419515	0.798185	0.434311	0.726263	0.235131	0.469307	0.545473	0.365244	0.350616	0.2818	ug/mL
TG(22:1_11:1_22:6)+Na	TG(55:8)+Na	TG	(22:1_11:1_22:6)	(22:1)	(11:1)	(22:6)		C58 H96 O6 Na1	911.71	15.0738	0.36462	1.28479	0.348911	0.0750833	0.00501147	0.00737366	0.00989764	0.0108966	0.00672079	0.0110114	ug/mL
TG(22:1_11:1_22:6)+Na	TG(55:8)+Na	TG	(22:1_11:1_22:6)	(22:1)	(11:1)	(22:6)		C58 H96 O6 Na1	911.71	15.7363	0.029499	1.36459	0.152695	0.0283988	0.00367068	0.00348438	0.00316322	0.00334217	0.00508163	0.0056564	ug/mL
TG(22:1_11:1_22:6)+NH4	TG(55:8)+NH4	TG	(22:1_11:1_22:6)	(22:1)	(11:1)	(22:6)		C58 H100 O6 N1	906.755	17.157	0.0297983	1.19099	0.428961	0.158331	0.0382096	0.0613835	0.0746367	0.0810409	0.0575828	0.068883	ug/mL
TG(18:3e_18:4_19:1)+Na	TG(55:8e)+Na	TG	(18:3e_18:4_19:1)	(18:3e)	(18:4)	(19:1)		C58 H98 O5 Na1	897.731	15.685	0.994943	0.940635	0.915684	0.022971	0.000270103	0.000391312	0.0010488	0.000562475	0.000215938	0.000830271	ug/mL
TG(20:4e_17:0_18:4)+Na	TG(55:8e)+Na	TG	(20:4e_17:0_18:4)	(20:4e)	(17:0)	(18:4)		C58 H98 O5 Na1	897.731	17.4177	0.0199171	1.01525	0.952107	0.645204	0.501618	0.867707	1.12852	1.00373	0.787077	0.745134	ug/mL
TG(22:2_11:1_22:6)+Na	TG(55:9)+Na	TG	(22:2_11:1_22:6)	(22:2)	(11:1)	(22:6)		C58 H94 O6 Na1	909.694	14.411	0.015649	0.964797	0.919701	0.0426381	0.0016473	0.00218872	0.00433631	0.00301023	0.00192423	0.00295018	ug/mL
TG(22:5_10:4_23:0)+Na	TG(55:9)+Na	TG	(22:5_10:4_23:0)	(22:5)	(10:4)	(23:0)		C58 H94 O6 Na1	909.694	15.3796	0.057041	0.885413	0.586509	0.0520479	0.00168578	0.00310323	0.00328533	0.00258138	0.00243075	0.002137	ug/mL
TG(14:0_21:0_21:0)+NH4	TG(56:0)+NH4	TG	(14:0_21:0_21:0)	(14:0)	(21:0)	(21:0)		C59 H118 O6 N1	936.895	16.501	0.140965	1.47696	0.23958	0.0172835	0.00110588	0.00104646	0.000334116	0.00116088	0.00149782	0.00101369	ug/mL
TG(56:1)+NH4	TG(56:1)+NH4	TG	(56:1)	(56:1)				C59 H116 O6 N1	934.88	17.4176	0.059055	1.40962	0.328665	0.0678273	0.00234216	0.00515368	0.00458263	0.00723187	0.00329101	0.00650323	ug/mL
TG(12:1e_22:4_22:5)+Na	TG(56:10e)+Na	TG	(12:1e_22:4_22:5)	(12:1e)	(22:4)	(22:5)		C59 H96 O5 Na1	907.715	16.9744	0.0276541	1.02913	0.902796	0.0503417	0.00367836	0.00660801	0.00747022	0.00636161	0.00708083	0.00483133	ug/mL
TG(20:4_14:1_22:6)+H	TG(56:11)+H	TG	(20:4_14:1_22:6)	(20:4)	(14:1)	(22:6)		C59 H93 O6	897.697	11.9965	0.0228081	0.75683	0.397856	0.0807211	0.00429446	0.00357156	0.00700469	0.0045896	0.00229747	0.00436752	ug/mL
TG(20:5_14:1_22:5)+H	TG(56:11)+H	TG	(20:5_14:1_22:5)	(20:5)	(14:1)	(22:5)		C59 H93 O6	897.697	14.273	0.0406626	1.79964	0.116829	0.123902	0.00553076	0.0045463	0.00913789	0.0144626	0.0073254	0.012792	ug/mL
TG(12:1e_22:5_22:5)+Na	TG(56:11e)+Na	TG	(12:1e_22:5_22:5)	(12:1e)	(22:5)	(22:5)		C59 H94 O5 Na1	905.699	16.6754	0.0544737	0.527819	0.108513	0.076988	0.00130263	0.00275223	0.00263393	0.000810614	0.00154801	0.00117185	ug/mL
TG(16:2e_18:3_22:6)+H	TG(56:11e)+H	TG	(16:2e_18:3_22:6)	(16:2e)	(18:3)	(22:6)		C59 H95 O5	883.717	17.2707	0.0177593	0.939305	0.709389	0.153373	0.018558	0.0276156	0.0295641	0.0265778	0.0204623	0.0241007	ug/mL
TG(20:4e_18:4_18:4)+H	TG(56:12e)+H	TG	(20:4e_18:4_18:4)	(20:4e)	(18:4)	(18:4)		C59 H93 O5	881.702	16.9617	0.0507219	1.29578	0.196121	0.0811792	0.00777407	0.00979581	0.0119829	0.0129721	0.0101828	0.015139	ug/mL
TG(18:0_18:1_20:1)+NH4	TG(56:2)+NH4	TG	(18:0_18:1_20:1)	(18:0)	(18:1)	(20:1)		C59 H114 O6 N1	932.864	17.8102	0.0394553	0.927921	0.737786	0.148752	0.0176434	0.0281028	0.0321159	0.029876	0.0204809	0.021893	ug/mL
TG(56:3)+NH4	TG(56:3)+NH4	TG	(56:3)	(56:3)				C59 H112 O6 N1	930.848	16.7517	0.0648737	2.47395	0.0185972	0.039031	0.000376001	0.000279757	0.000374024	0.000605498	0.000902187	0.00103995	ug/mL
TG(20:1_18:1_18:1)+NH4	TG(56:3)+NH4	TG	(20:1_18:1_18:1)	(20:1)	(18:1)	(18:1)		C59 H112 O6 N1	930.848	17.5497	0.148355	0.700328	0.362167	0.24258	0.030735	0.0466962	0.0443277	0.0466038	0.029238	0.00942926	ug/mL
TG(20:1_18:1_18:2)+NH4	TG(56:4)+NH4	TG	(20:1_18:1_18:2)	(20:1)	(18:1)	(18:2)		C59 H110 O6 N1	928.833	17.2279	0.0809215	1.52237	0.0879329	0.199528	0.0243246	0.046919	0.0440902	0.0661595	0.0480476	0.0613732	ug/mL
DG(30:1e)+Na	DG(30:1e)+Na	DG	(30:1e)	(30:1e)				C33 H64 O4 Na1	547.47	7.05219	0.0709381	0.161146	3.6275e-05	0.785673	0.14138	0.142218	0.12476	0.0218893	0.0220778	0.021838	ug/mL
TG(18:0_18:0_20:4)+NH4	TG(56:4)+NH4	TG	(18:0_18:0_20:4)	(18:0)	(18:0)	(20:4)		C59 H110 O6 N1	928.833	17.6507	0.251901	9.42089	0.000184968	0.161453	0.00167046	0.000292496	0.000263237	0.00693257	0.00713609	0.00690404	ug/mL
TG(56:5)+Na	TG(56:5)+Na	TG	(56:5)	(56:5)				C59 H104 O6 Na1	931.773	16.1903	0.103003	3.16419	0.0213066	0.277393	0.00876135	0.00612238	0.014105	0.0395316	0.0215729	0.0306214	ug/mL
TG(18:1_18:1_20:3)+NH4	TG(56:5)+NH4	TG	(18:1_18:1_20:3)	(18:1)	(18:1)	(20:3)		C59 H108 O6 N1	926.817	17.0879	0.0752239	1.41809	0.325988	0.0681266	0.0124163	0.0367418	0.0241409	0.0445471	0.0350599	0.0243374	ug/mL
TG(18:1_18:2_20:2)+H	TG(56:5)+H	TG	(18:1_18:2_20:2)	(18:1)	(18:2)	(20:2)		C59 H105 O6	909.791	17.696	0.00166338	0.955331	0.854661	0.250094	0.0510364	0.103985	0.113016	0.0982245	0.0816029	0.0762376	ug/mL
TG(56:6)+Na	TG(56:6)+Na	TG	(56:6)	(56:6)				C59 H102 O6 Na1	929.757	15.727	0.270316	10.507	0.00415348	0.11498	0.000159023	0.000135004	0.000708679	0.00396041	0.00250215	0.00407283	ug/mL
TG(18:1_18:2_20:3)+NH4	TG(56:6)+NH4	TG	(18:1_18:2_20:3)	(18:1)	(18:2)	(20:3)		C59 H106 O6 N1	924.801	16.5915	0.0787209	1.00404	0.991766	0.0789618	0.00361577	0.0137056	0.0123655	0.0133222	0.00720932	0.00927526	ug/mL
DG(30:1e)+Na	DG(30:1e)+Na	DG	(30:1e)	(30:1e)				C33 H64 O4 Na1	547.47	8.277	0.0149653	2.59478	0.148458	0.242889	0.0398672	0.00190276	0.0014776	0.0390362	0.0336512	0.0395306	ug/mL
TG(18:1_18:1_20:4)+NH4	TG(56:6)+NH4	TG	(18:1_18:1_20:4)	(18:1)	(18:1)	(20:4)		C59 H106 O6 N1	924.801	17.0292	0.0287028	4.19234	0.0137448	0.155604	0.00172527	0.00310346	0.00179289	0.00628425	0.0118542	0.00962161	ug/mL
TG(18:1_18:1_20:5)+NH4	TG(56:7)+NH4	TG	(18:1_18:1_20:5)	(18:1)	(18:1)	(20:5)		C59 H104 O6 N1	922.786	16.0403	0.0760632	0.548291	0.305893	0.102316	0.00305152	0.00706114	0.00635628	0.00642196	0.00161008	0.000997728	ug/mL
TG(18:1_18:1_20:5)+NH4	TG(56:7)+NH4	TG	(18:1_18:1_20:5)	(18:1)	(18:1)	(20:5)		C59 H104 O6 N1	922.786	16.9852	0.0709502	3.87089	8.75396e-05	0.147571	0.00160148	0.00174479	0.00251223	0.00790401	0.00719754	0.00757609	ug/mL
TG(22:6_11:2_23:0)+H	TG(56:8)+H	TG	(22:6_11:2_23:0)	(22:6)	(11:2)	(23:0)		C59 H99 O6	903.744	13.451	0.105567	2.87768	0.033247	0.230107	0.00701674	0.004978	0.0107081	0.0266391	0.0135672	0.0251251	ug/mL
TG(22:3_12:2_22:3)+NH4	TG(56:8)+NH4	TG	(22:3_12:2_22:3)	(22:3)	(12:2)	(22:3)		C59 H102 O6 N1	920.77	15.5388	0.0434119	0.465035	0.348773	0.0548553	0.000599858	0.00157732	0.00255807	0.00185382	0.000232485	0.000115755	ug/mL
TG(16:1_18:1_22:6)+NH4	TG(56:8)+NH4	TG	(16:1_18:1_22:6)	(16:1)	(18:1)	(22:6)		C59 H102 O6 N1	920.77	16.3379	0.109643	9.8086	0.087045	0.0869954	1.53582e-08	0.000219553	0.000413458	0.00330484	0.0005307	0.00237356	ug/mL
TG(25:1_11:2_20:5)+H	TG(56:8)+H	TG	(25:1_11:2_20:5)	(25:1)	(11:2)	(20:5)		C59 H99 O6	903.744	16.8592	0.0185031	1.05074	0.815618	0.132758	0.0222856	0.0359452	0.0448282	0.0405319	0.0320544	0.0357024	ug/mL
TG(12:0e_22:4_22:4)+Na	TG(56:8e)+Na	TG	(12:0e_22:4_22:4)	(12:0e)	(22:4)	(22:4)		C59 H100 O5 Na1	911.746	17.5643	0.0170572	0.841923	0.537	0.131752	0.00893572	0.0190316	0.019617	0.0157657	0.0131683	0.0111284	ug/mL
TG(18:1_18:3_20:5)+Na	TG(56:9)+Na	TG	(18:1_18:3_20:5)	(18:1)	(18:3)	(20:5)		C59 H96 O6 Na1	923.71	13.541	0.663272	4.57655	0.00410792	0.0878673	0.00049653	0.000694333	0.000450973	0.00283093	0.00185913	0.00282389	ug/mL
DG(30:1e)+Na	DG(30:1e)+Na	DG	(30:1e)	(30:1e)				C33 H64 O4 Na1	547.47	16.243	0.0773108	1.5383	0.40751	0.054318	0.0100352	0.00617057	0.00145051	0.0114211	0.0114103	0.00432937	ug/mL
TG(20:5_18:2_18:2)+H	TG(56:9)+H	TG	(20:5_18:2_18:2)	(20:5)	(18:2)	(18:2)		C59 H97 O6	901.728	16.478	0.0052028	0.710864	0.191962	0.154625	0.0110647	0.0126591	0.0196131	0.0110113	0.00943738	0.010358	ug/mL
TG(18:3e_18:1_20:5)+H	TG(56:9e)+H	TG	(18:3e_18:1_20:5)	(18:3e)	(18:1)	(20:5)		C59 H99 O5	887.749	16.515	0.278809	8.49996	0.00569054	0.212849	0.00154795	0.00113364	0.00169113	0.0154231	0.00856901	0.0131758	ug/mL
TG(12:1e_22:4_22:4)+Na	TG(56:9e)+Na	TG	(12:1e_22:4_22:4)	(12:1e)	(22:4)	(22:4)		C59 H98 O5 Na1	909.731	17.3027	0.036313	0.909617	0.719747	0.135694	0.0127947	0.0246415	0.0296549	0.0233795	0.0196963	0.0179514	ug/mL
TG(20:4e_18:1_18:4)+H	TG(56:9e)+H	TG	(20:4e_18:1_18:4)	(20:4e)	(18:1)	(18:4)		C59 H99 O5	887.749	17.8275	0.0841378	0.829914	0.3476	0.0784093	0.0036839	0.00506891	0.00506006	0.0049164	0.00296942	0.00357767	ug/mL
TG(15:0_21:0_21:0)+NH4	TG(57:0)+NH4	TG	(15:0_21:0_21:0)	(15:0)	(21:0)	(21:0)		C60 H120 O6 N1	950.911	16.506	0.273775	5.2352	0.0835114	0.0896132	0.00022606	0.000712984	0.000778211	0.00507872	0.00186003	0.00205142	ug/mL
TG(57:1)+NH4	TG(57:1)+NH4	TG	(57:1)	(57:1)				C60 H118 O6 N1	948.895	17.7107	0.0937148	1.12719	0.871696	0.0355491	0.000534224	0.00402293	0.00259295	0.00312663	0.00493286	1.55378e-10	ug/mL
TG(22:6_14:4_21:0)+Na	TG(57:10)+Na	TG	(22:6_14:4_21:0)	(22:6)	(14:4)	(21:0)		C60 H96 O6 Na1	935.71	15.5647	0.0196839	1.16769	0.426171	0.0304712	0.00147442	0.00237349	0.00277557	0.00272758	0.00224933	0.0027573	ug/mL
TG(57:10e)+Na	TG(57:10e)+Na	TG	(57:10e)	(57:10e)				C60 H98 O5 Na1	921.731	17.154	0.0312911	1.19295	0.294527	0.341844	0.194957	0.254981	0.306123	0.336531	0.254038	0.311376	ug/mL
TG(18:3e_17:1_22:6)+H	TG(57:10e)+H	TG	(18:3e_17:1_22:6)	(18:3e)	(17:1)	(22:6)		C60 H99 O5	899.749	17.7026	0.0498784	0.828817	0.473401	0.681338	0.236701	0.44053	0.514126	0.362062	0.339356	0.286	ug/mL
DG(30:1e)+Na	DG(30:1e)+Na	DG	(30:1e)	(30:1e)				C33 H64 O4 Na1	547.47	16.7578	0.0645488	1.77635	0.0486609	0.353908	0.0765822	0.118252	0.0639518	0.122048	0.155566	0.182081	ug/mL
TG(15:0_20:5_22:6)+H	TG(57:11)+H	TG	(15:0_20:5_22:6)	(15:0)	(20:5)	(22:6)		C60 H95 O6	911.712	15.0047	0.0643681	1.19613	0.584571	0.0733054	0.00481667	0.00630184	0.0101319	0.0108777	0.00513468	0.00940595	ug/mL
TG(22:0_11:2_24:0)+NH4	TG(57:2)+NH4	TG	(22:0_11:2_24:0)	(22:0)	(11:2)	(24:0)		C60 H116 O6 N1	946.88	17.4528	0.0258936	5.65599	0.0012912	0.102704	0.000439644	0.000421323	0.000872334	0.00281278	0.00383347	0.00315729	ug/mL
TG(16:0e_19:0_22:5)+H	TG(57:5e)+H	TG	(16:0e_19:0_22:5)	(16:0e)	(19:0)	(22:5)		C60 H109 O5	909.827	13.519	0.192448	3.91847	0.0468384	0.338162	0.012462	0.00644299	0.0108472	0.0529483	0.0194515	0.0441832	ug/mL
TG(19:1_18:1_20:4)+H	TG(57:6)+H	TG	(19:1_18:1_20:4)	(19:1)	(18:1)	(20:4)		C60 H105 O6	921.791	17.583	0.152555	1.317	0.405602	0.0131846	0.000657053	0.000192547	0.000789842	0.000711113	0.000646803	0.000801222	ug/mL
TG(16:0e_19:0_22:6)+H	TG(57:6e)+H	TG	(16:0e_19:0_22:6)	(16:0e)	(19:0)	(22:6)		C60 H107 O5	907.811	13.5229	0.0723728	4.1586	0.0342714	0.219328	0.00316971	0.00275178	0.00565272	0.0210083	0.00868885	0.0184354	ug/mL
TG(19:1_18:1_20:5)+H	TG(57:7)+H	TG	(19:1_18:1_20:5)	(19:1)	(18:1)	(20:5)		C60 H103 O6	919.775	17.355	0.126471	0.761892	0.475368	0.0273282	0.000543125	0.000597131	0.000817885	0.000854682	0.000325947	0.000311264	ug/mL
TG(22:6_14:3_21:0)+H	TG(57:9)+H	TG	(22:6_14:3_21:0)	(22:6)	(14:3)	(21:0)		C60 H99 O6	915.744	16.0201	0.0845473	1.43878	0.215664	0.0342683	0.0017082	0.00297099	0.00260887	0.00470427	0.00313531	0.00264634	ug/mL
TG(57:9)+H	TG(57:9)+H	TG	(57:9)	(57:9)				C60 H99 O6	915.744	16.759	0.150685	0.229997	0.144528	0.0518371	0.000136458	0.00116499	0.00102295	0.000121781	0.000319772	9.30509e-05	ug/mL
TG(16:1_21:0_21:0)+NH4	TG(58:1)+NH4	TG	(16:1_21:0_21:0)	(16:1)	(21:0)	(21:0)		C61 H120 O6 N1	962.911	17.6984	0.0295301	0.826532	0.569272	0.0856426	0.00338062	0.00773751	0.00885287	0.00571916	0.00682018	0.00396733	ug/mL
TG(16:0_20:4_22:6)+H	TG(58:10)+H	TG	(16:0_20:4_22:6)	(16:0)	(20:4)	(22:6)		C61 H99 O6	927.744	16.885	0.0255283	7.46774	0.000125364	0.109933	0.000321022	0.000304427	0.000740538	0.00357775	0.00312162	0.00350146	ug/mL
TG(14:1e_22:4_22:5)+Na	TG(58:10e)+Na	TG	(14:1e_22:4_22:5)	(14:1e)	(22:4)	(22:5)		C61 H100 O5 Na1	935.746	17.323	0.0707531	1.04242	0.711046	0.0323949	0.00140341	0.00172592	0.00198745	0.00186263	0.00164471	0.00182651	ug/mL
TG(58:10e)+H	TG(58:10e)+H	TG	(58:10e)	(58:10e)				C61 H101 O5	913.764	17.833	0.0489165	0.779815	0.26969	0.0933901	0.0040385	0.00672468	0.00663742	0.00544978	0.00416982	0.00394966	ug/mL
TG(58:2)+NH4	TG(58:2)+NH4	TG	(58:2)	(58:2)				C61 H118 O6 N1	960.895	17.4188	0.0251851	1.04864	0.803886	0.0935985	0.010614	0.0184248	0.0184029	0.0189905	0.0146091	0.0161497	ug/mL
TG(18:1_18:1_22:1)+NH4	TG(58:3)+NH4	TG	(18:1_18:1_22:1)	(18:1)	(18:1)	(22:1)		C61 H116 O6 N1	958.88	17.8439	0.102901	1.04799	0.795732	0.0273713	0.00187397	0.00206196	0.0023044	0.0027777	0.00215661	0.00160548	ug/mL
Cer(d18:1_16:1)+H	Cer(d34:2)+H	Cer	(d18:1_16:1)	(d18:1)	(16:1)			C34 H66 O3 N1	536.504	9.79925	0.0149957	4.51889	0.000396845	0.139831	0.00151957	0.00103863	0.00163237	0.00713065	0.00596719	0.0058389	ug/mL
TG(22:0_18:2_18:2)+NH4	TG(58:4)+NH4	TG	(22:0_18:2_18:2)	(22:0)	(18:2)	(18:2)		C61 H114 O6 N1	956.864	17.74	0.612065	2.56929	0.160002	0.0395863	0.000644022	0.00027409	0.000113546	0.000702555	0.000531598	0.00141647	ug/mL
TG(18:0_18:1_22:4)+H	TG(58:5)+H	TG	(18:0_18:1_22:4)	(18:0)	(18:1)	(22:4)		C61 H109 O6	937.822	17.7237	0.0344921	1.29613	0.163684	0.0165228	0.00086629	0.000653669	0.00117386	0.00124188	0.00111344	0.00113623	ug/mL
TG(18:1_18:1_22:4)+NH4	TG(58:6)+NH4	TG	(18:1_18:1_22:4)	(18:1)	(18:1)	(22:4)		C61 H110 O6 N1	952.833	17.2869	0.0757951	3.26394	0.0248962	0.0625674	0.000257128	0.00102264	0.000430765	0.00241375	0.00171834	0.00145099	ug/mL
TG(18:1_18:1_22:5)+NH4	TG(58:7)+NH4	TG	(18:1_18:1_22:5)	(18:1)	(18:1)	(22:5)		C61 H108 O6 N1	950.817	16.635	0.0270774	1.30117	0.727159	0.0288029	0.000658229	0.00327465	0.00145767	0.00477996	0.00111706	0.00111701	ug/mL
TG(18:1_18:1_22:5)+H	TG(58:7)+H	TG	(18:1_18:1_22:5)	(18:1)	(18:1)	(22:5)		C61 H105 O6	933.791	17.439	0.0971194	1.80792	0.0186671	0.0812907	0.00250468	0.00357023	0.00456299	0.00564562	0.00636625	0.0072206	ug/mL
TG(18:1_18:1_22:6)+NH4	TG(58:8)+NH4	TG	(18:1_18:1_22:6)	(18:1)	(18:1)	(22:6)		C61 H106 O6 N1	948.801	16.8768	0.169458	4.6405	0.0250231	0.128833	0.000776343	0.000489011	0.00232024	0.00554544	0.00362804	0.00746545	ug/mL
TG(58:9)+H	TG(58:9)+H	TG	(58:9)	(58:9)				C61 H101 O6	929.759	15.705	0.270316	10.507	0.00415348	0.11498	0.000159023	0.000135004	0.000708679	0.00396041	0.00250215	0.00407283	ug/mL
TG(18:1_18:2_22:6)+NH4	TG(58:9)+NH4	TG	(18:1_18:2_22:6)	(18:1)	(18:2)	(22:6)		C61 H104 O6 N1	946.786	16.501	0.33653	1.28833	0.684274	0.0213254	0.000364818	0.000207154	0.00121056	0.000652009	0.000423468	0.00122102	ug/mL
DG(30:2e)+H	DG(30:2e)+H	DG	(30:2e)	(30:2e)				C33 H63 O4	523.472	7.90851	0.0148266	0.906106	0.221269	0.189964	0.0262869	0.0303065	0.0327067	0.0265271	0.0264792	0.0279091	ug/mL
TG(18:1_20:4_20:4)+H	TG(58:9)+H	TG	(18:1_20:4_20:4)	(18:1)	(20:4)	(20:4)		C61 H101 O6	929.759	16.991	0.864827	2.86831	0.0475958	0.0904926	0.000302819	0.00277457	0.00165053	0.00375405	0.00376888	0.00603819	ug/mL
TG(58:9e)+Na	TG(58:9e)+Na	TG	(58:9e)	(58:9e)				C61 H102 O5 Na1	937.762	17.5564	0.102858	0.899921	0.758021	0.0381337	0.00129338	0.00186839	0.00346506	0.00223621	0.00205014	0.00167728	ug/mL
TG(20:4e_18:4_21:0)+Na	TG(59:8e)+Na	TG	(20:4e_18:4_21:0)	(20:4e)	(18:4)	(21:0)		C62 H106 O5 Na1	953.793	17.9372	0.0718574	0.913165	0.699434	0.0893767	0.00544356	0.0105977	0.0114733	0.00874511	0.00876517	0.00761509	ug/mL
TG(16:2e_21:1_22:6)+Na	TG(59:9e)+Na	TG	(16:2e_21:1_22:6)	(16:2e)	(21:1)	(22:6)		C62 H104 O5 Na1	951.778	17.6999	0.0310779	1.14206	0.555376	0.0855402	0.0146	0.019854	0.0290854	0.0280667	0.0214251	0.0230737	ug/mL
TG(26:1_13:0_21:0)+NH4	TG(60:1)+NH4	TG	(26:1_13:0_21:0)	(26:1)	(13:0)	(21:0)		C63 H124 O6 N1	990.942	17.945	0.0543492	0.876015	0.725301	0.0259699	0.000292016	0.00106846	0.000918777	0.000613409	0.000816285	0.000566968	ug/mL
TG(60:11e)+H	TG(60:11e)+H	TG	(60:11e)	(60:11e)				C63 H103 O5	939.78	17.8236	0.135887	0.965792	0.83473	0.0408976	0.00187401	0.00218132	0.00275562	0.00266127	0.00194753	0.00196917	ug/mL
TG(18:3e_20:5_22:6)+NH4	TG(60:14e)+NH4	TG	(18:3e_20:5_22:6)	(18:3e)	(20:5)	(22:6)		C63 H100 O5 N1	950.76	11.029	0.0943761	5.35457	0.022188	0.0921983	0.000434303	0.000390458	0.000615199	0.00315827	0.00142648	0.00312561	ug/mL
TG(60:15)+NH4	TG(60:15)+NH4	TG	(60:15)	(60:15)				C63 H96 O6 N1	962.723	11.764	0.257926	2.74857	0.013248	0.0555838	0.000466566	0.000288549	0.0007404	0.00163175	0.00108583	0.00139294	ug/mL
TG(18:1_21:0_21:1)+NH4	TG(60:2)+NH4	TG	(18:1_21:0_21:1)	(18:1)	(21:0)	(21:1)		C63 H122 O6 N1	988.927	17.7019	0.0286667	1.36176	0.528472	0.0080716	0.00084594	0.00320732	0.000675871	0.00189084	0.0023112	0.00223788	ug/mL
DG(30:2e)+H	DG(30:2e)+H	DG	(30:2e)	(30:2e)				C33 H63 O4	523.472	9.157	0.655864	3.1493	0.0563765	0.104102	0.00186945	0.00141857	0.000866993	0.00441092	0.00246572	0.00620875	ug/mL
TG(29:0_10:4_21:0)+NH4	TG(60:4)+NH4	TG	(29:0_10:4_21:0)	(29:0)	(10:4)	(21:0)		C63 H118 O6 N1	984.895	17.1577	0.160616	1.29394	0.550949	0.00270003	0.000954622	0.00143175	0.00319672	0.00159947	0.00329954	0.00232516	ug/mL
TG(20:5_22:6_22:6)+NH4	TG(64:17)+NH4	TG	(20:5_22:6_22:6)	(20:5)	(22:6)	(22:6)		C67 H100 O6 N1	1014.75	10.812	0.0371364	3.39785	0.0218204	0.152097	0.00203061	0.00234737	0.00316214	0.0105187	0.00533416	0.0097673	ug/mL
TG(65:11)+Na	TG(65:11)+Na	TG	(65:11)	(65:11)				C68 H110 O6 Na1	1045.82	12.904	0.113575	1.23446	0.576184	0.0477331	0.00184528	0.00175173	0.00319438	0.00297145	0.00143602	0.00397619	ug/mL
TG(22:3_22:6_22:6)+NH4	TG(66:15)+NH4	TG	(22:3_22:6_22:6)	(22:3)	(22:6)	(22:6)		C69 H108 O6 N1	1046.82	12.6965	0.0958227	0.826735	0.7639	0.0453469	0.00889516	0.00600921	0.000264287	0.00561547	0.00227056	0.00465442	ug/mL
TG(22:3_22:6_22:6)+NH4	TG(66:15)+NH4	TG	(22:3_22:6_22:6)	(22:3)	(22:6)	(22:6)		C69 H108 O6 N1	1046.82	14.314	0.0419007	1.50665	0.248217	0.122365	0.00930445	0.00724327	0.015887	0.0196116	0.0100787	0.0191776	ug/mL
DG(30:2e)+H	DG(30:2e)+H	DG	(30:2e)	(30:2e)				C33 H63 O4	523.472	17.0728	0.0170924	0.904891	0.117572	1.96582	2.97984	3.17594	2.77047	2.74043	2.80213	2.53472	ug/mL
WE(2:0_14:2)+NH4	WE(16:2)+NH4	WE	(2:0_14:2)	(2:0)	(14:2)			H32 C16 O2 N1	270.243	2.198	0.160265	0.813497	0.722032	0.249456	0.0143222	0.0970749	0.0611829	0.0725623	0.0217005	0.0461305	ug/mL
WE(2:0_14:2)+NH4	WE(16:2)+NH4	WE	(2:0_14:2)	(2:0)	(14:2)			H32 C16 O2 N1	270.243	2.944	0.773364	0.367775	0.403715	0.44923	0.0234917	0.052226	0.26485	0.0543927	0.0514914	0.0193682	ug/mL
WE(2:0_14:2)+H	WE(16:2)+H	WE	(2:0_14:2)	(2:0)	(14:2)			H29 C16 O2	253.216	8.022	0.274143	4.84596	0.453477	0.533272	0.0166025	0.0491709	0.0286822	0.443932	0.00741906	0.00637645	ug/mL
WE(2:0_14:2)+H	WE(16:2)+H	WE	(2:0_14:2)	(2:0)	(14:2)			H29 C16 O2	253.216	9.50544	0.528455	0.439903	0.445441	0.179509	0.010079	0.00550493	0.0507592	0.0152114	0.00618022	0.00779291	ug/mL
WE(3:0_15:1)+H	WE(18:1)+H	WE	(3:0_15:1)	(3:0)	(15:1)			H35 C18 O2	283.263	12.99	0.084661	2.59764	0.0270371	0.270845	0.00801973	0.0254624	0.0131355	0.0502464	0.0330957	0.0377534	ug/mL
WE(2:0_16:2)+NH4	WE(18:2)+NH4	WE	(2:0_16:2)	(2:0)	(16:2)			H36 C18 O2 N1	298.274	1.58344	0.00161808	1.45074	0.194233	0.113747	0.0472422	0.0566618	0.050769	0.0454784	0.089078	0.0898346	ug/mL
WE(2:0_16:2)+NH4	WE(18:2)+NH4	WE	(2:0_16:2)	(2:0)	(16:2)			H36 C18 O2 N1	298.274	6.1654	0.0354784	0.745011	0.554595	0.160038	0.0197696	0.0161933	0.00830093	0.00518587	0.0204255	0.00736568	ug/mL
WE(4:0_14:2)+H	WE(18:2)+H	WE	(4:0_14:2)	(4:0)	(14:2)			H33 C18 O2	281.248	8.69634	0.0258301	2.7334	8.78668e-05	0.567462	0.0421496	0.0599951	0.0542862	0.145483	0.138729	0.143377	ug/mL
WE(2:0_16:4)+H	WE(18:4)+H	WE	(2:0_16:4)	(2:0)	(16:4)			H29 C18 O2	277.216	1.422	0.0396598	1.09211	0.05412	1.49309	4.28234	4.36354	4.23829	4.42709	4.73015	4.91368	ug/mL
WE(2:0_16:4)+H	WE(18:4)+H	WE	(2:0_16:4)	(2:0)	(16:4)			H29 C18 O2	277.216	3.824	0.04595	1.82016	0.308845	0.08876	0.00657703	0.0170467	0.00711305	0.0281285	0.0212559	0.00656158	ug/mL
WE(2:0_16:4)+H	WE(18:4)+H	WE	(2:0_16:4)	(2:0)	(16:4)			H29 C18 O2	277.216	4.36573	0.032404	0.107764	0.384577	0.620771	0.0182979	0.39816	0.00614504	0.00950299	0.0279305	0.00810784	ug/mL
WE(2:0_16:4)+H	WE(18:4)+H	WE	(2:0_16:4)	(2:0)	(16:4)			H29 C18 O2	277.216	5.11752	0.98381	0.260413	0.393755	0.505313	0.0074808	0.0525073	0.317473	0.0432834	0.00856604	0.046446	ug/mL
WE(2:0_16:4)+H	WE(18:4)+H	WE	(2:0_16:4)	(2:0)	(16:4)			H29 C18 O2	277.216	7.25259	0.447467	1.84436	0.102242	0.156561	0.01372	0.00905909	0.00963356	0.0158664	0.0280514	0.0158629	ug/mL
DG(30:3e)+H	DG(30:3e)+H	DG	(30:3e)	(30:3e)				C33 H61 O4	521.456	6.794	0.0815981	0.26461	6.40796e-05	0.376766	0.0379699	0.0343806	0.0330324	0.00939971	0.00893823	0.00954744	ug/mL
WE(2:0_16:4)+H	WE(18:4)+H	WE	(2:0_16:4)	(2:0)	(16:4)			H29 C18 O2	277.216	8.03683	0.304993	1.73147	0.275494	0.106137	0.0149967	0.0452726	0.00723634	0.031422	0.0507111	0.0347509	ug/mL
WE(2:0_16:4)+H	WE(18:4)+H	WE	(2:0_16:4)	(2:0)	(16:4)			H29 C18 O2	277.216	8.804	0.296891	1.25655	0.598309	0.00206558	0.0688615	0.0988664	0.0110216	0.0612667	0.0854887	0.0778525	ug/mL
WE(2:0_16:4)+H	WE(18:4)+H	WE	(2:0_16:4)	(2:0)	(16:4)			H29 C18 O2	277.216	9.339	0.202544	0.955217	0.91605	0.16384	0.0170675	0.0190899	0.0267735	0.0292557	0.00446276	0.0263942	ug/mL
WE(2:0_16:4)+H	WE(18:4)+H	WE	(2:0_16:4)	(2:0)	(16:4)			H29 C18 O2	277.216	9.91449	0.247834	0.467535	0.569434	0.0599058	0.000809597	0.000185795	0.00867787	0.00215439	0.00178746	0.000580734	ug/mL
WE(2:0_16:4)+H	WE(18:4)+H	WE	(2:0_16:4)	(2:0)	(16:4)			H29 C18 O2	277.216	17.298	0.623823	0.805844	0.656834	0.0974844	0.0304603	0.0120592	0.00886888	0.0104076	0.0153008	0.0157026	ug/mL
DG(30:3e)+H	DG(30:3e)+H	DG	(30:3e)	(30:3e)				C33 H61 O4	521.456	8.0903	0.198627	0.287994	0.000318501	0.346193	0.0340377	0.0300356	0.0280005	0.0100035	0.00875161	0.00776156	ug/mL
WE(3:0_17:2)+H	WE(20:2)+H	WE	(3:0_17:2)	(3:0)	(17:2)			H37 C20 O2	309.279	7.93391	0.0241756	1.91261	0.00138693	0.653639	0.154568	0.140715	0.174215	0.272019	0.301249	0.324696	ug/mL
DG(30:3e)+H	DG(30:3e)+H	DG	(30:3e)	(30:3e)				C33 H61 O4	521.456	16.6999	0.0452391	2.14046	0.00155308	0.420852	0.0440722	0.0645522	0.0455681	0.102899	0.116195	0.110948	ug/mL
WE(2:0_18:3)+NH4	WE(20:3)+NH4	WE	(2:0_18:3)	(2:0)	(18:3)			H38 C20 O2 N1	324.29	1.61	0.270022	6.76315	0.330767	0.291846	0.00862402	0.00224552	0.00205414	0.0108143	0.0735935	0.00299697	ug/mL
WE(22:0)+NH4	WE(22:0)+NH4	WE	(22:0)	(22:0)				H48 C22 O2 N1	358.368	1.029	0.0225818	0.921224	0.493558	0.591246	0.269192	0.256201	0.256992	0.205877	0.293442	0.221434	ug/mL
WE(22:1)+NH4	WE(22:1)+NH4	WE	(22:1)	(22:1)				H46 C22 O2 N1	356.352	1.8436	0.00257796	0.917105	0.437479	3.84464	17.0183	13.862	12.8147	12.3035	13.366	14.4034	ug/mL
WE(2:0_20:2)+NH4	WE(22:2)+NH4	WE	(2:0_20:2)	(2:0)	(20:2)			H44 C22 O2 N1	354.337	2.38933	0.0494664	1.13132	0.780032	0.170525	0.0634597	0.0681651	0.131039	0.055493	0.160804	0.0808599	ug/mL
WE(6:0_16:3)+NH4	WE(22:3)+NH4	WE	(6:0_16:3)	(6:0)	(16:3)			H42 C22 O2 N1	352.321	2.01392	0.0227178	5.49414	0.262878	1.12753	0.0865418	0.12769	0.0707803	0.0768198	1.16072	0.32836	ug/mL
WE(24:1)+NH4	WE(24:1)+NH4	WE	(24:1)	(24:1)				H50 C24 O2 N1	384.384	2.52579	0.0384658	1.05241	0.2097	0.132298	0.0250286	0.0264678	0.0244922	0.0257458	0.0279522	0.026273	ug/mL
WE(9:0_15:2)+H	WE(24:2)+H	WE	(9:0_15:2)	(9:0)	(15:2)			H45 C24 O2	365.341	4.03064	0.121408	0.99101	0.949975	0.196831	0.0447838	0.0537258	0.0493467	0.0410306	0.0446005	0.0608959	ug/mL
WE(9:0_17:2)+H	WE(26:2)+H	WE	(9:0_17:2)	(9:0)	(17:2)			H49 C26 O2	393.373	5.94735	0.109791	0.865666	0.31244	0.179566	0.0213359	0.0260555	0.023872	0.0208831	0.0162505	0.0245568	ug/mL
WE(13:0_16:3)+NH4	WE(29:3)+NH4	WE	(13:0_16:3)	(13:0)	(16:3)			H56 C29 O2 N1	450.431	6.99712	0.0153449	2.18246	0.119243	0.130081	0.00492645	0.0162063	0.00546581	0.0121237	0.0251397	0.0207868	ug/mL
WE(15:0_16:3)+NH4	WE(31:3)+NH4	WE	(15:0_16:3)	(15:0)	(16:3)			H60 C31 O2 N1	478.462	8.47839	0.00090065	1.67615	0.21555	0.11573	0.0159968	0.0457484	0.0209081	0.0299125	0.0597017	0.0489249	ug/mL
WE(21:1_15:2)+NH4	WE(36:3)+NH4	WE	(21:1_15:2)	(21:1)	(15:2)			H70 C36 O2 N1	548.54	11.5379	0.0398905	1.87518	0.00127448	0.49951	0.094124	0.0828885	0.0958595	0.177204	0.152801	0.181678	ug/mL
WE(17:0_19:3)+H	WE(36:3)+H	WE	(17:0_19:3)	(17:0)	(19:3)			H67 C36 O2	531.514	13.009	0.0125239	2.52744	3.12931e-05	0.290007	0.0151212	0.0140157	0.0169184	0.0375944	0.0386566	0.0401512	ug/mL
WE(19:1_17:3)+H	WE(36:4)+H	WE	(19:1_17:3)	(19:1)	(17:3)			H65 C36 O2	529.498	8.70192	0.0597959	2.00876	0.00293843	0.340846	0.038305	0.0344752	0.0383862	0.0676797	0.0700109	0.0856162	ug/mL
WE(19:1_17:3)+H	WE(36:4)+H	WE	(19:1_17:3)	(19:1)	(17:3)			H65 C36 O2	529.498	13.4831	0.0911187	2.98874	0.006056	0.418365	0.0273497	0.0219627	0.0254071	0.0635808	0.067007	0.0927294	ug/mL
WE(20:1_17:3)+NH4	WE(37:4)+NH4	WE	(20:1_17:3)	(20:1)	(17:3)			H70 C37 O2 N1	560.54	6.454	0.0954659	1.05411	0.451301	0.0779672	0.0105563	0.0102113	0.00950799	0.00951813	0.010951	0.0114445	ug/mL
WE(21:1_17:3)+NH4	WE(38:4)+NH4	WE	(21:1_17:3)	(21:1)	(17:3)			H72 C38 O2 N1	574.556	7.093	0.0494614	1.19784	0.282499	0.0215655	0.00811483	0.00947349	0.00683185	0.00910872	0.0118034	0.00833929	ug/mL
WE(23:2_15:2)+NH4	WE(38:4)+NH4	WE	(23:2_15:2)	(23:2)	(15:2)			H72 C38 O2 N1	574.556	11.6929	0.133095	7.95026	0.000350219	0.247508	0.00385728	0.000997952	0.00148925	0.0175334	0.0149189	0.017988	ug/mL
WE(22:6_17:3)+NH4	WE(39:9)+NH4	WE	(22:6_17:3)	(22:6)	(17:3)			H64 C39 O2 N1	578.493	10.7653	0.0547172	3.60122	0.00177832	0.334678	0.0162845	0.00791653	0.00997577	0.0349179	0.0430263	0.045134	ug/mL
WE(23:6_18:4)+NH4	WE(41:10)+NH4	WE	(23:6_18:4)	(23:6)	(18:4)			H66 C41 O2 N1	604.509	11.525	0.00470987	1.86966	0.0015677	0.488292	0.0950849	0.077296	0.0917157	0.165683	0.149548	0.178542	ug/mL
Cer(d35:0)+H	Cer(d35:0)+H	Cer	(d35:0)	(d35:0)				C35 H72 O3 N1	554.551	10.106	0.0713566	1.41512	0.0976219	0.0516367	0.00301275	0.00226011	0.00266598	0.00440222	0.00285507	0.00397717	ug/mL
DG(30:5)+Na	DG(30:5)+Na	DG	(30:5)	(30:5)				C33 H54 O5 Na1	553.386	7.99875	0.0205273	1.40161	0.166468	2.29541	4.06052	4.63884	5.9209	7.67769	4.79983	8.01437	ug/mL
WE(47:10)+NH4	WE(47:10)+NH4	WE	(47:10)	(47:10)				H78 C47 O2 N1	688.603	14.665	0.118662	5.63317	0.0371393	0.575691	0.0189158	0.0329023	0.010766	0.0839874	0.089592	0.178967	ug/mL
WE(27:5_20:4)+H	WE(47:9)+H	WE	(27:5_20:4)	(27:5)	(20:4)			H77 C47 O2	673.592	17.6389	0.0208501	5.2268	0.00227455	0.838747	0.0585658	0.0112621	0.0559819	0.190593	0.258815	0.208174	ug/mL
ZyE(34:5)+NH4	ZyE(34:5)+NH4	ZyE	(34:5)	(34:5)				C61 H104 O2 N1	882.806	13.536	0.0190963	1.84498	0.0137114	5.35831	11.1499	11.8331	10.1748	22.7353	16.0531	22.3871	ug/mL
ZyE(34:6)+NH4	ZyE(34:6)+NH4	ZyE	(34:6)	(34:6)				C61 H102 O2 N1	880.791	13.5313	0.0334396	2.19455	0.0159664	13.1343	44.9698	40.5705	39.5529	101.655	67.0218	105.846	ug/mL
ZyE(35:6)+H	ZyE(35:6)+H	ZyE	(35:6)	(35:6)				C62 H101 O2	877.78	15.9933	0.013629	0.468932	0.329362	3.90901	5.81642	5.34771	14.1273	9.62455	0.552337	1.68306	ug/mL
ZyE(36:5)+NH4	ZyE(36:5)+NH4	ZyE	(36:5)	(36:5)				C63 H108 O2 N1	910.837	16.1895	0.107349	2.16452	0.00918024	2.96572	1.98622	2.14537	2.6534	5.64443	3.89449	5.14734	ug/mL
ZyE(36:6)+NH4	ZyE(36:6)+NH4	ZyE	(36:6)	(36:6)				C63 H106 O2 N1	908.822	13.546	0.229033	2.31559	0.0553764	6.69444	14.4437	9.09931	6.61509	29.6369	14.9152	25.2815	ug/mL
DG(31:0e)+Na	DG(31:0e)+Na	DG	(31:0e)	(31:0e)				C34 H68 O4 Na1	563.501	10.0926	0.0590361	0.124393	2.17169e-05	0.993906	0.224802	0.212663	0.198404	0.0319323	0.0237123	0.0234529	ug/mL
DG(31:3)+Na	DG(31:3)+Na	DG	(31:3)	(31:3)				C34 H60 O5 Na1	571.433	4.393	0.0128798	0.511257	0.0120444	0.304558	0.0278013	0.0340912	0.0277811	0.0129247	0.0204925	0.0124291	ug/mL
DG(16:0_16:0)+Na	DG(32:0)+Na	DG	(16:0_16:0)	(16:0)	(16:0)			C35 H68 O5 Na1	591.496	12.3685	0.0313731	2.08478	0.0205041	0.314858	0.0213166	0.0390993	0.0490545	0.0747892	0.0886026	0.0648295	ug/mL
Cer(d35:0+O)+H	Cer(d35:0+O)+H	Cer	(d35:0+O)	(d35:0+O)				C35 H72 O4 N1	570.546	8.62435	0.00647334	0.93123	0.460008	0.742819	0.479457	0.515747	0.570551	0.539975	0.420191	0.497911	ug/mL
DG(32:0e)+Na	DG(32:0e)+Na	DG	(32:0e)	(32:0e)				C35 H70 O4 Na1	577.517	17.3832	0.0146148	0.801215	0.535231	2.50306	3.11169	7.06127	4.01313	3.38765	5.15968	2.81879	ug/mL
DG(16:0_16:1)+Na	DG(32:1)+Na	DG	(16:0_16:1)	(16:0)	(16:1)			C35 H66 O5 Na1	589.48	11.3475	0.0328827	0.797879	0.714679	0.217571	0.10383	0.104981	5.80677e-09	0.0512207	0.0720308	0.0433546	ug/mL
Cer(d18:0_18:0)+H	Cer(d36:0)+H	Cer	(d18:0_18:0)	(d18:0)	(18:0)			C36 H74 O3 N1	568.566	10.7986	0.0419888	1.28498	0.0694991	0.10971	0.0740089	0.053756	0.0653884	0.0735814	0.0879681	0.0866483	ug/mL
DG(32:1e)+NH4	DG(32:1e)+NH4	DG	(32:1e)	(32:1e)				C35 H72 O4 N1	570.546	8.62765	0.0306975	0.733152	0.0206158	2.70613	3.4532	4.06472	3.54308	2.90695	2.33558	2.86686	ug/mL
DG(32:1e)+NH4	DG(32:1e)+NH4	DG	(32:1e)	(32:1e)				C35 H72 O4 N1	570.546	9.87563	0.035325	0.792324	0.00625546	0.562139	0.190761	0.180743	0.169773	0.149608	0.142607	0.136652	ug/mL
DG(32:1e)+NH4	DG(32:1e)+NH4	DG	(32:1e)	(32:1e)				C35 H72 O4 N1	570.546	11.5755	0.107518	0.740574	0.372555	0.113924	0.00710104	0.0129825	0.00647852	0.00769571	0.00735766	0.00461779	ug/mL
Cer(d18:0_18:0)+H	Cer(d36:0)+H	Cer	(d18:0_18:0)	(d18:0)	(18:0)			C36 H74 O3 N1	568.566	11.319	0.088454	1.50163	0.0230911	0.104459	0.0125891	0.0142798	0.0112263	0.0170429	0.0220962	0.0180655	ug/mL
DG(10:0e_22:1)+Na	DG(32:1e)+Na	DG	(10:0e_22:1)	(10:0e)	(22:1)			C35 H68 O4 Na1	575.501	17.1128	0.0204747	1.02234	0.927803	0.950469	1.36578	2.55971	1.55123	1.72286	2.26676	1.60944	ug/mL
DG(10:0e_22:2)+Na	DG(32:2e)+Na	DG	(10:0e_22:2)	(10:0e)	(22:2)			C35 H66 O4 Na1	573.485	7.27696	0.0601927	0.0447441	1.80773e-06	1.21094	0.28637	0.302248	0.280863	0.0144545	0.0134516	0.010998	ug/mL
DG(32:2e)+Na	DG(32:2e)+Na	DG	(32:2e)	(32:2e)				C35 H66 O4 Na1	573.485	16.272	0.0612346	0.637507	0.385707	0.180765	0.0237668	0.0168399	0.00965822	0.00303746	0.0193336	0.00967308	ug/mL
Cer(d30:0)+H	Cer(d30:0)+H	Cer	(d30:0)	(d30:0)				C30 H62 O3 N1	484.472	6.38151	0.0303062	1.22193	0.103017	0.0341283	0.0180498	0.015195	0.0194931	0.0192729	0.0239486	0.0212208	ug/mL
DG(32:2e)+Na	DG(32:2e)+Na	DG	(32:2e)	(32:2e)				C35 H66 O4 Na1	573.485	17.2629	0.461843	2.06895	0.0671561	0.105317	0.0022184	0.00572247	0.00472017	0.00723073	0.00727648	0.0116879	ug/mL
DG(32:2e)+H	DG(32:2e)+H	DG	(32:2e)	(32:2e)				C35 H67 O4	551.503	17.7092	0.742055	0.280546	0.140945	1.36754	0.255768	1.01334	0.465168	0.206945	0.150917	0.12868	ug/mL
DG(32:3e)+H	DG(32:3e)+H	DG	(32:3e)	(32:3e)				C35 H65 O4	549.488	4.662	0.730855	0.422774	0.452408	0.0738529	0.000880137	0.00648239	0.00108298	0.000530453	0.000503938	0.00253615	ug/mL
DG(32:3e)+H	DG(32:3e)+H	DG	(32:3e)	(32:3e)				C35 H65 O4	549.488	8.07973	0.0576863	0.510178	0.000530985	0.839322	0.235098	0.219381	0.257968	0.119146	0.125995	0.118334	ug/mL
DG(32:3e)+H	DG(32:3e)+H	DG	(32:3e)	(32:3e)				C35 H65 O4	549.488	9.33844	0.0157828	6.36179	1.47378e-05	0.813854	0.0225811	0.0362883	0.0327028	0.200983	0.184353	0.197228	ug/mL
DG(32:3e)+H	DG(32:3e)+H	DG	(32:3e)	(32:3e)				C35 H65 O4	549.488	17.0166	0.0414896	1.14385	0.453267	0.463316	0.85759	1.0368	0.834151	1.00544	1.3055	0.810091	ug/mL
DG(32:3e)+H	DG(32:3e)+H	DG	(32:3e)	(32:3e)				C35 H65 O4	549.488	17.4273	0.108843	0.74433	0.25463	0.45731	0.101942	0.151581	0.0931621	0.0793836	0.110727	0.0679379	ug/mL
DG(32:4e)+H	DG(32:4e)+H	DG	(32:4e)	(32:4e)				C35 H63 O4	547.472	7.05294	0.0709381	0.161149	3.63523e-05	0.785662	0.14138	0.142218	0.124751	0.0218893	0.0220778	0.021838	ug/mL
Cer(d36:3)+NH4	Cer(d36:3)+NH4	Cer	(d36:3)	(d36:3)				C36 H71 O3 N2	579.546	2.677	0.0228855	0.415834	0.228423	0.369805	0.0397912	0.100525	0.0262994	0.0237706	0.0235755	0.0219385	ug/mL
DG(32:4e)+H	DG(32:4e)+H	DG	(32:4e)	(32:4e)				C35 H63 O4	547.472	8.25969	0.0153839	2.61197	0.131135	0.246257	0.0384448	0.00474217	8.83264e-09	0.0393839	0.0337888	0.0396301	ug/mL
DG(32:4e)+H	DG(32:4e)+H	DG	(32:4e)	(32:4e)				C35 H63 O4	547.472	16.2143	0.178798	2.19459	0.296002	0.0777916	0.00351868	0.0056846	0.00154853	0.0124034	0.00988541	0.00130699	ug/mL
DG(32:4e)+H	DG(32:4e)+H	DG	(32:4e)	(32:4e)				C35 H63 O4	547.472	16.7446	0.0643246	1.69746	0.0429558	0.318665	0.0765499	0.118405	0.0640086	0.1221	0.155471	0.162009	ug/mL
DG(32:8)+H	DG(32:8)+H	DG	(32:8)	(32:8)				C35 H53 O5	553.389	8.00988	0.0205327	1.39952	0.167887	2.29232	4.06896	4.6486	5.93064	7.68713	4.79986	8.01338	ug/mL
DG(32:8)+H	DG(32:8)+H	DG	(32:8)	(32:8)				C35 H53 O5	553.389	8.76211	0.64528	2.4957	0.294194	0.180152	0.0200909	0.00437376	0.00224927	0.0412041	0.011975	0.0134909	ug/mL
DG(33:0e)+Na	DG(33:0e)+Na	DG	(33:0e)	(33:0e)				C36 H72 O4 Na1	591.532	17.5754	0.0791987	0.572836	0.423942	0.29252	0.0197793	0.0816386	0.0309654	0.0225855	0.042589	0.0106594	ug/mL
DG(17:1_16:0)+NH4	DG(33:1)+NH4	DG	(17:1_16:0)	(17:1)	(16:0)			C36 H72 O5 N1	598.541	8.69835	0.0248688	2.17808	1.42603e-05	1.49035	0.562032	0.542278	0.553687	1.2026	1.24758	1.16107	ug/mL
Cer(d20:0_18:0)+NH4	Cer(d38:0)+NH4	Cer	(d20:0_18:0)	(d20:0)	(18:0)			C38 H81 O3 N2	613.624	5.728	0.0606951	1.00988	0.86581	0.163015	0.0312458	0.0333986	0.0362844	0.0341702	0.0358272	0.0319288	ug/mL
DG(33:1e)+Na	DG(33:1e)+Na	DG	(33:1e)	(33:1e)				C36 H70 O4 Na1	589.517	8.91968	0.151136	0.519168	0.0102268	0.351001	0.0524231	0.043645	0.0364043	0.0229109	0.0234661	0.0223985	ug/mL
DG(33:1e)+Na	DG(33:1e)+Na	DG	(33:1e)	(33:1e)				C36 H70 O4 Na1	589.517	10.1723	0.111522	0.128633	3.29089e-05	0.591843	0.080827	0.0753078	0.0703224	0.0113267	0.00993375	0.0078694	ug/mL
DG(33:1e)+H	DG(33:1e)+H	DG	(33:1e)	(33:1e)				C36 H71 O4	567.535	13.0096	0.0892906	2.08468	8.31428e-05	0.375396	0.0413488	0.0351957	0.039448	0.082038	0.0827856	0.0769835	ug/mL
DG(33:1e)+Na	DG(33:1e)+Na	DG	(33:1e)	(33:1e)				C36 H70 O4 Na1	589.517	17.2755	0.0228146	0.689236	0.346577	0.224832	0.0293641	0.0472996	0.0177492	0.0229214	0.0265387	0.0156127	ug/mL
DG(33:2e)+H	DG(33:2e)+H	DG	(33:2e)	(33:2e)				C36 H69 O4	565.519	8.69926	0.0140157	1.62993	0.0061959	0.253409	0.0462735	0.0355731	0.0390929	0.0610984	0.0631256	0.0728994	ug/mL
DG(33:2e)+H	DG(33:2e)+H	DG	(33:2e)	(33:2e)				C36 H69 O4	565.519	17.5674	0.171329	0.680776	0.356669	0.290308	0.0242792	0.0706429	0.0491256	0.0331392	0.0430438	0.0218813	ug/mL
DG(33:3e)+H	DG(33:3e)+H	DG	(33:3e)	(33:3e)				C36 H67 O4	563.503	8.82361	0.0385305	0.315419	0.00110373	0.439152	0.0578796	0.0517758	0.0448242	0.0168552	0.0127738	0.0190967	ug/mL
DG(33:3e)+H	DG(33:3e)+H	DG	(33:3e)	(33:3e)				C36 H67 O4	563.503	10.0988	0.0947086	0.127445	1.97352e-05	0.99386	0.225033	0.212878	0.198569	0.0303086	0.0274305	0.0233773	ug/mL
DG(33:3e)+H	DG(33:3e)+H	DG	(33:3e)	(33:3e)				C36 H67 O4	563.503	17.2638	0.0242758	0.730415	0.270338	0.278778	0.0402235	0.0523151	0.03022	0.0227968	0.0413931	0.0254749	ug/mL
DG(18:0_16:0)+Na	DG(34:0)+Na	DG	(18:0_16:0)	(18:0)	(16:0)			C37 H72 O5 Na1	619.527	13.418	0.183502	0.887157	0.616848	0.300492	0.161247	0.0833611	0.164373	0.138491	0.121274	0.103066	ug/mL
Cer(d38:0)+H	Cer(d38:0)+H	Cer	(d38:0)	(d38:0)				C38 H78 O3 N1	596.598	12.1969	0.104734	1.03397	0.827357	0.142357	0.066658	0.0550909	0.0454317	0.0661789	0.0588689	0.0478125	ug/mL
DG(34:0e)+Na	DG(34:0e)+Na	DG	(34:0e)	(34:0e)				C37 H74 O4 Na1	605.548	11.6145	0.143064	0.831386	0.641732	0.252791	0.026891	0.0945195	0.060501	0.040369	0.0602298	0.0506399	ug/mL
DG(34:0e)+Na	DG(34:0e)+Na	DG	(34:0e)	(34:0e)				C37 H74 O4 Na1	605.548	13.4884	0.0514147	2.11184	0.0374201	0.48116	0.0268588	0.130948	0.111769	0.195298	0.177367	0.196635	ug/mL
DG(34:0e)+Na	DG(34:0e)+Na	DG	(34:0e)	(34:0e)				C37 H74 O4 Na1	605.548	14.0483	0.278746	1.05404	0.923718	0.0899894	0.00473184	0.0323866	0.0385528	0.0110482	0.0399164	0.0287956	ug/mL
DG(34:0e)+Na	DG(34:0e)+Na	DG	(34:0e)	(34:0e)				C37 H74 O4 Na1	605.548	14.532	0.23712	0.662844	0.650392	0.20619	0.0139369	0.0184909	0.0906197	0.0234751	0.0522275	0.00585865	ug/mL
DG(34:0e)+Na	DG(34:0e)+Na	DG	(34:0e)	(34:0e)				C37 H74 O4 Na1	605.548	15.7881	0.4499	2.16804	0.340051	0.131481	0.00705878	0.000508722	0.021243	0.00857611	0.0368193	0.0170667	ug/mL
DG(34:0e)+Na	DG(34:0e)+Na	DG	(34:0e)	(34:0e)				C37 H74 O4 Na1	605.548	17.199	0.165293	1.16638	0.759244	0.0691864	0.00270665	0.0129201	0.0193819	0.0203518	0.00974927	0.0107322	ug/mL
DG(34:0e)+Na	DG(34:0e)+Na	DG	(34:0e)	(34:0e)				C37 H74 O4 Na1	605.548	17.6976	0.0285795	0.688035	0.369844	2.13017	1.58359	3.82765	2.14183	1.49527	2.49031	1.2112	ug/mL
Cer(d18:0_20:0)+H	Cer(d38:0)+H	Cer	(d18:0_20:0)	(d18:0)	(20:0)			C38 H78 O3 N1	596.598	12.744	0.264345	0.643503	0.309077	0.116985	0.00459369	0.00962865	0.00582222	0.00451637	0.00656463	0.00181773	ug/mL
DG(16:0_18:1)+NH4	DG(34:1)+NH4	DG	(16:0_18:1)	(16:0)	(18:1)			C37 H74 O5 N1	612.556	8.69368	0.351199	2.07604	0.0550494	0.162411	0.00337823	0.0180194	0.0174677	0.0233652	0.0303248	0.026996	ug/mL
DG(16:0_18:1)+NH4	DG(34:1)+NH4	DG	(16:0_18:1)	(16:0)	(18:1)			C37 H74 O5 N1	612.556	12.4445	0.0116622	5.42437	7.20887e-06	1.69436	0.139526	0.148004	0.195809	0.895569	0.883252	0.842991	ug/mL
DG(16:0_18:1)+NH4	DG(34:1)+NH4	DG	(16:0_18:1)	(16:0)	(18:1)			C37 H74 O5 N1	612.556	17.358	0.321185	2.17112	0.120515	0.0562163	0.00137847	0.00164158	0.000827944	0.00358027	0.00343675	0.00133743	ug/mL
Cer(d20:1_18:1)+H-H2O	Cer(d38:2)+H-H2O	Cer	(d20:1_18:1)	(d20:1)	(18:1)			C38 H72 O2 N1	574.556	7.098	0.0464102	1.18579	0.317495	0.0122796	0.00201141	0.00211282	0.00177916	0.00238052	0.00283612	0.00178351	ug/mL
DG(34:1e)+Na	DG(34:1e)+Na	DG	(34:1e)	(34:1e)				C37 H72 O4 Na1	603.532	17.4023	0.016982	0.906046	0.744165	1.57621	1.86262	3.82348	2.25581	2.08887	3.16094	1.94592	ug/mL
DG(34:2)+H	DG(34:2)+H	DG	(34:2)	(34:2)				C37 H69 O5	593.514	3.052	0.734485	4.63543	0.437246	0.171617	0.00100075	0.00315762	0.00328117	0.00069023	0.0323527	0.00144253	ug/mL
DG(16:0_18:2)+NH4	DG(34:2)+NH4	DG	(16:0_18:2)	(16:0)	(18:2)			C37 H72 O5 N1	610.541	11.5268	0.0179943	5.86185	7.59244e-07	1.6597	0.160362	0.116774	0.139003	0.815163	0.809304	0.814876	ug/mL
Cer(d40:0)+H	Cer(d40:0)+H	Cer	(d40:0)	(d40:0)				C40 H82 O3 N1	624.629	13.458	0.104288	1.09718	0.313773	0.166975	0.0871223	0.0758036	0.0872889	0.0953961	0.0992654	0.0798696	ug/mL
DG(34:2e)+Na	DG(34:2e)+Na	DG	(34:2e)	(34:2e)				C37 H70 O4 Na1	601.517	8.14438	0.172753	1.82651	0.401035	0.109853	0.00132353	0.00228383	0.0396233	0.0239022	0.0262765	0.0287825	ug/mL
DG(34:2e)+Na	DG(34:2e)+Na	DG	(34:2e)	(34:2e)				C37 H70 O4 Na1	601.517	9.68225	0.036159	1.05734	0.445479	0.196766	0.0590574	0.0676458	0.057743	0.0602976	0.0699327	0.0647924	ug/mL
DG(34:2e)+Na	DG(34:2e)+Na	DG	(34:2e)	(34:2e)				C37 H70 O4 Na1	601.517	11.5978	0.049752	4.48206	2.02737e-07	0.7319	0.0379676	0.0371249	0.0409716	0.171703	0.176191	0.172312	ug/mL
Cer(d22:0_18:0)+H	Cer(d40:0)+H	Cer	(d22:0_18:0)	(d22:0)	(18:0)			C40 H82 O3 N1	624.629	14.0534	0.192673	0.328051	0.182545	0.237829	0.00934929	0.0159458	0.036315	0.00260508	0.0119365	0.00566965	ug/mL
DG(34:2e)+Na	DG(34:2e)+Na	DG	(34:2e)	(34:2e)				C37 H70 O4 Na1	601.517	16.1807	0.292034	0.756149	0.693983	0.0779795	0.0054311	0.00770037	0.00119818	3.47193e-06	0.00685838	0.0039735	ug/mL
DG(34:2e)+Na	DG(34:2e)+Na	DG	(34:2e)	(34:2e)				C37 H70 O4 Na1	601.517	17.1221	0.0170168	0.902498	0.67752	1.13798	0.953385	1.72529	1.12524	1.03767	1.43422	0.961133	ug/mL
DG(34:2e)+H	DG(34:2e)+H	DG	(34:2e)	(34:2e)				C37 H71 O4	579.535	17.7035	0.0138959	0.643459	0.298089	1.63982	0.928395	2.05495	1.06774	0.79707	1.23025	0.579384	ug/mL
DG(16:1_18:2)+NH4	DG(34:3)+NH4	DG	(16:1_18:2)	(16:1)	(18:2)			C37 H70 O5 N1	608.525	10.5117	0.0266449	1.28628	0.0135944	0.0860736	0.0278917	0.0230879	0.0280303	0.0344332	0.0348109	0.0323844	ug/mL
DG(34:3e)+Na	DG(34:3e)+Na	DG	(34:3e)	(34:3e)				C37 H68 O4 Na1	599.501	7.40035	0.0808102	0.520025	0.394439	0.205284	6.95666e-07	0.0333807	0.0311604	0.00961729	0.0133256	0.0106205	ug/mL
DG(34:3e)+Na	DG(34:3e)+Na	DG	(34:3e)	(34:3e)				C37 H68 O4 Na1	599.501	9.16452	0.634992	1.0856	0.925741	0.0835142	0.00597912	0.0189571	0.000933631	0.00246282	0.0194358	0.0061855	ug/mL
DG(34:3e)+H	DG(34:3e)+H	DG	(34:3e)	(34:3e)				C37 H69 O4	577.519	10.44	0.0922503	2.52053	0.00897474	0.68959	0.0700557	0.0963319	0.140236	0.207635	0.291622	0.273597	ug/mL
DG(12:0e_22:3)+Na	DG(34:3e)+Na	DG	(12:0e_22:3)	(12:0e)	(22:3)			C37 H68 O4 Na1	599.501	17.3882	1.29208	1.37377	0.489533	0.186642	0.0891685	0.0327687	0.0682948	0.0531498	0.139287	0.0688978	ug/mL
DG(34:4e)+Na	DG(34:4e)+Na	DG	(34:4e)	(34:4e)				C37 H66 O4 Na1	597.485	16.0408	0.0185675	0.656176	0.234817	0.0789552	0.00275959	0.00490991	0.00241635	0.00244226	0.00165868	0.00251715	ug/mL
Cer(d40:3)+NH4	Cer(d40:3)+NH4	Cer	(d40:3)	(d40:3)				C40 H79 O3 N2	635.609	5.737	0.184731	1.10468	0.358134	0.0461063	0.00712025	0.00623044	0.00751684	0.00766853	0.00871326	0.0066701	ug/mL
DG(34:4e)+H	DG(34:4e)+H	DG	(34:4e)	(34:4e)				C37 H67 O4	575.503	17.1837	0.0204747	1.02234	0.927803	0.950469	1.36578	2.55971	1.55123	1.72286	2.26676	1.60944	ug/mL
DG(34:5)+NH4	DG(34:5)+NH4	DG	(34:5)	(34:5)				C37 H66 O5 N1	604.494	8.00564	0.110579	1.40461	0.313187	0.372892	0.107805	0.0836546	0.105707	0.174749	0.0713698	0.171286	ug/mL
DG(34:5e)+H	DG(34:5e)+H	DG	(34:5e)	(34:5e)				C37 H65 O4	573.488	16.1429	0.0537805	0.588216	0.277502	0.0687816	0.00130958	0.00334502	0.00214176	0.000898887	0.000866107	0.00223274	ug/mL
DG(34:5e)+H	DG(34:5e)+H	DG	(34:5e)	(34:5e)				C37 H65 O4	573.488	16.8516	0.0692142	0.590503	0.625636	0.363153	0.0214948	0.191901	0.0283627	0.0169622	0.104424	0.0213732	ug/mL
DG(35:0)+Na	DG(35:0)+Na	DG	(35:0)	(35:0)				C38 H74 O5 Na1	633.543	12.4139	0.0302922	3.09685	0.000546004	0.788852	0.0811442	0.052119	0.104741	0.239886	0.238691	0.258485	ug/mL
DG(16:1_19:0)+NH4	DG(35:1)+NH4	DG	(16:1_19:0)	(16:1)	(19:0)			C38 H76 O5 N1	626.572	8.69909	0.181574	2.09313	0.0440847	1.72335	1.41086	0.695785	0.616798	2.33418	1.5472	1.81915	ug/mL
DG(35:1e)+NH4	DG(35:1e)+NH4	DG	(35:1e)	(35:1e)				C38 H78 O4 N1	612.593	13.0087	0.12484	1.77837	0.0222	0.254792	0.0365715	0.0242668	0.0259004	0.0597081	0.0428868	0.051659	ug/mL
DG(21:0_14:2)+H	DG(35:2)+H	DG	(21:0_14:2)	(21:0)	(14:2)			C38 H71 O5	607.53	8.18581	0.0261587	2.15474	0.000676846	0.416098	0.0506637	0.0405635	0.0405757	0.101483	0.0872332	0.0952856	ug/mL
DG(35:3e)+H	DG(35:3e)+H	DG	(35:3e)	(35:3e)				C38 H71 O4	591.535	9.92677	0.0734857	0.0159792	7.80152e-06	0.781609	0.126915	0.113644	0.117599	0.000775192	0.00250297	0.00244492	ug/mL
DG(35:3e)+H	DG(35:3e)+H	DG	(35:3e)	(35:3e)				C38 H71 O4	591.535	11.2283	0.0422495	0.744569	0.810305	0.0795121	0.00274074	0.00163936	0.0250873	0.0195469	0.00119519	0.00119843	ug/mL
DG(35:3e)+H	DG(35:3e)+H	DG	(35:3e)	(35:3e)				C38 H71 O4	591.535	17.5646	0.0791987	0.572836	0.423942	0.29252	0.0197793	0.0816386	0.0309654	0.0225855	0.042589	0.0106594	ug/mL
DG(35:4)+NH4	DG(35:4)+NH4	DG	(35:4)	(35:4)				C38 H70 O5 N1	620.525	10.2303	0.10478	3.53952	0.00128547	0.351764	0.016012	0.00528852	0.0170174	0.0424525	0.0473619	0.0458124	ug/mL
DG(35:4e)+H	DG(35:4e)+H	DG	(35:4e)	(35:4e)				C38 H69 O4	589.519	8.91966	0.146043	0.555088	0.0106725	0.33119	0.0485643	0.0409207	0.0345212	0.0228724	0.0234975	0.0224643	ug/mL
DG(35:4e)+H	DG(35:4e)+H	DG	(35:4e)	(35:4e)				C38 H69 O4	589.519	10.173	0.111522	0.128633	3.29089e-05	0.591843	0.080827	0.0753078	0.0703224	0.0113267	0.00993375	0.0078694	ug/mL
DG(18:0_18:0)+Na	DG(36:0)+Na	DG	(18:0_18:0)	(18:0)	(18:0)			C39 H76 O5 Na1	647.558	14.6059	0.0118511	0.992872	0.926389	0.337297	0.126741	0.118766	0.110775	0.112907	0.132239	0.108596	ug/mL
DG(36:0e)+Na	DG(36:0e)+Na	DG	(36:0e)	(36:0e)				C39 H78 O4 Na1	633.579	17.9428	0.0251362	0.736454	0.490145	0.219363	0.0202841	0.0474244	0.0234077	0.0185478	0.0343884	0.0141668	ug/mL
DG(18:0_18:1)+NH4	DG(36:1)+NH4	DG	(18:0_18:1)	(18:0)	(18:1)			C39 H78 O5 N1	640.587	8.686	0.0219291	2.33279	0.000668283	0.290415	0.0165882	0.0220921	0.0186764	0.0413812	0.048621	0.0437988	ug/mL
DG(18:0_18:1)+H	DG(36:1)+H	DG	(18:0_18:1)	(18:0)	(18:1)			C39 H75 O5	623.561	11.829	0.0395449	0.608909	0.00133624	0.327035	0.0447694	0.0412283	0.0421155	0.028248	0.0224384	0.0273229	ug/mL
DG(18:0_18:1)+NH4	DG(36:1)+NH4	DG	(18:0_18:1)	(18:0)	(18:1)			C39 H78 O5 N1	640.587	13.5001	0.0331423	0.875686	0.428695	0.681168	0.591648	0.365678	0.549916	0.467967	0.417261	0.434643	ug/mL
DG(36:1e)+Na	DG(36:1e)+Na	DG	(36:1e)	(36:1e)				C39 H76 O4 Na1	631.564	17.682	0.0224394	0.783647	0.441569	0.391637	0.0671659	0.13246	0.092903	0.0646046	0.10776	0.0568749	ug/mL
DG(18:1_18:1)+H	DG(36:2)+H	DG	(18:1_18:1)	(18:1)	(18:1)			C39 H73 O5	621.545	7.62776	0.10261	0.434923	0.00568737	0.229551	0.016819	0.0163839	0.0146575	0.003935	0.00790713	0.00897341	ug/mL
DG(18:1_18:1)+Na	DG(36:2)+Na	DG	(18:1_18:1)	(18:1)	(18:1)			C39 H72 O5 Na1	643.527	11.3872	0.13508	16.292	0.000124984	0.522183	0.00534378	0.00385514	0.00372184	0.0612689	0.0743043	0.0749318	ug/mL
Cer(d18:0_24:0)+H	Cer(d42:0)+H	Cer	(d18:0_24:0)	(d18:0)	(24:0)			C42 H86 O3 N1	652.66	15.017	0.0217059	1.40487	0.0409712	0.0267071	0.00157336	0.0014575	0.00154239	0.0023541	0.00233821	0.00173251	ug/mL
DG(18:0_18:2)+NH4	DG(36:2)+NH4	DG	(18:0_18:2)	(18:0)	(18:2)			C39 H76 O5 N1	638.572	12.5185	0.0412842	6.74944	0.00385445	1.545	0.111094	0.0847523	0.117649	0.639207	0.575927	0.900778	ug/mL
DG(36:2e)+Na	DG(36:2e)+Na	DG	(36:2e)	(36:2e)				C39 H74 O4 Na1	629.548	11.0285	0.271953	3.72508	0.000722862	0.177069	0.00292913	0.00183343	0.0041112	0.011694	0.00991879	0.0114426	ug/mL
DG(36:2e)+H	DG(36:2e)+H	DG	(36:2e)	(36:2e)				C39 H75 O4	607.566	14.408	0.13125	0.852745	0.353814	0.292996	0.0477373	0.0643116	0.0605402	0.045335	0.0614167	0.0404228	ug/mL
DG(36:2e)+Na	DG(36:2e)+Na	DG	(36:2e)	(36:2e)				C39 H74 O4 Na1	629.548	17.4429	0.032218	0.682759	0.57973	0.175652	0.0609626	0.0440692	8.62685e-09	0.0236683	0.0295931	0.01845	ug/mL
DG(36:2e)+H	DG(36:2e)+H	DG	(36:2e)	(36:2e)				C39 H75 O4	607.566	17.9475	0.00536928	0.635797	0.392804	0.508144	0.0837266	0.229116	0.0996995	0.072605	0.136029	0.0536597	ug/mL
DG(18:1_18:2)+NH4	DG(36:3)+NH4	DG	(18:1_18:2)	(18:1)	(18:2)			C39 H74 O5 N1	636.556	11.6419	0.0310184	5.35044	1.509e-05	1.52925	0.153303	0.109703	0.133359	0.723839	0.668632	0.728259	ug/mL
Cer(d31:0)+H	Cer(d31:0)+H	Cer	(d31:0)	(d31:0)				C31 H64 O3 N1	498.488	7.11527	0.0294605	1.18663	0.256242	0.0345978	0.0043003	0.0037921	0.0046301	0.00612307	0.00453436	0.00443945	ug/mL
DG(16:0_20:3)+Na	DG(36:3)+Na	DG	(16:0_20:3)	(16:0)	(20:3)			C39 H70 O5 Na1	641.512	12.1573	0.0358524	0.662281	0.336377	0.177903	0.0430298	0.0192901	0.0180015	0.0205159	0.0151392	0.0175402	ug/mL
DG(36:3e)+Na	DG(36:3e)+Na	DG	(36:3e)	(36:3e)				C39 H72 O4 Na1	627.532	9.03311	0.0440596	0.0483887	1.16916e-05	0.85802	0.148167	0.153982	0.136315	0.00689754	0.00769732	0.00662187	ug/mL
DG(36:3e)+Na	DG(36:3e)+Na	DG	(36:3e)	(36:3e)				C39 H72 O4 Na1	627.532	10.5377	0.0877294	1.28918	0.0571479	0.150829	0.0543834	0.0567983	0.0436737	0.0658369	0.0601019	0.0736981	ug/mL
DG(36:3e)+Na	DG(36:3e)+Na	DG	(36:3e)	(36:3e)				C39 H72 O4 Na1	627.532	12.3728	0.0331183	0.323289	0.244432	0.746726	0.0022854	0.310225	0.284861	0.0563073	0.0741303	0.062686	ug/mL
DG(36:3e)+H	DG(36:3e)+H	DG	(36:3e)	(36:3e)				C39 H73 O4	605.55	17.7001	0.0158573	0.690234	0.376531	1.49022	0.781538	1.90043	1.05228	0.743598	1.23434	0.59957	ug/mL
DG(18:2_18:2)+NH4	DG(36:4)+NH4	DG	(18:2_18:2)	(18:2)	(18:2)			C39 H72 O5 N1	634.541	10.7407	0.0400077	2.23818	0.0123796	0.4948	0.0946432	0.0366523	0.0519052	0.139931	0.132937	0.137167	ug/mL
Cer(d46:5)+H-H2O	Cer(d46:5)+H-H2O	Cer	(d46:5)	(d46:5)				C46 H82 O2 N1	680.634	17.6191	0.0463403	1.12672	0.232242	0.487287	1.02011	0.87614	1.03298	1.09331	1.22843	0.978692	ug/mL
DG(16:0_20:4)+NH4	DG(36:4)+NH4	DG	(16:0_20:4)	(16:0)	(20:4)			C39 H72 O5 N1	634.541	11.316	0.362033	1.73659	0.29717	0.422357	0.136984	0.177103	0.0840534	0.221144	0.368335	0.101926	ug/mL
Cer(m32:0)+NH4	Cer(m32:0)+NH4	Cer	(m32:0)	(m32:0)				C32 H69 O2 N2	513.535	9.66192	0.0187115	0.994592	0.944609	1.09794	1.68615	1.48738	1.70349	1.8075	1.49429	1.54886	ug/mL
DG(36:4e)+Na	DG(36:4e)+Na	DG	(36:4e)	(36:4e)				C39 H70 O4 Na1	625.517	8.01068	0.161227	3.33554	0.519547	0.352452	0.017918	0.0156584	0.00891711	0.000836265	0.140902	1.42776e-09	ug/mL
DG(36:4e)+Na	DG(36:4e)+Na	DG	(36:4e)	(36:4e)				C39 H70 O4 Na1	625.517	9.27131	0.780025	3.55812	0.000400445	0.274858	0.0104952	0.00514056	0.00703883	0.0268375	0.0254907	0.028351	ug/mL
Cer(m34:1)+NH4	Cer(m34:1)+NH4	Cer	(m34:1)	(m34:1)				C34 H71 O2 N2	539.551	6.64147	0.0255132	0.888367	0.383443	0.0924844	0.00605198	0.00698745	0.0054512	0.00511616	0.0065432	0.0047671	ug/mL
DG(36:4e)+H	DG(36:4e)+H	DG	(36:4e)	(36:4e)				C39 H71 O4	603.535	17.4162	0.0169766	0.904126	0.738451	1.58335	1.86673	3.82663	2.25734	2.08907	3.15349	1.94587	ug/mL
Cer(m18:1_16:0)+H	Cer(m34:1)+H	Cer	(m18:1_16:0)	(m18:1)	(16:0)			C34 H68 O2 N1	522.524	10.7396	0.135587	2.47176	0.129731	0.0853662	0.000380191	0.0056155	0.000984427	0.00663775	0.00435009	0.00626536	ug/mL
DG(18:3_18:2)+H	DG(36:5)+H	DG	(18:3_18:2)	(18:3)	(18:2)			C39 H67 O5	615.498	9.81042	0.39201	0.175488	0.000325564	0.631743	0.0790115	0.0976404	0.0890843	0.0189624	0.0188477	0.0088233	ug/mL
Cer(m19:0_18:2)+H	Cer(m37:2)+H	Cer	(m19:0_18:2)	(m19:0)	(18:2)			C37 H72 O2 N1	562.556	12.1047	0.0569307	1.78184	0.057288	0.0379306	0.00111416	0.000459184	0.000713707	0.00158877	0.00130256	0.00118382	ug/mL
DG(16:0_20:5)+H	DG(36:5)+H	DG	(16:0_20:5)	(16:0)	(20:5)			C39 H67 O5	615.498	11.571	0.0439414	5.85267	4.52731e-06	1.4351	0.119288	0.0882268	0.104012	0.617458	0.584147	0.62166	ug/mL
DG(36:5e)+H	DG(36:5e)+H	DG	(36:5e)	(36:5e)				C39 H69 O4	601.519	8.25504	0.605679	1.89556	0.176294	0.107594	0.000463836	0.0152625	0.0165695	0.0148969	0.0222336	0.0240884	ug/mL
DG(36:5e)+H	DG(36:5e)+H	DG	(36:5e)	(36:5e)				C39 H69 O4	601.519	9.07277	0.0644495	1.0891	0.405094	0.156752	0.0451198	0.0448338	0.0396236	0.0485913	0.0399398	0.0525917	ug/mL
DG(36:5e)+H	DG(36:5e)+H	DG	(36:5e)	(36:5e)				C39 H69 O4	601.519	9.69474	0.036159	1.05734	0.445479	0.196766	0.0590574	0.0676458	0.057743	0.0602976	0.0699327	0.0647924	ug/mL
DG(36:5e)+H	DG(36:5e)+H	DG	(36:5e)	(36:5e)				C39 H69 O4	601.519	11.6375	0.0533685	4.6408	1.6475e-06	0.735535	0.0372856	0.0339094	0.0403905	0.17142	0.177373	0.169054	ug/mL
DG(36:5e)+H	DG(36:5e)+H	DG	(36:5e)	(36:5e)				C39 H69 O4	601.519	16.6594	0.175641	0.798666	0.576705	0.600816	0.185951	0.36885	0.191448	0.148142	0.311633	0.136228	ug/mL
DG(36:5e)+H	DG(36:5e)+H	DG	(36:5e)	(36:5e)				C39 H69 O4	601.519	17.1802	0.0170168	0.90255	0.677664	1.13783	0.953385	1.72529	1.12524	1.03787	1.43422	0.961133	ug/mL
DG(36:6e)+H	DG(36:6e)+H	DG	(36:6e)	(36:6e)				C39 H67 O4	599.503	7.85252	0.0469048	0.431902	0.0693648	0.239596	0.0205984	0.0178319	0.0163445	2.42695e-08	0.0131878	0.0104696	ug/mL
Cer(m38:1+O)+NH4	Cer(m38:1+O)+NH4	Cer	(m38:1+O)	(m38:1+O)				C38 H79 O3 N2	611.609	4.453	0.0481564	1.11939	0.047152	0.052334	0.00779314	0.00673889	0.00735349	0.0082124	0.00810647	0.00817958	ug/mL
DG(36:6e)+H	DG(36:6e)+H	DG	(36:6e)	(36:6e)				C39 H67 O4	599.503	9.39762	0.0171058	1.98411	0.00208823	0.237586	0.0194444	0.014042	0.0197297	0.0373912	0.0320252	0.0361702	ug/mL
DG(36:6e)+H	DG(36:6e)+H	DG	(36:6e)	(36:6e)				C39 H67 O4	599.503	16.6262	0.852285	0.783139	0.603133	0.489082	0.112083	0.342034	0.157807	0.0914745	0.206819	0.180928	ug/mL
DG(19:0_18:1)+NH4	DG(37:1)+NH4	DG	(19:0_18:1)	(19:0)	(18:1)			C40 H80 O5 N1	654.603	8.69372	0.0955733	2.06678	0.0363595	0.368733	0.0629649	0.0343792	0.0327691	0.112162	0.0774313	0.0793222	ug/mL
DG(37:4)+Na	DG(37:4)+Na	DG	(37:4)	(37:4)				C40 H70 O5 Na1	653.512	10.5957	0.0519294	1.00592	0.969015	0.150915	0.0527288	0.0389894	0.0369362	0.0441536	0.0488452	0.0364169	ug/mL
DG(17:0_20:5)+H	DG(37:5)+H	DG	(17:0_20:5)	(17:0)	(20:5)			C40 H69 O5	629.514	12.118	0.150965	1.9924	0.0795269	0.0898174	0.00452316	0.00186639	0.00201067	0.0055882	0.00415831	0.00699005	ug/mL
DG(18:0_20:3)+NH4	DG(38:3)+NH4	DG	(18:0_20:3)	(18:0)	(20:3)			C41 H78 O5 N1	664.587	12.9337	0.00921869	2.91127	0.00218825	0.704727	0.108717	0.0548109	0.0482125	0.207523	0.207326	0.201585	ug/mL
DG(38:3e)+H	DG(38:3e)+H	DG	(38:3e)	(38:3e)				C41 H77 O4	633.582	17.9409	0.0248516	0.734975	0.487452	0.219954	0.0203221	0.047485	0.0234362	0.0185311	0.0343651	0.0141653	ug/mL
Cer(m20:1_18:1)+H	Cer(m38:2)+H	Cer	(m20:1_18:1)	(m20:1)	(18:1)			C38 H74 O2 N1	576.571	12.7357	0.0141879	2.74676	0.000410253	0.188985	0.00588352	0.00445057	0.00620843	0.016429	0.0139974	0.0150119	ug/mL
DG(18:1_20:3)+NH4	DG(38:4)+NH4	DG	(18:1_20:3)	(18:1)	(20:3)			C41 H76 O5 N1	662.572	11.9734	0.39093	1.49228	0.0586796	0.191134	0.0589039	0.0360656	0.0342025	0.067268	0.0625401	0.0629524	ug/mL
DG(18:0_20:4)+NH4	DG(38:4)+NH4	DG	(18:0_20:4)	(18:0)	(20:4)			C41 H76 O5 N1	662.572	12.4351	0.0144115	8.42163	9.21213e-05	2.39437	0.112506	0.0920725	0.361053	1.6217	1.57704	1.56479	ug/mL
DG(38:4e)+H	DG(38:4e)+H	DG	(38:4e)	(38:4e)				C41 H75 O4	631.566	17.694	0.0229869	0.794324	0.461734	0.384054	0.066226	0.130387	0.0929695	0.0652342	0.107915	0.0568731	ug/mL
DG(18:1_20:4)+NH4	DG(38:5)+NH4	DG	(18:1_20:4)	(18:1)	(20:4)			C41 H74 O5 N1	660.556	11.3866	0.00662475	1.88928	0.0580347	0.619238	0.158523	0.39878	0.157258	0.444825	0.44489	0.460291	ug/mL
DG(38:5e)+H	DG(38:5e)+H	DG	(38:5e)	(38:5e)				C41 H73 O4	629.55	9.826	0.0823324	0.466489	0.0218092	0.150652	0.00552739	0.00768573	0.00879564	0.00305593	0.00437403	0.00283688	ug/mL
Cer(d32:0)+H	Cer(d32:0)+H	Cer	(d32:0)	(d32:0)				C32 H66 O3 N1	512.504	7.91062	0.0652486	1.16895	0.373925	0.0733947	0.192548	0.124634	0.154356	0.156698	0.217465	0.177041	ug/mL
Cer(m38:2)+NH4	Cer(m38:2)+NH4	Cer	(m38:2)	(m38:2)				C38 H77 O2 N2	593.598	13.155	0.0892669	0.16502	0.000143089	0.322826	0.0249052	0.021056	0.0242163	0.00290863	0.00522451	0.00344752	ug/mL
DG(38:5e)+H	DG(38:5e)+H	DG	(38:5e)	(38:5e)				C41 H73 O4	629.55	12.9125	0.0625078	3.41993	0.0232635	0.242829	0.0150025	0.00182126	0.0038352	0.0279848	0.0214142	0.021253	ug/mL
DG(38:5e)+H	DG(38:5e)+H	DG	(38:5e)	(38:5e)				C41 H73 O4	629.55	17.442	0.032218	0.682759	0.57973	0.175652	0.0609626	0.0440692	8.62685e-09	0.0236683	0.0295931	0.01845	ug/mL
DG(16:0_22:6)+Na	DG(38:6)+Na	DG	(16:0_22:6)	(16:0)	(22:6)			C41 H68 O5 Na1	663.496	2.116	0.184161	0.392778	0.491865	0.151281	0.00141759	0.0318281	0.00342624	0.00486771	0.0051431	0.0043931	ug/mL
DG(16:0_22:6)+NH4	DG(38:6)+NH4	DG	(16:0_22:6)	(16:0)	(22:6)			C41 H72 O5 N1	658.541	10.9682	0.0483721	0.836676	0.00282866	0.459652	0.136645	0.13447	0.126131	0.10957	0.110445	0.112351	ug/mL
DG(38:6e)+H	DG(38:6e)+H	DG	(38:6e)	(38:6e)				C41 H71 O4	627.535	9.04534	0.0624645	0.0258894	7.54935e-06	0.848199	0.14141	0.147105	0.132489	0.0069087	0.00288986	0.00110099	ug/mL
DG(38:6e)+H	DG(38:6e)+H	DG	(38:6e)	(38:6e)				C41 H71 O4	627.535	10.5648	0.0877294	1.28918	0.0571479	0.150829	0.0543834	0.0567983	0.0436737	0.0658369	0.0601019	0.0736981	ug/mL
DG(38:6e)+H	DG(38:6e)+H	DG	(38:6e)	(38:6e)				C41 H71 O4	627.535	12.4188	0.0331183	0.323625	0.24586	0.745651	0.00166452	0.310225	0.284861	0.0563073	0.0741303	0.062686	ug/mL
DG(38:7e)+H	DG(38:7e)+H	DG	(38:7e)	(38:7e)				C41 H69 O4	625.519	7.996	0.161227	3.33554	0.519547	0.352452	0.017918	0.0156584	0.00891711	0.000836265	0.140902	1.42776e-09	ug/mL
DG(38:7e)+H	DG(38:7e)+H	DG	(38:7e)	(38:7e)				C41 H69 O4	625.519	9.86011	0.832926	0.417915	0.328996	0.096197	0.0108743	0.00527098	0.000921766	0.00111718	0.00224251	0.00377289	ug/mL
Cer(m21:0_18:0)+H	Cer(m39:0)+H	Cer	(m21:0_18:0)	(m21:0)	(18:0)			C39 H80 O2 N1	594.618	13.219	0.00516558	1.27666	0.518333	0.0274929	0.00152141	0.00125208	0.00177099	0.00146736	0.003074	0.00126043	ug/mL
DG(38:7e)+Na	DG(38:7e)+Na	DG	(38:7e)	(38:7e)				C41 H68 O4 Na1	647.501	12.9777	0.0271459	1.55793	0.582918	0.0370749	0.00122807	0.0381275	0.00103649	0.0160805	0.0222079	0.0246396	ug/mL
DG(18:0_22:4)+NH4	DG(40:4)+NH4	DG	(18:0_22:4)	(18:0)	(22:4)			C43 H80 O5 N1	690.603	13.1947	0.0303266	2.76999	0.0416223	0.332817	0.0147766	0.0300232	0.0182482	0.0433422	0.0812887	0.0500113	ug/mL
DG(18:0_22:5)+NH4	DG(40:5)+NH4	DG	(18:0_22:5)	(18:0)	(22:5)			C43 H78 O5 N1	688.587	12.4535	0.094992	0.794233	0.00162821	0.510783	0.156915	0.14573	0.144548	0.119663	0.116573	0.118939	ug/mL
DG(18:0_22:6)+NH4	DG(40:6)+NH4	DG	(18:0_22:6)	(18:0)	(22:6)			C43 H76 O5 N1	686.572	12.0938	0.0164844	19.393	7.32637e-08	1.25301	0.0247554	0.0195252	0.0164177	0.394103	0.386417	0.396601	ug/mL
Cer(m19:0_20:2)+H	Cer(m39:2)+H	Cer	(m19:0_20:2)	(m19:0)	(20:2)			C39 H76 O2 N1	590.587	13.174	0.20494	0.41712	0.0167379	0.0639104	0.00157648	0.00115248	0.00136655	0.000888682	0.0004137	0.000405935	ug/mL
DG(18:1_22:6)+NH4	DG(40:7)+NH4	DG	(18:1_22:6)	(18:1)	(22:6)			C43 H74 O5 N1	684.556	11.0408	0.0205559	1.98814	0.00313039	0.45852	0.0840131	0.080521	0.0496664	0.141183	0.145696	0.138982	ug/mL
DG(40:7e)+H	DG(40:7e)+H	DG	(40:7e)	(40:7e)				C43 H73 O4	653.55	10.591	0.0945797	0.233341	0.000219909	0.297393	0.021041	0.0218985	0.0206024	0.0065375	0.00254959	0.00573989	ug/mL
DG(40:8e)+H	DG(40:8e)+H	DG	(40:8e)	(40:8e)				C43 H71 O4	651.535	12.0454	0.142296	2.98789	0.122895	0.184652	0.00267859	0.00104807	0.0143742	0.0142486	0.0128537	0.0269813	ug/mL
DG(42:8e)+H	DG(42:8e)+H	DG	(42:8e)	(42:8e)				C45 H75 O4	679.566	15.1127	0.0208917	0.387092	0.00149516	0.395754	0.0513673	0.0432968	0.0404746	0.0168588	0.0201524	0.0152998	ug/mL
DG(22:1_22:4)+Na	DG(44:5)+Na	DG	(22:1_22:4)	(22:1)	(22:4)			C47 H82 O5 Na1	749.605	13.4034	0.0134411	0.342152	0.000447164	1.83041	1.02934	0.863956	0.865116	0.317429	0.286804	0.339562	ug/mL
GM3(m40:3)+H-H2O	GM3(m40:3)+H-H2O	GM3	(m40:3)	(m40:3)				C63 H111 O19 N2	1199.78	9.72394	0.0059632	0.783577	0.439595	0.329036	0.0836838	0.11688	0.0628291	0.0909862	0.0767098	0.0386926	ug/mL
Cer(m19:0_21:2)+H	Cer(m40:2)+H	Cer	(m19:0_21:2)	(m19:0)	(21:2)			C40 H78 O2 N1	604.603	13.716	0.0426475	2.37294	0.000998377	0.312771	0.0218988	0.0163813	0.0218165	0.0515855	0.0426325	0.0483873	ug/mL
Hex1Cer(d30:2+2O)+NH4	Hex1Cer(d30:2+2O)+NH4	Hex1Cer	(d30:2+2O)	(d30:2+2O)				C36 H71 O10 N2	691.51	12.8808	0.0923918	2.08731	0.0023481	0.378953	0.0423117	0.0421162	0.0426927	0.0750735	0.0959125	0.0943543	ug/mL
Hex1Cer(d31:0+O)+NH4	Hex1Cer(d31:0+O)+NH4	Hex1Cer	(d31:0+O)	(d31:0+O)				C37 H77 O9 N2	693.562	8.61613	0.0087528	1.83793	0.0135298	0.213644	0.0199177	0.0184723	0.023045	0.0319987	0.0359403	0.0449743	ug/mL
Hex1Cer(d31:1+O)+NH4	Hex1Cer(d31:1+O)+NH4	Hex1Cer	(d31:1+O)	(d31:1+O)				C37 H75 O9 N2	691.547	8.0893	0.0579553	2.49453	0.000198402	1.00829	0.192496	0.182448	0.201529	0.452908	0.463657	0.521463	ug/mL
Hex1Cer(d33:1+2O)+NH4	Hex1Cer(d33:1+2O)+NH4	Hex1Cer	(d33:1+2O)	(d33:1+2O)				C39 H79 O10 N2	735.573	7.965	0.0129802	2.19684	0.000638246	0.884129	0.198779	0.175449	0.214667	0.396248	0.427254	0.470206	ug/mL
Hex1Cer(d38:2)+H	Hex1Cer(d38:2)+H	Hex1Cer	(d38:2)	(d38:2)				C44 H84 O8 N1	754.619	10.311	0.0559094	3.58399	0.00690294	0.771214	0.0180497	0.106017	0.0837633	0.246139	0.289071	0.209652	ug/mL
Hex1Cer(d39:5)+NH4	Hex1Cer(d39:5)+NH4	Hex1Cer	(d39:5)	(d39:5)				C45 H83 O8 N2	779.614	11.5128	0.0219467	2.83438	0.00897392	0.310283	0.0162903	0.010943	0.0169759	0.0380647	0.0349037	0.0523372	ug/mL
Hex1Cer(d42:1)+H-H2O	Hex1Cer(d42:1)+H-H2O	Hex1Cer	(d42:1)	(d42:1)				C48 H92 O7 N1	794.687	13.187	0.421458	0.699352	0.719011	0.0622106	0.00104737	0.0106937	0.000826442	0.0029837	0.00330222	0.00250321	ug/mL
Hex1Cer(d42:7)+NH4	Hex1Cer(d42:7)+NH4	Hex1Cer	(d42:7)	(d42:7)				C48 H85 O8 N2	817.63	14.945	0.103291	1.58146	0.405644	0.100771	0.00791268	0.00581649	0.00256031	0.0098623	0.00283244	0.0130664	ug/mL
Hex1Cer(d45:2+O)+NH4	Hex1Cer(d45:2+O)+NH4	Hex1Cer	(d45:2+O)	(d45:2+O)				C51 H101 O9 N2	885.75	13.5228	0.0480576	3.44705	2.28971e-05	1.03461	0.118861	0.101341	0.120023	0.378134	0.382419	0.412222	ug/mL
Hex1Cer(d21:2_26:0+O)+NH4	Hex1Cer(d47:2+O)+NH4	Hex1Cer	(d21:2_26:0+O)	(d21:2)	(26:0+O)			C53 H105 O9 N2	913.781	15.709	0.402969	8.6188	0.00230844	0.205761	0.000453443	0.000578434	0.00324907	0.0100859	0.0122774	0.0145334	ug/mL
Hex1Cer(d21:2_26:6)+NH4	Hex1Cer(d47:8)+NH4	Hex1Cer	(d21:2_26:6)	(d21:2)	(26:6)			C53 H93 O8 N2	885.693	14.9848	0.171985	0.698227	0.478172	0.277089	0.0316896	0.0520744	0.0276175	0.0186302	0.049694	0.00944532	ug/mL
Hex1Cer(m35:0)+Na	Hex1Cer(m35:0)+Na	Hex1Cer	(m35:0)	(m35:0)				C41 H81 O7 N1 Na1	722.591	8.799	0.0672122	0.73486	0.187966	0.158958	0.0151474	0.01418	0.0143863	0.00618723	0.0114783	0.0144579	ug/mL
Hex1Cer(m39:1+2O)+NH4	Hex1Cer(m39:1+2O)+NH4	Hex1Cer	(m39:1+2O)	(m39:1+2O)				C45 H91 O9 N2	803.672	15.059	0.0883781	1.68384	0.00497691	0.140072	0.0110304	0.00935736	0.0106976	0.017037	0.015682	0.0196237	ug/mL
Hex1Cer(m19:0_23:2)+H	Hex1Cer(m42:2)+H	Hex1Cer	(m19:0_23:2)	(m19:0)	(23:2)			C48 H92 O7 N1	794.687	13.8098	0.0947471	1.64642	0.0242935	0.122656	0.00867774	0.0142666	0.0109402	0.0173415	0.0172814	0.0211653	ug/mL
Hex1Cer(m42:6)+NH4	Hex1Cer(m42:6)+NH4	Hex1Cer	(m42:6)	(m42:6)				C48 H87 O7 N2	803.651	16.752	0.176398	0.229959	0.254192	0.370964	0.0447506	0.00895434	0.124421	0.0107144	0.021729	0.0085182	ug/mL
Hex1Cer(m48:6)+NH4	Hex1Cer(m48:6)+NH4	Hex1Cer	(m48:6)	(m48:6)				C54 H99 O7 N2	887.745	16.527	0.150458	7.65155	5.81889e-06	0.632266	0.0184166	0.0136318	0.0116702	0.109877	0.116037	0.108602	ug/mL
Hex1Cer(m48:7)+NH4	Hex1Cer(m48:7)+NH4	Hex1Cer	(m48:7)	(m48:7)				C54 H97 O7 N2	885.729	16.6052	0.0450229	2.69065	0.000428904	0.675138	0.0824541	0.0682766	0.0723146	0.186673	0.191736	0.221728	ug/mL
Hex1Cer(t35:1+2O)+NH4	Hex1Cer(t35:1+2O)+NH4	Hex1Cer	(t35:1+2O)	(t35:1+2O)				C41 H83 O11 N2	779.599	7.84353	0.0103237	2.59722	0.000628689	0.78956	0.123593	0.0980073	0.106985	0.256055	0.284572	0.31278	ug/mL
Hex1Cer(t38:0)+H	Hex1Cer(t38:0)+H	Hex1Cer	(t38:0)	(t38:0)				C44 H88 O9 N1	774.645	7.84	0.00752343	2.56187	0.000211786	1.25883	0.298802	0.259399	0.284955	0.698059	0.678628	0.783366	ug/mL
Cer(m19:1_21:2)+H	Cer(m40:3)+H	Cer	(m19:1_21:2)	(m19:1)	(21:2)			C40 H76 O2 N1	602.587	12.7026	0.090404	4.52317	0.000605505	0.131931	0.00177775	0.000624631	0.00129904	0.00564901	0.0060466	0.00504654	ug/mL
Hex1Cer(t38:5)+NH4	Hex1Cer(t38:5)+NH4	Hex1Cer	(t38:5)	(t38:5)				C44 H81 O9 N2	781.594	11.9028	0.0802021	2.65124	0.000636386	0.542284	0.0509338	0.0469564	0.0531063	0.11805	0.135347	0.146931	ug/mL
Hex1Cer(t40:0+O)+H	Hex1Cer(t40:0+O)+H	Hex1Cer	(t40:0+O)	(t40:0+O)				C46 H92 O10 N1	818.672	7.727	0.0205394	2.7591	0.000597582	1.31752	0.274387	0.26755	0.272935	0.71503	0.688099	0.845186	ug/mL
Hex1Cer(t18:0_24:1)+H-H2O	Hex1Cer(t42:1)+H-H2O	Hex1Cer	(t18:0_24:1)	(t18:0)	(24:1)			C48 H92 O8 N1	810.682	13.458	0.204784	1.15635	0.796765	0.0812938	0.0422608	0.0127242	0.0108226	0.0376975	0.0127969	0.0256019	ug/mL
Hex2Cer(d30:1)+NH4	Hex2Cer(d30:1)+NH4	Hex2Cer	(d30:1)	(d30:1)				C42 H83 O13 N2	823.589	7.264	0.868326	2.94209	0.0217306	0.141945	0.00406141	0.001933	0.00287125	0.00766274	0.00687109	0.0115498	ug/mL
Hex2Cer(d30:2+O)+Na	Hex2Cer(d30:2+O)+Na	Hex2Cer	(d30:2+O)	(d30:2+O)				C42 H77 O14 N1 Na1	842.524	9.26074	0.0143213	1.25649	0.387183	0.0285117	0.0220331	0.026383	0.0173442	0.0174079	0.0307605	0.034459	ug/mL
Hex2Cer(d30:2+O)+NH4	Hex2Cer(d30:2+O)+NH4	Hex2Cer	(d30:2+O)	(d30:2+O)				C42 H81 O14 N2	837.568	9.718	0.562179	0.156565	0.00939757	1.57084	0.694919	0.569814	0.492816	0.00765563	0.000956655	0.266559	ug/mL
Hex2Cer(d31:1)+NH4	Hex2Cer(d31:1)+NH4	Hex2Cer	(d31:1)	(d31:1)				C43 H85 O13 N2	837.605	7.38182	0.0848222	2.65716	0.00312466	0.191274	0.00766892	0.00640837	0.00451053	0.0162536	0.0142779	0.0188593	ug/mL
Hex2Cer(d14:1_18:1+O)+Na	Hex2Cer(d32:2+O)+Na	Hex2Cer	(d14:1_18:1+O)	(d14:1)	(18:1+O)			C44 H81 O14 N1 Na1	870.555	10.4159	0.0557749	1.197	0.381709	0.0383397	0.0166955	0.0157816	0.0243385	0.0173507	0.0254319	0.0252256	ug/mL
Hex2Cer(d32:3+O)+Na	Hex2Cer(d32:3+O)+Na	Hex2Cer	(d32:3+O)	(d32:3+O)				C44 H79 O14 N1 Na1	868.539	9.383	0.0415142	1.71462	0.182659	0.0655623	0.00567906	0.00170921	0.00477478	0.0043109	0.00787895	0.00866515	ug/mL
Hex2Cer(d33:0)+NH4	Hex2Cer(d33:0)+NH4	Hex2Cer	(d33:0)	(d33:0)				C45 H91 O13 N2	867.652	7.62783	0.0780049	2.65188	0.000299874	0.36414	0.020628	0.0226456	0.0248516	0.055064	0.0603157	0.0652802	ug/mL
Cer(m19:0_22:2)+H	Cer(m41:2)+H	Cer	(m19:0_22:2)	(m19:0)	(22:2)			C41 H80 O2 N1	618.618	14.2156	0.0288137	2.06971	0.0029438	0.211582	0.0145805	0.0107329	0.0128336	0.0297995	0.0238949	0.0252588	ug/mL
Hex2Cer(d21:2_12:0)+NH4	Hex2Cer(d33:2)+NH4	Hex2Cer	(d21:2_12:0)	(d21:2)	(12:0)			C45 H87 O13 N2	863.62	11.2442	0.32158	0.593101	0.490397	0.363929	0.0492253	0.166945	0.0387598	0.0689422	0.0712978	0.0109595	ug/mL
Hex2Cer(d35:2)+NH4	Hex2Cer(d35:2)+NH4	Hex2Cer	(d35:2)	(d35:2)				C47 H91 O13 N2	891.652	12.295	0.0384049	0.481341	0.306474	0.317731	0.0210309	0.0772889	0.0305946	0.0206793	0.0341022	0.00727022	ug/mL
Hex2Cer(d38:4)+NH4	Hex2Cer(d38:4)+NH4	Hex2Cer	(d38:4)	(d38:4)				C50 H93 O13 N2	929.667	13.5209	0.0407717	0.916238	0.726537	0.0265282	0.000604663	0.000859605	0.000866547	0.000410845	0.00085941	0.000865327	ug/mL
Hex2Cer(d38:5)+NH4	Hex2Cer(d38:5)+NH4	Hex2Cer	(d38:5)	(d38:5)				C50 H91 O13 N2	927.652	7.53202	0.0133885	3.17841	0.00061287	0.372403	0.0152515	0.0194367	0.0180534	0.0487561	0.057588	0.0612905	ug/mL
Hex2Cer(d39:3+2O)+NH4	Hex2Cer(d39:3+2O)+NH4	Hex2Cer	(d39:3+2O)	(d39:3+2O)				C51 H97 O15 N2	977.688	5.818	0.267646	1.41732	0.0271915	0.0766172	0.0084395	0.0129403	0.0108965	0.015028	0.0150337	0.0156841	ug/mL
Hex2Cer(d41:7)+NH4	Hex2Cer(d41:7)+NH4	Hex2Cer	(d41:7)	(d41:7)				C53 H93 O13 N2	965.667	14.55	0.0116576	0.947352	0.922575	0.0783592	0.00196553	0.0089172	0.00580122	0.00793175	0.00137149	0.00650233	ug/mL
Hex2Cer(d20:0_23:0+O)+NH4	Hex2Cer(d43:0+O)+NH4	Hex2Cer	(d20:0_23:0+O)	(d20:0)	(23:0+O)			C55 H111 O14 N2	1023.8	14.448	0.117675	4.00783	0.000227163	0.42838	0.0168599	0.0104391	0.019497	0.0587906	0.0613197	0.0674404	ug/mL
Hex2Cer(d43:7)+NH4	Hex2Cer(d43:7)+NH4	Hex2Cer	(d43:7)	(d43:7)				C55 H97 O13 N2	993.699	15.3579	0.00924412	0.808859	0.694547	0.176534	0.0244119	0.0606508	0.0226447	0.0422316	0.036647	0.00824165	ug/mL
Hex2Cer(d43:8)+NH4	Hex2Cer(d43:8)+NH4	Hex2Cer	(d43:8)	(d43:8)				C55 H95 O13 N2	991.683	14.541	0.257723	1.26371	0.758124	0.0241836	0.00408544	0.00984344	0.00444011	0.0163148	0.00596646	0.000931762	ug/mL
Cer(m19:1_22:2)+H	Cer(m41:3)+H	Cer	(m19:1_22:2)	(m19:1)	(22:2)			C41 H78 O2 N1	616.603	13.2806	0.0592635	4.42878	0.00147407	0.157932	0.00224675	0.00163482	0.00165062	0.00972694	0.00719653	0.0075774	ug/mL
Hex2Cer(m18:1_15:0+O)+NH4	Hex2Cer(m33:1+O)+NH4	Hex2Cer	(m18:1_15:0+O)	(m18:1)	(15:0+O)			C45 H89 O13 N2	865.636	13.5562	0.167798	1.21111	0.722734	0.0350148	0.000736467	0.000668634	0.00145779	0.00117891	0.000339129	0.00194923	ug/mL
Hex2Cer(m34:0)+NH4	Hex2Cer(m34:0)+NH4	Hex2Cer	(m34:0)	(m34:0)				C46 H93 O12 N2	865.672	16.3426	0.0964047	1.60149	0.0409331	0.477871	0.213263	0.346845	0.237481	0.360586	0.478728	0.43802	ug/mL
Hex2Cer(m36:0)+NH4	Hex2Cer(m36:0)+NH4	Hex2Cer	(m36:0)	(m36:0)				C48 H97 O12 N2	893.704	16.8254	0.0502609	1.10328	0.715235	0.904305	1.79739	3.03373	1.98649	2.01468	3.42553	2.08155	ug/mL
Hex2Cer(m36:1)+NH4	Hex2Cer(m36:1)+NH4	Hex2Cer	(m36:1)	(m36:1)				C48 H95 O12 N2	891.688	16.4374	0.110505	1.62922	0.168958	0.458846	0.198315	0.618256	0.249615	0.545045	0.590263	0.601738	ug/mL
Hex2Cer(m38:0)+NH4	Hex2Cer(m38:0)+NH4	Hex2Cer	(m38:0)	(m38:0)				C50 H101 O12 N2	921.735	17.306	0.0572934	1.16285	0.435424	0.612029	2.32046	3.55413	2.55078	2.73172	3.97197	3.09373	ug/mL
Hex2Cer(m22:1_16:0)+NH4	Hex2Cer(m38:1)+NH4	Hex2Cer	(m22:1_16:0)	(m22:1)	(16:0)			C50 H99 O12 N2	919.719	16.8421	0.0332368	0.919711	0.720287	1.25336	1.15308	1.71415	1.28881	1.14045	1.73105	0.950854	ug/mL
Hex2Cer(m38:2)+NH4	Hex2Cer(m38:2)+NH4	Hex2Cer	(m38:2)	(m38:2)				C50 H97 O12 N2	917.704	16.5344	0.0227348	0.711934	0.0897161	1.21914	0.583101	0.835015	0.680389	0.436668	0.603215	0.454114	ug/mL
Hex2Cer(m18:1_20:2)+NH4	Hex2Cer(m38:3)+NH4	Hex2Cer	(m18:1_20:2)	(m18:1)	(20:2)			C50 H95 O12 N2	915.688	16.0377	0.042303	0.570857	0.00657802	0.550713	0.105946	0.103803	0.120414	0.0504378	0.0762342	0.0618037	ug/mL
Hex2Cer(m39:0)+NH4	Hex2Cer(m39:0)+NH4	Hex2Cer	(m39:0)	(m39:0)				C51 H103 O12 N2	935.751	17.35	0.031084	1.0084	0.96956	0.112459	0.016575	0.0206691	0.0136774	0.0132559	0.0227163	0.015377	ug/mL
Hex2Cer(m22:1_18:1)+NH4	Hex2Cer(m40:2)+NH4	Hex2Cer	(m22:1_18:1)	(m22:1)	(18:1)			C52 H101 O12 N2	945.735	16.8995	0.379546	1.20832	0.395191	0.129866	0.0772528	0.145998	0.089932	0.110302	0.127706	0.140418	ug/mL
Cer(m19:0_23:2)+H	Cer(m42:2)+H	Cer	(m19:0_23:2)	(m19:0)	(23:2)			C42 H82 O2 N1	632.634	14.6962	0.0508593	8.03272	0.0100808	0.33553	0.00130559	0.00476303	0.00684883	0.0428519	0.0389001	0.0220104	ug/mL
Hex2Cer(m18:1_22:2)+NH4	Hex2Cer(m40:3)+NH4	Hex2Cer	(m18:1_22:2)	(m18:1)	(22:2)			C52 H99 O12 N2	943.719	16.694	0.0759289	3.834	0.00508263	0.602336	0.0301826	0.0481522	0.0310514	0.104856	0.160926	0.153605	ug/mL
Hex2Cer(m40:4)+NH4	Hex2Cer(m40:4)+NH4	Hex2Cer	(m40:4)	(m40:4)				C52 H97 O12 N2	941.704	16.497	0.0795389	2.61316	0.00394089	0.403339	0.0329702	0.0315569	0.0257654	0.0630661	0.085285	0.087598	ug/mL
Hex2Cer(m40:5)+NH4	Hex2Cer(m40:5)+NH4	Hex2Cer	(m40:5)	(m40:5)				C52 H95 O12 N2	939.688	15.9815	0.110502	1.84453	0.259778	0.0606838	0.00252101	0.00440041	0.00397256	0.0024794	0.010248	0.0073668	ug/mL
Hex2Cer(m42:1)+NH4	Hex2Cer(m42:1)+NH4	Hex2Cer	(m42:1)	(m42:1)				C54 H107 O12 N2	975.782	17.5653	0.252676	1.17961	0.677661	0.0282149	0.00364604	0.0101601	0.0149917	0.00742462	0.014116	0.0124297	ug/mL
Hex2Cer(m42:2)+NH4	Hex2Cer(m42:2)+NH4	Hex2Cer	(m42:2)	(m42:2)				C54 H105 O12 N2	973.766	17.291	0.064731	1.53009	0.322201	0.0620864	0.0091346	0.0338504	0.0197695	0.0214802	0.0445375	0.0300022	ug/mL
Hex2Cer(m42:3)+NH4	Hex2Cer(m42:3)+NH4	Hex2Cer	(m42:3)	(m42:3)				C54 H103 O12 N2	971.751	17.2208	0.0480887	2.4909	0.168337	0.152402	0.00415869	0.0191271	0.0061723	0.0100926	0.0343133	0.0289711	ug/mL
Hex2Cer(m42:4)+NH4	Hex2Cer(m42:4)+NH4	Hex2Cer	(m42:4)	(m42:4)				C54 H101 O12 N2	969.735	16.8629	0.0721078	4.12726	0.00114532	0.519336	0.0251795	0.0214194	0.020309	0.0786186	0.107103	0.0904252	ug/mL
Hex2Cer(m43:2)+NH4	Hex2Cer(m43:2)+NH4	Hex2Cer	(m43:2)	(m43:2)				C55 H107 O12 N2	987.782	14.501	0.0927607	1.58699	0.000780076	0.162314	0.0186257	0.0162629	0.0187212	0.0275093	0.0299807	0.0275884	ug/mL
Hex2Cer(m47:4)+NH4	Hex2Cer(m47:4)+NH4	Hex2Cer	(m47:4)	(m47:4)				C59 H111 O12 N2	1039.81	7.263	0.028313	2.49685	0.000102843	0.55078	0.0539958	0.0588291	0.0598825	0.13762	0.139349	0.154256	ug/mL
Hex2Cer(t32:2)+Na	Hex2Cer(t32:2)+Na	Hex2Cer	(t32:2)	(t32:2)				C44 H81 O14 N1 Na1	870.555	10.4281	0.0759336	1.00071	0.997614	0.108792	0.0166825	0.0217093	0.0243735	0.0128123	0.0254987	0.0244988	ug/mL
Cer(m19:0_23:3)+H	Cer(m42:3)+H	Cer	(m19:0_23:3)	(m19:0)	(23:3)			C42 H80 O2 N1	630.618	13.6602	0.017236	2.92921	4.64932e-05	0.756953	0.0872401	0.0681816	0.0800868	0.240834	0.221072	0.227948	ug/mL
Hex2Cer(t16:0_19:0)+NH4	Hex2Cer(t35:0)+NH4	Hex2Cer	(t16:0_19:0)	(t16:0)	(19:0)			C47 H95 O14 N2	911.678	7.534	0.0778407	3.1048	0.00129401	0.189875	0.00445424	0.00431542	0.00521903	0.0124597	0.0165684	0.0144039	ug/mL
Hex2Cer(t43:0)+NH4	Hex2Cer(t43:0)+NH4	Hex2Cer	(t43:0)	(t43:0)				C55 H111 O14 N2	1023.8	14.414	0.117675	4.00783	0.000227163	0.42838	0.0168599	0.0104391	0.019497	0.0587906	0.0613197	0.0674404	ug/mL
Cer(d16:0_16:0)+H	Cer(d32:0)+H	Cer	(d16:0_16:0)	(d16:0)	(16:0)			C32 H66 O3 N1	512.504	8.71639	0.0490261	0.774829	0.661622	0.109813	0.00455953	0.00828078	0.00583174	0.00287482	0.0102733	0.0013195	ug/mL
LPC(19:0)+H	LPC(19:0)+H	LPC	(19:0)	(19:0)				C27 H57 O7 N1 P1	538.387	3.04541	0.0162727	0.935702	0.929899	0.0243946	0.00273099	7.63933e-05	0.00170702	0.000103397	0.00242662	0.00169411	ug/mL
LPC(20:0)+H	LPC(20:0)+H	LPC	(20:0)	(20:0)				C28 H59 O7 N1 P1	552.402	3.675	0.0488382	0.125342	0.00763171	0.0762243	0.00185732	0.00114539	0.00113442	0.000242567	0.000172732	0.000103258	ug/mL
LPC(22:5)+H	LPC(22:5)+H	LPC	(22:5)	(22:5)				C30 H53 O7 N1 P1	570.355	1.659	0.293727	1.01939	0.978875	0.0206456	0.00393023	0.00432189	0.000249516	0.000305283	0.00301207	0.00534917	ug/mL
LPC(24:0)+H	LPC(24:0)+H	LPC	(24:0)	(24:0)				C32 H67 O7 N1 P1	608.465	7.18	0.0687593	2.64286	0.00232902	0.0371774	0.000300744	0.000256761	0.000174485	0.000562423	0.000655108	0.000717017	ug/mL
LSM(t20:0)+H	LSM(t20:0)+H	LSM	(t20:0)	(t20:0)				C25 H56 O6 N2 P1	511.387	1.87677	0.115043	0.914902	0.441769	0.223896	0.0469434	0.0496664	0.0397872	0.0361857	0.0405956	0.0480085	ug/mL
Cer(m19:0_23:4)+H	Cer(m42:4)+H	Cer	(m19:0_23:4)	(m19:0)	(23:4)			C42 H78 O2 N1	628.603	12.7628	0.0366712	2.56832	0.000312486	0.368138	0.0281119	0.0207756	0.0221362	0.0653211	0.0583283	0.0587623	ug/mL
MG(14:1)+H	MG(14:1)+H	MG	(14:1)	(14:1)				C17 H33 O4	301.237	15.937	1.39468	0.315953	0.122585	0.382813	0.0537278	0.0759422	0.0178208	0.00994402	0.0158162	0.0208399	ug/mL
Cer(m44:3)+Na	Cer(m44:3)+Na	Cer	(m44:3)	(m44:3)				C44 H83 O2 N1 Na1	680.632	17.617	0.0463403	1.12672	0.232242	0.487287	1.02011	0.87614	1.03298	1.09331	1.22843	0.978692	ug/mL
MG(16:2e)+H	MG(16:2e)+H	MG	(16:2e)	(16:2e)				C19 H37 O3	313.274	17.4237	0.215488	0.721473	0.609563	2.00671	5.5313	0.991842	6.63719	0.551891	5.2208	3.72212	ug/mL
Cer(m46:6)+H	Cer(m46:6)+H	Cer	(m46:6)	(m46:6)				C46 H82 O2 N1	680.634	17.6211	0.0463403	1.12672	0.232242	0.487287	1.02011	0.87614	1.03298	1.09331	1.22843	0.978692	ug/mL
Cer(t16:1_18:1)+Na	Cer(t34:2)+Na	Cer	(t16:1_18:1)	(t16:1)	(18:1)			C34 H65 O4 N1 Na1	574.481	7.26266	0.347302	1.06591	0.878922	0.0295473	0.0492129	0.00838651	0.0298893	0.0319689	0.0323606	0.0289254	ug/mL
MG(18:2e)+H	MG(18:2e)+H	MG	(18:2e)	(18:2e)				C21 H41 O3	341.305	8.69932	0.0308223	2.18118	0.000113978	1.26972	0.425949	0.385776	0.385507	0.926471	0.835132	0.849775	ug/mL
Cer(t16:0_19:0)+H	Cer(t35:0)+H	Cer	(t16:0_19:0)	(t16:0)	(19:0)			C35 H72 O4 N1	570.546	8.61784	0.00647334	0.93123	0.460008	0.742819	0.479457	0.515747	0.570551	0.539975	0.420191	0.497911	ug/mL
Cer(t16:0_19:0)+H	Cer(t35:0)+H	Cer	(t16:0_19:0)	(t16:0)	(19:0)			C35 H72 O4 N1	570.546	9.86724	0.0417529	0.99735	0.972517	0.134777	0.0273207	0.0229118	0.0273341	0.0278251	0.0256995	0.0238364	ug/mL
Cer(t16:0_19:0)+H	Cer(t35:0)+H	Cer	(t16:0_19:0)	(t16:0)	(19:0)			C35 H72 O4 N1	570.546	17.0722	0.0238675	1.22056	0.026254	0.46839	1.12587	0.924928	1.07956	1.31462	1.28595	1.22021	ug/mL
Cer(t16:1_20:1+O)+Na	Cer(t36:2+O)+Na	Cer	(t16:1_20:1+O)	(t16:1)	(20:1+O)			C36 H69 O5 N1 Na1	618.507	6.61068	0.0152823	2.06846	0.00218264	0.08886	0.00236862	0.00207138	0.00236207	0.0048109	0.00519396	0.00406491	ug/mL
MG(18:3e)+H	MG(18:3e)+H	MG	(18:3e)	(18:3e)				C21 H39 O3	339.289	12.5074	0.034173	4.13918	0.000140148	1.04374	0.069211	0.0938806	0.108176	0.341643	0.390937	0.390247	ug/mL
Cer(d32:0)+H	Cer(d32:0)+H	Cer	(d32:0)	(d32:0)				C32 H66 O3 N1	512.504	9.22807	0.8389	0.646059	0.135959	0.201482	0.0191914	0.0200038	0.0237253	0.0209851	0.00925043	0.0104148	ug/mL
Cer(t38:4)+Na	Cer(t38:4)+Na	Cer	(t38:4)	(t38:4)				C38 H69 O4 N1 Na1	626.512	11.851	0.0291572	1.17787	0.0641554	0.197966	0.198558	0.158119	0.192124	0.219467	0.216504	0.210446	ug/mL
Cer(t41:1)+H-H2O	Cer(t41:1)+H-H2O	Cer	(t41:1)	(t41:1)				C41 H80 O3 N1	634.613	13.336	0.0928581	0.793824	0.263788	0.0597146	0.00264605	0.00213849	0.00253665	0.00232877	0.00122784	0.00225512	ug/mL
MG(19:1)+H	MG(19:1)+H	MG	(19:1)	(19:1)				C22 H43 O4	371.316	4.654	0.0714239	4.96303	0.412765	1.02573	0.0716169	0.0949835	0.0702488	0.0624935	1.07666	0.0363395	ug/mL
MG(31:0)+Na	MG(31:0)+Na	MG	(31:0)	(31:0)				C34 H68 O4 Na1	563.501	8.80509	0.0385305	0.315419	0.00110373	0.439152	0.0578796	0.0517758	0.0448242	0.0168552	0.0127738	0.0190967	ug/mL
MG(32:0)+Na	MG(32:0)+Na	MG	(32:0)	(32:0)				C35 H70 O4 Na1	577.517	4.024	0.593747	0.724182	0.229832	0.1424	0.00971862	0.0117083	0.0120551	0.00973698	0.0105022	0.00400793	ug/mL
MG(32:0)+Na	MG(32:0)+Na	MG	(32:0)	(32:0)				C35 H70 O4 Na1	577.517	5.17	0.797864	2.19491	0.265256	0.197623	0.00528271	0.035751	0.0193629	0.0226311	0.0763075	0.0336262	ug/mL
MG(32:0)+Na	MG(32:0)+Na	MG	(32:0)	(32:0)				C35 H70 O4 Na1	577.517	12.803	0.192941	0.0888194	0.292093	0.910838	0.0672976	0.664255	0.065242	0.0267464	0.040534	0.00349043	ug/mL
MG(32:0)+Na	MG(32:0)+Na	MG	(32:0)	(32:0)				C35 H70 O4 Na1	577.517	13.47	0.152935	1.38719	0.569141	0.117649	0.014423	0.164555	0.180045	0.0882986	0.267215	0.14252	ug/mL
MG(32:1)+Na	MG(32:1)+Na	MG	(32:1)	(32:1)				C35 H68 O4 Na1	575.501	5.196	0.676305	0.358195	0.301995	0.121441	0.00253674	0.0125561	0.00303957	0.00210147	0.00161629	0.00277719	ug/mL
Cer(t42:6)+NH4	Cer(t42:6)+NH4	Cer	(t42:6)	(t42:6)				C42 H77 O4 N2	673.588	17.6487	0.00263338	4.95859	0.00364329	0.405054	0.0144666	0.00251282	0.0145209	0.0497005	0.0625769	0.0439193	ug/mL
MG(32:1)+NH4	MG(32:1)+NH4	MG	(32:1)	(32:1)				C35 H72 O4 N1	570.546	8.617	0.144375	0.808246	0.0762452	2.29993	2.9784	3.55135	3.16594	2.80718	2.21451	2.8148	ug/mL
MG(32:1)+Na	MG(32:1)+Na	MG	(32:1)	(32:1)				C35 H68 O4 Na1	575.501	16.738	0.0138975	1.46621	0.189529	0.35353	0.342038	0.192297	0.458759	0.44927	0.602649	0.404168	ug/mL
PA(17:4)+Na	PA(17:4)+Na	PA	(17:4)	(17:4)				C20 H31 O8 N0 P1 Na1	453.165	1.0711	0.0526548	1.10733	0.581186	1.84171	32.1847	19.6235	27.1441	23.3526	33.2684	30.8052	ug/mL
PA(42:7e)+NH4	PA(42:7e)+NH4	PA	(42:7e)	(42:7e)				C45 H81 O7 N1 P1	778.575	7.817	0.0597479	0.809314	0.0206067	0.264233	0.0401023	0.041461	0.0455922	0.0339634	0.0320322	0.0369131	ug/mL
PA(43:2)+NH4	PA(43:2)+NH4	PA	(43:2)	(43:2)				C46 H91 O8 N1 P1	816.648	14.574	0.0343418	1.58265	0.000720865	0.153395	0.0164712	0.0147983	0.0180021	0.0268552	0.0255482	0.0255765	ug/mL
PA(22:6_21:0)+NH4	PA(43:6)+NH4	PA	(22:6_21:0)	(22:6)	(21:0)			C46 H83 O8 N1 P1	808.585	6.32967	0.00198304	0.952917	0.339464	0.685138	0.408584	0.451586	0.448308	0.392473	0.417079	0.437318	ug/mL
PA(59:1)+NH4	PA(59:1)+NH4	PA	(59:1)	(59:1)				C62 H125 O8 N1 P1	1042.91	15.82	0.0526359	4.0644	0.015823	0.556642	0.0215878	0.0136953	0.0550464	0.0844032	0.145164	0.137568	ug/mL
PC(10:0e_8:0)+H	PC(18:0e)+H	PC	(10:0e_8:0)	(10:0e)	(8:0)			C26 H55 O7 N1 P1	524.371	2.52216	0.0115554	1.33796	0.637265	0.0364419	0.00298157	0.0131747	0.00304859	0.00677128	0.0136196	0.00530438	ug/mL
CerG2GNAc1(d47:6)+NH4	CerG2GNAc1(d47:6)+NH4	CerG2GNAc1	(d47:6)	(d47:6)				C67 H120 O18 N3	1254.86	6.38502	0.0356663	1.59759	0.005097	0.129178	0.0137223	0.0115141	0.00986772	0.01784	0.0184547	0.0197872	ug/mL
PC(30:0e)+H	PC(30:0e)+H	PC	(30:0e)	(30:0e)				C38 H79 O7 N1 P1	692.559	9.57611	0.885306	0.156908	0.189691	0.0634949	6.43202e-05	0.00218339	0.00122908	0.000118107	6.96456e-05	0.000357783	ug/mL
PC(10:0e_20:3)+Na	PC(30:3e)+Na	PC	(10:0e_20:3)	(10:0e)	(20:3)			C38 H72 O7 N1 P1 Na1	708.494	1.313	0.00667796	1.1023	0.774607	2.6305	11.6546	19.902	11.819	11.5718	23.8998	12.3414	ug/mL
PC(10:0e_20:3)+Na	PC(30:3e)+Na	PC	(10:0e_20:3)	(10:0e)	(20:3)			C38 H72 O7 N1 P1 Na1	708.494	5.424	0.814496	0.618236	0.217289	0.0476854	0.00102105	0.00130268	0.00103136	0.000297593	0.000551185	0.00122546	ug/mL
CerG2GNAc1(m45:0)+NH4	CerG2GNAc1(m45:0)+NH4	CerG2GNAc1	(m45:0)	(m45:0)				C65 H128 O17 N3	1222.92	13.923	0.0281022	2.10312	0.0103883	0.161942	0.0103135	0.00620826	0.00569715	0.0157268	0.0137022	0.0172999	ug/mL
PC(31:1)+H	PC(31:1)+H	PC	(31:1)	(31:1)				C39 H77 O8 N1 P1	718.538	8.425	0.0605701	2.96076	0.048529	0.0309233	0.000197115	0.000199966	5.82838e-05	0.000347115	0.000639658	0.000361452	ug/mL
PC(31:1)+H	PC(31:1)+H	PC	(31:1)	(31:1)				C39 H77 O8 N1 P1	718.538	10.4551	0.00830266	8.09214	0.0129209	0.294277	0.00272728	0.00485052	0.00192437	0.0205736	0.0359986	0.0203207	ug/mL
PC(31:7e)+H	PC(31:7e)+H	PC	(31:7e)	(31:7e)				C39 H67 O7 N1 P1	692.465	1.58	0.732073	0.524882	0.465274	0.08719	0.00273073	0.010063	0.00122727	0.00192111	0.00228086	0.00315743	ug/mL
PC(32:0)+H	PC(32:0)+H	PC	(32:0)	(32:0)				C40 H81 O8 N1 P1	734.569	10.4347	0.036137	0.0888562	0.388739	0.301476	0.00222624	0.00248895	0.118917	0.00299873	0.0058725	0.00211426	ug/mL
PC(9:0_23:0)+H	PC(32:0)+H	PC	(9:0_23:0)	(9:0)	(23:0)			C40 H81 O8 N1 P1	734.569	11.49	0.0129562	1.3376	0.59089	0.0306509	0.000807049	0.00154577	0.00149203	0.00310648	0.000855698	0.00118069	ug/mL
CerG2GNAc1(m45:6)+NH4	CerG2GNAc1(m45:6)+NH4	CerG2GNAc1	(m45:6)	(m45:6)				C65 H116 O17 N3	1210.83	6.43425	0.106469	1.23087	0.0847377	0.0816872	0.0185216	0.0229697	0.019921	0.0231378	0.0240976	0.028355	ug/mL
PC(32:1)+H	PC(32:1)+H	PC	(32:1)	(32:1)				C40 H79 O8 N1 P1	732.554	9.43	0.358284	1.75032	0.674113	0.247257	0.0263495	0.0401428	0.0232018	0.00275059	0.00339176	0.150851	ug/mL
PC(32:1e)+H	PC(32:1e)+H	PC	(32:1e)	(32:1e)				C40 H81 O7 N1 P1	718.575	9.71019	0.215256	7.34015	0.0227076	0.0610364	0.00013112	0.000286937	9.45717e-05	0.000793089	0.00116645	0.00180323	ug/mL
PC(16:1_16:1)+Na	PC(32:2)+Na	PC	(16:1_16:1)	(16:1)	(16:1)			C40 H76 O8 N1 P1 Na1	752.52	2.491	0.0291504	362.274	0.372842	4.91755	0.00950055	0.0406439	0.00770568	0.0205372	20.8847	0.0523844	ug/mL
CerG3GNAc2(d42:2)+H	CerG3GNAc2(d42:2)+H	CerG3GNAc2	(d42:2)	(d42:2)				C76 H138 O28 N3	1540.95	11.2402	0.0921766	6.37122	0.000798055	0.104511	0.000414646	0.000264433	0.000855843	0.0029216	0.00312646	0.00373126	ug/mL
PC(10:0e_22:3)+Na	PC(32:3e)+Na	PC	(10:0e_22:3)	(10:0e)	(22:3)			C40 H76 O7 N1 P1 Na1	736.525	1.31524	0.400501	0.986612	0.971114	0.0965235	0.0355362	0.0306666	0.00974392	0.024623	0.0318078	0.0184991	ug/mL
PC(18:2e_14:4)+H	PC(32:6e)+H	PC	(18:2e_14:4)	(18:2e)	(14:4)			C40 H71 O7 N1 P1	708.496	3.034	0.133432	2.22575	0.00220473	0.160223	0.00604931	0.00534782	0.00681362	0.0146598	0.011568	0.0143047	ug/mL
PC(18:3e_14:4)+Na	PC(32:7e)+Na	PC	(18:3e_14:4)	(18:3e)	(14:4)			C40 H68 O7 N1 P1 Na1	728.463	9.346	0.0423099	0.34071	0.0214726	0.0997621	0.00243429	0.00364957	0.00212676	0.000788376	0.00125537	0.000753699	ug/mL
PC(15:0_18:1)+H	PC(33:1)+H	PC	(15:0_18:1)	(15:0)	(18:1)			C41 H81 O8 N1 P1	746.569	8.97372	0.14727	0.945536	0.954085	0.017429	7.52711e-05	0.000808563	0.000118728	0.00012447	0.000672514	0.000150974	ug/mL
CerP(d43:2)+NH4	CerP(d43:2)+NH4	CerP	(d43:2)	(d43:2)				C43 H88 O6 N2 P1	759.637	7.84385	0.0446512	1.4848	0.0459783	0.144201	0.0234678	0.0170166	0.0268832	0.0307496	0.0309848	0.0382929	ug/mL
PC(19:0_14:2)+H	PC(33:2)+H	PC	(19:0_14:2)	(19:0)	(14:2)			C41 H79 O8 N1 P1	744.554	8.56275	0.00201036	0.226762	0.0477085	0.0808306	0.00117963	0.00256166	0.00127896	0.000356474	0.000580512	0.000201417	ug/mL
PC(17:1_16:1)+H	PC(33:2)+H	PC	(17:1_16:1)	(17:1)	(16:1)			C41 H79 O8 N1 P1	744.554	10.7316	0.0298001	1.61294	0.168612	0.0837429	0.00695369	0.0101859	0.00635666	0.0100366	0.0178359	0.0100257	ug/mL
PC(33:3)+H	PC(33:3)+H	PC	(33:3)	(33:3)				C41 H77 O8 N1 P1	742.538	9.69782	0.0232504	1.52463	0.249269	0.0556804	0.00575885	0.0108389	0.00551233	0.00933632	0.0157888	0.00858459	ug/mL
CerP(d43:3)+NH4	CerP(d43:3)+NH4	CerP	(d43:3)	(d43:3)				C43 H86 O6 N2 P1	757.622	7.847	0.182232	4.56182	0.000589791	0.203383	0.0024924	0.00320598	0.00330778	0.0119794	0.0156072	0.0134979	ug/mL
PC(34:0e)+H	PC(34:0e)+H	PC	(34:0e)	(34:0e)				C42 H87 O7 N1 P1	748.621	11.8799	0.226493	1.57548	0.149479	0.0236359	0.000713235	0.000838927	0.00050537	0.000801161	0.00146597	0.000974476	ug/mL
PC(34:1)+H	PC(34:1)+H	PC	(34:1)	(34:1)				C42 H83 O8 N1 P1	760.585	11.719	0.227524	2.72968	0.0237208	0.0490098	0.000380395	0.000334464	0.000600993	0.000872782	0.00155307	0.001166	ug/mL
PC(23:0_11:2)+H	PC(34:2)+H	PC	(23:0_11:2)	(23:0)	(11:2)			C42 H81 O8 N1 P1	758.569	9.89283	1.68387	2.00019	0.119599	0.0056548	1.40154e-05	2.45848e-05	1.57898e-05	2.03012e-05	4.97203e-05	3.87687e-05	ug/mL
CerP(m34:1)+H	CerP(m34:1)+H	CerP	(m34:1)	(m34:1)				C34 H69 O5 N1 P1	602.491	10.4986	0.0568142	3.4519	0.000453097	0.293026	0.00634689	0.0117263	0.0107442	0.0305474	0.0332095	0.0357179	ug/mL
PC(23:0_11:2)+H	PC(34:2)+H	PC	(23:0_11:2)	(23:0)	(11:2)			C42 H81 O8 N1 P1	758.569	10.901	0.215622	2.71368	0.350921	0.0263283	2.43893e-05	0.000313731	0.000194807	0.000407006	0.000993297	4.58888e-05	ug/mL
PC(16:1_18:2)+H	PC(34:3)+H	PC	(16:1_18:2)	(16:1)	(18:2)			C42 H79 O8 N1 P1	756.554	10.6572	0.365037	1.88223	0.376731	0.0364006	0.00021769	0.000937867	0.000374992	0.00160858	0.000239593	0.00103267	ug/mL
PC(34:3e)+H	PC(34:3e)+H	PC	(34:3e)	(34:3e)				C42 H81 O7 N1 P1	742.575	9.79346	0.0973699	0.628716	0.258871	0.0565641	0.00117296	0.00196289	0.00105981	0.000518697	0.00141778	0.000701402	ug/mL
PC(34:4)+H	PC(34:4)+H	PC	(34:4)	(34:4)				C42 H77 O8 N1 P1	754.538	7.84078	0.0426875	4.30078	0.0129013	0.0479302	0.000257716	0.000256364	6.68682e-05	0.000610276	0.0010778	0.000810455	ug/mL
CerP(m19:0_17:0)+H	CerP(m36:0)+H	CerP	(m19:0_17:0)	(m19:0)	(17:0)			C36 H75 O5 N1 P1	632.538	12.6547	0.0911729	2.34608	0.000375526	0.40505	0.0357564	0.0300159	0.0375967	0.0840357	0.073841	0.0846352	ug/mL
PC(20:3e_14:4)+Na	PC(34:7e)+Na	PC	(20:3e_14:4)	(20:3e)	(14:4)			C42 H72 O7 N1 P1 Na1	756.494	10.4536	0.0586893	0.338006	0.0228025	0.118064	0.00344446	0.00515793	0.00300407	0.000768907	0.00148942	0.00166472	ug/mL
PC(34:8e)+H	PC(34:8e)+H	PC	(20:4e_14:4)	(20:4e)	(14:4)			C42 H71 O7 N1 P1	732.496	9.49517	0.0969476	0.922142	0.83648	0.114667	0.0107451	0.0223751	0.0107729	0.00919173	0.0202705	0.0110136	ug/mL
PC(35:0)+H	PC(35:0)+H	PC	(35:0)	(35:0)				C43 H87 O8 N1 P1	776.616	11.727	0.0117925	0.520408	0.167674	0.0281327	0.000378395	0.000365535	0.000169822	0.000109213	0.000267518	9.87923e-05	ug/mL
PC(35:2)+H	PC(35:2)+H	PC	(35:2)	(35:2)				C43 H83 O8 N1 P1	772.585	10.038	0.810855	0.848138	0.65475	0.112482	0.00763695	0.0140171	0.00764819	0.00593396	0.0127272	0.00619118	ug/mL
PC(20:2e_15:0)+H	PC(35:2e)+H	PC	(20:2e_15:0)	(20:2e)	(15:0)			C43 H85 O7 N1 P1	758.606	11.565	0.0707507	1.13823	0.698482	0.0279481	0.00220197	0.0040164	0.00203993	0.00256987	0.00444587	0.00238408	ug/mL
PC(35:3)+H	PC(35:3)+H	PC	(35:3)	(35:3)				C43 H81 O8 N1 P1	770.569	8.80588	0.106027	0.548204	0.425127	0.049495	0.000564929	0.00273881	0.000816336	0.000502816	0.000797264	0.000958563	ug/mL
CerP(m19:0_18:0)+H	CerP(m37:0)+H	CerP	(m19:0_18:0)	(m19:0)	(18:0)			C37 H77 O5 N1 P1	646.553	13.1757	0.0546225	0.20357	0.00308593	0.26659	0.0177024	0.0157823	0.0151658	0.0014826	0.00704617	0.001375	ug/mL
PC(18:3e_17:0)+Na	PC(35:3e)+Na	PC	(18:3e_17:0)	(18:3e)	(17:0)			C43 H82 O7 N1 P1 Na1	778.572	10.122	0.0480467	1.44194	0.310369	0.0673497	0.0104563	0.0176699	0.0103179	0.014179	0.0269435	0.0143114	ug/mL
PC(17:1_18:3)+Na	PC(35:4)+Na	PC	(17:1_18:3)	(17:1)	(18:3)			C43 H78 O8 N1 P1 Na1	790.536	11.5998	0.064442	0.711981	0.560448	0.0239006	0.00105584	0.000102704	0.00102413	0.000516381	0.000704591	0.000333047	ug/mL
PC(35:5)+H	PC(35:5)+H	PC	(35:5)	(35:5)				C43 H77 O8 N1 P1	766.538	9.51219	0.161396	2.50861	0.0814675	0.123297	0.00342739	0.00374797	0.00267839	0.0059965	0.0124684	0.00625428	ug/mL
PC(17:1_18:4)+Na	PC(35:5)+Na	PC	(17:1_18:4)	(17:1)	(18:4)			C43 H76 O8 N1 P1 Na1	788.52	10.7388	0.10659	2.2645	0.171618	0.0301695	0.00031117	0.0003161	0.000285006	0.000314459	0.00111041	0.000640979	ug/mL
PC(35:6)+H	PC(35:6)+H	PC	(35:6)	(35:6)				C43 H75 O8 N1 P1	764.522	9.698	0.0262581	1.766	0.274481	0.0241978	0.000265489	0.00122507	0.000782104	0.00093828	0.00206742	0.00100782	ug/mL
PC(36:1)+H	PC(36:1)+H	PC	(36:1)	(36:1)				C44 H87 O8 N1 P1	788.616	12.149	0.118726	1.86839	0.476632	0.0143586	0.00043103	2.3716e-05	1.13607e-05	0.000494819	0.00020655	0.0001695	ug/mL
PC(36:1e)+H	PC(36:1e)+H	PC	(36:1e)	(36:1e)				C44 H89 O7 N1 P1	774.637	11.9724	0.0278159	3.66384	0.033658	0.0271507	9.55192e-05	8.86237e-05	6.77808e-05	0.000181748	0.000423356	0.000317903	ug/mL
PC(36:2)+Na	PC(36:2)+Na	PC	(36:2)	(36:2)				C44 H84 O8 N1 P1 Na1	808.583	9.527	0.0243997	1.57213	0.281325	0.0766601	0.00780147	0.012151	0.00567186	0.00932303	0.0202482	0.0107134	ug/mL
PC(36:2)+H	PC(36:2)+H	PC	(36:2)	(36:2)				C44 H85 O8 N1 P1	786.601	11.831	0.344263	1.90687	0.564673	0.0155822	6.22661e-05	0.000172678	0.000179488	0.000655736	6.43405e-05	7.01913e-05	ug/mL
PC(36:3)+H	PC(36:3)+H	PC	(36:3)	(36:3)				C44 H83 O8 N1 P1	784.585	7.06061	0.270724	1.81337	0.168248	0.0154633	0.000160736	9.36271e-05	8.25617e-05	0.000296129	0.000131609	0.000183231	ug/mL
PC(26:1_10:2)+H	PC(36:3)+H	PC	(26:1_10:2)	(26:1)	(10:2)			C44 H83 O8 N1 P1	784.585	7.49203	0.175999	0.317699	0.01981	0.0533967	0.000533352	0.000936545	0.000793658	0.000237734	0.000361143	0.000120253	ug/mL
PC(36:3)+H	PC(36:3)+H	PC	(36:3)	(36:3)				C44 H83 O8 N1 P1	784.585	11.83	0.0301699	0.933122	0.794095	0.0495018	0.00197654	0.00265952	0.00185051	0.00173187	0.00290564	0.00141524	ug/mL
PC(14:0_22:4)+H	PC(36:4)+H	PC	(14:0_22:4)	(14:0)	(22:4)			C44 H81 O8 N1 P1	782.569	10.1775	0.028528	1.83758	0.172619	0.222356	0.0278281	0.0352342	0.0202617	0.0356748	0.0776252	0.0398146	ug/mL
CerP(m39:6)+NH4	CerP(m39:6)+NH4	CerP	(m39:6)	(m39:6)				C39 H72 O5 N2 P1	679.517	3.342	0.261814	0.718609	0.483667	0.166542	0.0141578	0.0153908	0.00931801	0.00530097	0.018	0.00462891	ug/mL
PC(36:5)+H	PC(36:5)+H	PC	(36:5)	(36:5)				C44 H79 O8 N1 P1	780.554	1.29094	0.418968	0.97615	0.96552	0.0421169	0.0293202	0.0116818	0.00385824	0.0169136	0.0159393	0.0109374	ug/mL
PC(16:0_20:5)+H	PC(36:5)+H	PC	(16:0_20:5)	(16:0)	(20:5)			C44 H79 O8 N1 P1	780.554	9.26539	0.0149352	1.1726	0.633323	0.0824608	0.0213993	0.037983	0.0207212	0.0234294	0.0451261	0.0253739	ug/mL
PC(36:5e)+H	PC(36:5e)+H	PC	(36:5e)	(36:5e)				C44 H81 O7 N1 P1	766.575	8.99859	0.0289772	0.782606	0.742317	0.0198967	0.000126736	0.000300982	0.000829969	0.000194887	0.000625379	0.000164006	ug/mL
PC(18:3e_18:3)+H	PC(36:6e)+H	PC	(18:3e_18:3)	(18:3e)	(18:3)			C44 H79 O7 N1 P1	764.559	6.43095	0.0487861	1.02026	0.950771	0.119842	0.0168924	0.0312402	0.0187117	0.0173395	0.0330963	0.0177627	ug/mL
PC(37:1)+H	PC(37:1)+H	PC	(37:1)	(37:1)				C45 H89 O8 N1 P1	802.632	11.6644	0.122339	0.71936	0.787099	0.0185969	1.29343e-05	0.00119244	4.0622e-05	8.29258e-05	0.00038047	0.000432923	ug/mL
CerP(m18:1_21:5)+NH4	CerP(m39:6)+NH4	CerP	(m18:1_21:5)	(m18:1)	(21:5)			C39 H72 O5 N2 P1	679.517	4.02863	0.0496933	0.608156	0.25515	0.264794	0.0234743	0.0316598	0.042499	0.00470966	0.0312466	0.0234199	ug/mL
PC(19:0_18:2)+Na	PC(37:2)+Na	PC	(19:0_18:2)	(19:0)	(18:2)			C45 H86 O8 N1 P1 Na1	822.598	8.91094	0.0264746	1.07683	0.831431	0.0462119	0.00397286	0.00710835	0.00358069	0.00360361	0.00763968	0.00454513	ug/mL
PC(37:2e)+H	PC(37:2e)+H	PC	(37:2e)	(37:2e)				C45 H89 O7 N1 P1	786.637	7.06449	0.0533164	0.369509	0.0441409	0.116886	0.00319265	0.00450752	0.00528509	0.00301048	0.00110743	0.000680261	ug/mL
PC(37:5)+H	PC(37:5)+H	PC	(37:5)	(37:5)				C45 H81 O8 N1 P1	794.569	9.87281	0.0580545	0.987864	0.971098	0.0132103	0.000471896	0.000591451	0.000208835	0.000277591	0.000502811	0.000476341	ug/mL
PC(37:5)+H	PC(37:5)+H	PC	(37:5)	(37:5)				C45 H81 O8 N1 P1	794.569	10.598	0.0191857	1.84935	0.158361	0.0314794	0.000761527	0.0015471	0.000516709	0.00107099	0.00196338	0.00219066	ug/mL
PC(37:6)+H	PC(37:6)+H	PC	(37:6)	(37:6)				C45 H79 O8 N1 P1	792.554	9.969	0.948057	22.4485	0.246437	0.0239337	3.13834e-06	1.76829e-05	4.2885e-06	1.59088e-05	0.000447926	9.98423e-05	ug/mL
CerP(m39:6)+NH4	CerP(m39:6)+NH4	CerP	(m39:6)	(m39:6)				C39 H72 O5 N2 P1	679.517	4.667	0.798759	1.62298	0.190977	0.10141	0.0174876	0.00568213	0.0150644	0.0136831	0.0251098	0.0232603	ug/mL
PC(27:0_11:3)+H	PC(38:3)+H	PC	(27:0_11:3)	(27:0)	(11:3)			C46 H87 O8 N1 P1	812.616	10.2818	0.037288	1.18929	0.609638	0.048818	0.00753241	0.0132363	0.00737803	0.00820462	0.0162737	0.00899644	ug/mL
PC(38:3)+H	PC(38:3)+H	PC	(38:3)	(38:3)				C46 H87 O8 N1 P1	812.616	11.252	0.262435	0.197685	0.0138021	0.110753	0.00245472	0.00386912	0.0022512	0.000301695	0.000961118	0.000432341	ug/mL
PC(38:4)+H	PC(38:4)+H	PC	(38:4)	(38:4)				C46 H85 O8 N1 P1	810.601	11.276	0.00759577	5.49892	0.213513	0.207332	0.00321477	0.00393139	0.00173891	0.00686929	0.0342651	0.00772394	ug/mL
CerP(m39:6)+NH4	CerP(m39:6)+NH4	CerP	(m39:6)	(m39:6)				C39 H72 O5 N2 P1	679.517	5.17789	0.266573	0.410466	0.0566255	0.371152	0.0332056	0.0614656	0.0344925	0.013193	0.0219841	0.0178403	ug/mL
PC(38:5)+H	PC(38:5)+H	PC	(38:5)	(38:5)				C46 H83 O8 N1 P1	808.585	9.754	0.0157309	0.237285	0.426315	0.0655517	0.000435911	0.000221831	0.00632821	0.000225518	0.000772251	0.000659891	ug/mL
PC(38:5)+H	PC(38:5)+H	PC	(38:5)	(38:5)				C46 H83 O8 N1 P1	808.585	10.4324	0.0722102	1.101	0.784988	0.112941	0.022883	0.0427832	0.023269	0.0247717	0.0484088	0.0247374	ug/mL
PC(38:5e)+H	PC(38:5e)+H	PC	(38:5e)	(38:5e)				C46 H85 O7 N1 P1	794.606	10.761	0.00968431	1.04266	0.953698	0.0502467	0.00198228	0.00226299	0.00134198	1.90601e-05	0.00430528	0.00150127	ug/mL
CerP(m39:6)+NH4	CerP(m39:6)+NH4	CerP	(m39:6)	(m39:6)				C39 H72 O5 N2 P1	679.517	5.98282	0.706302	1.51461	0.446935	0.15881	0.0191058	0.0212626	0.00862526	0.039646	0.00800261	0.0265574	ug/mL
PC(38:6)+H	PC(38:6)+H	PC	(38:6)	(38:6)				C46 H81 O8 N1 P1	806.569	9.5708	0.284932	0.559191	0.410345	0.129041	0.00207671	0.0160167	0.00800624	0.00402891	0.00696705	0.00359869	ug/mL
PC(38:6e)+H	PC(38:6e)+H	PC	(38:6e)	(38:6e)				C46 H83 O7 N1 P1	792.59	10.0251	0.353888	0.840535	0.782033	0.0275665	0.000191443	0.0012557	0.000683674	0.000430761	0.00104774	0.000312524	ug/mL
