# Supplementary material for: Lipidomic landscape of lipokines in adipose tissue derived extracellular vesicles
Source: Front Mol Biosci. 2023 Oct 31;10:1281244. doi: 10.3389/fmolb.2023.1281244 (PMC10644713; doi:10.3389/fmolb.2023.1281244)
Supplement: Supplementary file 3 [file Table6.xlsx]

## Sheet: Sheet1
Table S6 VIP Lipids in obese EVs-BAT.
LipidIon	Class	FattyAcid	Fold Change	P-value	VIP
DG(14:1e)+H	DG	(14:1e)	60.5354	0.000241301	3.65061
DG(18:0_22:6)+NH4	DG	(18:0_22:6)	19.393	7.32637e-08	1.25301
PS(18:2_18:2)-H	PS	(18:2_18:2)	12.3876	0.00256668	1.01412
PE(16:0_16:1)-H	PE	(16:0_16:1)	11.8872	4.47338e-06	1.08596
PS(36:3)-H	PS	(36:3)	10.7292	0.00345153	1.00889
DG(18:0_20:4)+NH4	DG	(18:0_20:4)	8.42163	9.21213e-05	2.39437
PE(16:1_18:1)-H	PE	(16:1_18:1)	8.11402	0.000443331	1.10453
PE(16:0_18:1)-H	PE	(16:0_18:1)	7.34864	5.34294e-07	1.06312
DG(18:0_18:2)+NH4	DG	(18:0_18:2)	6.74944	0.00385445	1.545
DG(16:0_18:2)+NH4	DG	(16:0_18:2)	5.86185	7.59244e-07	1.6597
PC(16:0_18:1)+HCOO	PC	(16:0_18:1)	5.8592	0.00526877	1.8047
DG(16:0_20:5)+H	DG	(16:0_20:5)	5.85267	4.52731e-06	1.4351
DG(16:0_18:1)+NH4	DG	(16:0_18:1)	5.42437	7.20887e-06	1.69436
DG(18:1_18:2)+NH4	DG	(18:1_18:2)	5.35044	1.509e-05	1.52925
PIP3(25:0e)+H	PIP3	(25:0e)	4.54086	0.00387896	1.42998
MG(18:3e)+H	MG	(18:3e)	4.13918	0.000140148	1.04374
phSM(t36:1)-CH3	phSM	(t36:1)	3.71722	4.59972e-06	1.79378
SM(d34:1)+HCOO	SM	(d34:1)	3.45118	1.69394e-05	1.6598
Hex1Cer(d45:2+O)+NH4	Hex1Cer	(d45:2+O)	3.44705	2.28971e-05	1.03461
Hex1Cer(t40:0+O)+H	Hex1Cer	(t40:0+O)	2.7591	0.000597582	1.31752
PI(35:0e)+H	PI	(35:0e)	2.71106	0.00110114	1.61628
Cer(d18:1_16:0)+HCOO	Cer	(d18:1_16:0)	2.69676	0.000619354	1.58429
OAHFA(18:0_18:0)-H	OAHFA	(18:0_18:0)	2.66645	0.0174889	2.14232
Cer(d18:1_24:1)+HCOO	Cer	(d18:1_24:1)	2.58564	1.09717e-05	1.13934
Hex1Cer(t38:0)+H	Hex1Cer	(t38:0)	2.56187	0.000211786	1.25883
Hex1Cer(d31:1+O)+NH4	Hex1Cer	(d31:1+O)	2.49453	0.000198402	1.00829
PI(51:0)+H	PI	(51:0)	2.47958	0.000954076	1.38139
PC(16:0_18:1)+HCOO	PC	(16:0_18:1)	2.29225	0.00319474	1.35407
ZyE(34:6)+NH4	ZyE	(34:6)	2.19455	0.0159664	13.1343
MG(18:2e)+H	MG	(18:2e)	2.18118	0.000113978	1.26972
DG(17:1_16:0)+NH4	DG	(17:1_16:0)	2.17808	1.42603e-05	1.49035
SM(d42:2)+HCOO	SM	(d42:2)	2.17605	7.54318e-05	1.29824
PG(38:0)+Na	PG	(38:0)	2.16773	4.55069e-05	1.10036
ZyE(36:5)+NH4	ZyE	(36:5)	2.16452	0.00918024	2.96572
DG(16:1_19:0)+NH4	DG	(16:1_19:0)	2.09313	0.0440847	1.72335
PS(18:0_22:6)-H	PS	(18:0_22:6)	1.93226	0.00419554	1.06735
ZyE(34:5)+NH4	ZyE	(34:5)	1.84498	0.0137114	5.35831
PIP2(19:2)+H	PIP2	(19:2)	0.752023	0.0372829	9.13157
DG(32:1e)+NH4	DG	(32:1e)	0.733152	0.0206158	2.70613
DG(14:1e)+H	DG	(14:1e)	0.475156	0.0149949	1.10329
DG(22:1_22:4)+Na	DG	(22:1_22:4)	0.342152	0.000447164	1.83041
PG(16:0_18:1)-H	PG	(16:0_18:1)	0.329091	1.84955e-05	1.11447
OAHFA(49:7)-H	OAHFA	(49:7)	0.277067	0.00422608	1.25692
Hex2Cer(d30:2+O)+NH4	Hex2Cer	(d30:2+O)	0.156565	0.00939757	1.57084
DG(21:2e)+Na	DG	(21:2e)	0.115582	0.00692813	1.7829
PS(43:2)+Na	PS	(43:2)	0.105906	0.000264089	1.35789
PS(45:2)+Na	PS	(45:2)	0.0739619	0.000236534	2.71835
DG(10:0e_22:2)+Na	DG	(10:0e_22:2)	0.0447441	1.80773e-06	1.21094
PI(18:0_20:4)-H	PI	(18:0_20:4)	0.0360238	4.09968e-06	1.02067
