# Supplementary material for: Lipidomic landscape of lipokines in adipose tissue derived extracellular vesicles
Source: Front Mol Biosci. 2023 Oct 31;10:1281244. doi: 10.3389/fmolb.2023.1281244 (PMC10644713; doi:10.3389/fmolb.2023.1281244)
Supplement: Supplementary file 4 [file Table4.xlsx]

## Sheet: Sheet1
Table S4 VIP Lipids in obese EVs-iWAT.
LipidIon	Class	FattyAcid	Fold Change	P-value	VIP
DG(16:0_18:1)+NH4	DG	(16:0_18:1)	18.4225	1.58854e-06	3.18633
DG(18:1_22:6)+NH4	DG	(18:1_22:6)	15.3936	4.68542e-06	1.30995
DG(16:0_22:6)+NH4	DG	(16:0_22:6)	14.9613	0.00018698	1.1941
DG(16:0_18:2)+NH4	DG	(16:0_18:2)	13.305	0.000111996	3.34464
DG(16:0_20:5)+H	DG	(16:0_20:5)	12.7511	0.000152723	2.91749
DG(34:0e)+Na	DG	(34:0e)	11.7899	0.000587225	1.52717
DG(18:0_22:6)+NH4	DG	(18:0_22:6)	11.0634	0.000195572	2.45309
DG(36:5e)+H	DG	(36:5e)	9.54448	8.86317e-06	1.52199
DG(18:2_18:2)+NH4	DG	(18:2_18:2)	9.39746	0.000864967	1.426
DG(18:0_18:2)+NH4	DG	(18:0_18:2)	9.32783	0.000449519	2.66729
DG(34:2e)+Na	DG	(34:2e)	9.27109	2.86786e-06	1.53221
DG(18:1_18:2)+NH4	DG	(18:1_18:2)	9.04777	1.04025e-05	3.13514
DG(16:0_16:1)+Na	DG	(16:0_16:1)	8.63087	0.00681809	1.08391
DG(16:0_20:4)+NH4	DG	(16:0_20:4)	8.31674	0.000731598	2.19412
MG(18:3e)+H	MG	(18:3e)	7.37652	0.000823834	1.80777
DG(18:0_20:3)+NH4	DG	(18:0_20:3)	6.21531	0.000143284	1.55562
DG(18:0_18:1)+NH4	DG	(18:0_18:1)	5.50958	0.00199541	2.18155
DG(18:0_22:5)+NH4	DG	(18:0_22:5)	5.06142	0.00074475	1.03172
Hex2Cer(m34:0)+NH4	Hex2Cer	(m34:0)	4.53864	0.00012325	1.68446
DG(18:1_20:4)+NH4	DG	(18:1_20:4)	4.42013	0.000692596	2.18984
Hex1Cer(d38:2)+H	Hex1Cer	(d38:2)	3.94623	0.00705895	1.34064
Hex2Cer(m36:0)+NH4	Hex2Cer	(m36:0)	3.81506	0.00184293	4.15582
TG(16:1_16:1_18:1)+NH4	TG	(16:1_16:1_18:1)	3.74098	0.0404436	1.03322
PE(47:0)+Na	PE	(47:0)	3.64912	0.000122135	1.1452
PE(49:3)+H	PE	(49:3)	3.64912	0.000122135	1.1452
PS(42:4)+H	PS	(42:4)	3.40632	0.0144673	1.44015
Hex2Cer(m36:1)+NH4	Hex2Cer	(m36:1)	3.28367	0.000219443	1.78173
DG(36:5e)+H	DG	(36:5e)	2.95845	0.00523721	1.23685
TG(16:0_18:1_18:3)+NH4	TG	(16:0_18:1_18:3)	2.82661	0.0492769	1.25023
Hex2Cer(m38:0)+NH4	Hex2Cer	(m38:0)	2.7529	0.000316719	3.82395
TG(18:1_18:1_18:1)+NH4	TG	(18:1_18:1_18:1)	2.63957	0.0324644	1.59606
TG(18:1_18:1_18:2)+NH4	TG	(18:1_18:1_18:2)	2.63078	0.027308	1.46047
Hex2Cer(m22:1_16:0)+NH4	Hex2Cer	(m22:1_16:0)	2.59736	0.000785538	2.57305
DG(30:0e)+Na	DG	(30:0e)	2.49426	0.00136527	1.86218
DG(36:5e)+H	DG	(36:5e)	2.46649	0.00348592	2.29905
DG(34:2e)+Na	DG	(34:2e)	2.42398	0.0034167	2.25522
TG(16:0_18:1_18:2)+NH4	TG	(16:0_18:1_18:2)	2.39131	0.024888	2.12116
DG(10:0e_22:1)+Na	DG	(10:0e_22:1)	2.37322	0.00348002	2.82491
DG(34:4e)+H	DG	(34:4e)	2.37322	0.00348002	2.82491
Hex2Cer(m38:2)+NH4	Hex2Cer	(m38:2)	2.26276	0.0102022	1.40961
DG(32:3e)+H	DG	(32:3e)	2.261	0.00632595	1.92435
TG(16:0_16:1_18:1)+NH4	TG	(16:0_16:1_18:1)	2.19758	0.0376222	1.66993
DG(34:1e)+Na	DG	(34:1e)	2.12239	0.0111298	2.87742
DG(36:4e)+H	DG	(36:4e)	2.121	0.011189	2.87801
DG(18:0_20:4)+NH4	DG	(18:0_20:4)	2.05497	0.00109086	3.01376
PE(42:5e)+Na	PE	(42:5e)	2.01482	0.00201675	1.00467
DG(32:0e)+Na	DG	(32:0e)	1.9885	0.0115921	3.36759
PA(22:6_21:0)+NH4	PA	(22:6_21:0)	1.90501	0.00225705	1.1547
PE(39:2)+Na	PE	(39:2)	1.90115	0.00221437	1.01034
PE(41:5)+H	PE	(41:5)	1.9008	0.00221957	1.01026
PG(38:0)+Na	PG	(38:0)	1.73222	0.000941837	1.2686
PG(45:0)+Na	PG	(45:0)	1.42527	0.00481351	1.1043
ST(d15:2_25:0)+Na	ST	(d15:2_25:0)	1.37885	0.0209367	4.04722
PE(18:3e_15:0)+Na	PE	(18:3e_15:0)	1.31514	0.00558673	13.622
PE(25:1e)+H	PE	(25:1e)	1.27672	0.0111554	3.53447
WE(2:0_16:4)+H	WE	(2:0_16:4)	1.267	0.0044809	1.83102
PE(25:0p)+H	PE	(25:0p)	1.25847	0.0123232	3.40312
PE(16:0p_22:5)+H	PE	(16:0p_22:5)	1.20025	0.0136589	1.95642
SPH(d16:0)+H	SPH	(d16:0)	1.10456	0.0396394	5.2975
MG(32:1)+NH4	MG	(32:1)	0.764073	0.0405572	2.04214
Cer(d18:1_16:0)+HCOO	Cer	(d18:1_16:0)	0.658253	0.00420881	1.7709
DG(32:1e)+NH4	DG	(32:1e)	0.645162	0.00839543	2.96583
SM(d40:1)+HCOO	SM	(d40:1)	0.643357	0.00491101	1.07173
SM(d42:1)+HCOO	SM	(d42:1)	0.550764	0.000320257	1.07124
SM(d42:2)+HCOO	SM	(d42:2)	0.454009	2.95542e-05	2.27256
DG(16:1_19:0)+NH4	DG	(16:1_19:0)	0.435229	0.0413836	2.51752
PE(18:1_18:2)-H	PE	(18:1_18:2)	0.323043	0.00113076	1.0779
DG(14:1e)+H	DG	(14:1e)	0.307832	0.00734506	1.7342
PC(18:0_18:1)+HCOO	PC	(18:0_18:1)	0.304197	0.000225925	1.48373
PE(25:0_9:0)+Na	PE	(25:0_9:0)	0.298312	0.000345752	1.12468
PC(16:0_18:1)+HCOO	PC	(16:0_18:1)	0.25573	0.000124075	2.33302
DG(34:2e)+Na	DG	(34:2e)	0.244335	0.000609415	1.0379
DG(36:5e)+H	DG	(36:5e)	0.244335	0.000609415	1.0379
PS(18:0_18:1)-H	PS	(18:0_18:1)	0.210362	0.00317335	1.07373
PC(16:0_18:1)+HCOO	PC	(16:0_18:1)	0.172499	0.00129077	2.44286
PC(16:0_16:0)+HCOO	PC	(16:0_16:0)	0.171144	1.7632e-06	2.7061
PC(16:0_18:2)+HCOO	PC	(16:0_18:2)	0.17087	8.21108e-05	2.90922
PS(20:3_18:2)-H	PS	(20:3_18:2)	0.169651	0.0328432	1.06507
PC(18:0_18:2)+HCOO	PC	(18:0_18:2)	0.168659	0.000303013	1.6923
PE(18:0_20:4)-H	PE	(18:0_20:4)	0.156441	0.000107604	1.1771
PC(18:1_18:2)+HCOO	PC	(18:1_18:2)	0.155585	0.000330919	1.43956
PC(16:0_18:2)+HCOO	PC	(16:0_18:2)	0.151543	0.0116699	2.44911
PE(18:0_18:1)+Na	PE	(18:0_18:1)	0.147025	2.83339e-05	1.21929
PC(18:1_18:1)+HCOO	PC	(18:1_18:1)	0.138449	0.00024725	3.34895
PS(40:6)-H	PS	(40:6)	0.120419	0.0288002	1.16337
PS(18:0_20:4)-H	PS	(18:0_20:4)	0.10934	0.0124521	1.9522
Hex1Cer(d16:0_22:6)+HCOO	Hex1Cer	(d16:0_22:6)	0.107577	5.85673e-05	1.07678
PE(18:0_22:6)-H	PE	(18:0_22:6)	0.107577	5.85673e-05	1.07678
PE(16:0p_20:4)+H	PE	(16:0p_20:4)	0.0886441	4.71029e-05	1.38776
PC(18:0_20:4)+HCOO	PC	(18:0_20:4)	0.0852521	6.66924e-05	1.59736
DG(36:3e)+Na	DG	(36:3e)	0.0831519	2.97594e-06	1.10411
DG(38:6e)+H	DG	(38:6e)	0.0831519	2.97594e-06	1.10411
PC(16:0_20:4)+HCOO	PC	(16:0_20:4)	0.0826824	5.64817e-05	1.57256
CL(17:0_22:6_18:0_18:0)-2H	CL	(17:0_22:6_18:0_18:0)	0.0823848	7.36339e-05	1.32513
CL(71:2)-2H	CL	(71:2)	0.081195	0.000110605	1.45742
PE(16:1e_20:4)-H	PE	(16:1e_20:4)	0.081195	0.000110605	1.45742
PE(16:1e_22:6)-H	PE	(16:1e_22:6)	0.0794714	7.24847e-05	1.32702
Hex2Cer(d30:2+O)+NH4	Hex2Cer	(d30:2+O)	0.0738819	0.00305766	3.07783
PC(34:5e)-CH3	PC	(34:5e)	0.0716719	0.000180714	1.37318
PS(18:0_22:6)-H	PS	(18:0_22:6)	0.0712517	0.00362592	4.02031
PC(36:7e)-CH3	PC	(36:7e)	0.0702538	0.000124015	1.25021
PE(16:0p_22:6)+H	PE	(16:0p_22:6)	0.0656415	0.000225607	1.31908
PS(42:8)-H	PS	(42:8)	0.06307	0.014732	1.03274
PS(27:1_11:2)+Na	PS	(27:1_11:2)	0.0529471	0.0272159	1.403
PS(38:7e)-H	PS	(38:7e)	0.0460148	0.0182505	1.29623
PS(18:0_18:2)-H	PS	(18:0_18:2)	0.0394542	0.00334088	1.86558
PS(18:0_18:1)+Na	PS	(18:0_18:1)	0.029841	0.0146285	1.19754
PS(18:0_22:5)-H	PS	(18:0_22:5)	0.0291554	0.0242988	1.40556
Hex1Cer(d34:2)+HCOO	Hex1Cer	(d34:2)	0.0220935	0.000362675	2.18661
