# Supplementary material for: Lipidomic landscape of lipokines in adipose tissue derived extracellular vesicles
Source: Front Mol Biosci. 2023 Oct 31;10:1281244. doi: 10.3389/fmolb.2023.1281244 (PMC10644713; doi:10.3389/fmolb.2023.1281244)
Supplement: Supplementary file 5 [file Table1.xlsx]

## Sheet: Table S1
Table S1 Lipid profiles of EVs-iWAT in lean and obese mice.
LipidIon	LipidGroup	Class	FattyAcid	FA1	FA2	FA3	FA4	IonFormula	CalMz	RT-(min)	QCRSD	Fold Change	P-value	VIP	Ob-iWAT-1	Ob-iWAT-2	Ob-iWAT-3	WT-iWAT-1	WT-iWAT-2	WT-iWAT-3	unit
CL(61:7)-2H	CL(61:7)-2H	CL	(61:7)	(61:7)				C70 H120 O17 P2	647.401	1.34905	0.0360165	1.44334	0.00695401	0.432184	0.145005	0.151813	0.131361	0.08798	0.0994934	0.109185	ug/mL
Cer(d40:2)+HCOO	Cer(d40:2)+HCOO	Cer	(d18:2_22:0)	(d18:2)	(22:0)			C41 H78 O5 N1	664.589	12.6967	0.0182431	0.914323	0.375576	0.107639	0.0258285	0.0300614	0.0241814	0.0274414	0.0327894	0.0273435	ug/mL
Cer(d18:1_23:0)+HCOO	Cer(d41:1)+HCOO	Cer	(d18:1_23:0)	(d18:1)	(23:0)			C42 H82 O5 N1	680.62	14.2395	0.0205498	1.24257	0.090813	0.27348	0.14571	0.126091	0.112466	0.0916155	0.106988	0.110649	ug/mL
Cer(d41:2)+HCOO	Cer(d41:2)+HCOO	Cer	(d18:2_23:0)	(d18:2)	(23:0)			C42 H80 O5 N1	678.604	13.2429	0.0764174	0.54745	0.00606541	0.283932	0.0218514	0.0199244	0.0174521	0.030577	0.039783	0.0378288	ug/mL
Cer(d17:1_24:2)+HCOO	Cer(d41:3)+HCOO	Cer	(d17:1_24:2)	(d17:1)	(24:2)			C42 H78 O5 N1	676.589	12.277	0.344275	0.276843	0.00563859	0.138422	0.00198755	0.00100303	0.00135779	0.00468214	0.00650677	0.00451813	ug/mL
Cer(d41:8)+HCOO	Cer(d41:8)+HCOO	Cer	(d41:8)	(d41:8)				C42 H68 O5 N1	666.51	13.972	0.976489	0.231225	0.0537765	0.251213	0.00639191	0.00213405	0.00398858	0.0225067	0.00810653	0.0235096	ug/mL
Cer(d21:1_21:0)+HCOO	Cer(d42:1)+HCOO	Cer	(d21:1_21:0)	(d21:1)	(21:0)			C43 H84 O5 N1	694.635	14.0392	0.0684877	0.888	0.483964	0.0782626	0.0252433	0.0252026	0.0197539	0.019771	0.0308929	0.0283899	ug/mL
Cer(d18:1_24:0)+HCOO	Cer(d42:1)+HCOO	Cer	(d18:1_24:0)	(d18:1)	(24:0)			C43 H84 O5 N1	694.635	14.7216	0.00554418	0.81724	0.0467679	0.429135	0.237709	0.227791	0.199376	0.246224	0.276665	0.290673	ug/mL
CL(67:3)-2H	CL(67:3)-2H	CL	(67:3)	(67:3)				C76 H140 O17 P2	693.479	7.956	0.00778727	1.5228	0.0101046	0.12801	0.0115591	0.0109988	0.00925187	0.00632195	0.00764459	0.0069224	ug/mL
Cer(d42:1+O)+HCOO	Cer(d42:1+O)+HCOO	Cer	(d42:1+O)	(d42:1+O)				C43 H84 O6 N1	710.63	13.1194	0.0526507	0.690012	0.135081	0.102201	0.00447341	0.00560732	0.00244083	0.00539024	0.00672786	0.00602878	ug/mL
Cer(d42:1+O)+HCOO	Cer(d42:1+O)+HCOO	Cer	(d42:1+O)	(d42:1+O)				C43 H84 O6 N1	710.63	14.279	0.0269205	0.849702	0.475419	0.0383953	0.00397242	0.0027566	0.00218726	0.00323572	0.00430446	0.00295324	ug/mL
Cer(d18:1_24:1)+HCOO	Cer(d42:2)+HCOO	Cer	(d18:1_24:1)	(d18:1)	(24:1)			C43 H82 O5 N1	692.62	13.6801	0.0205687	0.773224	0.0603383	1.01714	0.809296	0.876372	0.737979	0.881775	1.14291	1.10979	ug/mL
Cer(d24:2_18:0+O)+HCOO	Cer(d42:2+O)+HCOO	Cer	(d24:2_18:0+O)	(d24:2)	(18:0+O)			C43 H82 O6 N1	708.615	13.2011	0.0461386	1.38516	0.0258242	0.131788	0.0172201	0.0163173	0.0139351	0.00986471	0.0118183	0.0125892	ug/mL
Cer(d18:1_24:2)+HCOO	Cer(d42:3)+HCOO	Cer	(d18:1_24:2)	(d18:1)	(24:2)			C43 H80 O5 N1	690.604	12.7782	0.0230163	0.758676	0.0510144	0.669695	0.281683	0.321231	0.255145	0.327232	0.41931	0.384453	ug/mL
Cer(d20:0_22:4)+HCOO	Cer(d42:4)+HCOO	Cer	(d20:0_22:4)	(d20:0)	(22:4)			C43 H78 O5 N1	688.589	11.833	0.125467	0.572922	0.141516	0.146726	0.00675705	0.0083723	0.00666728	0.00813703	0.018103	0.0118046	ug/mL
Cer(d43:2)+HCOO	Cer(d43:2)+HCOO	Cer	(d43:2)	(d43:2)				C44 H84 O5 N1	706.635	14.177	0.0497215	0.832904	0.161641	0.0531127	0.00504739	0.00445036	0.00502731	0.00477327	0.00613933	0.00652646	ug/mL
Cer(m34:0+O)+HCOO	Cer(m34:0+O)+HCOO	Cer	(m34:0+O)	(m34:0+O)				C35 H70 O5 N1	584.526	10.7687	0.0167473	0.728929	0.0241428	0.347862	0.0691264	0.0726713	0.0587379	0.0809149	0.100047	0.0941483	ug/mL
CL(14:0_18:1_18:0_18:1)-2H	CL(68:2)-2H	CL	(14:0_18:1_18:0_18:1)	(14:0)	(18:1)	(18:0)	(18:1)	C77 H144 O17 P2	701.494	13.0231	0.0277115	1.3726	0.0190056	0.123264	0.0123324	0.0128656	0.0112346	0.0080488	0.0102865	0.00820744	ug/mL
Cer(m19:0_16:1)+HCOO	Cer(m35:1)+HCOO	Cer	(m19:0_16:1)	(m19:0)	(16:1)			C36 H70 O4 N1	580.531	11.027	0.0713355	2.33545	0.00790407	0.118412	0.00587221	0.00510339	0.00405995	0.00173473	0.00260029	0.00210294	ug/mL
Cer(m36:0+O)+HCOO	Cer(m36:0+O)+HCOO	Cer	(m36:0+O)	(m36:0+O)				C37 H74 O5 N1	612.557	11.9623	0.0813515	1.18069	0.234168	0.0704775	0.00901086	0.00994694	0.00703946	0.0067355	0.00810691	0.00717636	ug/mL
Cer(m38:2+O)+HCOO	Cer(m38:2+O)+HCOO	Cer	(m38:2+O)	(m38:2+O)				C39 H74 O5 N1	636.557	11.7057	0.0806067	3.5062	3.59716e-05	0.410962	0.043193	0.0471608	0.0465015	0.0110713	0.0147102	0.0132509	ug/mL
Cer(m22:1_17:0+O)+HCOO	Cer(m39:1+O)+HCOO	Cer	(m22:1_17:0+O)	(m22:1)	(17:0+O)			C40 H78 O5 N1	652.589	13.215	0.0204597	1.22642	0.211563	0.111067	0.020999	0.019888	0.0143268	0.0136758	0.016931	0.0144135	ug/mL
Cer(m20:0_20:0+O)+HCOO	Cer(m40:0+O)+HCOO	Cer	(m20:0_20:0+O)	(m20:0)	(20:0+O)			C41 H82 O5 N1	668.62	14.099	0.0751964	1.13844	0.573683	0.0571238	0.00690468	0.00602869	0.00345637	0.00468129	0.00541791	0.0042974	ug/mL
Cer(m18:1_23:0+O)+HCOO	Cer(m41:1+O)+HCOO	Cer	(m18:1_23:0+O)	(m18:1)	(23:0+O)			C42 H82 O5 N1	680.62	14.064	1.53752	2.13096	0.268172	0.284324	0.0423193	0.0375641	0.0325106	0.00211128	0.0480055	0.00262649	ug/mL
Cer(m42:1+O)+HCOO	Cer(m42:1+O)+HCOO	Cer	(m42:1+O)	(m42:1+O)				C43 H84 O5 N1	694.635	14.044	0.0546576	0.935168	0.652386	0.0763417	0.0268835	0.0278302	0.0191596	0.0220731	0.0293503	0.0275714	ug/mL
Cer(m22:1_20:0+O)+HCOO	Cer(m42:1+O)+HCOO	Cer	(m22:1_20:0+O)	(m22:1)	(20:0+O)			C43 H84 O5 N1	694.635	14.598	0.00968928	1.21121	0.685075	0.190447	0.230588	0.219889	0.182029	0.247457	0.266232	0.0085199	ug/mL
Cer(m22:1_20:1+O)+HCOO	Cer(m42:2+O)+HCOO	Cer	(m22:1_20:1+O)	(m22:1)	(20:1+O)			C43 H82 O5 N1	692.62	13.874	0.027563	1.91448	0.0003252	0.502509	0.11328	0.107102	0.108935	0.0491375	0.060117	0.0627593	ug/mL
CL(18:1_16:0_16:0_18:1)-H	CL(68:2)-H	CL	(18:1_16:0_16:0_18:1)	(18:1)	(16:0)	(16:0)	(18:1)	C77 H145 O17 P2	1404	16.8902	0.150978	4.09416	0.0978789	0.139929	0.0100041	0.00248999	0.00727476	0.00110409	0.000669345	0.00305512	ug/mL
Cer(m17:1_26:0+O)+HCOO	Cer(m43:1+O)+HCOO	Cer	(m17:1_26:0+O)	(m17:1)	(26:0+O)			C44 H86 O5 N1	708.651	15.19	0.117821	0.570127	0.0307127	0.138704	0.00577238	0.00569755	0.00365374	0.00739787	0.0105828	0.00854614	ug/mL
Cer(t16:1_17:0)-H	Cer(t33:1)-H	Cer	(t16:1_17:0)	(t16:1)	(17:0)			C33 H64 O4 N1	538.484	9.19126	0.175657	0.227658	0.00107264	0.189975	0.00233669	0.00250311	0.00128563	0.00752435	0.00980758	0.00957437	ug/mL
Cer(t34:1)+HCOO	Cer(t34:1)+HCOO	Cer	(t18:1_16:0)	(t18:1)	(16:0)			C35 H68 O6 N1	598.505	9.8129	0.0173581	0.75275	0.106402	0.330952	0.104876	0.0808313	0.0652121	0.0985942	0.120232	0.114511	ug/mL
Cer(t18:0_18:1)+HCOO	Cer(t36:1)+HCOO	Cer	(t18:0_18:1)	(t18:0)	(18:1)			C37 H72 O6 N1	626.537	11.0286	0.0960214	1.5429	0.00638332	0.0918643	0.00612823	0.00536194	0.00507013	0.00336262	0.00396888	0.00340175	ug/mL
Cer(t20:0_20:1)+HCOO	Cer(t40:1)+HCOO	Cer	(t20:0_20:1)	(t20:0)	(20:1)			C41 H80 O6 N1	682.599	13.263	0.0377854	0.598478	0.125737	0.102983	0.00560931	0.00364629	0.00190625	0.00477925	0.00675304	0.00711812	ug/mL
Cer(t17:0_25:1)+HCOO	Cer(t42:1)+HCOO	Cer	(t17:0_25:1)	(t17:0)	(25:1)			C43 H84 O6 N1	710.63	13.1235	0.0308015	0.638818	0.0855629	0.115486	0.00569109	0.00534843	0.00251498	0.00624488	0.00797699	0.00699621	ug/mL
Cer(t18:1_24:1)+HCOO	Cer(t42:2)+HCOO	Cer	(t18:1_24:1)	(t18:1)	(24:1)			C43 H82 O6 N1	708.615	12.029	0.057378	3.36962	0.0018204	0.121301	0.00427747	0.00399952	0.00385673	0.000484735	0.00169543	0.00142076	ug/mL
Cer(t16:0_26:2)+HCOO	Cer(t42:2)+HCOO	Cer	(t16:0_26:2)	(t16:0)	(26:2)			C43 H82 O6 N1	708.615	13.2182	0.00403618	1.40989	0.0249632	0.181095	0.0285183	0.0286186	0.022888	0.0166326	0.0197964	0.0203306	ug/mL
CL(18:1_18:1_16:1_16:0)-H	CL(68:3)-H	CL	(18:1_18:1_16:1_16:0)	(18:1)	(18:1)	(16:1)	(16:0)	C77 H143 O17 P2	1401.98	16.569	0.0797897	1.60384	0.000391801	0.167452	0.0174596	0.0159075	0.0171883	0.010506	0.0110696	0.00994589	ug/mL
Cer(t42:3)+HCOO	Cer(t42:3)+HCOO	Cer	(t42:3)	(t42:3)				C43 H80 O6 N1	706.599	12.3052	0.141562	4.37237	0.0253918	0.154554	0.00859764	0.00658253	0.00394152	0.000639226	0.00206179	0.00167228	ug/mL
Cer(t46:0+O)+HCOO	Cer(t46:0+O)+HCOO	Cer	(t46:0+O)	(t46:0+O)				C47 H94 O7 N1	784.704	15.604	0.285261	1.01924	0.952338	0.0195912	0.000540957	0.000805566	0.000937922	0.000476394	0.000643011	0.00112193	ug/mL
CerG2GNAc1(d28:1)+HCOO	CerG2GNAc1(d28:1)+HCOO	CerG2GNAc1	(d28:1)	(d28:1)				C49 H89 O20 N2	1025.6	12.314	0.118822	0.349711	0.00328968	0.148464	0.00283476	0.00276397	0.00103661	0.00577994	0.00676623	0.00642764	ug/mL
CerG2GNAc1(d36:8)-H	CerG2GNAc1(d36:8)-H	CerG2GNAc1	(d36:8)	(d36:8)				C56 H89 O18 N2	1077.61	12.268	0.0501079	0.56268	0.00428733	0.247727	0.0160615	0.016915	0.0114588	0.0244582	0.0279163	0.0265963	ug/mL
CerG2GNAc1(d47:2)-2H	CerG2GNAc1(d47:2)-2H	CerG2GNAc1	(d47:2)	(d47:2)				C67 H122 O18 N2	621.435	6.884	0.08839	0.587018	0.240256	0.133117	0.0070098	0.0083754	0.00213585	0.00888605	0.014362	0.00659949	ug/mL
CerG2GNAc1(t35:5)+HCOO	CerG2GNAc1(t35:5)+HCOO	CerG2GNAc1	(t35:5)	(t35:5)				C56 H95 O21 N2	1131.64	13.404	0.0485073	1.03402	0.907879	0.0239463	0.00133522	0.00339104	0.00228056	0.00188173	0.00241361	0.00248096	ug/mL
CerP(d47:6)+HCOO	CerP(d47:6)+HCOO	CerP	(d47:6)	(d47:6)				C48 H85 O8 N1 P1	834.602	8.955	0.0734151	0.607876	0.245039	0.0924807	0.00234464	0.00539779	0.00382275	0.00324688	0.00859292	0.00718575	ug/mL
CL(68:4)-2H	CL(68:4)-2H	CL	(68:4)	(68:4)				C77 H140 O17 P2	699.479	8.55417	0.188512	0.522116	0.243587	0.223957	0.0164352	0.0162437	0.00482747	0.0246659	0.0107073	0.0364621	ug/mL
CerP(m32:2)+HCOO	CerP(m32:2)+HCOO	CerP	(m32:2)	(m32:2)				C33 H63 O7 N1 P1	616.435	10.328	0.140633	1.24513	0.0686076	0.115161	0.0163974	0.0208894	0.0169486	0.01446	0.0149978	0.0141	ug/mL
CerP(t33:2)-H	CerP(t33:2)-H	CerP	(t33:2)	(t33:2)				C33 H63 O7 N1 P1	616.435	10.3508	0.139795	1.24591	0.0682948	0.115317	0.0163753	0.0208685	0.0169295	0.0144311	0.0149686	0.0140813	ug/mL
CerP(t35:2)-H	CerP(t35:2)-H	CerP	(t35:2)	(t35:2)				C35 H67 O7 N1 P1	644.466	11.531	0.258478	1.48433	0.394184	0.0646586	0.00366246	0.00749123	0.00252216	0.00381042	0.00303398	0.0023691	ug/mL
CerP(t41:2)-H	CerP(t41:2)-H	CerP	(t41:2)	(t41:2)				C41 H79 O7 N1 P1	728.56	14.716	0.320958	0.968164	0.94739	0.0706337	0.00266826	0.00451429	0.00553523	0.00290832	0.00795808	0.00226958	ug/mL
CerP(t41:3)-H	CerP(t41:3)-H	CerP	(t41:3)	(t41:3)				C41 H77 O7 N1 P1	726.544	13.6738	0.171667	1.00354	0.977246	0.0123411	0.0185739	0.021093	0.0167084	0.0154672	0.0191351	0.0215744	ug/mL
CerP(t41:4)-H	CerP(t41:4)-H	CerP	(t41:4)	(t41:4)				C41 H75 O7 N1 P1	724.529	12.785	0.149585	0.511342	0.0271888	0.12414	0.004154	0.00349919	0.00337017	0.00691483	0.00560053	0.00904234	ug/mL
FA(20:4)-H	FA(20:4)-H	FA	(20:4)	(20:4)				O2 H31 C20	303.233	2.916	0.0244647	1.34613	0.0165219	0.188826	0.0330476	0.0342398	0.0320245	0.0205468	0.0260837	0.0271452	ug/mL
GD1a(d36:0)-2H	GD1a(d36:0)-2H	GD1a	(d36:0)	(d36:0)				C84 H148 O39 N4	918.487	10.594	0.0313501	0.65481	0.0115712	0.109969	0.00417806	0.00507941	0.00440434	0.00748568	0.00736453	0.00601358	ug/mL
GD1a(m39:5)-2H	GD1a(m39:5)-2H	GD1a	(m39:5)	(m39:5)				C87 H144 O38 N4	926.473	9.96579	0.18046	0.549302	0.00193021	0.122948	0.00328373	0.00399414	0.00346335	0.0058279	0.00686821	0.00685818	ug/mL
GD1a(t35:1)-2H	GD1a(t35:1)-2H	GD1a	(t35:1)	(t35:1)				C83 H144 O40 N4	918.468	9.45802	0.110333	1.29156	0.359738	0.067221	0.00521564	0.00308841	0.0052222	0.00221628	0.00454996	0.00370654	ug/mL
CL(68:4)-2H	CL(68:4)-2H	CL	(68:4)	(68:4)				C77 H140 O17 P2	699.479	8.99121	0.0354469	0.838536	0.688132	0.0766965	0.023723	0.0106939	0.00787821	0.0106076	0.0241854	0.0156462	ug/mL
GD2(d42:5)-2H	GD2(d42:5)-2H	GD2	(d42:5)	(d42:5)				C84 H140 O34 N4	874.468	9.96562	0.0755647	0.485088	0.0133231	0.147268	0.00372623	0.0045112	0.00389593	0.00667642	0.0100866	0.00824966	ug/mL
GM3(d31:4)-H	GM3(d31:4)-H	GM3	(d31:4)	(d31:4)				C54 H91 O21 N2	1103.61	12.352	0.112712	0.791806	0.553119	0.0280855	0.00212224	0.00183045	0.00120504	0.00178877	0.00342883	0.00129628	ug/mL
GM3(d39:1)-H	GM3(d39:1)-H	GM3	(d39:1)	(d39:1)				C62 H113 O21 N2	1221.78	9.742	0.0407487	0.784312	0.58832	0.175605	0.0316793	0.0288738	0.00506738	0.0172977	0.0372305	0.0291382	ug/mL
GM3(d40:1)-H	GM3(d40:1)-H	GM3	(d40:1)	(d40:1)				C63 H115 O21 N2	1235.8	10.763	0.216149	0.912133	0.82992	0.0326896	0.000571624	0.00274244	0.00237994	0.00276792	0.00128801	0.00218659	ug/mL
GM3(m39:1)+HCOO	GM3(m39:1)+HCOO	GM3	(m39:1)	(m39:1)				C63 H115 O22 N2	1251.79	10.529	0.683232	1.58688	0.0122269	0.0716683	0.00331152	0.00283013	0.00323683	0.00195916	0.00235677	0.00159407	ug/mL
GM3(t42:1)-H	GM3(t42:1)-H	GM3	(t42:1)	(t42:1)				C65 H119 O22 N2	1279.83	11.581	0.433949	0.417793	0.0220472	0.0884235	0.000921503	0.00147859	0.000869708	0.00219619	0.00334605	0.00228414	ug/mL
GM3(t43:6)-2H	GM3(t43:6)-2H	GM3	(t43:6)	(t43:6)				C66 H110 O22 N2	641.378	1.858	0.0574663	1.12634	0.0764084	0.10954	0.0514909	0.0488186	0.0503691	0.0478544	0.0456258	0.0402965	ug/mL
CL(68:4)-2H	CL(68:4)-2H	CL	(68:4)	(68:4)				C77 H140 O17 P2	699.479	9.41487	0.0642051	1.6932	0.521617	0.152572	0.0130024	0.0401976	0.0039338	0.0153214	0.0106016	0.00782012	ug/mL
GT3(d38:3)-2H	GT3(d38:3)-2H	GT3	(d38:3)	(d38:3)				C83 H140 O37 N4	892.46	9.35292	0.184981	1.01781	0.893652	0.0295243	0.00758592	0.00875961	0.00759639	0.00795373	0.00934068	0.0062285	ug/mL
GT3(d42:3)-2H	GT3(d42:3)-2H	GT3	(d42:3)	(d42:3)				C87 H148 O37 N4	920.492	10.4868	0.0311799	1.23105	0.51225	0.0679974	0.00923293	0.00981216	0.00614436	0.00549042	0.0105224	0.00444889	ug/mL
GT3(m39:0)-2H	GT3(m39:0)-2H	GT3	(m39:0)	(m39:0)				C84 H148 O36 N4	894.494	10.7606	0.064374	0.105184	1.69007e-05	0.189337	0.000835329	0.00100448	0.000518174	0.00726814	0.00794097	0.0072086	ug/mL
GT3(m39:2)-2H	GT3(m39:2)-2H	GT3	(m39:2)	(m39:2)				C84 H144 O36 N4	892.479	9.716	0.111666	0.112518	0.00423369	0.148556	0.000368288	0.000694708	0.00063836	0.00352689	0.00580843	0.00578538	ug/mL
GT3(m39:4)-2H	GT3(m39:4)-2H	GT3	(m39:4)	(m39:4)				C84 H140 O36 N4	890.463	9.416	0.0930413	0.900889	0.759761	0.0116592	0.000785189	0.000951636	0.000822485	0.000782029	0.000562033	0.00149681	ug/mL
Hex1Cer(d32:1)+HCOO	Hex1Cer(d32:1)+HCOO	Hex1Cer	(d32:1)	(d32:1)				C39 H74 O10 N1	716.532	9.045	0.11352	0.276231	0.00280799	0.259192	0.00465105	0.00566122	0.00423305	0.0168221	0.0211334	0.0147009	ug/mL
Hex1Cer(d33:1)+HCOO	Hex1Cer(d33:1)+HCOO	Hex1Cer	(d33:1)	(d33:1)				C40 H76 O10 N1	730.547	11.08	0.0195725	0.210703	0.000877955	0.116813	0.000775905	0.000234756	0.00114493	0.00312222	0.0035076	0.00360068	ug/mL
Hex1Cer(d16:0_18:1)+HCOO	Hex1Cer(d34:1)+HCOO	Hex1Cer	(d16:0_18:1)	(d16:0)	(18:1)			C41 H78 O10 N1	744.563	9.29071	0.0274941	0.724242	0.003197	0.177061	0.0160039	0.018531	0.015325	0.0226015	0.0228797	0.0233632	ug/mL
Hex1Cer(d34:1+O)+HCOO	Hex1Cer(d34:1+O)+HCOO	Hex1Cer	(d34:1+O)	(d34:1+O)				C41 H78 O11 N1	760.558	8.97766	0.160067	1.30537	0.260135	0.0700847	0.00913659	0.00995634	0.00636585	0.00859995	0.00564577	0.00525741	ug/mL
CL(68:4)-2H	CL(68:4)-2H	CL	(68:4)	(68:4)				C77 H140 O17 P2	699.479	9.89547	0.444731	2.27568	0.230277	0.176022	0.0151751	0.0174261	0.00296867	0.00243772	0.00670518	0.00648753	ug/mL
Hex1Cer(d34:2)+HCOO	Hex1Cer(d34:2)+HCOO	Hex1Cer	(d34:2)	(d34:2)				C41 H76 O10 N1	742.547	9.155	0.362848	0.0220935	0.000362675	2.18661	0.00129684	0.0346873	0.024789	1.00174	0.990933	0.758051	ug/mL
Hex1Cer(d34:2)+HCOO	Hex1Cer(d34:2)+HCOO	Hex1Cer	(d34:2)	(d34:2)				C41 H76 O10 N1	742.547	10.623	0.0541755	1.2189	0.0693601	0.490006	0.252085	0.302292	0.292543	0.210092	0.256984	0.227747	ug/mL
Hex1Cer(d35:4)-H	Hex1Cer(d35:4)-H	Hex1Cer	(d35:4)	(d35:4)				C41 H72 O8 N1	706.526	12.421	0.114845	1.46033	0.0363273	0.150968	0.0146898	0.0157783	0.0148478	0.00738011	0.0122233	0.0114279	ug/mL
Hex1Cer(d36:1+O)+HCOO	Hex1Cer(d36:1+O)+HCOO	Hex1Cer	(d36:1+O)	(d36:1+O)				C43 H82 O11 N1	788.589	10.171	0.0751924	1.74002	0.0154851	0.10638	0.00777704	0.00602144	0.00602006	0.00431747	0.00399728	0.00307509	ug/mL
Hex1Cer(d36:2)+HCOO	Hex1Cer(d36:2)+HCOO	Hex1Cer	(d36:2)	(d36:2)				C43 H80 O10 N1	770.579	10.4513	0.094822	0.132557	0.000209846	0.81944	0.0212896	0.0178356	0.0193502	0.130664	0.164732	0.145737	ug/mL
Hex1Cer(d36:2)+HCOO	Hex1Cer(d36:2)+HCOO	Hex1Cer	(d36:2)	(d36:2)				C43 H80 O10 N1	770.579	11.711	0.223118	0.310832	0.0143442	0.190877	0.000414257	0.00491836	0.00434868	0.008717	0.0121389	0.0102905	ug/mL
Hex1Cer(d36:3)+HCOO	Hex1Cer(d36:3)+HCOO	Hex1Cer	(d36:3)	(d36:3)				C43 H78 O10 N1	768.563	9.512	0.00293604	0.0839778	0.000653662	0.392556	0.0036723	0.00241826	0.0021222	0.0265066	0.0362863	0.0350038	ug/mL
Hex1Cer(d36:7)+HCOO	Hex1Cer(d36:7)+HCOO	Hex1Cer	(d36:7)	(d36:7)				C43 H70 O10 N1	760.501	8.016	0.131238	1.14482	0.262499	0.0851283	0.0113183	0.0138513	0.0120836	0.0100979	0.0127217	0.00972117	ug/mL
Hex1Cer(d38:1+O)+HCOO	Hex1Cer(d38:1+O)+HCOO	Hex1Cer	(d38:1+O)	(d38:1+O)				C45 H86 O11 N1	816.621	11.3615	0.0831311	1.08802	0.459787	0.0291371	0.00759736	0.00591401	0.00630079	0.00526113	0.00635104	0.00659713	ug/mL
Hex1Cer(d18:0_20:4)+HCOO	Hex1Cer(d38:4)+HCOO	Hex1Cer	(d18:0_20:4)	(d18:0)	(20:4)			C45 H80 O10 N1	794.579	10.2633	0.112974	0.0246382	0.000226615	0.356391	0.000568321	0.000532854	0.000740731	0.0211627	0.0275202	0.0260754	ug/mL
CL(68:4)-H	CL(68:4)-H	CL	(68:4)	(68:4)				C77 H141 O17 P2	1399.96	16.219	0.0693426	5.77904	0.0029162	0.173785	0.0093508	0.00706479	0.00636521	0.00201041	0.000857447	0.00107412	ug/mL
Hex1Cer(d18:1_20:4)+HCOO	Hex1Cer(d38:5)+HCOO	Hex1Cer	(d18:1_20:4)	(d18:1)	(20:4)			C45 H78 O10 N1	792.563	9.202	0.0645933	0.411269	0.0546771	0.117609	0.000207463	0.00315127	0.00275251	0.00609388	0.00438866	0.00437695	ug/mL
Hex1Cer(d16:0_22:6)+HCOO	Hex1Cer(d38:6)+HCOO	Hex1Cer	(d16:0_22:6)	(d16:0)	(22:6)			C45 H76 O10 N1	790.547	10.275	0.0279632	0.107577	5.85673e-05	1.07678	0.0258126	0.0273415	0.0257602	0.227279	0.268216	0.238066	ug/mL
Hex1Cer(d40:1)+HCOO	Hex1Cer(d40:1)+HCOO	Hex1Cer	(d40:1)	(d40:1)				C47 H90 O10 N1	828.657	12.7343	0.0559485	0.517896	1.50245e-05	0.251794	0.0129362	0.0136229	0.0123746	0.025138	0.0255679	0.0244707	ug/mL
Hex1Cer(d40:1+O)+HCOO	Hex1Cer(d40:1+O)+HCOO	Hex1Cer	(d40:1+O)	(d40:1+O)				C47 H90 O11 N1	844.652	12.4613	0.0299622	0.892135	0.427128	0.101314	0.0190463	0.018316	0.0123345	0.0200942	0.0181674	0.0174438	ug/mL
Hex1Cer(d41:1)+HCOO	Hex1Cer(d41:1)+HCOO	Hex1Cer	(d41:1)	(d41:1)				C48 H92 O10 N1	842.673	13.2532	0.0487045	0.314758	0.00125804	0.263218	0.00823372	0.00666107	0.00293943	0.01846	0.0187612	0.0194388	ug/mL
Hex1Cer(d41:1+O)+HCOO	Hex1Cer(d41:1+O)+HCOO	Hex1Cer	(d41:1+O)	(d41:1+O)				C48 H92 O11 N1	858.668	12.9945	0.0388603	0.802486	0.500543	0.128493	0.0109142	0.0215184	0.0241928	0.0292555	0.013994	0.0273131	ug/mL
Hex1Cer(d42:1)+HCOO	Hex1Cer(d42:1)+HCOO	Hex1Cer	(d42:1)	(d42:1)				C49 H94 O10 N1	856.688	13.7515	0.00091103	0.515673	0.0008806	0.281303	0.015775	0.0179768	0.0129844	0.0302756	0.031536	0.0288198	ug/mL
Hex1Cer(d42:1+O)+HCOO	Hex1Cer(d42:1+O)+HCOO	Hex1Cer	(d42:1+O)	(d42:1+O)				C49 H94 O11 N1	872.683	13.4959	0.132725	0.782623	0.0113707	0.170811	0.0232664	0.0239086	0.0196979	0.027839	0.029427	0.0281812	ug/mL
Hex1Cer(d42:2)+HCOO	Hex1Cer(d42:2)+HCOO	Hex1Cer	(d42:2)	(d42:2)				C49 H92 O10 N1	854.673	12.6829	0.0375603	0.599537	0.00519547	0.258391	0.0180718	0.0205218	0.0182166	0.0291229	0.0358515	0.0297823	ug/mL
CL(69:3)-H	CL(69:3)-H	CL	(69:3)	(69:3)				C78 H145 O17 P2	1416	16.7958	0.450263	1.57008	0.348391	0.0455915	0.00184376	0.0019929	0.00110593	0.00070426	0.00202079	0.000422932	ug/mL
Hex1Cer(m40:3)-H	Hex1Cer(m40:3)-H	Hex1Cer	(m40:3)	(m40:3)				C46 H84 O7 N1	762.625	14.721	0.313773	1.18501	0.338852	0.0954794	0.00651777	0.00818058	0.0101251	0.00592377	0.0079001	0.00712395	ug/mL
Hex1Cer(m40:4)-H	Hex1Cer(m40:4)-H	Hex1Cer	(m40:4)	(m40:4)				C46 H82 O7 N1	760.61	13.6852	0.00331006	0.853079	0.125873	0.160331	0.0376955	0.0409615	0.0341967	0.0387096	0.0475707	0.0460096	ug/mL
Hex1Cer(m41:1)+HCOO	Hex1Cer(m41:1)+HCOO	Hex1Cer	(m41:1)	(m41:1)				C48 H92 O9 N1	826.678	13.4976	0.0221455	0.744499	0.0231115	0.13057	0.01018	0.0108659	0.00785897	0.0130703	0.0131215	0.0126328	ug/mL
Hex1Cer(m22:0_26:4)-H	Hex1Cer(m48:4)-H	Hex1Cer	(m22:0_26:4)	(m22:0)	(26:4)			C54 H98 O7 N1	872.735	15.618	0.0734008	1.23001	0.0341019	0.0796563	0.01421	0.012231	0.0121785	0.010951	0.0106932	0.00975364	ug/mL
Hex1Cer(t34:0)+HCOO	Hex1Cer(t34:0)+HCOO	Hex1Cer	(t34:0)	(t34:0)				C41 H80 O11 N1	762.574	10.5971	0.0304684	0.0370236	1.22257e-08	0.296266	0.00051588	0.000655507	0.000723302	0.0170521	0.0172207	0.0169024	ug/mL
Hex1Cer(t34:1)+HCOO	Hex1Cer(t34:1)+HCOO	Hex1Cer	(t34:1)	(t34:1)				C41 H78 O11 N1	760.558	8.97517	0.160067	1.30537	0.260135	0.0700847	0.00913659	0.00995634	0.00636585	0.00859995	0.00564577	0.00525741	ug/mL
Hex1Cer(t36:0)+HCOO	Hex1Cer(t36:0)+HCOO	Hex1Cer	(t36:0)	(t36:0)				C43 H84 O11 N1	790.605	10.8962	0.0133909	0.177166	3.06292e-05	0.388539	0.00702709	0.00620151	0.00504588	0.0329254	0.0368096	0.033414	ug/mL
Hex1Cer(t17:1_20:4)+HCOO	Hex1Cer(t37:5)+HCOO	Hex1Cer	(t17:1_20:4)	(t17:1)	(20:4)			C44 H76 O11 N1	794.542	10.189	0.0459564	0.182562	0.000386281	0.20653	0.00146235	0.00239731	0.00162649	0.0088881	0.00990829	0.0112546	ug/mL
Hex1Cer(t40:1)+HCOO	Hex1Cer(t40:1)+HCOO	Hex1Cer	(t40:1)	(t40:1)				C47 H90 O11 N1	844.652	12.4667	0.0299622	0.892135	0.427128	0.101314	0.0190463	0.018316	0.0123345	0.0200942	0.0181674	0.0174438	ug/mL
CL(18:1_16:0_18:1_18:1)-H	CL(70:3)-H	CL	(18:1_16:0_18:1_18:1)	(18:1)	(16:0)	(18:1)	(18:1)	C79 H147 O17 P2	1430.01	16.8695	0.151818	3.11238	0.088374	0.135403	0.0102862	0.00427925	0.00538859	0.000749684	0.00212602	0.00353546	ug/mL
Hex1Cer(t42:2)+HCOO	Hex1Cer(t42:2)+HCOO	Hex1Cer	(t42:2)	(t42:2)				C49 H92 O11 N1	870.668	12.4099	0.0732453	0.685315	0.000709875	0.139446	0.00852866	0.00935062	0.00871967	0.0123944	0.0128156	0.0136027	ug/mL
Hex2Cer(d30:1)+HCOO	Hex2Cer(d30:1)+HCOO	Hex2Cer	(d30:1)	(d30:1)				C43 H80 O15 N1	850.553	8.982	0.0304653	0.0860984	7.76711e-05	0.875601	0.0132872	0.014225	0.0133043	0.145932	0.174927	0.153209	ug/mL
Hex2Cer(d35:2)+HCOO	Hex2Cer(d35:2)+HCOO	Hex2Cer	(d35:2)	(d35:2)				C48 H88 O15 N1	918.616	8.94342	0.0254578	1.12558	0.0698454	0.131072	0.047996	0.0452906	0.0518771	0.0447158	0.0432555	0.0409966	ug/mL
Hex2Cer(d39:1)+HCOO	Hex2Cer(d39:1)+HCOO	Hex2Cer	(d39:1)	(d39:1)				C52 H98 O15 N1	976.694	3.392	0.357221	2.18579	0.224806	0.0458948	0.000244625	0.00130675	0.00110256	0.000395272	0.000544287	0.000274621	ug/mL
Hex2Cer(d40:1)+HCOO	Hex2Cer(d40:1)+HCOO	Hex2Cer	(d40:1)	(d40:1)				C53 H100 O15 N1	990.71	12.302	0.520741	0.212877	0.00182431	0.136693	0.00084163	0.00155405	0.000523647	0.00390888	0.00456864	0.00523619	ug/mL
Hex2Cer(d41:1)-2H	Hex2Cer(d41:1)-2H	Hex2Cer	(d41:1)	(d41:1)				C53 H99 O13 N1	478.856	1.407	0.261215	0.577272	0.545991	0.290719	0.0638353	0.0872087	0.0659156	0.0719814	0.28264	0.0212151	ug/mL
Hex2Cer(d41:1)-2H	Hex2Cer(d41:1)-2H	Hex2Cer	(d41:1)	(d41:1)				C53 H99 O13 N1	478.856	2.177	0.386039	1.21512	0.624183	0.0966126	0.0199125	0.0141341	0.00768627	0.0101175	0.0172172	0.0070098	ug/mL
Hex2Cer(d42:2)+HCOO	Hex2Cer(d42:2)+HCOO	Hex2Cer	(d42:2)	(d42:2)				C55 H102 O15 N1	1016.73	12.251	0.024097	0.219052	3.27476e-05	0.164724	0.00138894	0.0012701	0.00171001	0.00637627	0.00649624	0.00707272	ug/mL
CL(70:4)-H	CL(70:4)-H	CL	(70:4)	(70:4)				C79 H145 O17 P2	1428	16.5729	0.184216	1.60704	0.236036	0.0999382	0.0110101	0.00579495	0.00554054	0.00284935	0.00609095	0.00496452	ug/mL
Hex2Cer(m35:1)-H	Hex2Cer(m35:1)-H	Hex2Cer	(m35:1)	(m35:1)				C47 H88 O12 N1	858.631	11.406	0.0613555	0.106413	5.02711e-05	0.484239	0.0063328	0.00431604	0.00510169	0.0471825	0.0539544	0.0468759	ug/mL
Hex3Cer(d35:2)-2H	Hex3Cer(d35:2)-2H	Hex3Cer	(d35:2)	(d35:2)				C53 H95 O18 N1	516.828	17.816	0.131163	1.4716	0.455045	0.1334	0.00324047	0.00547008	0.0114442	0.00280781	0.00567626	0.00521178	ug/mL
Hex3Cer(t34:1)+HCOO	Hex3Cer(t34:1)+HCOO	Hex3Cer	(t34:1)	(t34:1)				C53 H98 O21 N1	1084.66	4.822	0.674978	2.32518	0.125184	0.0857416	0.00123712	0.00280303	0.00371082	0.0014244	0.00126906	0.000640025	ug/mL
Hex3Cer(t39:2)-2H	Hex3Cer(t39:2)-2H	Hex3Cer	(t39:2)	(t39:2)				C57 H103 O19 N1	552.857	1.815	0.123465	0.152736	0.0814583	0.212537	0.00365534	0.00156672	0.000820746	0.00992271	0.00709722	0.0225439	ug/mL
Hex3Cer(t39:2)-2H	Hex3Cer(t39:2)-2H	Hex3Cer	(t39:2)	(t39:2)				C57 H103 O19 N1	552.857	8.651	0.433629	0.484567	0.0861131	0.211441	0.0138123	0.00604868	0.0121699	0.0308723	0.0178039	0.0174258	ug/mL
Hex3Cer(t39:2)-2H	Hex3Cer(t39:2)-2H	Hex3Cer	(t39:2)	(t39:2)				C57 H103 O19 N1	552.857	12.762	0.196183	6.34765	0.346889	0.821535	0.0326364	0.0196434	0.30907	0.00231289	0.00994707	0.0446665	ug/mL
Hex3Cer(t39:2)-2H	Hex3Cer(t39:2)-2H	Hex3Cer	(t39:2)	(t39:2)				C57 H103 O19 N1	552.857	14.008	0.227569	1.79584	0.249382	0.122587	0.0164734	0.0106829	0.00949171	0.00477799	0.00220458	0.0134246	ug/mL
Hex3Cer(t39:2)-2H	Hex3Cer(t39:2)-2H	Hex3Cer	(t39:2)	(t39:2)				C57 H103 O19 N1	552.857	16.6419	0.698929	0.812724	0.822876	0.384018	0.00174473	0.000650487	0.0964458	0.0387295	0.0425319	0.0403556	ug/mL
CL(71:2)-2H	CL(71:2)-2H	CL	(71:2)	(71:2)				C80 H150 O17 P2	722.518	9.978	0.0524089	0.081195	0.000110605	1.45742	0.032032	0.0372725	0.0369893	0.39784	0.486918	0.42436	ug/mL
LPC(15:0)+HCOO	LPC(15:0)+HCOO	LPC	(15:0)	(15:0)				C24 H49 O9 N1 P1	526.315	1.55523	0.0957526	0.878364	0.301065	0.0582473	0.00578734	0.00741704	0.00543209	0.00770964	0.0063639	0.00714372	ug/mL
LPC(16:0)+HCOO	LPC(16:0)+HCOO	LPC	(16:0)	(16:0)				C25 H51 O9 N1 P1	540.331	1.79157	0.0507973	0.617357	0.447776	0.193091	0.0489899	0.0104114	0.00644374	0.0250864	0.0530646	0.0285054	ug/mL
LPC(16:0e)+HCOO	LPC(16:0e)+HCOO	LPC	(16:0e)	(16:0e)				C25 H53 O8 N1 P1	526.351	2.10574	0.0443585	2.29739	0.0516285	0.0861865	0.00306841	0.00307711	0.00235979	0.000169337	0.00173896	0.00179386	ug/mL
LPC(18:0)+HCOO	LPC(18:0)+HCOO	LPC	(18:0)	(18:0)				C27 H55 O9 N1 P1	568.362	2.47579	0.00518745	0.598368	0.100164	0.241944	0.0327146	0.0202569	0.0175674	0.02796	0.0466849	0.0432407	ug/mL
LPC(18:1)+HCOO	LPC(18:1)+HCOO	LPC	(18:1)	(18:1)				C27 H53 O9 N1 P1	566.346	1.80013	0.445312	1.34461	0.54946	0.0676859	0.00811371	0.00602715	0.00380663	0.00140868	0.00819958	0.00373942	ug/mL
CL(12:1_22:2_20:3_18:0)-2H	CL(72:6)-2H	CL	(12:1_22:2_20:3_18:0)	(12:1)	(22:2)	(20:3)	(18:0)	C81 H144 O17 P2	725.494	5.99181	0.0949487	0.753433	0.497796	0.139929	0.0276887	0.00941599	0.00772638	0.0191909	0.0176052	0.0227064	ug/mL
LPC(18:2)+HCOO	LPC(18:2)+HCOO	LPC	(18:2)	(18:2)				C27 H51 O9 N1 P1	564.331	1.45968	0.0534414	0.360417	0.0282508	0.201799	0.00580671	0.00458764	0.00464914	0.00938894	0.018454	0.0138961	ug/mL
LPC(20:4)+HCOO	LPC(20:4)+HCOO	LPC	(20:4)	(20:4)				C29 H51 O9 N1 P1	588.331	1.4353	0.132037	0.273515	0.0374371	0.109983	0.00113764	0.00142702	0.000544271	0.0021071	0.00493655	0.00432294	ug/mL
LPC(22:6)+HCOO	LPC(22:6)+HCOO	LPC	(22:6)	(22:6)				C31 H51 O9 N1 P1	612.331	1.37441	0.309462	1.72331	0.0647838	0.0280277	0.000343542	0.000563287	0.000425408	0.000301189	0.00028646	0.00018542	ug/mL
LPE(14:0)-H	LPE(14:0)-H	LPE	(14:0)	(14:0)				C19 H39 O7 N1 P1	424.247	1.43	0.129843	0.363558	0.184737	0.0613174	0.00101649	0.000843815	0.000366766	0.000484937	0.00303596	0.00260485	ug/mL
LPE(16:0)-H	LPE(16:0)-H	LPE	(16:0)	(16:0)				C21 H43 O7 N1 P1	452.278	1.88655	0.0475854	0.417243	0.0167901	0.280149	0.0146397	0.0107801	0.0110497	0.0211026	0.0346808	0.0316225	ug/mL
LPE(16:1)-H	LPE(16:1)-H	LPE	(16:1)	(16:1)				C21 H41 O7 N1 P1	450.263	1.42789	0.0295065	0.390934	0.0161983	0.391423	0.0208527	0.0225067	0.020961	0.0383747	0.0607386	0.0654169	ug/mL
LPE(16:1e)-H	LPE(16:1e)-H	LPE	(16:1e)	(16:1e)				C21 H43 O6 N1 P1	436.283	2.14443	0.0264296	1.33531	0.0406037	0.132133	0.0162386	0.0174112	0.0156935	0.00975431	0.0133714	0.0138269	ug/mL
CL(73:1)-2H	CL(73:1)-2H	CL	(73:1)	(73:1)				C82 H156 O17 P2	737.541	8.8007	0.0652739	0.914491	0.364851	0.0626924	0.0118277	0.0129235	0.0102821	0.0131145	0.0138539	0.0113407	ug/mL
LPE(17:1)-H	LPE(17:1)-H	LPE	(17:1)	(17:1)				C22 H43 O7 N1 P1	464.278	1.67573	0.0253857	3.11262	0.0102422	0.108877	0.00367097	0.00418515	0.00323587	0.000696709	0.000728485	0.00213836	ug/mL
LPE(18:0)-H	LPE(18:0)-H	LPE	(18:0)	(18:0)				C23 H47 O7 N1 P1	480.31	2.67072	0.0196252	0.707431	0.0535994	0.153314	0.0174866	0.0140991	0.0129451	0.0175383	0.0217357	0.0236732	ug/mL
LPE(18:1)-H	LPE(18:1)-H	LPE	(18:1)	(18:1)				C23 H45 O7 N1 P1	478.294	1.85489	0.0227694	0.604976	0.169796	0.236552	0.0276008	0.0288083	0.0280945	0.0291063	0.0437087	0.0668661	ug/mL
LPE(18:1e)-H	LPE(18:1e)-H	LPE	(18:1e)	(18:1e)				C23 H47 O6 N1 P1	464.315	3.09343	0.0670321	0.331178	0.000968051	0.210197	0.0042773	0.00461478	0.00373684	0.010855	0.0139481	0.0133302	ug/mL
LPE(18:2)-H	LPE(18:2)-H	LPE	(18:2)	(18:2)				C23 H43 O7 N1 P1	476.278	1.52658	0.0309261	0.435732	0.00922106	0.14967	0.00338535	0.00354226	0.00413917	0.00657232	0.00892843	0.00989737	ug/mL
LPE(20:4)-H	LPE(20:4)-H	LPE	(20:4)	(20:4)				C25 H43 O7 N1 P1	500.278	1.46809	0.0726752	0.146413	6.77435e-05	0.337422	0.00417656	0.00398604	0.00294624	0.0229193	0.0261712	0.0267828	ug/mL
LPE(22:5)-H	LPE(22:5)-H	LPE	(22:5)	(22:5)				C27 H45 O7 N1 P1	526.294	1.49889	0.0334029	0.172862	0.00134992	0.125758	0.000420371	0.00123652	0.000179851	0.00339852	0.0039038	0.00332314	ug/mL
LPE(22:6)-H	LPE(22:6)-H	LPE	(22:6)	(22:6)				C27 H43 O7 N1 P1	524.278	1.41154	0.048495	0.277771	0.00174671	0.289918	0.00647673	0.00683633	0.00598805	0.0193945	0.0229581	0.027133	ug/mL
LPG(16:0)-H	LPG(16:0)-H	LPG	(16:0)	(16:0)				C22 H44 O9 N0 P1	483.273	1.5021	0.214563	0.337997	0.00587156	0.149226	0.00316255	0.00146649	0.00264566	0.00599067	0.00702141	0.00851088	ug/mL
CL(73:11)-2H	CL(73:11)-2H	CL	(73:11)	(73:11)				C82 H136 O17 P2	727.463	11.3486	0.0944594	24.0731	1.03231e-05	0.394539	0.0303986	0.0333101	0.0298224	0.00128232	0.00148417	0.00111881	ug/mL
LPG(16:1)-H	LPG(16:1)-H	LPG	(16:1)	(16:1)				C22 H42 O9 N0 P1	481.257	1.20838	0.121834	0.817309	0.460061	0.0739794	0.00370986	0.00680165	0.00669514	0.00467428	0.00774424	0.00863429	ug/mL
LPG(18:1)-H	LPG(18:1)-H	LPG	(18:1)	(18:1)				C24 H46 O9 N0 P1	509.288	1.51423	0.0603452	0.813989	0.29322	0.0965998	0.00917185	0.0116241	0.0123026	0.0100088	0.0143749	0.0162785	ug/mL
OAHFA(16:0_18:0)-H	OAHFA(34:0)-H	OAHFA	(16:0_18:0)	(16:0)	(18:0)			C34 H65 O4	537.489	11.9012	0.024618	1.14226	0.722284	0.180619	0.133513	0.21708	0.0986934	0.18982	0.131531	0.0719803	ug/mL
OAHFA(34:2)-H	OAHFA(34:2)-H	OAHFA	(34:2)	(34:2)				C34 H61 O4	533.458	4.03233	0.0337741	0.434956	0.219625	1.64892	0.81794	0.429699	0.174833	1.85036	0.701152	0.718876	ug/mL
OAHFA(18:0_18:0)-H	OAHFA(36:0)-H	OAHFA	(18:0_18:0)	(18:0)	(18:0)			C36 H69 O4	565.52	13.0275	0.0307536	1.14272	0.697859	0.446754	1.24932	2.11453	1.03601	1.70261	1.42021	0.727504	ug/mL
OAHFA(20:0_18:0)-H	OAHFA(38:0)-H	OAHFA	(20:0_18:0)	(20:0)	(18:0)			C38 H73 O4	593.551	14.0667	0.0607331	1.29587	0.534444	0.147295	0.0465572	0.0946034	0.0402843	0.0593604	0.0557344	0.0249231	ug/mL
OAHFA(38:2)-H	OAHFA(38:2)-H	OAHFA	(38:2)	(38:2)				C38 H69 O4	589.52	5.98711	0.0416357	0.402885	0.209067	1.82599	1.02111	0.353228	0.160351	2.13889	0.817298	0.853055	ug/mL
OAHFA(49:7)-H	OAHFA(49:7)-H	OAHFA	(49:7)	(49:7)				C49 H81 O4	733.614	15.4634	0.0489778	0.970632	0.931012	0.18052	0.0569427	0.095467	0.0341649	0.0747809	0.0730339	0.044405	ug/mL
PA(30:1)-H	PA(30:1)-H	PA	(30:1)	(30:1)				C33 H62 O8 N0 P1	617.419	4.0285	0.170892	0.591277	0.374502	0.208021	0.0335948	0.00552544	0.00637105	0.032027	0.0157435	0.0291669	ug/mL
CL(73:9)-2H	CL(73:9)-2H	CL	(73:9)	(73:9)				C82 H140 O17 P2	729.479	12.3652	0.0919101	8.04358	0.00523451	0.338125	0.0296783	0.0294078	0.0175925	0.00176658	0.00416413	0.00360219	ug/mL
PA(32:3e)-H	PA(32:3e)-H	PA	(32:3e)	(32:3e)				C35 H64 O7 N0 P1	627.44	10.436	0.0750144	1.13933	0.298077	0.0599948	0.0111965	0.0111088	0.0112753	0.00793515	0.00965072	0.0118881	ug/mL
CL(75:4)-2H	CL(75:4)-2H	CL	(75:4)	(75:4)				C84 H154 O17 P2	748.534	9.94585	0.00902451	0.0923055	0.000349025	0.93701	0.0167231	0.0194371	0.0147667	0.159777	0.210532	0.181411	ug/mL
PA(34:1)-H	PA(34:1)-H	PA	(34:1)	(34:1)				C37 H70 O8 N0 P1	673.481	5.9898	0.00340322	0.581935	0.322959	0.236749	0.0395106	0.00805895	0.00658347	0.0376667	0.0233962	0.031994	ug/mL
PA(18:0_18:2)-H	PA(36:2)-H	PA	(18:0_18:2)	(18:0)	(18:2)			C39 H72 O8 N0 P1	699.497	9.3068	0.193649	0.0554246	0.000156184	0.367279	0.00130189	0.00195938	0.00122386	0.0242576	0.0304326	0.0262328	ug/mL
PA(36:3)-H	PA(36:3)-H	PA	(36:3)	(36:3)				C39 H70 O8 N0 P1	697.481	8.699	0.123039	1.38472	0.0430048	0.200189	0.0367504	0.0410043	0.0314304	0.0230445	0.0256753	0.0301303	ug/mL
PA(38:2)-H	PA(38:2)-H	PA	(38:2)	(38:2)				C41 H76 O8 N0 P1	727.528	10.4186	0.0322744	0.112063	0.00020783	0.378	0.00664994	0.00101723	0.00261714	0.0290024	0.0331084	0.0296617	ug/mL
PA(29:1_16:0)-H	PA(45:1)-H	PA	(29:1_16:0)	(29:1)	(16:0)			C48 H92 O8 N0 P1	827.654	4.02503	0.0735356	0.460355	0.256588	0.238762	0.0302758	0.00234077	0.00164743	0.02682	0.0176603	0.0299492	ug/mL
PA(46:6)-H	PA(46:6)-H	PA	(46:6)	(46:6)				C49 H84 O8 N0 P1	831.591	9.41637	0.209761	0.0917958	0.000969728	0.29218	0.00273761	0.00141598	0.000813433	0.015295	0.0214271	0.0173874	ug/mL
PA(51:1)-H	PA(51:1)-H	PA	(51:1)	(51:1)				C54 H104 O8 N0 P1	911.747	5.98132	0.0625556	0.495504	0.374233	0.239286	0.0375321	0.000862139	0.000378945	0.0302933	0.0167139	0.0312428	ug/mL
PC(12:0_14:0)-CH3	PC(26:0)-CH3	PC	(12:0_14:0)	(12:0)	(14:0)			C33 H65 O8 N1 P1	634.445	7.92989	0.119528	1.62237	0.0898662	0.0570554	0.00174481	0.00204794	0.00168231	0.00102982	0.0016738	0.000671099	ug/mL
PC(14:0_13:0)-CH3	PC(27:0)-CH3	PC	(14:0_13:0)	(14:0)	(13:0)			C34 H67 O8 N1 P1	648.461	8.582	0.0647288	0.82631	0.0949533	0.0643142	0.00478992	0.00541809	0.00503874	0.0052502	0.00648369	0.00671772	ug/mL
PC(14:0_14:0)+HCOO	PC(28:0)+HCOO	PC	(14:0_14:0)	(14:0)	(14:0)			C37 H73 O10 N1 P1	722.498	7.59959	0.217397	1.07517	0.882914	0.00793817	0.0018836	0.000659902	0.00183796	0.00238305	0.000803821	0.000888252	ug/mL
CL(17:0_22:6_18:0_18:0)-2H	CL(75:6)-2H	CL	(17:0_22:6_18:0_18:0)	(17:0)	(22:6)	(18:0)	(18:0)	C84 H150 O17 P2	746.518	9.63217	0.061116	0.0823848	7.36339e-05	1.32513	0.028085	0.0308922	0.0300922	0.333789	0.398784	0.348567	ug/mL
PC(16:0_14:0)+HCOO	PC(30:0)+HCOO	PC	(16:0_14:0)	(16:0)	(14:0)			C39 H77 O10 N1 P1	750.529	8.88099	0.00530604	0.323798	9.30726e-06	0.565724	0.0295192	0.0286792	0.0284361	0.0868392	0.093391	0.0873267	ug/mL
PC(16:1_14:0)+HCOO	PC(30:1)+HCOO	PC	(16:1_14:0)	(16:1)	(14:0)			C39 H75 O10 N1 P1	748.513	7.79422	0.0786328	1.78576	0.450611	0.0734813	0.00520015	0.000911204	0.00549095	0.000482678	0.00106926	0.00494518	ug/mL
PC(16:1_14:1)-CH3	PC(30:2)-CH3	PC	(16:1_14:1)	(16:1)	(14:1)			C37 H69 O8 N1 P1	686.477	8.29425	0.0203788	0.773034	0.044459	0.282717	0.0588185	0.0674076	0.0545399	0.0684365	0.0814909	0.0839122	ug/mL
PC(30:2e)-CH3	PC(30:2e)-CH3	PC	(30:2e)	(30:2e)				C37 H71 O7 N1 P1	672.497	9.936	0.104325	0.0909471	0.000330291	0.259299	0.00136534	0.00155443	0.000880655	0.0128676	0.0161009	0.0128187	ug/mL
PC(15:0_16:0)+HCOO	PC(31:0)+HCOO	PC	(15:0_16:0)	(15:0)	(16:0)			C40 H79 O10 N1 P1	764.545	9.538	0.103212	0.106558	0.000528451	0.436966	0.00404239	0.00443066	0.00441385	0.0385925	0.0471253	0.0352203	ug/mL
PC(15:0_16:1)-CH3	PC(31:1)-CH3	PC	(15:0_16:1)	(15:0)	(16:1)			C38 H73 O8 N1 P1	702.508	9.9315	0.0800312	0.35061	0.409704	0.196691	0.00639637	0.00651858	0.006949	0.0455397	0.00613025	0.00498549	ug/mL
PC(16:0_16:0)+HCOO	PC(32:0)+HCOO	PC	(16:0_16:0)	(16:0)	(16:0)			C41 H81 O10 N1 P1	778.56	10.0611	0.0289565	0.171144	1.7632e-06	2.7061	0.306526	0.29035	0.254193	1.60583	1.70212	1.66488	ug/mL
PC(16:0e_16:0)+HCOO	PC(32:0e)+HCOO	PC	(16:0e_16:0)	(16:0e)	(16:0)			C41 H83 O9 N1 P1	764.581	10.7803	0.0221902	0.136835	7.9955e-05	0.361616	0.00459029	0.00468333	0.00234227	0.0269644	0.0308402	0.0270849	ug/mL
CL(64:2)-H	CL(64:2)-H	CL	(64:2)	(64:2)				C73 H137 O17 P2	1347.93	16.203	0.113445	0.694378	0.53173	0.0320959	0.00215401	0.00121311	0.000838164	0.000654827	0.0019336	0.00346775	ug/mL
CL(75:7)-2H	CL(75:7)-2H	CL	(75:7)	(75:7)				C84 H148 O17 P2	745.51	8.35795	0.0857964	1.44859	0.0549152	0.262812	0.0363924	0.0415906	0.0528343	0.0284651	0.0327134	0.0291281	ug/mL
PC(16:0_16:1)+HCOO	PC(32:1)+HCOO	PC	(16:0_16:1)	(16:0)	(16:1)			C41 H79 O10 N1 P1	776.545	9.0396	0.0260436	0.334322	0.000333225	0.977097	0.0932925	0.087838	0.0940102	0.246698	0.30158	0.274704	ug/mL
PC(16:0e_16:1)+HCOO	PC(32:1e)+HCOO	PC	(16:0e_16:1)	(16:0e)	(16:1)			C41 H81 O9 N1 P1	762.565	9.91712	0.0559242	0.398628	0.0212569	0.0526109	0.000313156	0.000360046	0.000510961	0.00122415	0.000709089	0.00103736	ug/mL
PC(16:1e_16:0)+HCOO	PC(32:1e)+HCOO	PC	(16:1e_16:0)	(16:1e)	(16:0)			C41 H81 O9 N1 P1	762.565	10.606	0.0814925	0.0327229	1.96706e-07	0.278489	0.000412061	0.000487002	0.000576338	0.0147202	0.0153747	0.0149927	ug/mL
PC(16:1_16:1)+HCOO	PC(32:2)+HCOO	PC	(16:1_16:1)	(16:1)	(16:1)			C41 H77 O10 N1 P1	774.529	7.99703	0.010519	0.210317	0.00212379	0.209472	0.00143482	0.00260192	0.00277298	0.00872666	0.0126264	0.0110254	ug/mL
PC(32:4)+HCOO	PC(32:4)+HCOO	PC	(32:4)	(32:4)				C41 H73 O10 N1 P1	770.498	10.114	0.074921	5.0169	8.22977e-05	0.22373	0.0131731	0.0124234	0.0122849	0.0032995	0.0014458	0.00280545	ug/mL
PC(16:0_17:0)+HCOO	PC(33:0)+HCOO	PC	(16:0_17:0)	(16:0)	(17:0)			C42 H83 O10 N1 P1	792.576	10.4584	0.57272	0.0644511	0.077073	0.286672	0.000469833	0.00147635	0.00188355	0.024189	0.00461851	0.0306132	ug/mL
PC(17:1_16:0)+HCOO	PC(33:1)+HCOO	PC	(17:1_16:0)	(17:1)	(16:0)			C42 H81 O10 N1 P1	790.56	9.60991	0.11368	0.142127	0.00568997	0.280759	0.00117194	0.000500507	0.0060567	0.0206931	0.0201215	0.0135673	ug/mL
CL(77:11)-2H	CL(77:11)-2H	CL	(77:11)	(77:11)				C86 H144 O17 P2	755.494	12.4542	0.00460792	16.2629	1.3561e-05	0.588115	0.0659375	0.0747802	0.0712599	0.00398921	0.00466415	0.00438107	ug/mL
PC(18:0_16:0)+HCOO	PC(34:0)+HCOO	PC	(18:0_16:0)	(18:0)	(16:0)			C43 H85 O10 N1 P1	806.592	11.2047	0.0292608	0.222385	4.17362e-06	0.784839	0.0379807	0.0316056	0.0300621	0.149703	0.145175	0.15321	ug/mL
PC(16:0_18:1)-CH3	PC(34:1)-CH3	PC	(16:0_18:1)	(16:0)	(18:1)			C41 H79 O8 N1 P1	744.555	9.287	0.0115881	0.687106	0.00316	0.165408	0.0103785	0.0131019	0.0119901	0.0168281	0.0178182	0.0169768	ug/mL
PC(16:0_18:1)+HCOO	PC(34:1)+HCOO	PC	(16:0_18:1)	(16:0)	(18:1)			C43 H83 O10 N1 P1	804.576	10.1875	0.0210218	0.25573	0.000124075	2.33302	0.355562	0.370812	0.336808	1.25517	1.4917	1.41056	ug/mL
PC(16:0_18:1)+HCOO	PC(34:1)+HCOO	PC	(16:0_18:1)	(16:0)	(18:1)			C43 H83 O10 N1 P1	804.576	10.647	0.00756204	0.172499	0.00129077	2.44286	0.37309	0.000685467	0.362728	1.2791	1.55528	1.43522	ug/mL
CL(77:13)-2H	CL(77:13)-2H	CL	(77:13)	(77:13)				C86 H140 O17 P2	753.479	11.445	0.0494009	11.2353	0.00013925	0.242411	0.0130932	0.0111376	0.013063	0.000191809	0.00159444	0.00153309	ug/mL
PC(16:0e_18:1)+HCOO	PC(34:1e)+HCOO	PC	(16:0e_18:1)	(16:0e)	(18:1)			C43 H85 O9 N1 P1	790.597	10.8753	0.0495617	0.180923	3.36134e-05	0.367131	0.00603723	0.00566553	0.00507669	0.0292079	0.0332409	0.0302948	ug/mL
PC(16:0_18:2)+HCOO	PC(34:2)+HCOO	PC	(16:0_18:2)	(16:0)	(18:2)			C43 H81 O10 N1 P1	802.56	9.29077	0.110389	0.17087	8.21108e-05	2.90922	0.337711	0.325604	0.316672	1.88572	2.09095	1.75861	ug/mL
PC(16:0_18:2)+HCOO	PC(34:2)+HCOO	PC	(16:0_18:2)	(16:0)	(18:2)			C43 H81 O10 N1 P1	802.56	9.7	0.312299	0.151543	0.0116699	2.44911	0.198674	0.179508	0.299234	0.942667	1.89995	1.62751	ug/mL
PC(16:0e_18:2)+HCOO	PC(34:2e)+HCOO	PC	(16:0e_18:2)	(16:0e)	(18:2)			C43 H83 O9 N1 P1	788.581	10.0002	0.0859004	0.413041	0.0174227	0.172075	0.00520215	0.00349754	0.00437879	0.00837004	0.0134449	0.00984892	ug/mL
PC(16:1e_18:1)+HCOO	PC(34:2e)+HCOO	PC	(16:1e_18:1)	(16:1e)	(18:1)			C43 H83 O9 N1 P1	788.581	10.7193	0.156037	2.98244	0.0185944	0.121281	0.00547372	0.00365001	0.00453339	0.000944406	0.00270362	0.000931158	ug/mL
PC(34:2e)-CH3	PC(34:2e)-CH3	PC	(34:2e)	(34:2e)				C41 H79 O7 N1 P1	728.56	12.202	0.010784	0.0269715	0.000156516	0.35216	0.00103795	0.000457808	0.000471803	0.0209978	0.0265729	0.0253787	ug/mL
CL(77:15)-2H	CL(77:15)-2H	CL	(77:15)	(77:15)				C86 H136 O17 P2	751.463	10.524	0.206906	3.70933	0.00346084	0.246192	0.0153595	0.0172628	0.0151373	0.000785827	0.00603908	0.00605063	ug/mL
PC(16:1_18:2)+HCOO	PC(34:3)+HCOO	PC	(16:1_18:2)	(16:1)	(18:2)			C43 H79 O10 N1 P1	800.545	8.22911	0.0185816	0.190893	0.000456172	0.368414	0.00724165	0.00448849	0.00687648	0.0278977	0.0355359	0.0340378	ug/mL
PC(16:0_18:3)+HCOO	PC(34:3)+HCOO	PC	(16:0_18:3)	(16:0)	(18:3)			C43 H79 O10 N1 P1	800.545	8.65515	1.27701	0.226848	0.435705	0.192421	0.00644892	0.00218125	0.000926886	0.0389164	0.00155839	0.00165507	ug/mL
PC(16:1e_18:2)-CH3	PC(34:3e)-CH3	PC	(16:1e_18:2)	(16:1e)	(18:2)			C41 H77 O7 N1 P1	726.544	11.324	0.067509	0.0585133	0.00135762	0.191225	0.000302046	0.000252962	0.000779908	0.00591219	0.00890012	0.00800158	ug/mL
PC(34:5e)-CH3	PC(34:5e)-CH3	PC	(34:5e)	(34:5e)				C41 H73 O7 N1 P1	722.513	9.971	0.00493171	0.0716719	0.000180714	1.37318	0.0255856	0.0276912	0.0294737	0.343434	0.434724	0.376415	ug/mL
PC(14:1e_20:5)-CH3	PC(34:6e)-CH3	PC	(14:1e_20:5)	(14:1e)	(20:5)			C41 H71 O7 N1 P1	720.497	9.16893	0.0721238	0.0851633	0.000229743	0.291918	0.00141606	0.00137457	0.00178417	0.0153288	0.0189629	0.0194263	ug/mL
PC(17:0_18:1)+HCOO	PC(35:1)+HCOO	PC	(17:0_18:1)	(17:0)	(18:1)			C44 H85 O10 N1 P1	818.592	10.7611	0.0271186	0.144127	0.000281362	0.304603	0.00367948	0.00211503	0.00315296	0.0183923	0.0232544	0.0204338	ug/mL
PC(17:0_18:2)+HCOO	PC(35:2)+HCOO	PC	(17:0_18:2)	(17:0)	(18:2)			C44 H83 O10 N1 P1	816.576	9.71494	0.0793778	0.17098	0.000150142	0.335196	0.00545547	0.00385829	0.00377861	0.0242279	0.0283352	0.0240094	ug/mL
PC(15:0_20:4)+HCOO	PC(35:4)+HCOO	PC	(15:0_20:4)	(15:0)	(20:4)			C44 H79 O10 N1 P1	812.545	9.91497	0.105199	0.0585326	0.00883937	0.284063	0.0017486	0.000400118	0.00106589	0.0114977	0.0197264	0.0236958	ug/mL
CL(77:3)-2H	CL(77:3)-2H	CL	(77:3)	(77:3)				C86 H160 O17 P2	763.557	8.39252	0.0589505	1.90096	0.00110063	0.370321	0.0612167	0.0647946	0.053834	0.0298376	0.0314138	0.0333562	ug/mL
PC(18:0_18:0)+HCOO	PC(36:0)+HCOO	PC	(18:0_18:0)	(18:0)	(18:0)			C45 H89 O10 N1 P1	834.623	12.2832	0.0070163	0.0939623	4.38814e-05	0.295494	0.00145865	0.00294001	0.000663315	0.0182575	0.016933	0.0186819	ug/mL
PC(18:0_18:1)+HCOO	PC(36:1)+HCOO	PC	(18:0_18:1)	(18:0)	(18:1)			C45 H87 O10 N1 P1	832.607	11.313	0.0288947	0.304197	0.000225925	1.48373	0.204805	0.18471	0.161593	0.542821	0.641712	0.62715	ug/mL
PC(18:1_18:1)+HCOO	PC(36:2)+HCOO	PC	(18:1_18:1)	(18:1)	(18:1)			C45 H85 O10 N1 P1	830.592	10.434	0.00881454	0.138449	0.00024725	3.34895	0.348447	0.333578	0.344623	2.1916	2.78597	2.43779	ug/mL
PC(18:0_18:2)+HCOO	PC(36:2)+HCOO	PC	(18:0_18:2)	(18:0)	(18:2)			C45 H85 O10 N1 P1	830.592	10.8889	0.238639	0.168659	0.000303013	1.6923	0.125885	0.124776	0.0816906	0.642841	0.588167	0.739545	ug/mL
PC(18:1e_18:1)+HCOO	PC(36:2e)+HCOO	PC	(18:1e_18:1)	(18:1e)	(18:1)			C45 H87 O9 N1 P1	816.612	10.9753	0.104557	0.689558	0.0911406	0.0379569	0.000869756	0.000933357	0.000729897	0.000955594	0.00120618	0.00151161	ug/mL
PC(18:1_18:2)+HCOO	PC(36:3)+HCOO	PC	(18:1_18:2)	(18:1)	(18:2)			C45 H83 O10 N1 P1	828.576	9.39533	0.0326699	0.155585	0.000330919	1.43956	0.0719207	0.0709798	0.0737195	0.423603	0.532058	0.436632	ug/mL
PC(16:0_20:3)+HCOO	PC(36:3)+HCOO	PC	(16:0_20:3)	(16:0)	(20:3)			C45 H83 O10 N1 P1	828.576	9.94574	0.00481897	0.130319	0.0030786	0.204825	0.00129319	0.00042887	0.00195261	0.0112652	0.00977534	0.00715707	ug/mL
CL(77:6)-2H	CL(77:6)-2H	CL	(77:6)	(77:6)				C86 H154 O17 P2	760.534	10.1729	0.373634	0.718779	0.142288	0.0983692	0.00535076	0.00636872	0.00540639	0.00592484	0.0100094	0.00789209	ug/mL
PC(16:0_20:3)-CH3	PC(36:3)-CH3	PC	(16:0_20:3)	(16:0)	(20:3)			C43 H79 O8 N1 P1	768.555	11.062	0.0463189	0.173942	0.000256052	0.362883	0.00505416	0.00546296	0.00518495	0.027483	0.0340841	0.0287048	ug/mL
PC(18:1e_18:2)+HCOO	PC(36:3e)+HCOO	PC	(18:1e_18:2)	(18:1e)	(18:2)			C45 H85 O9 N1 P1	814.597	10.088	0.0974245	0.912404	0.613103	0.0231714	0.000919272	0.00107524	0.00103471	0.00088004	0.00144125	0.000998753	ug/mL
PC(18:2_18:2)+HCOO	PC(36:4)+HCOO	PC	(18:2_18:2)	(18:2)	(18:2)			C45 H81 O10 N1 P1	826.56	8.49339	0.0051942	0.0792487	0.000297478	0.667454	0.00752912	0.0059616	0.00828707	0.0837454	0.105833	0.0852244	ug/mL
PC(16:0_20:4)+HCOO	PC(36:4)+HCOO	PC	(16:0_20:4)	(16:0)	(20:4)			C45 H81 O10 N1 P1	826.56	9.11153	0.0925235	0.0826824	5.64817e-05	1.57256	0.0454647	0.0401592	0.040796	0.46299	0.552761	0.513231	ug/mL
PC(16:0e_20:4)+HCOO	PC(36:4e)+HCOO	PC	(16:0e_20:4)	(16:0e)	(20:4)			C45 H83 O9 N1 P1	812.581	9.79869	0.0297871	0.445201	0.00159442	0.247078	0.00878035	0.00994547	0.00926336	0.0186577	0.0237437	0.0204672	ug/mL
PC(16:0_20:5)+HCOO	PC(36:5)+HCOO	PC	(16:0_20:5)	(16:0)	(20:5)			C45 H79 O10 N1 P1	824.545	8.15027	0.108899	0.92282	0.553247	0.0400075	0.00396855	0.00456049	0.00430704	0.0036203	0.00538279	0.00490654	ug/mL
PC(16:1e_20:4)+HCOO	PC(36:5e)+HCOO	PC	(16:1e_20:4)	(16:1e)	(20:4)			C45 H81 O9 N1 P1	810.565	9.59828	0.0780627	0.666643	0.00101207	0.200163	0.0147883	0.0168235	0.015738	0.0225059	0.0249484	0.0235729	ug/mL
CL(78:0)-2H	CL(78:0)-2H	CL	(78:0)	(78:0)				C87 H168 O17 P2	773.588	9.16	0.637979	2.88194	0.191576	0.36654	0.0110548	0.0655562	0.0642829	0.00721489	0.0100748	0.0315989	ug/mL
PC(36:7e)-CH3	PC(36:7e)-CH3	PC	(36:7e)	(36:7e)				C43 H73 O7 N1 P1	746.513	9.6396	0.00932809	0.0702538	0.000124015	1.25021	0.0225387	0.0212252	0.0232125	0.288138	0.356031	0.309179	ug/mL
PC(19:0_18:1)+HCOO	PC(37:1)+HCOO	PC	(19:0_18:1)	(19:0)	(18:1)			C46 H89 O10 N1 P1	846.623	11.8705	0.018452	0.584086	0.000295576	0.130408	0.00451114	0.00506236	0.00467304	0.00850885	0.0076986	0.00818373	ug/mL
PC(19:0_18:2)+HCOO	PC(37:2)+HCOO	PC	(19:0_18:2)	(19:0)	(18:2)			C46 H87 O10 N1 P1	844.607	10.8619	0.0320451	0.0354801	0.0329358	0.332112	0.00108501	0.00105887	0.00046405	0.0282498	0.0349992	0.0102551	ug/mL
PC(37:2e)+HCOO	PC(37:2e)+HCOO	PC	(37:2e)	(37:2e)				C46 H89 O9 N1 P1	830.628	6.766	0.455174	0.475233	0.0106492	0.0857537	0.00138021	0.00159586	0.000630696	0.00258186	0.00250263	0.00250499	ug/mL
PC(19:1_18:2)+HCOO	PC(37:3)+HCOO	PC	(19:1_18:2)	(19:1)	(18:2)			C46 H85 O10 N1 P1	842.592	9.92801	0.0259167	0.732459	0.114015	0.0691571	0.00338022	0.00387857	0.00365918	0.00377107	0.00515957	0.00597526	ug/mL
PC(17:0_20:4)+HCOO	PC(37:4)+HCOO	PC	(17:0_20:4)	(17:0)	(20:4)			C46 H83 O10 N1 P1	840.576	9.6863	0.312619	0.998846	0.984645	0.0312321	0.0116855	0.0132252	0.0122994	0.012557	0.0114242	0.0132719	ug/mL
PC(15:0_22:5)+HCOO	PC(37:5)+HCOO	PC	(15:0_22:5)	(15:0)	(22:5)			C46 H81 O10 N1 P1	838.56	10.302	0.601932	0.35732	0.0221537	0.251856	0.00738665	0.00842229	0.00790243	0.0144386	0.0247416	0.0271788	ug/mL
PC(18:0_20:1)+HCOO	PC(38:1)+HCOO	PC	(18:0_20:1)	(18:0)	(20:1)			C47 H91 O10 N1 P1	860.639	12.3156	0.228041	0.05221	0.00671466	0.218273	0.000573166	0.000595122	0.000452369	0.00665921	0.0129943	0.0113876	ug/mL
PC(18:0_20:2)+HCOO	PC(38:2)+HCOO	PC	(18:0_20:2)	(18:0)	(20:2)			C47 H89 O10 N1 P1	858.623	11.431	0.0109921	0.0944967	8.22806e-05	0.457063	0.00505835	0.00320656	0.0040651	0.0407302	0.0481709	0.0415797	ug/mL
PC(18:0_20:3)+HCOO	PC(38:3)+HCOO	PC	(18:0_20:3)	(18:0)	(20:3)			C47 H87 O10 N1 P1	856.607	10.7197	0.0316065	0.254544	0.00185948	0.567129	0.0205162	0.0219662	0.0212396	0.0690332	0.0984444	0.0828603	ug/mL
CL(78:0)-2H	CL(78:0)-2H	CL	(78:0)	(78:0)				C87 H168 O17 P2	773.588	10.5217	0.0906426	0.905589	0.45144	0.0664468	0.0108019	0.0144078	0.0128313	0.0163773	0.0125946	0.013035	ug/mL
PC(18:1_20:3)+HCOO	PC(38:4)+HCOO	PC	(18:1_20:3)	(18:1)	(20:3)			C47 H85 O10 N1 P1	854.592	9.69345	0.279107	0.033851	0.000173018	0.398702	0.00097719	0.00135662	0.000822341	0.0281172	0.0354119	0.0297075	ug/mL
PC(18:0_20:4)+HCOO	PC(38:4)+HCOO	PC	(18:0_20:4)	(18:0)	(20:4)			C47 H85 O10 N1 P1	854.592	10.2662	0.0301455	0.0852521	6.66924e-05	1.59736	0.0484898	0.0439578	0.0424199	0.477946	0.574702	0.529338	ug/mL
PC(16:0e_22:4)+HCOO	PC(38:4e)+HCOO	PC	(16:0e_22:4)	(16:0e)	(22:4)			C47 H87 O9 N1 P1	840.612	10.6169	0.272777	0.511664	0.112074	0.0673164	0.00116618	0.00131812	0.00122581	0.00135494	0.00334963	0.00254653	ug/mL
PC(16:0_22:5)+HCOO	PC(38:5)+HCOO	PC	(16:0_22:5)	(16:0)	(22:5)			C47 H83 O10 N1 P1	852.576	9.30303	0.057336	0.102876	6.33833e-05	0.910021	0.0178853	0.0171377	0.0186927	0.160943	0.191132	0.170067	ug/mL
PC(16:0e_22:5)+HCOO	PC(38:5e)+HCOO	PC	(16:0e_22:5)	(16:0e)	(22:5)			C47 H85 O9 N1 P1	838.597	10.0502	0.037275	0.138772	0.00466089	0.272975	0.000445277	0.00603288	0.000367044	0.014379	0.019647	0.015301	ug/mL
PC(18:2_20:4)+HCOO	PC(38:6)+HCOO	PC	(18:2_20:4)	(18:2)	(20:4)			C47 H81 O10 N1 P1	850.56	8.30309	0.0604318	0.386467	0.0294576	0.258035	0.0134907	0.00111599	0.0146007	0.0220358	0.0280455	0.0254943	ug/mL
PC(16:0_22:6)+HCOO	PC(38:6)+HCOO	PC	(16:0_22:6)	(16:0)	(22:6)			C47 H81 O10 N1 P1	850.56	8.79344	0.0267883	0.101738	0.000278775	0.835988	0.0154008	0.0149818	0.0145184	0.133587	0.168975	0.138779	ug/mL
CL(78:1)-2H	CL(78:1)-2H	CL	(78:1)	(78:1)				C87 H166 O17 P2	772.581	10.442	0.176016	0.0625147	0.000287943	0.280825	0.000630293	0.00178146	0.000612194	0.0139079	0.0163782	0.0180857	ug/mL
PC(16:0e_22:6)+HCOO	PC(38:6e)+HCOO	PC	(16:0e_22:6)	(16:0e)	(22:6)			C47 H83 O9 N1 P1	836.581	9.4708	0.122168	0.625003	0.0317531	0.0969038	0.00290081	0.00327987	0.0030502	0.00458113	0.00601684	0.00417138	ug/mL
PC(16:1_22:6)+HCOO	PC(38:7)+HCOO	PC	(16:1_22:6)	(16:1)	(22:6)			C47 H79 O10 N1 P1	848.545	7.72906	0.054721	1.31445	0.0106288	0.0350272	0.00148567	0.00168978	0.00157991	0.00131614	0.00111164	0.00118999	ug/mL
PC(16:1e_22:6)+HCOO	PC(38:7e)+HCOO	PC	(16:1e_22:6)	(16:1e)	(22:6)			C47 H81 O9 N1 P1	834.565	9.27259	0.00487079	0.614018	0.00254029	0.121918	0.00436875	0.00495867	0.00462766	0.00804102	0.00790599	0.00678045	ug/mL
PC(38:8e)-CH3	PC(38:8e)-CH3	PC	(38:8e)	(38:8e)				C45 H75 O7 N1 P1	772.529	9.704	0.0473755	0.0536019	0.00030207	0.545874	0.00351851	0.00258624	0.00350876	0.0531401	0.0691384	0.0570715	ug/mL
PC(19:0_20:4)+HCOO	PC(39:4)+HCOO	PC	(19:0_20:4)	(19:0)	(20:4)			C48 H87 O10 N1 P1	868.607	10.821	0.231561	1.29901	0.0401298	0.0517706	0.00335754	0.00386976	0.00366844	0.00320364	0.00279802	0.00238606	ug/mL
PC(18:0_22:4)+HCOO	PC(40:4)+HCOO	PC	(18:0_22:4)	(18:0)	(22:4)			C49 H89 O10 N1 P1	882.623	11.065	0.0447547	0.420355	0.00368932	0.184341	0.00445015	0.00508729	0.00478181	0.00955503	0.0132447	0.011265	ug/mL
PC(18:0_22:5)+HCOO	PC(40:5)+HCOO	PC	(18:0_22:5)	(18:0)	(22:5)			C49 H87 O10 N1 P1	880.607	10.4188	0.0314988	0.0255617	0.000326288	0.426804	0.000467695	0.00178687	0.000469798	0.0307607	0.0410024	0.0348167	ug/mL
PC(18:1_22:5)+HCOO	PC(40:6)+HCOO	PC	(18:1_22:5)	(18:1)	(22:5)			C49 H85 O10 N1 P1	878.592	9.26919	0.247816	0.599319	0.0569405	0.108959	0.00388869	0.00457557	0.00442571	0.00744384	0.00520539	0.00885847	ug/mL
PC(18:0_22:6)+HCOO	PC(40:6)+HCOO	PC	(18:0_22:6)	(18:0)	(22:6)			C49 H85 O10 N1 P1	878.592	9.94996	0.0182792	0.10714	0.00021419	0.694687	0.0101782	0.00905509	0.0139211	0.0902888	0.114538	0.104622	ug/mL
PC(18:1_22:6)+HCOO	PC(40:7)+HCOO	PC	(18:1_22:6)	(18:1)	(22:6)			C49 H83 O10 N1 P1	876.576	8.90898	0.0463796	0.0417583	9.5324e-05	0.334541	0.00134457	0.000611074	0.000803476	0.0204154	0.0246487	0.0210094	ug/mL
PC(18:2_22:6)+HCOO	PC(40:8)+HCOO	PC	(18:2_22:6)	(18:2)	(22:6)			C49 H81 O10 N1 P1	874.56	7.97799	0.0308523	0.629596	0.00667426	0.150376	0.00740206	0.0084265	0.00788584	0.0108564	0.013338	0.0134716	ug/mL
PE(10:0_11:4)-H	PE(21:4)-H	PE	(10:0_11:4)	(10:0)	(11:4)			C26 H43 O8 N1 P1	528.273	1.511	0.0328135	0.362921	0.0241551	0.205202	0.0067834	0.00483621	0.00470548	0.0097574	0.0175532	0.0176718	ug/mL
PE(26:5)-H	PE(26:5)-H	PE	(26:5)	(26:5)				C31 H51 O8 N1 P1	596.336	1.485	0.339313	1.35956	0.46794	0.0705593	0.00656352	0.00368989	0.0051394	0.00208265	0.00671654	0.0025227	ug/mL
CL(64:6)-2H	CL(64:6)-2H	CL	(64:6)	(64:6)				C73 H128 O17 P2	669.432	4.03155	0.0425328	0.700304	0.254824	0.147902	0.0206706	0.00980769	0.00872668	0.0200245	0.0151234	0.0208349	ug/mL
CL(78:9)-2H	CL(78:9)-2H	CL	(78:9)	(78:9)				C87 H150 O17 P2	764.518	9.53093	0.0812595	0.182513	0.000925013	0.674717	0.0169812	0.0210381	0.0199915	0.093103	0.125148	0.0995931	ug/mL
PE(16:0_14:0)-H	PE(30:0)-H	PE	(16:0_14:0)	(16:0)	(14:0)			C35 H69 O8 N1 P1	662.477	9.19776	0.0240151	1.51329	0.00170564	0.289129	0.0620843	0.0625012	0.0546572	0.0404734	0.0376481	0.0403243	ug/mL
PE(16:1_14:0)-H	PE(30:1)-H	PE	(16:1_14:0)	(16:1)	(14:0)			C35 H67 O8 N1 P1	660.461	8.10408	0.0107292	1.10433	0.0629835	0.115338	0.0377044	0.0367874	0.0394323	0.0324416	0.0364883	0.0342314	ug/mL
PE(17:1_14:0)-H	PE(31:1)-H	PE	(17:1_14:0)	(17:1)	(14:0)			C36 H69 O8 N1 P1	674.477	8.75933	0.388135	0.833531	0.855663	0.013838	0.00230725	0.00722277	0.0016399	0.00123511	0.0112758	0.000889836	ug/mL
PE(16:0_16:0)-H	PE(32:0)-H	PE	(16:0_16:0)	(16:0)	(16:0)			C37 H73 O8 N1 P1	690.508	10.387	0.0487207	0.688774	0.00560192	0.304368	0.0433361	0.0475037	0.0402296	0.0664393	0.0574965	0.0663582	ug/mL
PE(16:0_16:1)-H	PE(32:1)-H	PE	(16:0_16:1)	(16:0)	(16:1)			C37 H71 O8 N1 P1	688.492	9.36051	0.0348016	0.909031	0.198882	0.502796	0.531396	0.610702	0.563804	0.608282	0.682061	0.586272	ug/mL
PE(16:1e_16:0)-H	PE(32:1e)-H	PE	(16:1e_16:0)	(16:1e)	(16:0)			C37 H73 O7 N1 P1	674.513	10.9937	0.0794052	0.261245	0.00944825	0.18697	0.00116083	0.00489323	0.000811224	0.00959604	0.00864525	0.00803778	ug/mL
PE(16:1_16:1)-H	PE(32:2)-H	PE	(16:1_16:1)	(16:1)	(16:1)			C37 H69 O8 N1 P1	686.477	8.27976	0.057989	0.878044	0.258168	0.208466	0.0736378	0.090731	0.0684474	0.0792779	0.0912749	0.0946005	ug/mL
PE(16:1e_16:1)-H	PE(32:2e)-H	PE	(16:1e_16:1)	(16:1e)	(16:1)			C37 H71 O7 N1 P1	672.497	9.94731	0.0541295	0.103538	0.000260344	0.274761	0.00170934	0.00209227	0.00110522	0.014906	0.018034	0.0144514	ug/mL
PE(17:1_16:0)-H	PE(33:1)-H	PE	(17:1_16:0)	(17:1)	(16:0)			C38 H73 O8 N1 P1	702.508	10.1032	0.0373508	3.65124	4.36752e-06	0.849414	0.189521	0.198684	0.191206	0.048779	0.0586946	0.0512153	ug/mL
CL(79:4)-2H	CL(79:4)-2H	CL	(79:4)	(79:4)				C88 H162 O17 P2	776.565	10.8337	0.00427119	0.334183	0.0155645	0.358004	0.0190643	0.00197507	0.0206633	0.0374266	0.048201	0.0391624	ug/mL
PE(17:1_16:1)-H	PE(33:2)-H	PE	(17:1_16:1)	(17:1)	(16:1)			C38 H71 O8 N1 P1	700.492	9.05886	0.010654	3.92777	7.16958e-05	0.319388	0.0268646	0.0276667	0.0250804	0.00631169	0.00846329	0.00549398	ug/mL
PE(18:0_16:0)-H	PE(34:0)-H	PE	(18:0_16:0)	(18:0)	(16:0)			C39 H77 O8 N1 P1	718.539	11.5297	0.0877922	0.373221	0.000666239	0.182222	0.00411107	0.00426639	0.00297955	0.00986837	0.00940085	0.0111605	ug/mL
PE(16:0_18:1)-H	PE(34:1)-H	PE	(16:0_18:1)	(16:0)	(18:1)			C39 H75 O8 N1 P1	716.524	10.4756	0.0542986	0.99813	0.978985	0.36804	0.503378	0.571062	0.544043	0.507199	0.600867	0.513449	ug/mL
PE(34:1e)-H	PE(34:1e)-H	PE	(34:1e)	(34:1e)				C39 H77 O7 N1 P1	702.544	11.299	0.365335	0.395927	0.186863	0.104581	0.00225108	0.00274264	0.00238119	0.00151583	0.00885968	0.00825145	ug/mL
PE(34:1e)-H	PE(34:1e)-H	PE	(34:1e)	(34:1e)				C39 H77 O7 N1 P1	702.544	12.1303	0.361022	0.364293	0.00516254	0.129407	0.00268597	0.000969879	0.0023318	0.00616814	0.00506403	0.00520418	ug/mL
PE(16:1_18:1)-H	PE(34:2)-H	PE	(16:1_18:1)	(16:1)	(18:1)			C39 H73 O8 N1 P1	714.508	9.4367	0.0204717	1.15945	0.053754	0.442516	0.340656	0.382389	0.377423	0.314392	0.34017	0.294569	ug/mL
PE(17:1_17:1)-H	PE(34:2)-H	PE	(17:1_17:1)	(17:1)	(17:1)			C39 H73 O8 N1 P1	714.508	10.0789	0.327772	0.042449	0.383207	0.735616	0.00409297	0.00435534	0.0236572	0.00562968	0.00536323	0.74534	ug/mL
PE(16:1e_18:1)-H	PE(34:2e)-H	PE	(16:1e_18:1)	(16:1e)	(18:1)			C39 H75 O7 N1 P1	700.529	11.0919	0.0418698	0.149604	0.00117764	0.567937	0.011249	0.0114896	0.0100458	0.060464	0.0864622	0.0722146	ug/mL
PE(16:1_18:2)-H	PE(34:3)-H	PE	(16:1_18:2)	(16:1)	(18:2)			C39 H71 O8 N1 P1	712.492	8.54455	0.075238	0.518123	0.000168464	0.362586	0.0260383	0.0282985	0.0272847	0.0492361	0.0551661	0.0531307	ug/mL
CL(79:6)-2H	CL(79:6)-2H	CL	(79:6)	(79:6)				C88 H158 O17 P2	774.549	10.1321	0.052955	1.54004	0.661933	0.170103	0.0619529	0.000553249	0.0131021	0.015242	0.0180785	0.0157743	ug/mL
PE(16:1e_18:2)-H	PE(34:3e)-H	PE	(16:1e_18:2)	(16:1e)	(18:2)			C39 H73 O7 N1 P1	698.513	10.18	0.0256524	0.0985787	0.000345428	0.46703	0.00436815	0.00465	0.00455291	0.0408318	0.0529736	0.0438621	ug/mL
PE(19:1_16:0)-H	PE(35:1)-H	PE	(19:1_16:0)	(19:1)	(16:0)			C40 H77 O8 N1 P1	730.539	11.2133	0.0279013	4.74291	0.000118614	0.303909	0.021498	0.0248243	0.0214309	0.00397037	0.0048984	0.00541636	ug/mL
PE(17:1_18:1)-H	PE(35:2)-H	PE	(17:1_18:1)	(17:1)	(18:1)			C40 H75 O8 N1 P1	728.524	10.1704	0.0495665	2.58621	0.00066855	0.432494	0.0538665	0.0589388	0.0659556	0.0200068	0.0248434	0.0242706	ug/mL
PE(17:1_18:2)-H	PE(35:3)-H	PE	(17:1_18:2)	(17:1)	(18:2)			C40 H73 O8 N1 P1	726.508	9.32586	0.10991	1.3653	0.443264	0.0697482	0.00357247	0.00331554	0.00395897	0.00131849	0.00488026	0.001746	ug/mL
PE(18:0_18:0)-H	PE(36:0)-H	PE	(18:0_18:0)	(18:0)	(18:0)			C41 H81 O8 N1 P1	746.571	12.5862	0.16571	1.29474	0.0404836	0.0518811	0.00231545	0.00281621	0.00244195	0.00177679	0.00218071	0.00189203	ug/mL
PE(18:0_18:1)-H	PE(36:1)-H	PE	(18:0_18:1)	(18:0)	(18:1)			C41 H79 O8 N1 P1	744.555	11.6318	0.0157983	0.336862	0.000322684	0.606121	0.0354704	0.036871	0.0326704	0.0991417	0.11554	0.0970538	ug/mL
PE(18:1_18:1)-H	PE(36:2)-H	PE	(18:1_18:1)	(18:1)	(18:1)			C41 H77 O8 N1 P1	742.539	9.29245	0.0647247	0.154853	4.89884e-05	0.797649	0.0216824	0.025794	0.0181727	0.131316	0.152138	0.140492	ug/mL
PE(18:1_18:1)-H	PE(36:2)-H	PE	(18:1_18:1)	(18:1)	(18:1)			C41 H77 O8 N1 P1	742.539	10.5299	0.0541755	1.2189	0.0693601	0.490006	0.252085	0.302292	0.292543	0.210092	0.256984	0.227747	ug/mL
PE(18:1e_18:1)-H	PE(36:2e)-H	PE	(18:1e_18:1)	(18:1e)	(18:1)			C41 H79 O7 N1 P1	728.56	12.1955	0.0627056	0.0303243	8.92839e-05	0.375029	0.00129946	0.000616213	0.000592111	0.0243242	0.0297633	0.0286113	ug/mL
PE(18:1_18:2)-H	PE(36:3)-H	PE	(18:1_18:2)	(18:1)	(18:2)			C41 H75 O8 N1 P1	740.524	9.71719	0.0423441	0.323043	0.00113076	1.0779	0.100673	0.10962	0.103986	0.300591	0.376611	0.295667	ug/mL
CL(79:6)-2H	CL(79:6)-2H	CL	(79:6)	(79:6)				C88 H158 O17 P2	774.549	10.7876	0.0481584	0.0386619	0.00013717	0.682447	0.00262985	0.00408384	0.00392464	0.0818973	0.102982	0.0902837	ug/mL
PE(16:0_20:3)-H	PE(36:3)-H	PE	(16:0_20:3)	(16:0)	(20:3)			C41 H75 O8 N1 P1	740.524	10.2718	0.246592	44.5268	0.102135	0.717951	0.15831	0.159092	0.00811543	0.00287495	0.00242963	0.002006	ug/mL
PE(18:2e_18:1)-H	PE(36:3e)-H	PE	(18:2e_18:1)	(18:2e)	(18:1)			C41 H77 O7 N1 P1	726.544	11.1757	0.304931	0.0633124	6.32824e-07	0.314573	0.00164293	0.00061604	0.0015095	0.0199862	0.0198639	0.0196719	ug/mL
PE(18:2_18:2)-H	PE(36:4)-H	PE	(18:2_18:2)	(18:2)	(18:2)			C41 H73 O8 N1 P1	738.508	8.81144	0.191291	0.125712	0.000504951	0.32583	0.00436745	0.00238867	0.00208862	0.0197315	0.0254443	0.0251816	ug/mL
PE(16:0_20:4)-H	PE(36:4)-H	PE	(16:0_20:4)	(16:0)	(20:4)			C41 H73 O8 N1 P1	738.508	9.42101	0.0400543	0.266721	0.000329252	0.615599	0.0274741	0.0244266	0.0260548	0.0951985	0.109038	0.0880382	ug/mL
PE(16:1e_20:3)-H	PE(36:4e)-H	PE	(16:1e_20:3)	(16:1e)	(20:3)			C41 H75 O7 N1 P1	724.529	10.3082	0.207246	0.229327	0.0437176	0.216383	0.00391155	0.00366253	0.00229681	0.00720911	0.0200066	0.0158271	ug/mL
PE(36:4e)-H	PE(36:4e)-H	PE	(36:4e)	(36:4e)				C41 H75 O7 N1 P1	724.529	10.816	0.21692	0.869307	0.0693771	0.0281548	0.00116698	0.00142014	0.0012319	0.00143407	0.00146872	0.00149038	ug/mL
PE(16:0_20:5)-H	PE(36:5)-H	PE	(16:0_20:5)	(16:0)	(20:5)			C41 H71 O8 N1 P1	736.492	8.45345	0.167526	1.53621	0.0187402	0.138593	0.00995157	0.0122904	0.010818	0.00572152	0.00814173	0.00765725	ug/mL
PE(16:1_20:4)-H	PE(36:5)-H	PE	(16:1_20:4)	(16:1)	(20:4)			C41 H71 O8 N1 P1	736.492	9.05538	0.166345	0.505436	0.00374349	0.176302	0.00554005	0.00673325	0.00583835	0.0105311	0.0136346	0.011668	ug/mL
PE(16:1e_20:4)-H	PE(36:5e)-H	PE	(16:1e_20:4)	(16:1e)	(20:4)			C41 H73 O7 N1 P1	722.513	9.96841	0.0524089	0.081195	0.000110605	1.45742	0.032032	0.0372725	0.0369893	0.39784	0.486918	0.42436	ug/mL
PE(16:1e_20:5)-H	PE(36:6e)-H	PE	(16:1e_20:5)	(16:1e)	(20:5)			C41 H71 O7 N1 P1	720.497	9.17485	0.11178	0.0962625	0.000143841	0.309542	0.00177272	0.00185028	0.0022391	0.0177548	0.0212423	0.0218999	ug/mL
CL(79:8)-2H	CL(79:8)-2H	CL	(79:8)	(79:8)				C88 H154 O17 P2	772.534	9.72961	0.00991898	0.0613367	0.000174971	0.586638	0.00476866	0.00352247	0.00446975	0.0630118	0.0787913	0.0662434	ug/mL
PE(19:1_18:1)-H	PE(37:2)-H	PE	(19:1_18:1)	(19:1)	(18:1)			C42 H79 O8 N1 P1	756.555	11.3135	0.118217	1.04199	0.840129	0.0374242	0.00532383	0.00644364	0.00520402	0.00414848	0.00736135	0.00477773	ug/mL
PE(17:0_20:4)-H	PE(37:4)-H	PE	(17:0_20:4)	(17:0)	(20:4)			C42 H75 O8 N1 P1	752.524	10.0068	0.0890346	0.400218	0.00462525	0.149492	0.00267238	0.00316195	0.00267132	0.00632173	0.00853302	0.00639775	ug/mL
PE(18:0_20:1)-H	PE(38:1)-H	PE	(18:0_20:1)	(18:0)	(20:1)			C43 H83 O8 N1 P1	772.586	12.6239	0.064017	0.327298	0.0104688	0.156636	0.00347114	0.000370666	0.00376432	0.00784804	0.00832991	0.00706119	ug/mL
PE(20:1_18:1)-H	PE(38:2)-H	PE	(20:1_18:1)	(20:1)	(18:1)			C43 H81 O8 N1 P1	770.571	11.6588	0.0705256	0.351199	0.0283002	0.156029	0.000410086	0.00398386	0.00360635	0.00590395	0.00911129	0.00776473	ug/mL
PE(18:0_20:3)-H	PE(38:3)-H	PE	(18:0_20:3)	(18:0)	(20:3)			C43 H79 O8 N1 P1	768.555	11.0783	0.00598214	0.197197	0.000183374	0.381825	0.00632755	0.00735318	0.0065071	0.0318367	0.0381763	0.032361	ug/mL
PE(16:0_22:4)-H	PE(38:4)-H	PE	(16:0_22:4)	(16:0)	(22:4)			C43 H77 O8 N1 P1	766.539	10.0575	0.0855169	0.0986857	0.000295458	0.243742	0.00097386	0.00186876	0.000808067	0.0118389	0.0140452	0.011109	ug/mL
PE(18:0_20:4)-H	PE(38:4)-H	PE	(18:0_20:4)	(18:0)	(20:4)			C43 H77 O8 N1 P1	766.539	10.5804	0.0540281	0.156441	0.000107604	1.1771	0.047083	0.0517497	0.0468959	0.280633	0.339838	0.311054	ug/mL
PE(16:0e_22:4)-H	PE(38:4e)-H	PE	(16:0e_22:4)	(16:0e)	(22:4)			C43 H79 O7 N1 P1	752.56	11.0606	0.0298199	0.469562	0.021681	0.239005	0.0090426	0.0111296	0.00976742	0.0178147	0.0272804	0.0186656	ug/mL
PE(38:4e)-H	PE(38:4e)-H	PE	(38:4e)	(38:4e)				C43 H79 O7 N1 P1	752.56	11.6369	0.292412	1.20113	0.382821	0.0221956	0.00148497	0.00187643	0.00169258	0.00181817	0.00147931	0.000910214	ug/mL
PE(18:1_20:4)-H	PE(38:5)-H	PE	(18:1_20:4)	(18:1)	(20:4)			C43 H75 O8 N1 P1	764.524	9.54262	0.0822001	0.173706	0.000234879	0.716089	0.0195922	0.02124	0.0201085	0.108079	0.132299	0.110449	ug/mL
PE(18:1e_20:4)-H	PE(38:5e)-H	PE	(18:1e_20:4)	(18:1e)	(20:4)			C43 H77 O7 N1 P1	750.544	11.1233	0.000766679	0.0428761	0.00017783	0.960176	0.00853098	0.00811672	0.00679011	0.163841	0.207272	0.175527	ug/mL
PE(18:2_20:4)-H	PE(38:6)-H	PE	(18:2_20:4)	(18:2)	(20:4)			C43 H73 O8 N1 P1	762.508	8.61319	0.672186	0.615145	0.00777526	0.111706	0.00388141	0.00468333	0.00402263	0.00706989	0.00591221	0.00748033	ug/mL
PE(16:0_22:6)-H	PE(38:6)-H	PE	(16:0_22:6)	(16:0)	(22:6)			C43 H73 O8 N1 P1	762.508	9.10343	0.0747042	0.15131	0.000135797	0.842378	0.0247526	0.023519	0.0232108	0.146689	0.175948	0.149786	ug/mL
PE(18:2e_20:4)-H	PE(38:6e)-H	PE	(18:2e_20:4)	(18:2e)	(20:4)			C43 H75 O7 N1 P1	748.529	9.9334	0.00902451	0.0923035	0.000349019	0.937011	0.0167231	0.0194359	0.0147667	0.159777	0.210532	0.181411	ug/mL
PE(16:1e_22:5)-H	PE(38:6e)-H	PE	(16:1e_22:5)	(16:1e)	(22:5)			C43 H75 O7 N1 P1	748.529	10.4105	0.0356616	0.643856	0.0575848	0.213181	0.0117356	0.0197944	0.0148337	0.0219158	0.0284623	0.0216315	ug/mL
PE(16:1_22:6)-H	PE(38:7)-H	PE	(16:1_22:6)	(16:1)	(22:6)			C43 H71 O8 N1 P1	760.492	8.02391	0.131238	1.14482	0.262499	0.0851283	0.0113183	0.0138513	0.0120836	0.0100979	0.0127217	0.00972117	ug/mL
PE(16:1_22:6)-H	PE(38:7)-H	PE	(16:1_22:6)	(16:1)	(22:6)			C43 H71 O8 N1 P1	760.492	8.694	0.372366	0.827344	0.341039	0.0559967	0.00328228	0.00412952	0.00370264	0.00445221	0.00565633	0.00332534	ug/mL
PE(16:1e_22:6)-H	PE(38:7e)-H	PE	(16:1e_22:6)	(16:1e)	(22:6)			C43 H73 O7 N1 P1	746.513	9.63183	0.0611208	0.0794714	7.24847e-05	1.32702	0.0282173	0.0285693	0.0291316	0.333783	0.398777	0.348561	ug/mL
CL(81:11)-2H	CL(81:11)-2H	CL	(81:11)	(81:11)				C90 H152 O17 P2	783.526	13.5241	0.0624047	279.451	1.03834e-05	0.434352	0.0373124	0.0380252	0.0337845	2.05691e-09	0.000390479	7.05552e-09	ug/mL
PE(18:0_22:4)-H	PE(40:4)-H	PE	(18:0_22:4)	(18:0)	(22:4)			C45 H81 O8 N1 P1	794.571	11.3619	0.0336094	0.0490794	8.97368e-05	0.492091	0.00199007	0.00231783	0.00282556	0.042743	0.0518969	0.0507056	ug/mL
PE(18:0_22:5)-H	PE(40:5)-H	PE	(18:0_22:5)	(18:0)	(22:5)			C45 H79 O8 N1 P1	792.555	10.6735	0.0231924	0.0955349	6.66492e-05	0.470976	0.00545651	0.00312885	0.00466427	0.0437	0.0508823	0.0441066	ug/mL
PE(40:5e)-H	PE(40:5e)-H	PE	(40:5e)	(40:5e)				C45 H81 O7 N1 P1	778.576	12.0368	0.18944	0.44456	0.000830424	0.236605	0.0077358	0.00942754	0.00818988	0.0173236	0.0209466	0.0187598	ug/mL
PE(18:0_22:6)-H	PE(40:6)-H	PE	(18:0_22:6)	(18:0)	(22:6)			C45 H77 O8 N1 P1	790.539	10.2573	0.0279632	0.107577	5.85673e-05	1.07678	0.0258126	0.0273415	0.0257602	0.227279	0.268216	0.238066	ug/mL
PE(18:1e_22:5)-H	PE(40:6e)-H	PE	(18:1e_22:5)	(18:1e)	(22:5)			C45 H79 O7 N1 P1	776.56	11.1195	0.0217309	0.354547	0.00926709	0.279074	0.0122809	0.00215534	0.013116	0.025245	0.0267947	0.0256714	ug/mL
PE(40:6e)-H	PE(40:6e)-H	PE	(40:6e)	(40:6e)				C45 H79 O7 N1 P1	776.56	11.537	0.903983	1.34531	0.541819	0.0694628	0.00446265	0.00221753	0.00471407	0.00183465	0.00526799	0.00136696	ug/mL
PE(18:1_22:6)-H	PE(40:7)-H	PE	(18:1_22:6)	(18:1)	(22:6)			C45 H75 O8 N1 P1	788.524	9.21747	0.00927036	0.0995263	8.75453e-05	0.708413	0.0112546	0.0102731	0.00994333	0.0952811	0.115685	0.105242	ug/mL
PE(40:7e)-H	PE(40:7e)-H	PE	(40:7e)	(40:7e)				C45 H77 O7 N1 P1	774.544	10.1096	0.052955	1.54221	0.660507	0.170028	0.0619529	0.000553249	0.0132084	0.015242	0.0180785	0.0157743	ug/mL
PE(18:1e_22:6)-H	PE(40:7e)-H	PE	(18:1e_22:6)	(18:1e)	(22:6)			C45 H77 O7 N1 P1	774.544	10.7852	0.0481584	0.0386619	0.00013717	0.682447	0.00262985	0.00408384	0.00392464	0.0818973	0.102982	0.0902837	ug/mL
PE(18:2_22:6)-H	PE(40:8)-H	PE	(18:2_22:6)	(18:2)	(22:6)			C45 H73 O8 N1 P1	786.508	8.27876	0.0964154	0.221363	0.000327088	0.22855	0.00292054	0.00389356	0.00150865	0.0115523	0.0130827	0.0129628	ug/mL
CL(81:13)-2H	CL(81:13)-2H	CL	(81:13)	(81:13)				C90 H148 O17 P2	781.51	12.5322	0.124809	15.1071	0.00013864	0.419512	0.0357713	0.0404506	0.0323582	0.00184852	0.00277134	0.0025675	ug/mL
PE(18:2e_22:6)-H	PE(40:8e)-H	PE	(18:2e_22:6)	(18:2e)	(22:6)			C45 H75 O7 N1 P1	772.529	9.72934	0.0123843	0.0612604	0.000171587	0.587347	0.00477821	0.00352476	0.00447203	0.0631401	0.0789166	0.0664791	ug/mL
PE(42:7e)-H	PE(42:7e)-H	PE	(42:7e)	(42:7e)				C47 H81 O7 N1 P1	802.576	11.896	0.126941	0.413867	0.00555365	0.173811	0.00377329	0.00451607	0.00385616	0.00951283	0.011682	0.00815156	ug/mL
PG(11:0_16:0)-H	PG(27:0)-H	PG	(11:0_16:0)	(11:0)	(16:0)			C33 H64 O10 N0 P1	651.424	4.02496	0.0380745	0.515644	0.177716	0.225979	0.0236147	0.00758692	0.00599741	0.0281618	0.015291	0.0286883	ug/mL
PG(29:1e)-H	PG(29:1e)-H	PG	(29:1e)	(29:1e)				C35 H68 O9 N0 P1	663.461	8.70697	0.0352702	0.875715	0.156265	0.0955458	0.0168047	0.0174774	0.0184642	0.0174076	0.0210885	0.0217362	ug/mL
PG(16:0_14:0)-H	PG(30:0)-H	PG	(16:0_14:0)	(16:0)	(14:0)			C36 H70 O10 N0 P1	693.471	7.92355	0.0412417	1.26914	0.0796398	0.074973	0.0083132	0.00755238	0.00649331	0.00505558	0.00647135	0.00609043	ug/mL
PG(16:1_14:0)-H	PG(30:1)-H	PG	(16:1_14:0)	(16:1)	(14:0)			C36 H68 O10 N0 P1	691.456	6.79804	0.0846398	3.16563	0.000465837	0.158806	0.0068902	0.00721998	0.0081118	0.00219231	0.00188124	0.00294621	ug/mL
PG(30:4)-H	PG(30:4)-H	PG	(30:4)	(30:4)				C36 H62 O10 N0 P1	685.409	4.03976	0.0442085	0.611188	0.212873	0.144007	0.015345	0.00524715	0.00490382	0.0133161	0.0120623	0.016337	ug/mL
CL(81:15)-2H	CL(81:15)-2H	CL	(81:15)	(81:15)				C90 H144 O17 P2	779.494	11.6579	0.0161462	8.2466	0.000146159	0.483267	0.0474494	0.0571041	0.0482594	0.00478729	0.00704476	0.00669835	ug/mL
PG(18:0_13:0)-H	PG(31:0)-H	PG	(18:0_13:0)	(18:0)	(13:0)			C37 H72 O10 N0 P1	707.487	5.98728	0.122864	0.409611	0.173636	0.19648	0.0144844	0.00254669	0.00161258	0.0161644	0.00869046	0.0206606	ug/mL
PG(16:0_16:0)-H	PG(32:0)-H	PG	(16:0_16:0)	(16:0)	(16:0)			C38 H74 O10 N0 P1	721.503	9.13149	0.00360992	0.477769	0.000425367	0.202218	0.00788793	0.00718152	0.00726163	0.0163067	0.0141329	0.0163006	ug/mL
PG(32:1)-H	PG(32:1)-H	PG	(32:1)	(32:1)				C38 H72 O10 N0 P1	719.487	5.986	0.00912703	0.720156	0.304552	0.158224	0.0267472	0.0121201	0.00999061	0.0231842	0.0205082	0.0241511	ug/mL
PG(16:0_16:1)-H	PG(32:1)-H	PG	(16:0_16:1)	(16:0)	(16:1)			C38 H72 O10 N0 P1	719.487	8.08895	0.0265454	1.23469	0.0193287	0.280118	0.0946113	0.103099	0.0979516	0.0719313	0.0866751	0.0808564	ug/mL
PG(16:1_16:1)-H	PG(32:2)-H	PG	(16:1_16:1)	(16:1)	(16:1)			C38 H70 O10 N0 P1	717.471	7.03563	0.0280317	2.22562	0.000261121	0.234727	0.0189951	0.0205664	0.0191146	0.00753549	0.0100512	0.00877721	ug/mL
PG(18:2_14:1)-H	PG(32:3)-H	PG	(18:2_14:1)	(18:2)	(14:1)			C38 H68 O10 N0 P1	715.456	5.93575	0.182492	2.2039	0.0713176	0.0827778	0.00357029	0.00300477	0.00174382	0.000667976	0.00140519	0.00170146	ug/mL
PG(17:1_16:0)-H	PG(33:1)-H	PG	(17:1_16:0)	(17:1)	(16:0)			C39 H74 O10 N0 P1	733.503	8.82927	0.123296	7.85974	5.919e-06	0.246655	0.0133362	0.0140104	0.0136137	0.00235263	0.00126946	0.00158932	ug/mL
CL(81:17)-2H	CL(81:17)-2H	CL	(81:17)	(81:17)				C90 H140 O17 P2	777.479	10.7584	0.0639926	5.94009	0.00770526	0.185775	0.00814105	0.0100368	0.00592682	0.000675599	0.00262362	0.000758744	ug/mL
PG(18:0_16:0)-H	PG(34:0)-H	PG	(18:0_16:0)	(18:0)	(16:0)			C40 H78 O10 N0 P1	749.534	10.2186	0.221819	0.0824415	0.000501691	0.253377	0.000588521	0.00220639	0.000498533	0.0112954	0.0148136	0.0138399	ug/mL
PG(16:0_18:1)-H	PG(34:1)-H	PG	(16:0_18:1)	(16:0)	(18:1)			C40 H76 O10 N0 P1	747.518	9.19634	0.029805	1.08614	0.09757	0.164093	0.166639	0.165704	0.155405	0.140684	0.156992	0.151392	ug/mL
PG(16:1_18:1)-H	PG(34:2)-H	PG	(16:1_18:1)	(16:1)	(18:1)			C40 H74 O10 N0 P1	745.503	8.19629	0.00579467	1.29077	0.0265526	0.266294	0.0599692	0.0679023	0.0718103	0.0469388	0.0560911	0.0516697	ug/mL
PG(16:1_18:2)-H	PG(34:3)-H	PG	(16:1_18:2)	(16:1)	(18:2)			C40 H72 O10 N0 P1	743.487	7.28225	0.0613883	3.60029	1.9337e-05	0.302148	0.0243203	0.0263524	0.0245019	0.00778366	0.00650982	0.00658666	ug/mL
PG(16:1_18:3)-H	PG(34:4)-H	PG	(16:1_18:3)	(16:1)	(18:3)			C40 H70 O10 N0 P1	741.471	6.02098	0.0051897	0.645941	0.176681	0.138035	0.0160024	0.00601294	0.00718878	0.0152354	0.0135774	0.016399	ug/mL
PG(20:2_14:2)-H	PG(34:4)-H	PG	(20:2_14:2)	(20:2)	(14:2)			C40 H70 O10 N0 P1	741.471	8.6996	0.0504491	1.05538	0.673281	0.0337237	0.0172581	0.0167371	0.012759	0.0131195	0.0143108	0.0168703	ug/mL
PG(19:1_16:0)-H	PG(35:1)-H	PG	(19:1_16:0)	(19:1)	(16:0)			C41 H78 O10 N0 P1	761.534	9.9449	0.00415289	3.13468	0.00154232	0.175886	0.00868436	0.00823841	0.00928248	0.00213556	0.00420997	0.00201426	ug/mL
PG(17:1_18:1)-H	PG(35:2)-H	PG	(17:1_18:1)	(17:1)	(18:1)			C41 H76 O10 N0 P1	759.518	8.95693	0.111994	3.54607	0.0321891	0.169532	0.00777656	0.00762379	0.00798152	0.000483145	0.00566424	0.000446363	ug/mL
PG(18:0_18:1)-H	PG(36:1)-H	PG	(18:0_18:1)	(18:0)	(18:1)			C42 H80 O10 N0 P1	775.549	10.2953	0.0117456	0.342275	0.00245582	0.177679	0.00293971	0.00372996	0.00299899	0.00977121	0.00775288	0.0107241	ug/mL
PG(18:1_18:1)-H	PG(36:2)-H	PG	(18:1_18:1)	(18:1)	(18:1)			C42 H78 O10 N0 P1	773.534	9.26222	0.0285421	1.47892	0.000932205	0.398183	0.10331	0.108884	0.103445	0.0662617	0.0777426	0.0694209	ug/mL
CL(65:11)-2H	CL(65:11)-2H	CL	(65:11)	(65:11)				C74 H120 O17 P2	671.401	10.3332	0.0748876	1.03054	0.510238	0.0394365	0.0101288	0.0100793	0.0101505	0.00953205	0.0106374	0.00928941	ug/mL
CL(81:17)-2H	CL(81:17)-2H	CL	(81:17)	(81:17)				C90 H140 O17 P2	777.479	11.3298	0.259687	7.49441	0.000141521	0.378912	0.0334995	0.0343581	0.0283311	0.00410726	0.00524783	0.00347964	ug/mL
PG(18:1_18:2)-H	PG(36:3)-H	PG	(18:1_18:2)	(18:1)	(18:2)			C42 H76 O10 N0 P1	771.518	7.957	0.109368	0.842317	0.482828	0.0189423	0.000748867	0.000513913	0.000770705	0.00077493	0.0010645	0.000574728	ug/mL
PG(18:1_18:2)-H	PG(36:3)-H	PG	(18:1_18:2)	(18:1)	(18:2)			C42 H76 O10 N0 P1	771.518	8.46336	0.0185983	0.98101	0.512608	0.0363665	0.0153296	0.016234	0.0149618	0.0154507	0.0159989	0.0159764	ug/mL
PG(18:2_18:2)-H	PG(36:4)-H	PG	(18:2_18:2)	(18:2)	(18:2)			C42 H74 O10 N0 P1	769.503	7.5734	0.11486	0.709268	0.020732	0.180923	0.0191631	0.0175693	0.0168886	0.0217475	0.0281196	0.0257334	ug/mL
PG(19:1_18:1)-H	PG(37:2)-H	PG	(19:1_18:1)	(19:1)	(18:1)			C43 H80 O10 N0 P1	787.549	10.0208	0.226893	0.0947208	0.126198	0.1911	0.00171077	0.000662553	0.00121825	0.000865972	0.01975	0.0173015	ug/mL
PG(37:6)-H	PG(37:6)-H	PG	(37:6)	(37:6)				C43 H72 O10 N0 P1	779.487	11.651	0.0155646	8.63962	6.08347e-05	0.388669	0.0311117	0.0359887	0.0312904	0.00303397	0.00398705	0.00436731	ug/mL
PG(45:4)-H	PG(45:4)-H	PG	(45:4)	(45:4)				C51 H92 O10 N0 P1	895.643	4.02142	0.0584717	0.472366	0.139128	0.17099	0.0129617	0.00253687	0.00321651	0.0144391	0.00980952	0.0153712	ug/mL
PG(47:0)-H	PG(47:0)-H	PG	(47:0)	(47:0)				C53 H104 O10 N0 P1	931.737	16.5315	0.0980621	1.44266	0.100178	0.0992535	0.0101242	0.00849027	0.00663609	0.00453048	0.00618842	0.00678387	ug/mL
PG(51:4)-H	PG(51:4)-H	PG	(51:4)	(51:4)				C57 H104 O10 N0 P1	979.737	5.98794	0.0589126	0.747494	0.522953	0.148942	0.0113337	0.012131	0.000887363	0.0116685	0.00794768	0.0129619	ug/mL
PI(26:0)-H	PI(26:0)-H	PI	(26:0)	(26:0)				C35 H66 O13 N0 P1	725.425	1.353	0.0231546	0.964308	0.781139	0.132404	0.0878288	0.1151	0.0976458	0.114581	0.112374	0.084744	ug/mL
PI(16:0_16:0)-H	PI(32:0)-H	PI	(16:0_16:0)	(16:0)	(16:0)			C41 H78 O13 N0 P1	809.519	8.79194	0.0936574	0.231821	0.068277	0.475255	0.0109648	0.0226889	0.011713	0.100776	0.0627934	0.0321275	ug/mL
PI(32:5)-H	PI(32:5)-H	PI	(32:5)	(32:5)				C41 H68 O13 N0 P1	799.44	8.687	0.0961376	1.05539	0.436709	0.0213434	0.0177165	0.0156581	0.0156182	0.0168039	0.0152452	0.0143727	ug/mL
PI(18:0_16:0)-H	PI(34:0)-H	PI	(18:0_16:0)	(18:0)	(16:0)			C43 H82 O13 N0 P1	837.55	9.91108	0.0702717	0.435843	0.418032	0.0700484	0.00291297	0.000865203	0.00120062	0.00191479	0.00113218	0.00837639	ug/mL
PI(16:0_18:1)-H	PI(34:1)-H	PI	(16:0_18:1)	(16:0)	(18:1)			C43 H80 O13 N0 P1	835.534	9.02477	0.0907139	0.0304686	0.00157343	0.940282	0.0124521	0.00133139	0.00250409	0.138609	0.215869	0.180091	ug/mL
PI(16:0_18:2)-H	PI(34:2)-H	PI	(16:0_18:2)	(16:0)	(18:2)			C43 H78 O13 N0 P1	833.519	8.02935	0.0126397	3.43958	0.00263266	0.157382	0.0059523	0.00783126	0.00644775	0.00185459	0.00278062	0.00124671	ug/mL
PI(36:0)-H	PI(36:0)-H	PI	(36:0)	(36:0)				C45 H86 O13 N0 P1	865.581	10.8779	0.404186	0.744206	0.557443	0.0268346	0.00171955	0.00137788	0.00130065	0.00160536	0.00346169	0.000842701	ug/mL
PI(18:0_18:1)-H	PI(36:1)-H	PI	(18:0_18:1)	(18:0)	(18:1)			C45 H84 O13 N0 P1	863.566	10.0551	0.180929	0.440117	0.315134	0.110444	0.00195589	0.00371632	4.28027e-09	0.00663664	0.000755997	0.00549536	ug/mL
PI(18:1_18:1)-H	PI(36:2)-H	PI	(18:1_18:1)	(18:1)	(18:1)			C45 H82 O13 N0 P1	861.55	9.06514	0.432643	1.86919	0.489121	0.0907939	0.0053537	0.00713704	1.17035e-08	1.14718e-08	0.00196023	0.00472222	ug/mL
PI(18:1_18:2)-H	PI(36:3)-H	PI	(18:1_18:2)	(18:1)	(18:2)			C45 H80 O13 N0 P1	859.534	8.19004	0.140822	1.45922	0.627237	0.0750153	0.0142093	0.0186876	0.0153843	0.00141356	0.00154353	0.03013	ug/mL
PI(16:0_20:4)-H	PI(36:4)-H	PI	(16:0_20:4)	(16:0)	(20:4)			C45 H78 O13 N0 P1	857.519	7.86825	0.0476673	12.9467	0.000391531	0.409113	0.0307617	0.04041	0.0332233	0.00188338	0.00284687	0.00333321	ug/mL
PI(36:5e)-H	PI(36:5e)-H	PI	(36:5e)	(36:5e)				C45 H78 O12 N0 P1	841.524	9.271	0.138865	2.61675	0.00424127	0.215761	0.0116994	0.0165937	0.0158061	0.00505551	0.00616466	0.00563248	ug/mL
PI(17:0_20:4)-H	PI(37:4)-H	PI	(17:0_20:4)	(17:0)	(20:4)			C46 H80 O13 N0 P1	871.534	8.47848	0.382661	1.18834	0.44841	0.0259754	0.00266198	0.00357262	0.0024046	0.00291246	0.00275369	0.00160382	ug/mL
PI(18:0_20:3)-H	PI(38:3)-H	PI	(18:0_20:3)	(18:0)	(20:3)			C47 H84 O13 N0 P1	887.566	9.78192	0.0141819	0.544842	0.411291	0.136997	0.00833384	0.0110855	0.00922728	0.0220044	0.0297881	0.000785355	ug/mL
PI(18:0_20:4)-H	PI(38:4)-H	PI	(18:0_20:4)	(18:0)	(20:4)			C47 H82 O13 N0 P1	885.55	9.04583	0.0388405	0.11525	0.00173419	0.420238	1.32432e-08	0.0115554	0.00142478	0.0342022	0.0426136	0.0358105	ug/mL
PI(18:1_20:4)-H	PI(38:5)-H	PI	(18:1_20:4)	(18:1)	(20:4)			C47 H80 O13 N0 P1	883.534	8.00532	0.00839372	9.09301	0.000563769	0.421792	0.0336402	0.0443186	0.0365345	0.00304669	0.00655484	0.00298984	ug/mL
CL(82:0)-2H	CL(82:0)-2H	CL	(82:0)	(82:0)				C91 H176 O17 P2	801.62	10.23	0.0630347	1.05545	0.742938	0.14812	0.0400965	0.039121	0.0442529	0.0308708	0.0505788	0.0355341	ug/mL
PI(38:6e)-H	PI(38:6e)-H	PI	(38:6e)	(38:6e)				C47 H80 O12 N0 P1	867.539	1.263	0.0469856	1.12847	0.423416	0.652073	0.6819	0.828234	0.70882	0.518894	0.805933	0.641518	ug/mL
PI(40:3)-H	PI(40:3)-H	PI	(40:3)	(40:3)				C49 H88 O13 N0 P1	915.597	6.42142	0.0289292	0.673733	0.466972	0.220368	0.0636809	0.0398182	0.0133819	0.032966	0.0939122	0.0466044	ug/mL
PI(40:3)-H	PI(40:3)-H	PI	(40:3)	(40:3)				C49 H88 O13 N0 P1	915.597	8.80785	0.185465	0.38263	0.0781935	0.361517	0.0240134	0.026341	0.00124818	0.0321609	0.0614562	0.0412457	ug/mL
PI(20:2_20:2)-H	PI(40:4)-H	PI	(20:2_20:2)	(20:2)	(20:2)			C49 H86 O13 N0 P1	913.581	6.378	0.0128056	0.791433	0.687379	0.147961	0.0496962	0.0351511	0.00892147	0.0196949	0.0684954	0.0302895	ug/mL
PIP(4:0_6:0)-H	PIP(10:0)-H	PIP	(4:0_6:0)	(4:0)	(6:0)			C19 H35 O16 N0 P2	581.141	2.65604	0.173617	0.394022	0.217047	0.329571	0.0388815	0.00504861	0.00192961	0.0574512	0.019842	0.0390956	ug/mL
PIP3(20:4)-H	PIP3(20:4)-H	PIP3	(20:4)	(20:4)				C29 H49 O22 N0 P4	873.167	7.21	0.0467204	0.485683	0.249115	0.649125	0.194168	0.0431353	0.0161411	0.222786	0.102293	0.196752	ug/mL
PS(26:0)-H	PS(26:0)-H	PS	(26:0)	(26:0)				C32 H61 O10 N1 P1	650.404	1.73791	0.125779	3.53201	0.148263	0.865004	0.286639	0.331344	0.0922249	0.00601919	0.187351	0.00770731	ug/mL
CL(82:10)-2H	CL(82:10)-2H	CL	(82:10)	(82:10)				C91 H156 O17 P2	791.541	13.648	0.0375683	1.0508	0.722897	0.0207619	0.00839909	0.0100026	0.00702738	0.00680768	0.0089666	0.00842537	ug/mL
PS(26:0)-H	PS(26:0)-H	PS	(26:0)	(26:0)				C32 H61 O10 N1 P1	650.404	7.68841	0.0308265	1.09215	0.854169	0.252207	0.0770733	0.102492	0.0249087	0.0959501	0.0588498	0.0324217	ug/mL
PS(27:0)-H	PS(27:0)-H	PS	(27:0)	(27:0)				C33 H63 O10 N1 P1	664.42	2.02321	0.0352779	2.22613	0.433874	0.353161	0.106331	0.0399713	0.00576128	0.00735909	0.0130526	0.0478967	ug/mL
PS(29:0)-H	PS(29:0)-H	PS	(29:0)	(29:0)				C35 H67 O10 N1 P1	692.451	2.883	0.0358276	0.754374	0.63175	0.321542	0.0443879	0.092358	0.00405556	0.0866956	0.0643529	0.0355982	ug/mL
PS(32:2)-H	PS(32:2)-H	PS	(32:2)	(32:2)				C38 H69 O10 N1 P1	730.466	9.20216	0.0509554	1.06137	0.910679	0.0156157	0.0203819	0.0619087	0.0255097	0.0333406	0.0539823	0.0142447	ug/mL
PS(32:2e)-H	PS(32:2e)-H	PS	(32:2e)	(32:2e)				C38 H71 O9 N1 P1	716.487	8.093	0.161093	1.04555	0.927189	0.0305207	0.00659452	0.0136747	0.00772328	0.00761598	0.0156319	0.00352503	ug/mL
PS(16:0_18:1)-H	PS(34:1)-H	PS	(16:0_18:1)	(16:0)	(18:1)			C40 H75 O10 N1 P1	760.513	9.32062	0.227675	2.0221	0.170065	0.239193	0.0249571	0.0521684	0.0236661	0.0235787	0.0169337	0.00933263	ug/mL
PS(34:3)-H	PS(34:3)-H	PS	(34:3)	(34:3)				C40 H71 O10 N1 P1	756.482	9.36458	0.026723	0.843641	0.658684	0.491066	0.358667	0.614337	0.326287	0.745605	0.538105	0.256391	ug/mL
PS(34:3e)-H	PS(34:3e)-H	PS	(34:3e)	(34:3e)				C40 H73 O9 N1 P1	742.503	8.38127	0.245538	1.06931	0.922166	0.144356	0.0159307	0.0183157	5.28923e-08	0.0181466	0.0102254	0.00365462	ug/mL
PS(34:4)-H	PS(34:4)-H	PS	(34:4)	(34:4)				C40 H69 O10 N1 P1	754.466	8.27248	0.281085	0.493238	0.184709	0.332287	0.0228494	0.0377695	0.00884888	0.0686308	0.0461509	0.0260584	ug/mL
PS(35:3)-H	PS(35:3)-H	PS	(35:3)	(35:3)				C41 H73 O10 N1 P1	770.498	10.1175	0.0620813	4.53198	0.0364434	0.680167	0.11043	0.194094	0.0943964	0.0551594	0.0158376	0.0170264	ug/mL
PS(18:0_18:1)-H	PS(36:1)-H	PS	(18:0_18:1)	(18:0)	(18:1)			C42 H79 O10 N1 P1	788.545	10.4239	0.0566009	0.210362	0.00317335	1.07373	0.0894144	0.0281621	0.0626886	0.334546	0.293793	0.22859	ug/mL
PS(18:0_18:2)-H	PS(36:2)-H	PS	(18:0_18:2)	(18:0)	(18:2)			C42 H77 O10 N1 P1	786.529	9.54971	0.655865	0.0394542	0.00334088	1.86558	0.0256287	0.0239372	0.0330358	0.748704	0.852855	0.492046	ug/mL
PS(18:0_18:2)-H	PS(36:2)-H	PS	(18:0_18:2)	(18:0)	(18:2)			C42 H77 O10 N1 P1	786.529	10.0716	0.997226	0.367874	0.0437455	0.521653	0.00264084	0.0642211	0.0290376	0.0956308	0.07489	0.0901653	ug/mL
PS(36:3)-H	PS(36:3)-H	PS	(36:3)	(36:3)				C42 H75 O10 N1 P1	784.513	10.4854	0.0302318	0.97827	0.952261	0.265972	0.373536	0.713785	0.36234	0.696967	0.512247	0.272648	ug/mL
PS(18:2_18:2)-H	PS(36:4)-H	PS	(18:2_18:2)	(18:2)	(18:2)			C42 H73 O10 N1 P1	782.498	9.43448	0.051561	1.01611	0.970106	0.161973	0.207331	0.502463	0.219141	0.415372	0.340873	0.157966	ug/mL
PS(36:4e)-H	PS(36:4e)-H	PS	(36:4e)	(36:4e)				C42 H75 O9 N1 P1	768.518	8.494	0.0890487	0.793537	0.650498	0.0957358	0.0063591	0.0257796	0.0111689	0.0200428	0.0257626	0.00877012	ug/mL
PS(36:4e)-H	PS(36:4e)-H	PS	(36:4e)	(36:4e)				C42 H75 O9 N1 P1	768.518	11.0917	0.0497592	0.571739	0.222746	0.370049	0.0337676	0.0708019	0.0322344	0.101832	0.0977206	0.0397243	ug/mL
PS(36:5)-H	PS(36:5)-H	PS	(36:5)	(36:5)				C42 H71 O10 N1 P1	780.482	8.52	0.191479	0.150014	0.0460938	0.406897	1.55895e-07	0.0100695	0.00889155	0.0408483	0.0637498	0.0217979	ug/mL
CL(83:6)-2H	CL(83:6)-2H	CL	(83:6)	(83:6)				C92 H166 O17 P2	802.581	11.8863	0.126941	0.413867	0.00555365	0.173811	0.00377329	0.00451607	0.00385616	0.00951283	0.011682	0.00815156	ug/mL
PS(37:4)-H	PS(37:4)-H	PS	(37:4)	(37:4)				C43 H75 O10 N1 P1	796.513	10.1862	0.226299	5.36881	0.0358072	0.394119	0.0294822	0.0628216	0.0322642	0.0112905	0.00738153	0.00453013	ug/mL
PS(18:0_20:3)-H	PS(38:3)-H	PS	(18:0_20:3)	(18:0)	(20:3)			C44 H79 O10 N1 P1	812.545	9.89853	0.102738	0.0521986	0.00125259	0.968106	0.0148238	0.00631087	0.00825717	0.196172	0.220427	0.146479	ug/mL
PS(38:3)-H	PS(38:3)-H	PS	(38:3)	(38:3)				C44 H79 O10 N1 P1	812.545	11.6322	0.0428234	0.196788	0.0392667	0.672935	0.0239066	0.0248537	0.023022	0.173923	0.12841	0.0624376	ug/mL
PS(18:0_20:4)-H	PS(38:4)-H	PS	(18:0_20:4)	(18:0)	(20:4)			C44 H77 O10 N1 P1	810.529	9.35274	0.0473751	0.10934	0.0124521	1.9522	0.0769617	0.114129	0.0891774	0.920565	1.12048	0.52223	ug/mL
PS(38:4)-H	PS(38:4)-H	PS	(38:4)	(38:4)				C44 H77 O10 N1 P1	810.529	10.5336	0.0618227	1.00801	0.98277	0.115137	0.193801	0.401099	0.211869	0.362169	0.296349	0.141838	ug/mL
PS(16:0_22:5)-H	PS(38:5)-H	PS	(16:0_22:5)	(16:0)	(22:5)			C44 H75 O10 N1 P1	808.513	8.636	0.0339045	1.10536	0.796439	0.149735	0.311767	0.555288	0.294861	0.536073	0.339394	0.175697	ug/mL
PS(20:3_18:2)-H	PS(38:5)-H	PS	(20:3_18:2)	(20:3)	(18:2)			C44 H75 O10 N1 P1	808.513	9.71265	0.0265579	0.169651	0.0328432	1.06507	0.0431004	0.0586528	0.0458984	0.376744	0.353012	0.140569	ug/mL
PS(38:5e)-H	PS(38:5e)-H	PS	(38:5e)	(38:5e)				C44 H77 O9 N1 P1	794.534	9.32098	0.114725	0.620154	0.390355	0.293775	0.00470507	0.0764653	0.0352833	0.0877208	0.0578284	0.0422329	ug/mL
PS(16:0_22:6)-H	PS(38:6)-H	PS	(16:0_22:6)	(16:0)	(22:6)			C44 H73 O10 N1 P1	806.498	7.8752	0.0465667	0.427101	0.0877612	0.231881	0.00660403	0.0135606	0.00605451	0.026345	0.023692	0.0113515	ug/mL
PS(38:6)-H	PS(38:6)-H	PS	(38:6)	(38:6)				C44 H73 O10 N1 P1	806.498	9.41892	0.0575033	0.10931	0.0216977	0.573156	0.0100768	0.0102876	0.00438371	0.103712	0.0814884	0.0412018	ug/mL
PS(38:7e)-H	PS(38:7e)-H	PS	(38:7e)	(38:7e)				C44 H73 O9 N1 P1	790.503	9.96895	0.0193021	0.0460148	0.0182505	1.29623	0.0147442	0.0276848	0.00701101	0.490236	0.394034	0.190166	ug/mL
PS(39:3e)-H	PS(39:3e)-H	PS	(39:3e)	(39:3e)				C45 H83 O9 N1 P1	812.581	9.79967	0.0320133	0.431296	0.102121	0.768215	0.0735985	0.155359	0.0711923	0.31182	0.259987	0.124119	ug/mL
PS(18:0_22:4)-H	PS(40:4)-H	PS	(18:0_22:4)	(18:0)	(22:4)			C46 H81 O10 N1 P1	838.56	10.3156	0.598065	0.377848	0.0233124	0.849227	0.0617926	0.131303	0.0606121	0.242337	0.266143	0.162975	ug/mL
PS(18:0_22:5)-H	PS(40:5)-H	PS	(18:0_22:5)	(18:0)	(22:5)			C46 H79 O10 N1 P1	836.545	9.34553	0.285946	0.0291554	0.0242988	1.40556	0.00993481	0.00848973	0.01912	0.345356	0.662434	0.279952	ug/mL
PS(18:0_22:5)-H	PS(40:5)-H	PS	(18:0_22:5)	(18:0)	(22:5)			C46 H79 O10 N1 P1	836.545	9.76951	0.327416	0.364518	0.0854496	0.485736	0.0020846	0.0578615	0.0280537	0.100721	0.0911318	0.0495611	ug/mL
PS(40:5)-H	PS(40:5)-H	PS	(40:5)	(40:5)				C46 H79 O10 N1 P1	836.545	11.0525	0.0675344	0.566569	0.158858	0.259904	0.0145781	0.0305966	0.0139435	0.0413629	0.0418114	0.0211701	ug/mL
PS(18:0_22:6)-H	PS(40:6)-H	PS	(18:0_22:6)	(18:0)	(22:6)			C46 H77 O10 N1 P1	834.529	9.05757	0.0371763	0.0712517	0.00362592	4.02031	0.2533	0.278639	0.183279	3.85931	3.84774	2.33086	ug/mL
CL(84:17)-2H	CL(84:17)-2H	CL	(84:17)	(84:17)				C93 H146 O17 P2	798.502	8.648	0.137659	1.5434	0.0284304	0.117777	0.00789727	0.0104448	0.0079119	0.00512955	0.00554066	0.00634026	ug/mL
PS(40:6)-H	PS(40:6)-H	PS	(40:6)	(40:6)				C46 H77 O10 N1 P1	834.529	9.969	0.65479	0.997652	0.995291	0.0179929	0.054427	0.117486	0.0549832	0.0385519	0.101944	0.0869339	ug/mL
PS(40:6)-H	PS(40:6)-H	PS	(40:6)	(40:6)				C46 H77 O10 N1 P1	834.529	10.5801	0.0322714	0.120419	0.0288002	1.16337	0.0299397	0.063307	0.0220172	0.450953	0.340507	0.165728	ug/mL
PS(18:1_22:6)-H	PS(40:7)-H	PS	(18:1_22:6)	(18:1)	(22:6)			C46 H75 O10 N1 P1	832.513	7.96123	0.497591	0.478985	0.259435	0.352585	0.00314344	0.0609495	0.0278859	0.0599706	0.0989228	0.0331353	ug/mL
PS(40:7)-H	PS(40:7)-H	PS	(40:7)	(40:7)				C46 H75 O10 N1 P1	832.513	9.58675	0.0414164	0.40017	0.160599	0.452222	0.00315876	0.0655585	0.0303432	0.107085	0.102687	0.0377741	ug/mL
PS(40:7e)-H	PS(40:7e)-H	PS	(40:7e)	(40:7e)				C46 H77 O9 N1 P1	818.534	11.1201	0.0872943	0.375195	0.0812636	0.769816	0.0578358	0.122141	0.0560011	0.273853	0.248713	0.106379	ug/mL
PS(40:8)-H	PS(40:8)-H	PS	(40:8)	(40:8)				C46 H73 O10 N1 P1	830.498	9.10362	0.0573493	0.16498	0.024716	0.660278	0.00402251	0.00796393	0.042064	0.132843	0.131601	0.0631747	ug/mL
PS(40:8e)-H	PS(40:8e)-H	PS	(40:8e)	(40:8e)				C46 H75 O9 N1 P1	816.518	9.99589	0.0921559	0.237343	0.0787301	0.657359	0.00216012	0.0772142	0.00600039	0.165836	0.131338	0.0625363	ug/mL
PS(40:9e)-H	PS(40:9e)-H	PS	(40:9e)	(40:9e)				C46 H73 O9 N1 P1	814.503	9.63361	0.0894226	0.325311	0.114562	0.883099	0.00816793	0.173912	0.0801005	0.381686	0.300782	0.123471	ug/mL
CL(85:1)-2H	CL(85:1)-2H	CL	(85:1)	(85:1)				C94 H180 O17 P2	821.635	12.341	0.044471	0.6195	0.07267	0.106479	0.00311365	0.00491469	0.00228892	0.00633992	0.00503895	0.00527531	ug/mL
PS(42:10e)-H	PS(42:10e)-H	PS	(42:10e)	(42:10e)				C48 H75 O9 N1 P1	840.518	9.736	0.102988	0.126503	0.162249	0.348518	0.00277531	3.74398e-08	0.010689	0.0709838	0.014912	0.0205391	ug/mL
PS(42:7)-H	PS(42:7)-H	PS	(42:7)	(42:7)				C48 H79 O10 N1 P1	860.545	10.6105	0.267321	0.386411	0.0586868	0.387915	0.0146809	0.0309242	0.0141488	0.0655536	0.0586309	0.0304535	ug/mL
PS(42:8)-H	PS(42:8)-H	PS	(42:8)	(42:8)				C48 H77 O10 N1 P1	858.529	10.2687	0.0265474	0.06307	0.014732	1.03274	0.00464655	0.0329999	0.005442	0.295848	0.259579	0.127758	ug/mL
PS(42:9)-H	PS(42:9)-H	PS	(42:9)	(42:9)				C48 H75 O10 N1 P1	856.513	9.05282	0.0327605	0.528194	0.215778	0.270917	0.00303072	0.0378138	0.0172814	0.0348842	0.0479862	0.0271763	ug/mL
PS(42:9e)-H	PS(42:9e)-H	PS	(42:9e)	(42:9e)				C48 H77 O9 N1 P1	842.534	10.7827	0.133127	0.458135	0.130323	0.484607	0.0335727	0.0710495	0.0326457	0.139892	0.107329	0.0524021	ug/mL
SM(d32:1)+HCOO	SM(d32:1)+HCOO	SM	(d32:1)	(d32:1)				C38 H76 O8 N2 P1	719.534	7.43745	0.0298426	1.53614	0.0296042	0.151169	0.0115124	0.0122337	0.0145832	0.00759347	0.0102499	0.00710821	ug/mL
SM(d32:2)+HCOO	SM(d32:2)+HCOO	SM	(d32:2)	(d32:2)				C38 H74 O8 N2 P1	717.519	2.665	0.0252054	0.805067	0.586358	0.0741015	0.00381274	0.00325363	0.00048065	0.00318959	0.00306822	0.00311658	ug/mL
SM(d33:1)+HCOO	SM(d33:1)+HCOO	SM	(d33:1)	(d33:1)				C39 H78 O8 N2 P1	733.55	8.13746	0.0325554	0.308913	0.000857031	0.359056	0.0116507	0.0116918	0.00971409	0.0308537	0.0400816	0.0360739	ug/mL
SM(d34:0)+HCOO	SM(d34:0)+HCOO	SM	(d34:0)	(d34:0)				C40 H82 O8 N2 P1	749.581	9.2604	0.00267432	0.59281	8.68792e-05	0.570269	0.0964195	0.0952779	0.0849752	0.153703	0.158516	0.154495	ug/mL
CL(85:14)-2H	CL(85:14)-2H	CL	(85:14)	(85:14)				C94 H154 O17 P2	808.534	8.663	0.0780342	1.19237	0.0067533	0.231539	0.135235	0.140211	0.131799	0.120798	0.109953	0.110792	ug/mL
SM(d34:1)+HCOO	SM(d34:1)+HCOO	SM	(d34:1)	(d34:1)				C40 H80 O8 N2 P1	747.566	8.79124	0.011917	0.826564	0.0761745	0.997792	1.01911	1.09023	0.84889	1.18919	1.28047	1.10929	ug/mL
SM(d34:2)+HCOO	SM(d34:2)+HCOO	SM	(d34:2)	(d34:2)				C40 H78 O8 N2 P1	745.55	7.65955	0.00427839	1.17731	0.042963	0.1486	0.0373782	0.0412233	0.0403359	0.0304005	0.0346853	0.035939	ug/mL
SM(d35:1)+HCOO	SM(d35:1)+HCOO	SM	(d35:1)	(d35:1)				C41 H82 O8 N2 P1	761.581	9.42523	0.0251809	0.536508	0.00466143	0.221262	0.0115453	0.0114294	0.0105933	0.0178583	0.023619	0.0210904	ug/mL
SM(d36:0)+HCOO	SM(d36:0)+HCOO	SM	(d36:0)	(d36:0)				C42 H86 O8 N2 P1	777.613	10.4791	0.068947	0.822347	0.0295037	0.109256	0.0146527	0.0153846	0.0150963	0.0166781	0.0182157	0.01999	ug/mL
SM(d36:1)+HCOO	SM(d36:1)+HCOO	SM	(d36:1)	(d36:1)				C42 H84 O8 N2 P1	775.597	10.0396	0.0099554	0.85937	0.0179947	0.462579	0.322872	0.342952	0.308212	0.371892	0.396101	0.365438	ug/mL
SM(d36:2)+HCOO	SM(d36:2)+HCOO	SM	(d36:2)	(d36:2)				C42 H82 O8 N2 P1	773.581	8.99149	0.0181693	1.78436	3.29906e-05	0.303653	0.0434183	0.0456889	0.042895	0.0238977	0.0251482	0.0249313	ug/mL
SM(d37:1)+HCOO	SM(d37:1)+HCOO	SM	(d37:1)	(d37:1)				C43 H86 O8 N2 P1	789.613	10.6381	0.0179846	0.630686	0.00235605	0.23946	0.0191794	0.0211058	0.0157072	0.0293264	0.0294784	0.0299754	ug/mL
SM(d38:0)+HCOO	SM(d38:0)+HCOO	SM	(d38:0)	(d38:0)				C44 H90 O8 N2 P1	805.644	11.6435	0.0876611	0.598482	0.0753089	0.0759721	0.00320933	0.00146716	0.00150897	0.00352576	0.00328863	0.00352084	ug/mL
CL(86:0)-2H	CL(86:0)-2H	CL	(86:0)	(86:0)				C95 H184 O17 P2	829.651	11.209	0.0878685	0.378357	0.000171739	0.342933	0.0150189	0.0130119	0.0127925	0.0339192	0.0388653	0.0351116	ug/mL
SM(d38:1)+HCOO	SM(d38:1)+HCOO	SM	(d38:1)	(d38:1)				C44 H88 O8 N2 P1	803.628	11.2262	0.0321497	0.829176	0.0619785	0.356109	0.139714	0.156166	0.120438	0.160793	0.166276	0.175018	ug/mL
SM(d38:2)+HCOO	SM(d38:2)+HCOO	SM	(d38:2)	(d38:2)				C44 H86 O8 N2 P1	801.613	10.2175	0.0248778	0.906664	0.574868	0.143227	0.0356647	0.0350901	0.0402074	0.0324302	0.0524998	0.0374552	ug/mL
SM(d39:1)+HCOO	SM(d39:1)+HCOO	SM	(d39:1)	(d39:1)				C45 H90 O8 N2 P1	817.644	11.8014	0.00149772	0.548918	0.000354447	0.303862	0.0229345	0.0225787	0.0185319	0.0383507	0.0402025	0.0381219	ug/mL
SM(d39:2)+HCOO	SM(d39:2)+HCOO	SM	(d39:2)	(d39:2)				C45 H88 O8 N2 P1	815.628	10.808	0.12207	0.74227	0.020007	0.0804222	0.0046975	0.00396376	0.00534025	0.00596192	0.00653603	0.00636515	ug/mL
SM(d40:0)+HCOO	SM(d40:0)+HCOO	SM	(d40:0)	(d40:0)				C46 H94 O8 N2 P1	833.675	12.7437	0.0325191	0.45215	0.00119271	0.212351	0.00865161	0.00735224	0.00512455	0.0156915	0.0153196	0.0157176	ug/mL
SM(d40:1)+HCOO	SM(d40:1)+HCOO	SM	(d40:1)	(d40:1)				C46 H92 O8 N2 P1	831.66	12.3401	0.00444283	0.643357	0.00491101	1.07173	0.478835	0.426396	0.339992	0.656364	0.636466	0.642679	ug/mL
SM(d40:2)+HCOO	SM(d40:2)+HCOO	SM	(d40:2)	(d40:2)				C46 H90 O8 N2 P1	829.644	11.2392	0.0359841	0.333265	0.000432834	0.356681	0.0133209	0.0116524	0.0115925	0.0325959	0.0402245	0.0368997	ug/mL
SM(d40:3)+HCOO	SM(d40:3)+HCOO	SM	(d40:3)	(d40:3)				C46 H88 O8 N2 P1	827.628	10.223	0.285537	0.334704	0.00628197	0.134575	0.00104267	0.00130811	0.00302465	0.00533853	0.00583109	0.00489062	ug/mL
SM(d41:0)+HCOO	SM(d41:0)+HCOO	SM	(d41:0)	(d41:0)				C47 H96 O8 N2 P1	847.691	13.2489	0.0475782	0.370193	0.00509925	0.16484	0.00321206	0.00405392	0.00184395	0.00835874	0.00697556	0.00927434	ug/mL
SM(d41:1)+HCOO	SM(d41:1)+HCOO	SM	(d41:1)	(d41:1)				C47 H94 O8 N2 P1	845.675	12.88	0.0101106	0.629503	0.00126023	0.799715	0.212188	0.227645	0.182323	0.336166	0.336843	0.315322	ug/mL
CL(87:1)-2H	CL(87:1)-2H	CL	(87:1)	(87:1)				C96 H184 O17 P2	835.651	12.877	0.148751	0.497104	0.015602	0.110223	0.00168039	0.00308061	0.00264058	0.00409255	0.00514574	0.00565108	ug/mL
SM(d41:2)+HCOO	SM(d41:2)+HCOO	SM	(d41:2)	(d41:2)				C47 H92 O8 N2 P1	843.66	11.8106	0.0555098	0.33718	7.46272e-05	0.380596	0.0130006	0.016287	0.0116993	0.0411538	0.0415548	0.0388493	ug/mL
SM(d41:2)+HCOO	SM(d41:2)+HCOO	SM	(d41:2)	(d41:2)				C47 H92 O8 N2 P1	843.66	12.262	0.845567	0.645176	0.3476	0.480457	0.0977155	0.106875	0.00147312	0.0897062	0.10192	0.127765	ug/mL
SM(d42:0)+HCOO	SM(d42:0)+HCOO	SM	(d42:0)	(d42:0)				C48 H98 O8 N2 P1	861.707	13.7665	0.192146	0.349813	0.00216179	0.160661	0.00311	0.00327372	0.00123755	0.00728379	0.00752487	0.00697802	ug/mL
SM(d42:1)+HCOO	SM(d42:1)+HCOO	SM	(d42:1)	(d42:1)				C48 H96 O8 N2 P1	859.691	12.6885	0.0257221	0.512049	0.000566274	0.372509	0.0262782	0.0314215	0.0239658	0.0554347	0.0533793	0.0506737	ug/mL
SM(d42:1)+HCOO	SM(d42:1)+HCOO	SM	(d42:1)	(d42:1)				C48 H96 O8 N2 P1	859.691	13.4021	0.0415385	0.550764	0.000320257	1.07124	0.300467	0.282766	0.241428	0.489508	0.491968	0.515827	ug/mL
SM(d42:2)+HCOO	SM(d42:2)+HCOO	SM	(d42:2)	(d42:2)				C48 H94 O8 N2 P1	857.675	11.7714	0.36463	0.163135	0.000902927	0.178064	0.00118321	0.00127955	0.00109742	0.00608495	0.00846283	0.00727579	ug/mL
SM(d42:2)+HCOO	SM(d42:2)+HCOO	SM	(d42:2)	(d42:2)				C48 H94 O8 N2 P1	857.675	12.2942	0.0238151	0.454009	2.95542e-05	2.27256	0.813397	0.854899	0.757044	1.78263	1.84237	1.71706	ug/mL
SM(d42:2)+HCOO	SM(d42:2)+HCOO	SM	(d42:2)	(d42:2)				C48 H94 O8 N2 P1	857.675	12.869	0.194082	0.46086	0.102899	0.107963	0.00245069	0.00304765	0.00214302	0.00460782	0.00371529	0.00825753	ug/mL
SM(d42:3)+HCOO	SM(d42:3)+HCOO	SM	(d42:3)	(d42:3)				C48 H92 O8 N2 P1	855.66	11.3409	0.108968	0.430239	0.00316669	0.961306	0.162747	0.132467	0.126714	0.27259	0.355232	0.352861	ug/mL
SM(d42:3)+HCOO	SM(d42:3)+HCOO	SM	(d42:3)	(d42:3)				C48 H92 O8 N2 P1	855.66	11.747	0.368878	2.11788	0.315532	0.432357	0.120102	0.160794	0.148733	0.00420325	0.00140353	0.197252	ug/mL
CL(89:3)-2H	CL(89:3)-2H	CL	(89:3)	(89:3)				C98 H184 O17 P2	847.651	12.294	0.00385261	0.603264	0.0174753	0.193908	0.0117519	0.0120772	0.00879678	0.0181749	0.0205582	0.0153492	ug/mL
SM(d42:4)+HCOO	SM(d42:4)+HCOO	SM	(d42:4)	(d42:4)				C48 H90 O8 N2 P1	853.644	10.5047	0.188032	0.0778416	0.00329332	0.224846	0.00117181	0.000717085	0.000650152	0.00806406	0.0135667	0.0109874	ug/mL
SM(d43:1)+HCOO	SM(d43:1)+HCOO	SM	(d43:1)	(d43:1)				C49 H98 O8 N2 P1	873.707	13.838	0.125115	0.430139	0.0150051	0.17043	0.00489366	0.00554828	0.00175155	0.00953638	0.00836592	0.0104455	ug/mL
SM(d43:2)+HCOO	SM(d43:2)+HCOO	SM	(d43:2)	(d43:2)				C49 H96 O8 N2 P1	871.691	12.8228	0.0545798	0.431003	0.000207545	0.221878	0.00773929	0.00620772	0.00823262	0.0162738	0.017455	0.0177317	ug/mL
SM(d43:3)+HCOO	SM(d43:3)+HCOO	SM	(d43:3)	(d43:3)				C49 H94 O8 N2 P1	869.675	11.839	0.111944	1.14073	0.882633	0.0553127	0.00583889	0.000589331	0.000459576	0.00208145	0.00253133	0.00142527	ug/mL
SM(d44:1)+HCOO	SM(d44:1)+HCOO	SM	(d44:1)	(d44:1)				C50 H100 O8 N2 P1	887.722	14.371	0.115236	0.975758	0.955918	0.0330295	0.00046344	0.000299277	0.00106413	0.00040646	0.000704063	0.000761716	ug/mL
SM(d44:2)+HCOO	SM(d44:2)+HCOO	SM	(d44:2)	(d44:2)				C50 H98 O8 N2 P1	885.707	13.314	0.0413071	0.34553	0.0395956	0.0923608	0.00104685	0.00115586	0.000612014	0.00321243	0.00334914	0.00158453	ug/mL
SM(t34:1)+HCOO	SM(t34:1)+HCOO	SM	(t34:1)	(t34:1)				C40 H80 O9 N2 P1	763.561	8.3883	0.0197312	1.62914	0.00201683	0.308699	0.0544465	0.0581211	0.0489045	0.0313454	0.0326094	0.0351599	ug/mL
SM(t36:1)+HCOO	SM(t36:1)+HCOO	SM	(t36:1)	(t36:1)				C42 H84 O9 N2 P1	791.592	9.65148	0.343783	2.36714	0.0255336	0.230197	0.0196371	0.0235232	0.0131798	0.00692808	0.00733208	0.00954074	ug/mL
SM(t40:1)+HCOO	SM(t40:1)+HCOO	SM	(t40:1)	(t40:1)				C46 H92 O9 N2 P1	847.655	11.9651	0.0437152	0.637953	0.0558901	0.0999121	0.00401472	0.00421612	0.00230511	0.005314	0.00486334	0.00633789	ug/mL
CL(90:12)-2H	CL(90:12)-2H	CL	(90:12)	(90:12)				C99 H168 O17 P2	845.588	7.66137	0.0276265	6.53273	0.0615672	0.254518	0.0269988	0.0149912	0.00819581	0.0028017	0.00261836	0.00226216	ug/mL
SM(t41:1)+HCOO	SM(t41:1)+HCOO	SM	(t41:1)	(t41:1)				C47 H94 O9 N2 P1	861.67	12.512	0.178375	0.958134	0.890128	0.0475793	0.00389978	0.00364818	0.00192203	0.00465285	0.00231056	0.00292038	ug/mL
SM(t42:1)+HCOO	SM(t42:1)+HCOO	SM	(t42:1)	(t42:1)				C48 H96 O9 N2 P1	875.686	11.7563	0.0106004	0.445162	0.258657	0.0961354	0.00571061	0.000744036	0.00131484	0.00326943	0.00468264	0.00950109	ug/mL
SM(t42:1)+HCOO	SM(t42:1)+HCOO	SM	(t42:1)	(t42:1)				C48 H96 O9 N2 P1	875.686	13.0322	0.0330172	1.00735	0.971076	0.0421726	0.00593232	0.00761	0.0043202	0.00680055	0.00475232	0.00617924	ug/mL
SM(t42:2)+HCOO	SM(t42:2)+HCOO	SM	(t42:2)	(t42:2)				C48 H94 O9 N2 P1	873.67	10.7856	0.130733	0.763166	0.196238	0.0653205	0.00331323	0.00228716	0.00456461	0.00412848	0.00468641	0.00450462	ug/mL
SM(t42:2)+HCOO	SM(t42:2)+HCOO	SM	(t42:2)	(t42:2)				C48 H94 O9 N2 P1	873.67	11.9221	0.0155024	0.754514	0.0237653	0.224376	0.0306395	0.0338242	0.0263841	0.0409212	0.0426903	0.0367943	ug/mL
SM(t42:3)+HCOO	SM(t42:3)+HCOO	SM	(t42:3)	(t42:3)				C48 H92 O9 N2 P1	871.655	10.9744	0.0356484	1.08249	0.720294	0.0340299	0.00692406	0.00597504	0.00428917	0.00405309	0.00688139	0.00494393	ug/mL
phSM(t36:1)-CH3	phSM(t36:1)-CH3	phSM	(t36:1)	(t36:1)				C40 H80 O8 N2 P1	747.566	8.78751	0.0205885	0.970474	0.745924	0.319146	1.14081	1.21032	0.936666	1.11682	1.22104	1.04997	ug/mL
Cer(d15:1_15:0)-H	Cer(d30:1)-H	Cer	(d15:1_15:0)	(d15:1)	(15:0)			C30 H58 O3 N1	480.442	7.75031	0.108718	0.782772	0.28396	0.0523815	0.00368546	0.00278306	0.0020012	0.00297325	0.00436319	0.00348372	ug/mL
Cer(d20:1_12:0)+HCOO	Cer(d32:1)+HCOO	Cer	(d20:1_12:0)	(d20:1)	(12:0)			C33 H64 O5 N1	554.479	9.08784	0.037796	1.18733	0.231231	0.0705083	0.0156123	0.014291	0.0116654	0.0101339	0.0112546	0.0136218	ug/mL
Cer(d33:1+O)+HCOO	Cer(d33:1+O)+HCOO	Cer	(d33:1+O)	(d33:1+O)				C34 H66 O6 N1	584.49	9.18394	0.0740218	0.172923	0.000272886	0.254422	0.00222904	0.00173211	0.00374004	0.0153818	0.0159223	0.0132313	ug/mL
CL(66:2)-H	CL(66:2)-H	CL	(66:2)	(66:2)				C75 H141 O17 P2	1375.96	16.5643	0.0671571	1.42781	0.121223	0.119256	0.0097145	0.0126169	0.00861586	0.00519096	0.00850012	0.00798352	ug/mL
Cer(d18:0_16:0)+HCOO	Cer(d34:0)+HCOO	Cer	(d18:0_16:0)	(d18:0)	(16:0)			C35 H70 O5 N1	584.526	10.7688	0.0358467	0.720517	0.0129915	0.376929	0.0763143	0.0819881	0.0659814	0.0939261	0.109157	0.108199	ug/mL
Cer(d18:1_16:0)+HCOO	Cer(d34:1)+HCOO	Cer	(d18:1_16:0)	(d18:1)	(16:0)			C35 H68 O5 N1	582.51	10.3387	0.0134103	0.658253	0.00420881	1.7709	1.37114	1.28972	1.1226	1.7506	1.97056	2.02658	ug/mL
Cer(d34:1+O)+HCOO	Cer(d34:1+O)+HCOO	Cer	(d18:1_16:0+O)	(d18:1)	(16:0+O)			C35 H68 O6 N1	598.505	9.81508	0.0173581	0.75275	0.106402	0.330952	0.104876	0.0808313	0.0652121	0.0985942	0.120232	0.114511	ug/mL
Cer(d18:2_16:0)+HCOO	Cer(d34:2)+HCOO	Cer	(d18:2_16:0)	(d18:2)	(16:0)			C35 H66 O5 N1	580.495	9.27708	0.0539129	1.08548	0.246021	0.142982	0.0867331	0.0940777	0.084193	0.0770879	0.0897337	0.0773128	ug/mL
Cer(d23:1_12:0)+HCOO	Cer(d35:1)+HCOO	Cer	(d23:1_12:0)	(d23:1)	(12:0)			C36 H70 O5 N1	596.526	10.9508	0.0115693	0.565548	0.000238619	0.174281	0.00853483	0.00779844	0.00711019	0.0133348	0.0139406	0.0141773	ug/mL
Cer(d24:0_12:0)+HCOO	Cer(d36:0)+HCOO	Cer	(d24:0_12:0)	(d24:0)	(12:0)			C37 H74 O5 N1	612.557	11.9472	0.0856955	1.14126	0.297053	0.0543206	0.00873865	0.00996471	0.00703006	0.007025	0.00781622	0.00770706	ug/mL
Cer(d24:1_12:0)+HCOO	Cer(d36:1)+HCOO	Cer	(d24:1_12:0)	(d24:1)	(12:0)			C37 H72 O5 N1	610.542	11.047	0.40114	0.479245	0.505099	0.0239534	1.04453e-09	7.46232e-10	0.000344803	4.26712e-09	0.000291056	0.000428415	ug/mL
CL(66:3)-H	CL(66:3)-H	CL	(66:3)	(66:3)				C75 H139 O17 P2	1373.95	16.2229	0.0584329	2.06073	0.0223593	0.135449	0.00921683	0.00809745	0.00606821	0.00276127	0.00369623	0.00488918	ug/mL
Cer(d18:1_18:0)+HCOO	Cer(d36:1)+HCOO	Cer	(d18:1_18:0)	(d18:1)	(18:0)			C37 H72 O5 N1	610.542	11.542	0.0247346	1.254	0.0612984	0.435235	0.283567	0.284507	0.229271	0.19178	0.221204	0.222858	ug/mL
Cer(d36:1+O)+HCOO	Cer(d36:1+O)+HCOO	Cer	(d36:1+O)	(d36:1+O)				C37 H72 O6 N1	626.537	11.0302	0.0349625	1.87742	0.00570809	0.152398	0.0121274	0.0104764	0.00922273	0.00509586	0.00635199	0.00550444	ug/mL
Cer(d18:2_18:0)+HCOO	Cer(d36:2)+HCOO	Cer	(d18:2_18:0)	(d18:2)	(18:0)			C37 H70 O5 N1	608.526	10.5139	0.0280168	1.84541	0.00074426	0.40662	0.0757347	0.0733415	0.0737292	0.0330835	0.0436022	0.0440492	ug/mL
Cer(d37:1)+HCOO	Cer(d37:1)+HCOO	Cer	(d37:1)	(d37:1)				C38 H74 O5 N1	624.557	12.1079	0.0279236	1.11958	0.123598	0.0507906	0.0135051	0.0126916	0.0116845	0.0103948	0.0115642	0.0118763	ug/mL
Cer(d18:1_20:0)+HCOO	Cer(d38:1)+HCOO	Cer	(d18:1_20:0)	(d18:1)	(20:0)			C39 H76 O5 N1	638.573	12.6746	0.0101584	2.02425	0.00174748	0.563653	0.132001	0.138872	0.110863	0.0590985	0.065874	0.0636087	ug/mL
Cer(d38:1+O)+HCOO	Cer(d38:1+O)+HCOO	Cer	(d38:1+O)	(d38:1+O)				C39 H76 O6 N1	654.568	12.155	0.261131	1.0626	0.851986	0.0136716	0.000643165	0.000551987	0.00094524	0.000966217	0.000361802	0.000686278	ug/mL
CL(66:8)-2H	CL(66:8)-2H	CL	(66:8)	(66:8)				C75 H128 O17 P2	681.432	10.3416	0.0861324	0.83282	0.0847432	0.109131	0.012769	0.0162267	0.0133198	0.0181646	0.0161168	0.0165284	ug/mL
Cer(d18:2_20:0)+HCOO	Cer(d38:2)+HCOO	Cer	(d18:2_20:0)	(d18:2)	(20:0)			C39 H74 O5 N1	636.557	11.7012	0.0623331	3.36001	4.52271e-05	0.428743	0.0478224	0.0523567	0.0520378	0.0141782	0.0174367	0.0136876	ug/mL
Cer(d18:2_20:5)+HCOO	Cer(d38:7)+HCOO	Cer	(d18:2_20:5)	(d18:2)	(20:5)			C39 H64 O5 N1	626.479	10.3352	0.0576257	0.787592	0.0505168	0.112079	0.00922613	0.0101153	0.00883144	0.0109049	0.0135748	0.0112912	ug/mL
Cer(d18:1_21:0)+HCOO	Cer(d39:1)+HCOO	Cer	(d18:1_21:0)	(d18:1)	(21:0)			C40 H78 O5 N1	652.589	13.2124	0.0204596	1.2264	0.211584	0.111063	0.0209991	0.019888	0.0143269	0.0136761	0.0169313	0.0144138	ug/mL
Cer(d16:2_23:0)+HCOO	Cer(d39:2)+HCOO	Cer	(d16:2_23:0)	(d16:2)	(23:0)			C40 H76 O5 N1	650.573	12.26	0.135927	4.50511	0.000695022	0.19114	0.00962312	0.00930377	0.00815116	0.00122229	0.00316492	0.00162331	ug/mL
Cer(d18:1_22:0)+HCOO	Cer(d40:1)+HCOO	Cer	(d18:1_22:0)	(d18:1)	(22:0)			C41 H80 O5 N1	666.604	13.7358	0.0168959	1.25798	0.0393505	0.394479	0.231498	0.231956	0.194095	0.158427	0.179444	0.18483	ug/mL
Cer(d40:1+O)+HCOO	Cer(d40:1+O)+HCOO	Cer	(d40:1+O)	(d40:1+O)				C41 H80 O6 N1	682.599	13.2583	0.0317598	0.768466	0.375156	0.0923392	0.00886903	0.00629331	0.00300903	0.00652343	0.00875888	0.008364	ug/mL
Cer(d28:0)+H	Cer(d28:0)+H	Cer	(d28:0)	(d28:0)				C28 H58 O3 N1	456.441	4.641	0.0668182	1.28256	0.00919845	0.0438403	0.00230718	0.00258499	0.00229343	0.00178115	0.00184067	0.00198072	ug/mL
Cer(d33:0)+H	Cer(d33:0)+H	Cer	(d33:0)	(d33:0)				C33 H68 O3 N1	526.519	8.66718	0.0204721	1.32079	0.0563594	0.0650132	0.00602128	0.00619817	0.00527239	0.00408194	0.00385588	0.00530565	ug/mL
CerP(m39:6)+NH4	CerP(m39:6)+NH4	CerP	(m39:6)	(m39:6)				C39 H72 O5 N2 P1	679.517	6.383	0.406387	1.06394	0.912422	0.0138579	0.000791142	0.00733867	0.00325224	0.00368664	0.00285413	0.00415726	ug/mL
PC(17:1_22:4)+H	PC(39:5)+H	PC	(17:1_22:4)	(17:1)	(22:4)			C47 H85 O8 N1 P1	822.601	7.663	0.040617	1.28121	0.344635	0.0413187	0.00171583	0.00212443	0.00156587	0.000904648	0.00202754	0.00128736	ug/mL
PC(19:0_20:5)+H	PC(39:5)+H	PC	(19:0_20:5)	(19:0)	(20:5)			C47 H85 O8 N1 P1	822.601	8.91862	0.046426	0.755124	0.346441	0.0608938	0.00393287	0.00385944	0.00359289	0.00384732	0.00732497	0.00390498	ug/mL
PC(29:1_10:4)+H	PC(39:5)+H	PC	(29:1_10:4)	(29:1)	(10:4)			C47 H85 O8 N1 P1	822.601	10.0176	0.00761246	1.04672	0.840343	0.050058	0.0154961	0.0159673	0.0134242	0.0104272	0.0202185	0.0122383	ug/mL
PC(39:6)+H	PC(39:6)+H	PC	(39:6)	(39:6)				C47 H83 O8 N1 P1	820.585	9.35188	0.12292	0.269772	0.0717166	0.0689139	8.15451e-05	0.000998727	9.11776e-05	0.000907134	0.00198134	0.0014539	ug/mL
PC(40:3)+H	PC(40:3)+H	PC	(40:3)	(40:3)				C48 H91 O8 N1 P1	840.648	11.633	0.114832	0.310888	0.084946	0.0452539	6.06863e-05	0.000509576	5.56132e-05	0.000480835	0.000597291	0.000935057	ug/mL
PC(29:1_11:3)+H	PC(40:4)+H	PC	(29:1_11:3)	(29:1)	(11:3)			C48 H89 O8 N1 P1	838.632	10.8305	0.117232	0.0502265	0.0224382	0.112625	0.000228872	9.40899e-05	0.000116282	0.00164098	0.00428433	0.00281994	ug/mL
PC(40:4e)+H	PC(40:4e)+H	PC	(40:4e)	(40:4e)				C48 H91 O7 N1 P1	824.653	11.5032	0.152583	8.25737	0.085226	0.0667325	0.000256566	0.00159792	0.00139844	8.88714e-05	0.000185938	0.000119133	ug/mL
PC(40:5)+H	PC(40:5)+H	PC	(40:5)	(40:5)				C48 H87 O8 N1 P1	836.616	10.7017	0.0372562	0.106579	0.0173595	0.124028	0.000196738	0.000644414	0.000269857	0.00361052	0.00475502	0.00205878	ug/mL
CerP(m39:6)+NH4	CerP(m39:6)+NH4	CerP	(m39:6)	(m39:6)				C39 H72 O5 N2 P1	679.517	7.607	0.0570786	0.883179	0.85728	0.176731	0.124257	0.0029263	0.12066	0.119585	0.147371	0.0136705	ug/mL
PC(40:5e)+H	PC(40:5e)+H	PC	(40:5e)	(40:5e)				C48 H89 O7 N1 P1	822.637	10.9424	0.101137	0.970086	0.975578	0.0547722	7.31059e-05	5.78633e-05	0.00178947	0.000466587	0.00104488	0.000468195	ug/mL
PC(40:6e)+H	PC(40:6e)+H	PC	(40:6e)	(40:6e)				C48 H87 O7 N1 P1	820.621	9.9042	0.0809507	0.489693	0.319582	0.0385636	0.00124984	0.000179561	0.000188005	0.000821932	0.00178563	0.000695343	ug/mL
PC(40:6e)+H	PC(40:6e)+H	PC	(40:6e)	(40:6e)				C48 H87 O7 N1 P1	820.621	10.59	0.0416601	0.764077	0.713476	0.0168488	0.000285838	2.15153e-05	0.000376506	0.000220975	0.000575943	9.80951e-05	ug/mL
PC(18:1_22:6)+H	PC(40:7)+H	PC	(18:1_22:6)	(18:1)	(22:6)			C48 H83 O8 N1 P1	832.585	10.267	0.0629768	0.0631115	0.0308403	0.31069	0.00106298	0.00159465	0.00159151	0.0144718	0.03517	0.0176856	ug/mL
PC(40:7e)+H	PC(40:7e)+H	PC	(40:7e)	(40:7e)				C48 H85 O7 N1 P1	818.606	9.53672	0.0351581	1.48135	0.222612	0.0514738	0.00135103	0.00133035	0.0017056	0.00058942	0.00158896	0.000783092	ug/mL
PC(40:8)+H	PC(40:8)+H	PC	(40:8)	(40:8)				C48 H81 O8 N1 P1	830.569	9.543	0.0499111	1.6456	0.710829	0.0611702	0.0056985	6.07528e-05	7.97911e-05	0.000437154	0.00179241	0.00131871	ug/mL
PC(42:10)+H	PC(42:10)+H	PC	(42:10)	(42:10)				C50 H81 O8 N1 P1	854.569	7.70064	0.125694	1.3809	0.303024	0.0430341	0.0011888	0.00138665	0.00139461	0.000681055	0.00156101	0.00063293	ug/mL
PC(42:4e)+Na	PC(42:4e)+Na	PC	(42:4e)	(42:4e)				C50 H94 O7 N1 P1 Na1	874.666	11.288	1.06863	2.55732	0.432197	0.0597586	0.0034989	0.000771926	0.000414248	5.43606e-05	0.000191813	0.00158585	ug/mL
PC(42:7)+H	PC(42:7)+H	PC	(42:7)	(42:7)				C50 H87 O8 N1 P1	860.616	9.992	0.0219752	0.206848	0.0466997	0.0579811	0.000191129	0.000196994	0.000204736	0.000601415	0.00147737	0.000787365	ug/mL
PC(42:8)+H	PC(42:8)+H	PC	(42:8)	(42:8)				C50 H85 O8 N1 P1	858.601	9.04959	0.345719	0.39443	0.185952	0.0378991	6.72279e-05	0.000549916	7.40043e-05	0.000439959	0.000891472	0.00042084	ug/mL
PC(44:11)+H	PC(44:11)+H	PC	(44:11)	(44:11)				C52 H83 O8 N1 P1	880.585	8.21194	0.448217	2.5139	0.0162929	0.0392669	0.000523116	0.000518414	0.000456005	0.000113879	0.000342222	0.000139601	ug/mL
PC(32:0_14:4)+Na	PC(46:4)+Na	PC	(32:0_14:4)	(32:0)	(14:4)			C54 H100 O8 N1 P1 Na1	944.708	7.064	0.0811005	1.53261	0.127593	0.0696489	0.00266659	0.00291115	0.00279984	0.00134556	0.0028238	0.00129687	ug/mL
PC(34:0_14:4)+Na	PC(48:4)+Na	PC	(34:0_14:4)	(34:0)	(14:4)			C56 H104 O8 N1 P1 Na1	972.739	8.2189	0.116331	1.71851	0.0504548	0.154121	0.0117789	0.0117377	0.0107973	0.00488599	0.0100506	0.00503065	ug/mL
PE(12:0e_6:0)+H	PE(18:0e)+H	PE	(12:0e_6:0)	(12:0e)	(6:0)			C23 H49 O7 N1 P1	482.324	2.67119	0.0712432	0.79341	0.0895222	0.121236	0.020037	0.0172152	0.0176555	0.0194905	0.0235208	0.0261934	ug/mL
PE(12:0p_6:0)+H	PE(18:0p)+H	PE	(12:0p_6:0)	(12:0p)	(6:0)			C23 H47 O7 N1 P1	480.308	1.85702	0.0324173	1.30323	0.427796	0.126046	0.00857402	0.00758355	0.0141395	0.00434473	0.00908818	0.00981472	ug/mL
PE(25:0p)+H	PE(25:0p)+H	PE	(25:0p)	(25:0p)				C30 H61 O7 N1 P1	578.418	1.371	0.0202442	1.25847	0.0123232	3.40312	14.7537	15.6959	14.5003	10.7134	12.2795	12.7251	ug/mL
PE(25:1e)+H	PE(25:1e)+H	PE	(25:1e)	(25:1e)				C30 H61 O7 N1 P1	578.418	1.371	0.0213263	1.27672	0.0111554	3.53447	14.5556	15.5325	14.3919	10.3865	12.0064	12.4464	ug/mL
PE(31:2e)+H	PE(31:2e)+H	PE	(31:2e)	(31:2e)				C36 H71 O7 N1 P1	660.496	6.83982	0.0199936	1.34513	0.0115575	0.238851	0.0616378	0.0538242	0.0561389	0.0378485	0.0456687	0.0440545	ug/mL
PE(11:0_21:0)+Na	PE(32:0)+Na	PE	(11:0_21:0)	(11:0)	(21:0)			C37 H74 O8 N1 P1 Na1	714.504	8.526	0.0271393	0.50019	0.000454157	0.336661	0.0207378	0.0225215	0.021433	0.0403313	0.0469255	0.0420788	ug/mL
PE(16:0p_16:1)+H	PE(32:1p)+H	PE	(16:0p_16:1)	(16:0p)	(16:1)			C37 H73 O7 N1 P1	674.512	9.91736	0.0243856	0.0879573	0.000877842	0.243003	0.00251223	0.000728112	2.90607e-09	0.0114136	0.0142971	0.0111293	ug/mL
PE(18:0e_14:4)+Na	PE(32:4e)+Na	PE	(18:0e_14:4)	(18:0e)	(14:4)			C37 H68 O7 N1 P1 Na1	692.463	1.31496	0.02836	1.21321	0.0652201	1.01835	1.89703	2.05637	1.73169	1.39546	1.57343	1.71708	ug/mL
PE(33:1)+H	PE(33:1)+H	PE	(33:1)	(33:1)				C38 H75 O8 N1 P1	704.522	6.71767	0.0522447	1.51346	0.026032	0.259245	0.0394616	0.0472888	0.0346624	0.0243199	0.0295241	0.0263782	ug/mL
PE(18:3e_15:0)+Na	PE(33:3e)+Na	PE	(18:3e_15:0)	(18:3e)	(15:0)			C38 H72 O7 N1 P1 Na1	708.494	1.31344	0.0313246	1.31514	0.00558673	13.622	188.685	189.519	192.222	128.115	150.652	154.969	ug/mL
PE(18:3e_15:0)+Na	PE(33:3e)+Na	PE	(18:3e_15:0)	(18:3e)	(15:0)			C38 H72 O7 N1 P1 Na1	708.494	2.11884	0.446855	3.10122	0.147158	0.545633	0.0615058	0.0422248	0.143189	0.0320977	0.0246234	0.0228991	ug/mL
PE(18:3e_15:0)+Na	PE(33:3e)+Na	PE	(18:3e_15:0)	(18:3e)	(15:0)			C38 H72 O7 N1 P1 Na1	708.494	2.99068	0.111461	1.16023	0.584481	0.0733138	0.0530365	0.0308565	0.0495945	0.0509115	0.0243076	0.0398333	ug/mL
PE(25:0_9:0)+Na	PE(34:0)+Na	PE	(25:0_9:0)	(25:0)	(9:0)			C39 H78 O8 N1 P1 Na1	742.536	9.674	0.00400691	0.298312	0.000345752	1.12468	0.112114	0.0988594	0.0953956	0.311158	0.381189	0.334662	ug/mL
CerP(m41:2)+NH4	CerP(m41:2)+NH4	CerP	(m41:2)	(m41:2)				C41 H84 O5 N2 P1	715.611	7.96534	0.0849204	1.23923	0.136577	0.169068	0.0382483	0.036405	0.0340116	0.0231702	0.035484	0.0290336	ug/mL
PE(16:0_18:1)+Na	PE(34:1)+Na	PE	(16:0_18:1)	(16:0)	(18:1)			C39 H76 O8 N1 P1 Na1	740.52	9.39861	0.0234028	0.318193	0.000427402	0.604002	0.0320203	0.0358409	0.0303387	0.0903245	0.107689	0.110603	ug/mL
PE(34:1e)+Na	PE(34:1e)+Na	PE	(34:1e)	(34:1e)				C39 H78 O7 N1 P1 Na1	726.541	6.65524	0.0416363	1.39089	0.00782338	0.170058	0.0296303	0.0258362	0.0253051	0.0179547	0.0200153	0.020102	ug/mL
PE(16:0p_18:1)+H	PE(34:1p)+H	PE	(16:0p_18:1)	(16:0p)	(18:1)			C39 H77 O7 N1 P1	702.543	11.0696	0.0473644	0.221591	1.19377e-05	0.584816	0.0197401	0.0168389	0.0183364	0.0810664	0.0870792	0.0796786	ug/mL
PE(16:0_18:2)+Na	PE(34:2)+Na	PE	(16:0_18:2)	(16:0)	(18:2)			C39 H74 O8 N1 P1 Na1	738.504	8.47855	0.0222442	0.618422	0.53808	0.120043	0.000737565	0.0170484	0.00036197	0.00831175	0.0104302	0.0106036	ug/mL
CerP(m43:5)+NH4	CerP(m43:5)+NH4	CerP	(m43:5)	(m43:5)				C43 H82 O5 N2 P1	737.596	8.162	0.0416797	1.08703	0.532208	0.112643	0.0415057	0.0457868	0.0392794	0.0352193	0.0478752	0.0333436	ug/mL
PE(16:0p_18:2)+H	PE(34:2p)+H	PE	(16:0p_18:2)	(16:0p)	(18:2)			C39 H75 O7 N1 P1	700.528	10.1655	0.113783	0.0423039	0.000885314	0.460463	0.00192159	0.00127008	0.00220415	0.0358154	0.0512568	0.0404768	ug/mL
PE(16:0e_18:3)+Na	PE(34:3e)+Na	PE	(16:0e_18:3)	(16:0e)	(18:3)			C39 H74 O7 N1 P1 Na1	722.51	1.49404	0.0690683	1.50482	0.0123827	0.654869	0.287768	0.310649	0.290682	0.16056	0.194256	0.23602	ug/mL
PE(18:4_16:0)+Na	PE(34:4)+Na	PE	(18:4_16:0)	(18:4)	(16:0)			C39 H70 O8 N1 P1 Na1	734.473	9.341	0.021766	1.07919	0.173058	0.0802791	0.0698886	0.0608207	0.0622516	0.0587114	0.0599456	0.0601443	ug/mL
PE(34:7e)+H	PE(34:7e)+H	PE	(34:7e)	(34:7e)				C39 H67 O7 N1 P1	692.465	1.315	0.02836	1.21321	0.0652201	1.01835	1.89703	2.05637	1.73169	1.39546	1.57343	1.71708	ug/mL
PE(35:1e)+H	PE(35:1e)+H	PE	(35:1e)	(35:1e)				C40 H81 O7 N1 P1	718.575	10.59	0.0495505	0.0654722	0.000224416	0.944691	0.0134211	0.013316	0.00878001	0.160791	0.205901	0.175784	ug/mL
PE(14:1_21:1)+Na	PE(35:2)+Na	PE	(14:1_21:1)	(14:1)	(21:1)			C40 H76 O8 N1 P1 Na1	752.52	1.89171	1.62519	1.76651	0.58868	5.62367	30.4642	31.8029	0.63875	0.271897	35.2537	0.0845757	ug/mL
PE(23:1_12:1)+Na	PE(35:2)+Na	PE	(23:1_12:1)	(23:1)	(12:1)			C40 H76 O8 N1 P1 Na1	752.52	2.4354	0.0460504	1.63467	0.755225	4.32207	0.357657	139.694	0.148234	0.624462	84.891	0.250787	ug/mL
CerP(m44:5)+Na	CerP(m44:5)+Na	CerP	(m44:5)	(m44:5)				C44 H80 O5 N1 P1 Na1	756.567	10.1987	0.0339886	0.497943	0.486861	0.84519	0.250502	0.238119	0.19225	1.05291	0.159401	0.155055	ug/mL
PE(14:1_21:1)+Na	PE(35:2)+Na	PE	(14:1_21:1)	(14:1)	(21:1)			C40 H76 O8 N1 P1 Na1	752.52	3.06	0.820009	1.20355	0.901917	2.40364	0.441569	165.505	0.0446863	1.01879	136.504	0.39548	ug/mL
PE(23:1_12:1)+Na	PE(35:2)+Na	PE	(23:1_12:1)	(23:1)	(12:1)			C40 H76 O8 N1 P1 Na1	752.52	3.997	0.313511	1.04051	0.952778	0.16773	0.0571801	0.0194941	0.00760548	0.0124691	0.0255636	0.0429656	ug/mL
PE(35:2)+H	PE(35:2)+H	PE	(35:2)	(35:2)				C40 H77 O8 N1 P1	730.538	8.03331	0.00241889	0.43265	0.00226974	0.512052	0.0378878	0.0472009	0.0288214	0.0783182	0.0906678	0.0942985	ug/mL
PE(18:0_18:1)+Na	PE(36:1)+Na	PE	(18:0_18:1)	(18:0)	(18:1)			C41 H80 O8 N1 P1 Na1	768.551	10.5685	0.00073203	0.147025	2.83339e-05	1.21929	0.0558709	0.0435197	0.0462564	0.30497	0.343887	0.341771	ug/mL
PE(36:1e)+Na	PE(36:1e)+Na	PE	(36:1e)	(36:1e)				C41 H82 O7 N1 P1 Na1	754.572	10.9585	0.674759	0.804273	0.726694	0.0968071	0.0181226	0.000986799	0.0182446	0.00940342	0.0268623	0.0101787	ug/mL
CerP(m47:0+O)+NH4	CerP(m47:0+O)+NH4	CerP	(m47:0+O)	(m47:0+O)				C47 H100 O6 N2 P1	819.731	17.073	0.11571	1.74723	0.187922	0.308835	0.0345714	0.0245051	0.0565871	0.0165102	0.0304904	0.0191977	ug/mL
PE(18:0p_18:1)+H	PE(36:1p)+H	PE	(18:0p_18:1)	(18:0p)	(18:1)			C41 H81 O7 N1 P1	730.575	12.1756	0.107701	0.305964	0.00612678	0.332094	0.0168146	0.00606127	0.0063256	0.0285056	0.0360028	0.0309322	ug/mL
PE(22:1_14:1)+Na	PE(36:2)+Na	PE	(22:1_14:1)	(22:1)	(14:1)			C41 H78 O8 N1 P1 Na1	766.536	1.47156	0.0884907	1.58804	0.0233841	0.498246	0.202542	0.172687	0.179489	0.107403	0.0927099	0.149198	ug/mL
PE(18:1_18:1)+Na	PE(36:2)+Na	PE	(18:1_18:1)	(18:1)	(18:1)			C41 H78 O8 N1 P1 Na1	766.536	9.53529	0.188355	0.124349	0.000164924	0.763964	0.0113754	0.0194281	0.0167623	0.113586	0.128351	0.140581	ug/mL
PE(18:1p_18:1)+H	PE(36:2p)+H	PE	(18:1p_18:1)	(18:1p)	(18:1)			C41 H79 O7 N1 P1	728.559	11.138	0.13595	0.616021	0.27133	0.20721	0.0137598	0.0189352	0.000774135	0.0179264	0.0194973	0.0169074	ug/mL
PE(18:1_18:2)+Na	PE(36:3)+Na	PE	(18:1_18:2)	(18:1)	(18:2)			C41 H76 O8 N1 P1 Na1	764.52	8.733	0.0470162	0.758547	0.0772899	0.353364	0.0735996	0.0953292	0.0622471	0.107659	0.094997	0.102105	ug/mL
PE(18:2_18:2)+Na	PE(36:4)+Na	PE	(18:2_18:2)	(18:2)	(18:2)			C41 H74 O8 N1 P1 Na1	762.504	8.0115	0.89263	2.18264	0.0436023	0.196744	0.0189961	0.0210882	0.0207646	0.0164976	0.00728393	0.00409702	ug/mL
Cer(d33:1)+H-H2O	Cer(d33:1)+H-H2O	Cer	(d33:1)	(d33:1)				C33 H64 O2 N1	506.493	9.70419	0.176211	0.28417	0.000126633	0.226153	0.00463696	0.00348688	0.00350625	0.0142041	0.0125461	0.0141763	ug/mL
CerP(t36:3)+NH4	CerP(t36:3)+NH4	CerP	(t36:3)	(t36:3)				C36 H72 O7 N2 P1	675.507	6.647	0.0144267	1.33921	0.0146728	0.418707	0.187718	0.17805	0.166754	0.114535	0.139376	0.143729	ug/mL
PE(18:1_18:3)+Na	PE(36:4)+Na	PE	(18:1_18:3)	(18:1)	(18:3)			C41 H74 O8 N1 P1 Na1	762.504	10.4353	0.0232202	1.01941	0.8829	0.0734374	0.0568302	0.0643837	0.0645794	0.0746528	0.056035	0.0515673	ug/mL
PE(16:0p_20:4)+H	PE(36:4p)+H	PE	(16:0p_20:4)	(16:0p)	(20:4)			C41 H75 O7 N1 P1	724.528	9.94659	0.0410689	0.0886441	4.71029e-05	1.38776	0.0391879	0.03426	0.0320505	0.377419	0.434934	0.377782	ug/mL
PE(16:2e_20:5)+Na	PE(36:7e)+Na	PE	(16:2e_20:5)	(16:2e)	(20:5)			C41 H70 O7 N1 P1 Na1	742.478	10.1002	0.434273	0.579883	0.102029	0.170676	0.00940461	0.0105086	0.0101577	0.0197588	0.0105267	0.0215713	ug/mL
PE(18:2e_19:0)+Na	PE(37:2e)+Na	PE	(18:2e_19:0)	(18:2e)	(19:0)			C42 H82 O7 N1 P1 Na1	766.572	9.557	0.0303568	0.262104	0.0493684	0.858402	0.171172	0.000353666	0.00373321	0.188335	0.240686	0.23964	ug/mL
PE(37:2e)+H	PE(37:2e)+H	PE	(37:2e)	(37:2e)				C42 H83 O7 N1 P1	744.59	10.6927	0.073665	0.301185	0.0214995	0.229403	0.00312735	0.00297807	0.00768998	0.0129909	0.0201976	0.0126153	ug/mL
PE(37:2e)+H	PE(37:2e)+H	PE	(37:2e)	(37:2e)				C42 H83 O7 N1 P1	744.59	13.525	0.347979	2.19033	0.304492	0.176928	0.0134192	0.0327553	0.00744417	0.00925424	0.0129423	0.00228316	ug/mL
PE(37:3e)+Na	PE(37:3e)+Na	PE	(37:3e)	(37:3e)				C42 H80 O7 N1 P1 Na1	764.556	6.445	0.0299215	1.77878	0.0027438	0.848001	0.397478	0.370927	0.322603	0.192633	0.196047	0.224664	ug/mL
PE(18:0_20:2)+Na	PE(38:2)+Na	PE	(18:0_20:2)	(18:0)	(20:2)			C43 H82 O8 N1 P1 Na1	794.567	10.9888	0.115783	0.956273	0.792767	0.0552385	0.0165381	0.0157881	0.017974	0.0135147	0.0165405	0.0225451	ug/mL
PE(38:2e)+H	PE(38:2e)+H	PE	(38:2e)	(38:2e)				C43 H85 O7 N1 P1	758.606	11.5607	0.0462389	1.82955	0.00582853	0.296678	0.0421283	0.0413333	0.0351762	0.0166886	0.0249919	0.0231648	ug/mL
PE(38:3)+H	PE(38:3)+H	PE	(38:3)	(38:3)				C43 H81 O8 N1 P1	770.569	8.798	0.0821566	0.163648	0.000269146	0.392569	0.00558037	0.00897501	0.00212508	0.0344096	0.0359327	0.0315864	ug/mL
PE(18:0p_20:4)+H	PE(38:4p)+H	PE	(18:0p_20:4)	(18:0p)	(20:4)			C43 H79 O7 N1 P1	752.559	11.1047	0.0186498	2.48186	0.559151	1.06956	1.29381	0.031515	0.0244001	0.158683	0.203512	0.18164	ug/mL
PE(16:0p_22:5)+H	PE(38:5p)+H	PE	(16:0p_22:5)	(16:0p)	(22:5)			C43 H77 O7 N1 P1	750.543	10.0119	0.293118	0.313964	0.00414421	0.754914	0.0410916	0.0573291	0.0614424	0.138186	0.167917	0.203073	ug/mL
PE(16:0p_22:5)+H	PE(38:5p)+H	PE	(16:0p_22:5)	(16:0p)	(22:5)			C43 H77 O7 N1 P1	750.543	10.626	0.00485229	1.20025	0.0136589	1.95642	5.63139	6.06578	6.45981	5.01482	5.08558	5.02726	ug/mL
PE(18:3_20:3)+Na	PE(38:6)+Na	PE	(18:3_20:3)	(18:3)	(20:3)			C43 H74 O8 N1 P1 Na1	786.504	9.69628	0.170418	0.318066	0.069624	0.341624	0.0014295	0.0293289	0.0040563	0.0269467	0.0422993	0.0402115	ug/mL
PE(16:0p_22:6)+H	PE(38:6p)+H	PE	(16:0p_22:6)	(16:0p)	(22:6)			C43 H75 O7 N1 P1	748.528	9.60885	0.0100422	0.0656415	0.000225607	1.31908	0.0304441	0.0220611	0.01759	0.304875	0.390328	0.372646	ug/mL
PE(38:8e)+Na	PE(38:8e)+Na	PE	(38:8e)	(38:8e)				C43 H72 O7 N1 P1 Na1	768.494	9.94802	0.0465039	0.0528365	1.20015e-07	0.507746	0.00327611	0.00285259	0.00195197	0.050468	0.0506546	0.0518147	ug/mL
PE(39:2)+Na	PE(39:2)+Na	PE	(39:2)	(39:2)				C44 H84 O8 N1 P1 Na1	808.583	6.3281	0.0054256	1.90115	0.00221437	1.01034	0.469603	0.467554	0.387435	0.207082	0.249875	0.239775	ug/mL
PE(40:1)+H	PE(40:1)+H	PE	(40:1)	(40:1)				C45 H89 O8 N1 P1	802.632	11.4138	0.0341633	1.81922	0.00423724	0.359526	0.0636018	0.0604131	0.0529169	0.026294	0.0373338	0.0336295	ug/mL
PE(20:0p_20:4)+H	PE(40:4p)+H	PE	(20:0p_20:4)	(20:0p)	(20:4)			C45 H83 O7 N1 P1	780.59	12.2018	0.0404525	0.411414	0.000828644	0.223839	0.00616729	0.00652889	0.0080387	0.0149552	0.0174977	0.0179461	ug/mL
PE(18:0p_22:5)+H	PE(40:5p)+H	PE	(18:0p_22:5)	(18:0p)	(22:5)			C45 H81 O7 N1 P1	778.575	11.123	0.0211622	0.219885	0.0232303	0.343294	0.019318	0.00107061	0.000531391	0.0274499	0.0377841	0.0299064	ug/mL
PE(40:6e)+H	PE(40:6e)+H	PE	(40:6e)	(40:6e)				C45 H81 O7 N1 P1	778.575	10.139	0.0740857	1.40111	0.0327353	0.519634	0.279638	0.252835	0.204812	0.172682	0.178391	0.175141	ug/mL
PE(18:0p_22:6)+H	PE(40:6p)+H	PE	(18:0p_22:6)	(18:0p)	(22:6)			C45 H79 O7 N1 P1	776.559	10.7576	0.0292566	0.0130998	0.000381499	0.84487	0.00150218	0.00157646	0.00237994	0.115294	0.157307	0.144091	ug/mL
PE(18:1p_22:6)+H	PE(40:7p)+H	PE	(18:1p_22:6)	(18:1p)	(22:6)			C45 H77 O7 N1 P1	774.543	9.71053	0.0300997	0.0294418	4.68725e-06	0.67644	0.00182148	0.00188806	0.00414944	0.0844563	0.0895819	0.092895	ug/mL
PE(20:3e_20:5)+Na	PE(40:8e)+Na	PE	(20:3e_20:5)	(20:3e)	(20:5)			C45 H76 O7 N1 P1 Na1	796.525	11.1015	0.2682	0.223626	0.0114577	0.299689	0.0120169	0.00281551	0.000838907	0.019688	0.027357	0.0230333	ug/mL
PE(41:1)+H	PE(41:1)+H	PE	(41:1)	(41:1)				C46 H91 O8 N1 P1	816.648	14.561	0.0308179	1.63908	0.013702	0.210731	0.0302976	0.0270417	0.0235789	0.0141203	0.0157706	0.0194771	ug/mL
PE(41:5)+H	PE(41:5)+H	PE	(41:5)	(41:5)				C46 H83 O8 N1 P1	808.585	6.32948	0.0054256	1.9008	0.00221957	1.01026	0.469603	0.467554	0.387435	0.207082	0.250003	0.239775	ug/mL
PE(42:5)+H	PE(42:5)+H	PE	(42:5)	(42:5)				C47 H85 O8 N1 P1	822.601	10.0279	0.0200093	1.39545	0.0165255	0.511374	0.255448	0.245058	0.204203	0.15769	0.168733	0.178581	ug/mL
PE(42:5e)+Na	PE(42:5e)+Na	PE	(42:5e)	(42:5e)				C47 H86 O7 N1 P1 Na1	830.603	6.28006	0.0111377	2.01482	0.00201675	1.00467	0.439622	0.438197	0.358188	0.183846	0.209337	0.220276	ug/mL
PE(42:9e)+Na	PE(42:9e)+Na	PE	(42:9e)	(42:9e)				C47 H78 O7 N1 P1 Na1	822.541	9.933	0.0892701	2.83999	0.259375	0.128956	0.00748955	0.00903608	0.000649858	0.000879311	0.00433017	0.00083825	ug/mL
PE(43:0)+Na	PE(43:0)+Na	PE	(43:0)	(43:0)				C48 H96 O8 N1 P1 Na1	868.677	11.2275	0.0522165	2.14898	6.10845e-05	0.258288	0.0259765	0.0259272	0.0263192	0.0132863	0.0124721	0.0106415	ug/mL
PE(43:5e)+Na	PE(43:5e)+Na	PE	(43:5e)	(43:5e)				C48 H88 O7 N1 P1 Na1	844.619	9.96316	0.027445	1.46881	0.0423425	0.517215	0.240631	0.217313	0.170392	0.126423	0.142081	0.159281	ug/mL
PE(44:11)+Na	PE(44:11)+Na	PE	(44:11)	(44:11)				C49 H76 O8 N1 P1 Na1	860.52	1.21289	0.125726	1.13101	0.253624	0.308176	0.366852	0.375041	0.365426	0.28073	0.310404	0.387919	ug/mL
PE(44:4)+Na	PE(44:4)+Na	PE	(44:4)	(44:4)				C49 H90 O8 N1 P1 Na1	874.63	6.13353	0.0202678	2.04528	0.00767489	0.901176	0.379921	0.345413	0.277992	0.131632	0.169259	0.189666	ug/mL
PE(45:4)+Na	PE(45:4)+Na	PE	(45:4)	(45:4)				C50 H92 O8 N1 P1 Na1	888.645	9.85213	0.0188098	1.54435	0.0101169	0.4551	0.156839	0.139255	0.121715	0.0835227	0.0922207	0.0947972	ug/mL
PE(47:0)+Na	PE(47:0)+Na	PE	(47:0)	(47:0)				C52 H104 O8 N1 P1 Na1	924.739	17.1369	0.00422288	3.64912	0.000122135	1.1452	0.341007	0.350406	0.363809	0.0971908	0.123635	0.0683464	ug/mL
PE(47:2)+H	PE(47:2)+H	PE	(47:2)	(47:2)				C52 H101 O8 N1 P1	898.726	14.8187	0.0791616	1.66853	0.0809853	0.209938	0.0299945	0.0210375	0.0290182	0.00932781	0.0168426	0.0218062	ug/mL
PE(47:2)+Na	PE(47:2)+Na	PE	(47:2)	(47:2)				C52 H100 O8 N1 P1 Na1	920.708	16.615	0.0837883	0.981362	0.984279	0.0679793	0.130765	0.0572217	0.129561	0.0187773	0.0114645	0.293336	ug/mL
PE(48:6)+H	PE(48:6)+H	PE	(48:6)	(48:6)				C53 H95 O8 N1 P1	904.679	11.0901	0.0336638	1.59561	0.0191658	0.505796	0.169375	0.158042	0.124512	0.0827155	0.103641	0.0968758	ug/mL
PE(31:0_18:3)+Na	PE(49:3)+Na	PE	(31:0_18:3)	(31:0)	(18:3)			C54 H102 O8 N1 P1 Na1	946.724	4.902	0.0208034	2.62833	0.000249479	0.310436	0.0329369	0.0286057	0.0322099	0.010584	0.0134098	0.0116762	ug/mL
PE(49:3)+Na	PE(49:3)+Na	PE	(49:3)	(49:3)				C54 H102 O8 N1 P1 Na1	946.724	16.614	0.0512261	3.39618	0.0284321	0.667129	0.166935	0.0884688	0.168413	0.0593746	0.0505682	0.0148491	ug/mL
PE(49:3)+H	PE(49:3)+H	PE	(49:3)	(49:3)				C54 H103 O8 N1 P1	924.742	17.136	0.00422288	3.64912	0.000122135	1.1452	0.341007	0.350406	0.363809	0.0971908	0.123635	0.0683464	ug/mL
PE(35:0_14:4)+Na	PE(49:4)+Na	PE	(35:0_14:4)	(35:0)	(14:4)			C54 H100 O8 N1 P1 Na1	944.708	7.04821	0.0564818	2.13217	9.37485e-05	0.337898	0.0432789	0.0441044	0.0421796	0.0196435	0.0228208	0.0183014	ug/mL
PE(37:0_14:4)+Na	PE(51:4)+Na	PE	(37:0_14:4)	(37:0)	(14:4)			C56 H104 O8 N1 P1 Na1	972.739	8.22288	0.0222295	2.34712	0.00034328	0.715265	0.195639	0.181519	0.166279	0.0739098	0.0841026	0.073521	ug/mL
PE(37:1_14:4)+Na	PE(51:5)+Na	PE	(37:1_14:4)	(37:1)	(14:4)			C56 H102 O8 N1 P1 Na1	970.724	7.32962	0.00611872	1.47715	0.00135436	0.289024	0.0606385	0.0586789	0.0567899	0.0388795	0.0437481	0.0365931	ug/mL
PE(51:5)+Na	PE(51:5)+Na	PE	(51:5)	(51:5)				C56 H102 O8 N1 P1 Na1	970.724	9.204	0.0367674	7.26564	0.0411125	0.290214	0.0170506	0.0324519	0.0126583	0.00276117	0.00220538	0.0035889	ug/mL
PE(51:5)+Na	PE(51:5)+Na	PE	(51:5)	(51:5)				C56 H102 O8 N1 P1 Na1	970.724	10.9352	0.064375	1.58935	0.0119905	0.480509	0.160031	0.142536	0.128381	0.0748854	0.0942924	0.10197	ug/mL
PE(53:2)+H	PE(53:2)+H	PE	(53:2)	(53:2)				C58 H113 O8 N1 P1	982.82	12.4957	0.0286092	2.99863	0.10349	0.0512983	0.00143091	0.000828877	0.000579747	4.68038e-05	0.000292992	0.000607149	ug/mL
PE(53:3)+Na	PE(53:3)+Na	PE	(53:3)	(53:3)				C58 H110 O8 N1 P1 Na1	1002.79	14.421	0.0236787	1.51765	0.0536091	0.361358	0.128901	0.0983324	0.0891144	0.0629895	0.0647538	0.0807031	ug/mL
PE(55:6)+H	PE(55:6)+H	PE	(55:6)	(55:6)				C60 H109 O8 N1 P1	1002.79	13.0177	0.0198742	1.5091	0.0408586	0.171276	0.0250882	0.021573	0.0201447	0.0111116	0.0149449	0.0182121	ug/mL
PE(55:6)+H	PE(55:6)+H	PE	(55:6)	(55:6)				C60 H109 O8 N1 P1	1002.79	14.4313	0.0236098	1.56779	0.0518278	0.380225	0.128655	0.0982168	0.0890268	0.0563523	0.0646564	0.0804837	ug/mL
PE(56:6)+H	PE(56:6)+H	PE	(56:6)	(56:6)				C61 H111 O8 N1 P1	1016.8	16.541	0.478499	9.17588	0.349258	0.338731	0.00503493	0.0011168	0.0499813	1.64506e-08	0.00479388	0.00132356	ug/mL
PE(58:5)+Na	PE(58:5)+Na	PE	(58:5)	(58:5)				C63 H116 O8 N1 P1 Na1	1068.83	12.7673	0.0129787	1.88945	0.0141196	0.319776	0.0583375	0.0468566	0.0428552	0.0209272	0.0257719	0.0316565	ug/mL
PE(58:5)+Na	PE(58:5)+Na	PE	(58:5)	(58:5)				C63 H116 O8 N1 P1 Na1	1068.83	14.2513	0.0344339	1.84292	0.0275978	0.581925	0.21354	0.162164	0.144324	0.0752185	0.0942099	0.112747	ug/mL
PE(59:5)+Na	PE(59:5)+Na	PE	(59:5)	(59:5)				C64 H118 O8 N1 P1 Na1	1082.85	15.55	0.0200015	2.02816	0.00303266	0.262818	0.0311785	0.0260685	0.0272343	0.0110252	0.0165585	0.0140704	ug/mL
PE(59:5)+Na	PE(59:5)+Na	PE	(59:5)	(59:5)				C64 H118 O8 N1 P1 Na1	1082.85	16.4702	0.108925	1.43251	0.0781389	0.26744	0.0836948	0.0641298	0.0585553	0.041117	0.0466387	0.0563133	ug/mL
PG(8:0_21:0)+H	PG(29:0)+H	PG	(8:0_21:0)	(8:0)	(21:0)			C35 H70 O10 N0 P1	681.47	8.76753	0.00839184	1.82932	0.0613048	0.860387	0.532923	0.383081	0.297005	0.223681	0.190019	0.249392	ug/mL
PG(29:2)+H	PG(29:2)+H	PG	(29:2)	(29:2)				C35 H66 O10 N0 P1	677.439	6.312	0.0362603	3.65268	0.236936	0.275086	0.0495469	0.0180167	0.00795265	0.00425397	0.0147594	0.00166083	ug/mL
PG(29:2e)+H	PG(29:2e)+H	PG	(29:2e)	(29:2e)				C35 H68 O9 N0 P1	663.46	7.65	0.729767	0.802293	0.68312	0.134886	0.029518	0.0432737	0.0481898	0.022239	0.0350831	0.0934724	ug/mL
PG(29:4)+Na	PG(29:4)+Na	PG	(29:4)	(29:4)				C35 H61 O10 N0 P1 Na1	695.389	2.173	0.183631	0.673364	0.480684	0.258055	0.0946593	0.0664633	0.0212423	0.0400848	0.147967	0.0827748	ug/mL
PG(31:0)+NH4	PG(31:0)+NH4	PG	(31:0)	(31:0)				C37 H77 O10 N1 P1	726.528	7.503	0.254618	1.34805	0.264419	0.15767	0.0317089	0.0409658	0.0225334	0.0216508	0.0188193	0.0301564	ug/mL
PG(31:2e)+NH4	PG(31:2e)+NH4	PG	(31:2e)	(31:2e)				C37 H75 O9 N1 P1	708.517	10.6502	0.20818	0.711953	0.241051	8.94835	67.6975	44.5664	30.2996	65.6509	52.155	82.4371	ug/mL
PG(31:7)+H	PG(31:7)+H	PG	(31:7)	(31:7)				C37 H60 O10 N0 P1	695.392	2.182	0.183563	0.673288	0.480588	0.258061	0.0946874	0.0664214	0.0212503	0.0400851	0.147974	0.0827893	ug/mL
PG(32:2e)+NH4	PG(32:2e)+NH4	PG	(32:2e)	(32:2e)				C38 H77 O9 N1 P1	722.533	10.6535	0.116259	0.991808	0.915056	0.350324	1.70863	1.66787	1.71796	1.93611	1.68651	1.51392	ug/mL
PG(33:0)+H	PG(33:0)+H	PG	(33:0)	(33:0)				C39 H78 O10 N0 P1	737.533	7.059	0.191475	1.31985	0.0684704	0.233725	0.0405712	0.0516181	0.0497743	0.035173	0.0415753	0.0308125	ug/mL
PG(34:2)+H	PG(34:2)+H	PG	(34:2)	(34:2)				C40 H76 O10 N0 P1	747.517	2.832	0.0321912	3.69744	0.00154348	0.542727	0.0895807	0.0797715	0.068446	0.0128815	0.0275004	0.0239324	ug/mL
Cer(d34:0)+H	Cer(d34:0)+H	Cer	(d34:0)	(d34:0)				C34 H70 O3 N1	540.535	8.90763	0.0848964	1.6292	0.292275	0.214078	0.0237971	0.0182799	0.0300539	0.00104271	0.0222244	0.0210067	ug/mL
Co(Q8)+NH4	Co(Q8)+NH4	Co	(Q8)	(Q8)				C49 H78 O4 N1	744.593	13.5297	0.0774306	2.84163	0.00252601	0.533445	0.0771116	0.0960738	0.0824655	0.0290772	0.0407044	0.0201846	ug/mL
PG(16:2e_19:0)+NH4	PG(35:2e)+NH4	PG	(16:2e_19:0)	(16:2e)	(19:0)			C41 H83 O9 N1 P1	764.58	12.453	0.0412403	1.89595	0.174883	0.736227	0.152172	0.187979	0.277393	0.089511	0.195768	0.0404391	ug/mL
PG(37:0)+H	PG(37:0)+H	PG	(37:0)	(37:0)				C43 H86 O10 N0 P1	793.595	11.6905	0.0221015	1.70987	0.317084	0.111204	0.00891111	0.00202244	0.0104338	0.00402164	0.00419293	0.00428192	ug/mL
PG(37:1)+H	PG(37:1)+H	PG	(37:1)	(37:1)				C43 H84 O10 N0 P1	791.58	10.9334	0.0270271	0.746921	0.517624	0.101564	0.0011479	0.00649839	0.00955173	0.00985432	0.00564869	0.00752219	ug/mL
PG(38:0)+Na	PG(38:0)+Na	PG	(38:0)	(38:0)				C44 H87 O10 N0 P1 Na1	829.593	6.26508	0.0369673	1.73222	0.000941837	1.2686	0.765086	0.869157	0.776135	0.481306	0.487143	0.423045	ug/mL
PG(38:0)+NH4	PG(38:0)+NH4	PG	(38:0)	(38:0)				C44 H91 O10 N1 P1	824.638	10.762	0.0102705	0.0467457	0.000147879	0.40131	0.00101483	0.0025764	0.00092964	0.0283455	0.0327404	0.0356261	ug/mL
Co(Q9)+H	Co(Q9)+H	Co	(Q9)	(Q9)				C54 H83 O4	795.629	15.0002	0.169681	1.01534	0.920544	0.043854	0.00646472	0.00706243	0.0071525	0.00488286	0.00759657	0.00788776	ug/mL
PG(38:3e)+Na	PG(38:3e)+Na	PG	(38:3e)	(38:3e)				C44 H83 O9 N0 P1 Na1	809.567	11.6854	0.00568472	5.39769	0.231768	0.377314	0.0271058	0.119346	0.0212516	0.0220518	0.00711573	0.00190202	ug/mL
PG(32:1_8:0)+NH4	PG(40:1)+NH4	PG	(32:1_8:0)	(32:1)	(8:0)			C46 H93 O10 N1 P1	850.653	13.7279	0.114004	0.492523	0.00161882	0.539123	0.0533381	0.0608804	0.0416798	0.102072	0.114083	0.100375	ug/mL
PG(40:2)+H	PG(40:2)+H	PG	(40:2)	(40:2)				C46 H88 O10 N0 P1	831.611	11.4948	0.013596	1.73058	0.595938	0.0655893	0.00656648	0.00079184	0.000891387	0.000729715	0.00287733	0.00115996	ug/mL
PG(35:0_6:0)+NH4	PG(41:0)+NH4	PG	(35:0_6:0)	(35:0)	(6:0)			C47 H97 O10 N1 P1	866.684	12.1793	0.0170714	0.420467	0.31671	0.125981	0.00390436	0.00611734	0.00210638	0.0107251	0.0172023	0.000916913	ug/mL
PG(43:2)+H	PG(43:2)+H	PG	(43:2)	(43:2)				C49 H94 O10 N0 P1	873.658	12.8684	0.0218343	0.416757	0.137749	0.119656	0.00475999	0.00184741	0.00145869	0.00524604	0.00421778	0.00989059	ug/mL
PG(43:3)+H	PG(43:3)+H	PG	(43:3)	(43:3)				C49 H92 O10 N0 P1	871.642	12.1717	0.100351	1.37536	0.364027	0.0593908	0.00459145	0.00413609	0.00335619	0.00258349	0.00482825	0.0013741	ug/mL
PG(43:4)+H	PG(43:4)+H	PG	(43:4)	(43:4)				C49 H90 O10 N0 P1	869.627	11.459	0.166821	1.25222	0.608004	0.13	0.039963	0.0376366	0.0306336	0.00330634	0.0403501	0.0427767	ug/mL
PG(25:0_19:0)+NH4	PG(44:0)+NH4	PG	(25:0_19:0)	(25:0)	(19:0)			C50 H103 O10 N1 P1	908.731	13.5114	0.0183498	0.344514	0.0994732	0.292186	0.0228253	0.0105867	0.000716627	0.0178236	0.0371545	0.0440852	ug/mL
PG(25:0_19:1)+NH4	PG(44:1)+NH4	PG	(25:0_19:1)	(25:0)	(19:1)			C50 H101 O10 N1 P1	906.716	12.8294	0.0230982	1.47152	0.108824	0.0587933	0.00378471	0.003148	0.00232115	0.0020788	0.00171259	0.00249727	ug/mL
PG(45:0)+Na	PG(45:0)+Na	PG	(45:0)	(45:0)				C51 H101 O10 N0 P1 Na1	927.702	11.012	0.0350386	1.42527	0.00481351	1.1043	0.994747	0.981243	0.862403	0.615215	0.708047	0.668214	ug/mL
PG(37:1_8:0)+Na	PG(45:1)+Na	PG	(37:1_8:0)	(37:1)	(8:0)			C51 H99 O10 N0 P1 Na1	925.687	9.318	0.15664	1.05463	0.886499	0.0729688	0.0355023	0.0363684	0.0252553	0.0513014	0.023273	0.0175208	ug/mL
PG(46:2)+H	PG(46:2)+H	PG	(46:2)	(46:2)				C52 H100 O10 N0 P1	915.705	14.1744	0.0062823	1.35362	0.599472	0.0363938	0.00519583	0.00207763	0.00307334	0.00414557	0.00349785	3.60715e-07	ug/mL
PG(46:3)+H	PG(46:3)+H	PG	(46:3)	(46:3)				C52 H98 O10 N0 P1	913.689	13.5199	0.267261	3.6997	0.0366358	0.126814	0.00760217	0.00382049	0.00482533	0.00265467	0.000980761	0.000756269	ug/mL
PG(48:3)+H	PG(48:3)+H	PG	(48:3)	(48:3)				C54 H102 O10 N0 P1	941.721	14.031	0.523572	1.62341	0.0144868	0.7802	0.447998	0.324156	0.402963	0.234439	0.24844	0.24098	ug/mL
DG(14:1e)+H	DG(14:1e)+H	DG	(14:1e)	(14:1e)				C17 H33 O4	301.237	14.815	0.246923	1.97366	0.353717	0.26373	0.043412	0.0581459	0.00991928	0.00743043	0.0100548	0.0389973	ug/mL
PG(49:0)+H	PG(49:0)+H	PG	(49:0)	(49:0)				C55 H110 O10 N0 P1	961.783	15.8522	0.0247477	4.29422	0.123835	1.12518	0.0759922	0.392424	0.478837	0.0471323	0.119621	0.0538349	ug/mL
PG(51:2)+Na	PG(51:2)+Na	PG	(51:2)	(51:2)				C57 H109 O10 N0 P1 Na1	1007.77	11.556	0.111735	1.67428	0.0583875	0.468347	0.13285	0.125568	0.0943722	0.0609957	0.0970705	0.0526453	ug/mL
PG(52:1)+Na	PG(52:1)+Na	PG	(52:1)	(52:1)				C58 H113 O10 N0 P1 Na1	1023.8	14.4372	0.103167	1.39463	0.0845791	0.402235	0.202564	0.154682	0.153314	0.0981593	0.122937	0.144995	ug/mL
PI(21:1e)+H	PI(21:1e)+H	PI	(21:1e)	(21:1e)				C30 H58 O12 N0 P1	641.366	1.713	1.68137	0.692814	0.637514	2.81212	5.74304	6.44343	0.0285767	9.0617	8.49702	0.0723579	ug/mL
PI(34:0e)+NH4	PI(34:0e)+NH4	PI	(34:0e)	(34:0e)				C43 H89 O12 N1 P1	842.612	7.53443	0.166054	1.92429	0.0289857	0.416238	0.0926443	0.0803938	0.0667778	0.0425444	0.056194	0.0258875	ug/mL
PI(35:0e)+H	PI(35:0e)+H	PI	(35:0e)	(35:0e)				C44 H88 O12 N0 P1	839.601	7.73279	0.0241622	0.795619	0.147747	0.918783	0.597923	0.797333	0.71022	0.913865	1.00639	0.726084	ug/mL
DG(14:1e)+H	DG(14:1e)+H	DG	(14:1e)	(14:1e)				C17 H33 O4	301.237	15.431	0.139506	0.307832	0.00734506	1.7342	0.177166	0.358927	0.238216	1.01821	0.833317	0.663833	ug/mL
PI(36:2e)+NH4	PI(36:2e)+NH4	PI	(36:2e)	(36:2e)				C45 H89 O12 N1 P1	866.612	6.122	0.158018	1.08502	0.658953	0.150173	0.252862	0.160795	0.170903	0.160524	0.205413	0.17282	ug/mL
DG(14:1e)+H	DG(14:1e)+H	DG	(14:1e)	(14:1e)				C17 H33 O4	301.237	16.0704	0.667985	0.356799	0.111705	0.469276	0.0340367	0.0256769	0.0287354	0.0981126	0.0318711	0.117912	ug/mL
PI(38:5e)+H	PI(38:5e)+H	PI	(38:5e)	(38:5e)				C47 H84 O12 N0 P1	871.569	13.0358	0.0914755	1.34028	0.600025	0.740898	0.0872657	0.240681	0.440342	0.243523	0.241143	0.0885626	ug/mL
PI(41:0e)+NH4	PI(41:0e)+NH4	PI	(41:0e)	(41:0e)				C50 H103 O12 N1 P1	940.721	13.8745	0.0972253	2.09275	0.0691166	0.182973	0.0196736	0.0158708	0.00942269	0.00885534	0.00523192	0.00739978	ug/mL
PI(41:1e)+NH4	PI(41:1e)+NH4	PI	(41:1e)	(41:1e)				C50 H101 O12 N1 P1	938.706	13.2037	0.0512804	1.63022	0.284699	0.155705	0.0281522	0.0187627	0.021592	0.00451241	0.0108386	0.0266722	ug/mL
PI(44:2)+NH4	PI(44:2)+NH4	PI	(44:2)	(44:2)				C53 H103 O13 N1 P1	992.716	3.381	0.0943726	1.87047	0.000115568	0.639841	0.203479	0.190675	0.184457	0.10642	0.099144	0.103776	ug/mL
PI(45:2)+NH4	PI(45:2)+NH4	PI	(45:2)	(45:2)				C54 H105 O13 N1 P1	1006.73	3.53507	0.0504776	2.0256	0.000138279	0.489202	0.100697	0.092812	0.0985979	0.0431282	0.0513044	0.0497751	ug/mL
PI(51:0)+H	PI(51:0)+H	PI	(51:0)	(51:0)				C60 H118 O13 N0 P1	1077.83	12.5899	0.034628	1.005	0.972935	0.263161	0.55666	0.673307	0.537504	0.54081	0.722368	0.495491	ug/mL
PI(52:1)+H	PI(52:1)+H	PI	(52:1)	(52:1)				C61 H118 O13 N0 P1	1089.83	12.791	0.249885	1.19554	0.129913	0.337621	0.170358	0.172133	0.163678	0.115253	0.164525	0.143604	ug/mL
PI(52:1)+H	PI(52:1)+H	PI	(52:1)	(52:1)				C61 H118 O13 N0 P1	1089.83	14.261	0.01648	1.35609	0.090955	0.56846	0.485404	0.358063	0.337546	0.282452	0.286357	0.302089	ug/mL
PIP(34:0e)+H	PIP(34:0e)+H	PIP	(34:0e)	(34:0e)				C43 H87 O15 N0 P2	905.551	8.92336	0.0674651	0.79453	0.160653	0.286236	0.117567	0.0806574	0.0752426	0.121387	0.111041	0.111758	ug/mL
PIP2(19:2)+H	PIP2(19:2)+H	PIP2	(19:2)	(19:2)				C28 H52 O19 N0 P3	785.231	12.3036	0.0445242	0.594606	0.131997	8.07558	28.7932	19.1779	11.2086	42.3733	25.2308	31.9233	ug/mL
DG(14:1e)+H	DG(14:1e)+H	DG	(14:1e)	(14:1e)				C17 H33 O4	301.237	16.56	0.607309	0.55803	0.0854975	0.37492	0.0188849	0.0497943	0.0531677	0.0593899	0.0690118	0.0899501	ug/mL
PIP3(25:0e)+H	PIP3(25:0e)+H	PIP3	(25:0e)	(25:0e)				C34 H71 O21 N0 P4	939.343	17.7707	0.247327	0.943538	0.71577	0.221288	0.197	0.221989	0.211609	0.160501	0.247651	0.260181	ug/mL
PS(30:1)+Na	PS(30:1)+Na	PS	(30:1)	(30:1)				C36 H68 O10 N1 P1 Na1	728.447	1.255	0.201636	1.05763	0.859224	0.823292	2.93211	5.91877	4.0571	4.42508	5.38692	2.39258	ug/mL
PS(33:3)+Na	PS(33:3)+Na	PS	(33:3)	(33:3)				C39 H70 O10 N1 P1 Na1	766.463	9.23812	0.0931021	2.39606	0.190267	1.01556	0.17742	0.570732	0.623074	0.358107	0.180407	0.0337706	ug/mL
PS(34:0e)+H	PS(34:0e)+H	PS	(34:0e)	(34:0e)				C40 H81 O9 N1 P1	750.564	11.4687	0.133633	1.39146	0.223062	0.761899	0.504699	0.348576	0.506622	0.193685	0.438609	0.345022	ug/mL
PS(35:6)+H	PS(35:6)+H	PS	(35:6)	(35:6)				C41 H69 O10 N1 P1	766.465	9.22051	0.0931021	2.39606	0.190267	1.01556	0.17742	0.570732	0.623074	0.358107	0.180407	0.0337706	ug/mL
PS(18:0_18:1)+Na	PS(36:1)+Na	PS	(18:0_18:1)	(18:0)	(18:1)			C42 H80 O10 N1 P1 Na1	812.541	9.376	0.308477	0.029841	0.0146285	1.19754	0.00549208	0.0151805	0.00616817	0.272345	0.433421	0.193692	ug/mL
PS(18:1_18:1)+Na	PS(36:2)+Na	PS	(18:1_18:1)	(18:1)	(18:1)			C42 H78 O10 N1 P1 Na1	810.526	8.617	0.55139	0.341714	0.208514	0.370716	7.7748e-08	1.43899e-07	0.0487205	0.0601351	0.0611768	0.0212657	ug/mL
DG(14:1e)+H	DG(14:1e)+H	DG	(14:1e)	(14:1e)				C17 H33 O4	301.237	17.4326	0.749778	0.103582	0.146626	10.9901	0.205687	6.11695	4.70403	61.5798	42.9056	1.9679	ug/mL
PS(27:1_11:2)+Na	PS(38:3)+Na	PS	(27:1_11:2)	(27:1)	(11:2)			C44 H80 O10 N1 P1 Na1	836.541	9.10995	0.110033	0.0529471	0.0272159	1.403	0.0247379	0.0327784	0.0129348	0.326744	0.690059	0.313793	ug/mL
PS(40:2e)+Na	PS(40:2e)+Na	PS	(40:2e)	(40:2e)				C46 H88 O9 N1 P1 Na1	852.609	6.23294	0.154378	1.69412	0.168313	1.84907	1.46391	2.96378	1.99374	1.38542	1.6801	0.724907	ug/mL
PS(41:1)+H	PS(41:1)+H	PS	(41:1)	(41:1)				C47 H91 O10 N1 P1	860.638	3.549	0.102724	1.36459	0.379691	0.357503	0.145897	0.283479	0.192944	0.191535	0.190618	0.0738964	ug/mL
PS(42:1)+H	PS(42:1)+H	PS	(42:1)	(42:1)				C48 H93 O10 N1 P1	874.653	3.77	0.116677	1.57032	0.235993	0.7029	0.258003	0.558347	0.376557	0.29094	0.325372	0.143346	ug/mL
PS(42:4)+H	PS(42:4)+H	PS	(42:4)	(42:4)				C48 H87 O10 N1 P1	868.606	1.25	0.349421	3.40632	0.0144673	1.44015	0.562204	0.808263	0.570968	0.233971	0.0423758	0.293604	ug/mL
PS(43:1)+Na	PS(43:1)+Na	PS	(43:1)	(43:1)				C49 H94 O10 N1 P1 Na1	910.651	10.1021	0.238888	0.509798	0.425475	0.224301	0.00785339	0.0303028	0.0134531	0.0645706	0.0323163	0.00434779	ug/mL
PS(43:2)+Na	PS(43:2)+Na	PS	(43:2)	(43:2)				C49 H92 O10 N1 P1 Na1	908.635	9.04376	0.109241	14.5127	0.00864021	0.66652	0.0637702	0.126788	0.0930479	0.00595925	0.0104774	0.00310521	ug/mL
PS(45:2)+Na	PS(45:2)+Na	PS	(45:2)	(45:2)				C51 H96 O10 N1 P1 Na1	936.666	10.1881	0.0524047	0.799834	0.750424	0.389479	0.22597	0.43825	0.304281	0.799184	0.405249	0.00644572	ug/mL
PS(52:2)+Na	PS(52:2)+Na	PS	(52:2)	(52:2)				C58 H110 O10 N1 P1 Na1	1034.78	7.76147	0.124591	1.90145	0.129318	0.971504	0.320426	0.659533	0.471328	0.289632	0.353579	0.120042	ug/mL
PS(38:1_14:2)+Na	PS(52:3)+Na	PS	(38:1_14:2)	(38:1)	(14:2)			C58 H108 O10 N1 P1 Na1	1032.76	6.7212	0.206851	2.13615	0.0860756	0.437311	0.0555454	0.109885	0.0745992	0.0383857	0.054221	0.019759	ug/mL
PS(54:2)+Na	PS(54:2)+Na	PS	(54:2)	(54:2)				C60 H114 O10 N1 P1 Na1	1062.81	8.895	0.118581	2.26166	0.102285	0.897729	0.226041	0.501929	0.320742	0.185056	0.211651	0.0669847	ug/mL
Cer(d16:0_18:0)+H	Cer(d34:0)+H	Cer	(d16:0_18:0)	(d16:0)	(18:0)			C34 H70 O3 N1	540.535	9.41218	0.00874164	0.985857	0.847833	0.0726635	0.146702	0.143952	0.136694	0.162258	0.129636	0.141586	ug/mL
SM(d36:3)+H	SM(d36:3)+H	SM	(d36:3)	(d36:3)				C41 H80 O6 N2 P1	727.575	9.24331	0.05488	3.29518	0.121828	0.28884	0.0271899	0.0412997	0.00940737	0.00706441	0.00807748	0.00849779	ug/mL
SM(d36:4)+H	SM(d36:4)+H	SM	(d36:4)	(d36:4)				C41 H78 O6 N2 P1	725.559	8.77428	0.0141337	0.807841	0.0266882	0.563754	0.33621	0.320882	0.288538	0.383064	0.422183	0.365318	ug/mL
SM(d36:5)+H	SM(d36:5)+H	SM	(d36:5)	(d36:5)				C41 H76 O6 N2 P1	723.544	7.64113	0.0747751	1.41886	0.0254994	0.0813423	0.00403653	0.00449525	0.00464151	0.00258769	0.00370232	0.00299444	ug/mL
SM(d37:1)+Na	SM(d37:1)+Na	SM	(d37:1)	(d37:1)				C42 H85 O6 N2 P1 Na1	767.604	7.58067	0.0935323	1.64279	0.00240354	0.121526	0.00731659	0.00796667	0.0087326	0.00450992	0.00488202	0.00522698	ug/mL
SM(d18:1_19:1)+H	SM(d37:2)+H	SM	(d18:1_19:1)	(d18:1)	(19:1)			C42 H84 O6 N2 P1	743.606	9.57223	1.22811	4.65731	0.208278	0.0780725	0.00212567	0.00287075	7.79313e-09	0.00033623	0.000622613	0.000113972	ug/mL
SM(d38:0)+Na	SM(d38:0)+Na	SM	(d38:0)	(d38:0)				C43 H89 O6 N2 P1 Na1	783.635	10.24	0.490632	0.370394	0.00290948	0.138098	0.00264476	0.00227179	0.00169536	0.00494463	0.00656642	0.00633997	ug/mL
SM(d38:4)+H	SM(d38:4)+H	SM	(d38:4)	(d38:4)				C43 H82 O6 N2 P1	753.591	10.0187	0.178024	1.11089	0.567444	0.113393	0.0252446	0.0299546	0.0369812	0.0347501	0.0246478	0.0235808	ug/mL
SM(d17:0_21:5)+H	SM(d38:5)+H	SM	(d17:0_21:5)	(d17:0)	(21:5)			C43 H80 O6 N2 P1	751.575	8.97079	0.0182004	1.80039	0.00165553	0.109535	0.00490087	0.00548251	0.00577247	0.00263884	0.0032777	0.00305698	ug/mL
SM(d40:4)+H	SM(d40:4)+H	SM	(d40:4)	(d40:4)				C45 H86 O6 N2 P1	781.622	8.305	0.120835	1.48591	0.0397322	0.117505	0.00676958	0.00897357	0.00933842	0.00534661	0.00646817	0.00506479	ug/mL
SM(d18:1_22:3)+H	SM(d40:4)+H	SM	(d18:1_22:3)	(d18:1)	(22:3)			C45 H86 O6 N2 P1	781.622	11.2094	0.0791876	0.859954	0.280746	0.131624	0.0302293	0.0269735	0.0205132	0.0336918	0.0277181	0.0289624	ug/mL
SM(d16:0_24:5)+H	SM(d40:5)+H	SM	(d16:0_24:5)	(d16:0)	(24:5)			C45 H84 O6 N2 P1	779.606	10.2	0.302802	1.12744	0.782634	0.0305107	0.00606671	0.00245727	0.00397953	0.00330991	0.00595221	0.00182808	ug/mL
SM(d18:1_23:3)+H	SM(d41:4)+H	SM	(d18:1_23:3)	(d18:1)	(23:3)			C46 H88 O6 N2 P1	795.637	11.7834	0.102089	0.634429	0.000723323	0.104113	0.00377804	0.00383494	0.00362308	0.00612906	0.00612096	0.0054605	ug/mL
SM(d18:1_24:3)+H	SM(d42:4)+H	SM	(d18:1_24:3)	(d18:1)	(24:3)			C47 H90 O6 N2 P1	809.653	12.3152	0.0643229	0.822003	0.207669	0.243622	0.0437259	0.0673933	0.0627794	0.0747777	0.0746074	0.0621696	ug/mL
SM(d42:5)+H	SM(d42:5)+H	SM	(d42:5)	(d42:5)				C47 H88 O6 N2 P1	807.637	11.3576	0.253383	1.40123	0.208702	0.1088	0.0131439	0.0125115	0.0109294	0.00926046	0.0122695	0.00457915	ug/mL
DG(19:1)+H	DG(19:1)+H	DG	(19:1)	(19:1)				C22 H41 O5	385.295	12.165	0.258292	0.915376	0.712999	0.103321	0.0156203	0.0246527	0.0231688	0.0256235	0.0285692	0.0151141	ug/mL
SM(d42:8)+H	SM(d42:8)+H	SM	(d42:8)	(d42:8)				C47 H82 O6 N2 P1	801.591	7.658	0.0120156	3.66933	0.0551631	0.432944	0.0866998	0.0505119	0.0343463	0.0134068	0.0164082	0.0169395	ug/mL
SM(d43:4)+H	SM(d43:4)+H	SM	(d43:4)	(d43:4)				C48 H92 O6 N2 P1	823.669	12.8572	0.0360263	0.680707	0.00621982	0.283489	0.0377062	0.0360351	0.0317411	0.0544352	0.0540213	0.0465036	ug/mL
SM(d43:5)+H	SM(d43:5)+H	SM	(d43:5)	(d43:5)				C48 H90 O6 N2 P1	821.653	11.8985	0.0588977	0.931143	0.466863	0.0400312	0.0126013	0.0109063	0.0109332	0.0114728	0.0141207	0.0113941	ug/mL
SM(d44:4)+H	SM(d44:4)+H	SM	(d44:4)	(d44:4)				C49 H94 O6 N2 P1	837.684	12.6837	0.0560516	0.405323	0.00147285	0.143902	0.00327826	0.00293316	0.00183321	0.00655253	0.00620597	0.00708897	ug/mL
SM(d44:4)+H	SM(d44:4)+H	SM	(d44:4)	(d44:4)				C49 H94 O6 N2 P1	837.684	13.3719	0.0150768	0.644485	0.000366024	0.335924	0.0446389	0.0415384	0.0401528	0.0679857	0.0655811	0.0624502	ug/mL
SM(d44:5)+H	SM(d44:5)+H	SM	(d44:5)	(d44:5)				C49 H92 O6 N2 P1	835.669	12.2778	0.0416541	0.553004	0.00188841	0.716696	0.112197	0.124679	0.128944	0.211538	0.245319	0.204657	ug/mL
SM(d44:6)+H	SM(d44:6)+H	SM	(d44:6)	(d44:6)				C49 H90 O6 N2 P1	833.653	11.3357	0.0761938	0.536135	0.0434929	0.22596	0.0092139	0.00885547	0.0186412	0.0213854	0.026236	0.0208513	ug/mL
SM(t33:1)+H	SM(t33:1)+H	SM	(t33:1)	(t33:1)				C38 H78 O7 N2 P1	705.554	7.682	0.279301	0.210104	0.00176056	0.110568	0.000351639	0.000335547	0.00121279	0.00277125	0.00324849	0.00302328	ug/mL
DG(8:0_11:2)+NH4	DG(19:2)+NH4	DG	(8:0_11:2)	(8:0)	(11:2)			C22 H42 O5 N1	400.306	1.47259	0.0760566	0.902014	0.351137	5.51178	62.9231	71.6378	50.467	71.5652	66.2724	67.2899	ug/mL
SM(t33:2)+H	SM(t33:2)+H	SM	(t33:2)	(t33:2)				C38 H76 O7 N2 P1	703.538	3.2521	0.017206	5.20529	0.0277235	0.108894	0.00469186	0.0025708	0.00241305	0.000344675	0.000434363	0.00107978	ug/mL
SM(t34:0)+H	SM(t34:0)+H	SM	(t34:0)	(t34:0)				C39 H82 O7 N2 P1	721.585	8.81153	0.116129	1.74234	0.0496574	0.136844	0.01179	0.00939057	0.00801246	0.00410756	0.00749241	0.00515506	ug/mL
SM(t36:4)+H	SM(t36:4)+H	SM	(t36:4)	(t36:4)				C41 H78 O7 N2 P1	741.554	8.36315	0.0415928	1.74406	0.00226876	0.100787	0.00558107	0.00560467	0.00502984	0.0029094	0.00274827	0.00363994	ug/mL
SM(t40:1)+H	SM(t40:1)+H	SM	(t18:1_22:0)	(t18:1)	(22:0)			C45 H92 O7 N2 P1	803.664	7.76756	0.0893482	1.17661	0.095787	0.112383	0.0282039	0.0240894	0.0261165	0.0208483	0.0249388	0.020853	ug/mL
SM(t40:7)+H	SM(t40:7)+H	SM	(t40:7)	(t40:7)				C45 H80 O7 N2 P1	791.57	9.54721	0.010659	1.06126	0.192962	0.518458	1.84295	1.79499	1.88919	1.83682	1.74919	1.62206	ug/mL
SM(t18:1_24:3)+H	SM(t42:4)+H	SM	(t18:1_24:3)	(t18:1)	(24:3)			C47 H90 O7 N2 P1	825.648	7.73777	0.100832	1.05495	0.576109	0.0847495	0.0197739	0.0228705	0.0211551	0.0182622	0.023311	0.0189033	ug/mL
SM(t42:5)+H	SM(t42:5)+H	SM	(t42:5)	(t42:5)				C47 H88 O7 N2 P1	823.632	7.32475	0.0625001	0.8769	0.312828	0.0398643	0.00310749	0.00308925	0.00344885	0.00292236	0.00398684	0.00409046	ug/mL
SM(t42:7)+H	SM(t42:7)+H	SM	(t42:7)	(t42:7)				C47 H84 O7 N2 P1	819.601	9.559	0.58761	2.20917	0.0574752	0.137398	0.00604008	0.00582787	0.00743155	0.00104194	0.00524278	0.00245136	ug/mL
SPH(d14:1)+H	SPH(d14:1)+H	SPH	(d14:1)	(d14:1)				C14 H30 O2 N1	244.227	1.06115	0.227705	1.11987	0.603926	0.129007	0.111034	0.0672048	0.0727084	0.0646869	0.090446	0.0689532	ug/mL
SPH(d15:0)+H	SPH(d15:0)+H	SPH	(d15:0)	(d15:0)				C15 H34 O2 N1	260.258	1.03168	0.0619694	1.07969	0.437469	0.159519	0.132024	0.137389	0.149578	0.131161	0.109851	0.147054	ug/mL
SPH(d15:1)+H	SPH(d15:1)+H	SPH	(d15:1)	(d15:1)				C15 H32 O2 N1	258.243	1.57617	0.0272858	1.06804	0.686971	0.216533	0.231431	0.197128	0.140374	0.161504	0.190197	0.180989	ug/mL
SPH(d16:0)+H	SPH(d16:0)+H	SPH	(d16:0)	(d16:0)				C16 H36 O2 N1	274.274	1.10929	0.0651468	1.10456	0.0396394	5.2975	178.927	187.985	171.216	160.858	158.327	168	ug/mL
DG(8:0_11:2)+NH4	DG(19:2)+NH4	DG	(8:0_11:2)	(8:0)	(11:2)			C22 H42 O5 N1	400.306	2.43295	1.50972	15.4916	0.382818	3.34118	0.0517566	15.0714	0.432355	0.0435804	0.895144	0.0653984	ug/mL
DG(8:0_11:2)+NH4	DG(19:2)+NH4	DG	(8:0_11:2)	(8:0)	(11:2)			C22 H42 O5 N1	400.306	2.97624	1.40136	10.5869	0.397272	5.02501	0.0177727	0.346335	11.0275	0.0380229	1.01066	0.0273313	ug/mL
SPH(d16:1)+H	SPH(d16:1)+H	SPH	(d16:1)	(d16:1)				C16 H34 O2 N1	272.258	1.24221	0.012395	1.06094	0.177679	0.340933	1.05681	1.16669	1.07887	1.0731	1.03277	1.00681	ug/mL
SPH(d16:1)+H	SPH(d16:1)+H	SPH	(d16:1)	(d16:1)				C16 H34 O2 N1	272.258	1.6609	0.203316	0.807298	0.627027	0.241328	0.0822624	0.124286	0.116835	0.218221	0.12737	0.0549847	ug/mL
SPH(d16:2)+H	SPH(d16:2)+H	SPH	(d16:2)	(d16:2)				C16 H32 O2 N1	270.243	2.23143	0.603379	2.35095	0.022408	0.524024	0.124045	0.125306	0.13066	0.0939084	0.034688	0.0330455	ug/mL
Cer(d16:0_18:0)+H	Cer(d34:0)+H	Cer	(d16:0_18:0)	(d16:0)	(18:0)			C34 H70 O3 N1	540.535	9.71038	0.748045	0.521572	0.20323	0.26942	0.00301794	0.0382383	0.0115589	0.0345641	0.0342162	0.032481	ug/mL
DG(8:0_11:2)+NH4	DG(19:2)+NH4	DG	(8:0_11:2)	(8:0)	(11:2)			C22 H42 O5 N1	400.306	3.5832	0.0708008	32.7369	0.350064	1.1236	0.00935577	0.022712	0.54609	0.0048493	0.00404172	0.00876974	ug/mL
SPH(d16:2)+H	SPH(d16:2)+H	SPH	(d16:2)	(d16:2)				C16 H32 O2 N1	270.243	2.948	0.764571	1.32305	0.730281	0.0943497	0.0129953	0.0842144	0.0227949	0.0196642	0.0583012	0.0127373	ug/mL
SPH(d16:2)+H	SPH(d16:2)+H	SPH	(d16:2)	(d16:2)				C16 H32 O2 N1	270.243	3.879	0.219547	7.80905	0.276688	0.251919	0.00337836	0.00393897	0.027809	0.000528031	0.000481396	0.00348873	ug/mL
SPH(d16:2)+H	SPH(d16:2)+H	SPH	(d16:2)	(d16:2)				C16 H32 O2 N1	270.243	4.30191	0.698812	2.52913	0.134737	0.18337	0.0194227	0.013057	0.00656626	0.00561196	0.00831975	0.00150677	ug/mL
SPH(d16:2)+H	SPH(d16:2)+H	SPH	(d16:2)	(d16:2)				C16 H32 O2 N1	270.243	5.117	0.330858	0.29763	0.357173	0.123628	0.00206243	0.00474626	0.00171117	0.00427602	0.0222291	0.00212054	ug/mL
SPH(d16:2)+H	SPH(d16:2)+H	SPH	(d16:2)	(d16:2)				C16 H32 O2 N1	270.243	6.072	0.608287	0.900417	0.569381	0.0771487	0.0125634	0.0140585	0.0131552	0.0111256	0.0190839	0.0139668	ug/mL
SPH(d17:0)+H	SPH(d17:0)+H	SPH	(d17:0)	(d17:0)				C17 H38 O2 N1	288.29	1.1916	0.106104	1.1348	0.417535	1.17727	6.53739	6.51455	4.75823	4.44888	5.04991	6.19571	ug/mL
SPH(d17:1)+H	SPH(d17:1)+H	SPH	(d17:1)	(d17:1)				C17 H36 O2 N1	286.274	2.14057	0.0131474	1.29314	0.00255009	0.21005	0.0581342	0.0569576	0.0521344	0.0423031	0.0434132	0.0436014	ug/mL
SPH(d18:0)+H	SPH(d18:0)+H	SPH	(d18:0)	(d18:0)				C18 H40 O2 N1	302.305	1.33753	0.0063928	1.05045	0.241328	1.52444	32.8182	32.6053	32.8888	32.9712	29.0641	31.5555	ug/mL
SPH(d18:0)+H	SPH(d18:0)+H	SPH	(d18:0)	(d18:0)				C18 H40 O2 N1	302.305	1.85437	0.232857	0.6215	0.129499	0.562772	0.160954	0.144311	0.0980469	0.183473	0.172144	0.293315	ug/mL
DG(8:0_11:2)+NH4	DG(19:2)+NH4	DG	(8:0_11:2)	(8:0)	(11:2)			C22 H42 O5 N1	400.306	4.12981	1.33591	66.8193	0.126367	6.93201	0.134374	19.9538	14.6789	0.260385	0.0983522	0.161578	ug/mL
SPH(d18:1)+H	SPH(d18:1)+H	SPH	(d18:1)	(d18:1)				C18 H38 O2 N1	300.29	1.58499	0.00250817	1.13416	0.0687379	0.422508	0.958535	0.855093	0.834131	0.76586	0.756111	0.812587	ug/mL
SPH(d18:2)+H	SPH(d18:2)+H	SPH	(d18:2)	(d18:2)				C18 H36 O2 N1	298.274	5.193	1.05531	1.29409	0.45697	0.105734	0.0224752	0.0211369	0.0139703	0.0156401	0.022363	0.00649317	ug/mL
SPH(d19:0)+H	SPH(d19:0)+H	SPH	(d19:0)	(d19:0)				C19 H42 O2 N1	316.321	1.51672	0.0420779	1.15234	0.412626	0.657255	1.55951	1.55314	1.06098	1.13889	1.05102	1.43196	ug/mL
SPH(d19:1)+H	SPH(d19:1)+H	SPH	(d19:1)	(d19:1)				C19 H40 O2 N1	314.305	1.82911	0.0199545	1.79083	0.041627	0.177796	0.0172353	0.0161337	0.0145456	0.00448488	0.0104413	0.0118294	ug/mL
SPH(d19:1)+H	SPH(d19:1)+H	SPH	(d19:1)	(d19:1)				C19 H40 O2 N1	314.305	2.26	0.00888058	1.49139	0.225945	0.088112	0.0064827	0.0078719	0.00507958	0.00184209	0.00539215	0.00579672	ug/mL
SPH(d19:1)+H	SPH(d19:1)+H	SPH	(d19:1)	(d19:1)				C19 H40 O2 N1	314.305	3.08879	0.0105468	1.22018	0.00961464	0.0962202	0.0215187	0.0208387	0.0195711	0.0173146	0.0158115	0.0176276	ug/mL
SPH(d20:0)+H	SPH(d20:0)+H	SPH	(d20:0)	(d20:0)				C20 H44 O2 N1	330.337	1.73678	0.00321869	1.1227	0.126071	2.54247	46.999	41.71	41.0379	38.3875	35.8784	41.3013	ug/mL
SPH(d20:1)+H	SPH(d20:1)+H	SPH	(d20:1)	(d20:1)				C20 H42 O2 N1	328.321	2.15171	0.0191864	1.33788	8.9898e-06	0.565496	0.337503	0.332201	0.338334	0.24849	0.249298	0.255673	ug/mL
SPH(d21:0)+H	SPH(d21:0)+H	SPH	(d21:0)	(d21:0)				C21 H46 O2 N1	344.352	2.03137	0.0262079	1.16063	0.0327315	0.166195	0.0966565	0.0858221	0.0867105	0.0749142	0.076381	0.0806394	ug/mL
SPH(d21:2)+H	SPH(d21:2)+H	SPH	(d21:2)	(d21:2)				C21 H42 O2 N1	340.321	5.93355	0.046111	1.55165	0.00550352	0.18097	0.0248913	0.0230067	0.0206691	0.0161475	0.0148493	0.013193	ug/mL
SPH(d22:0)+H	SPH(d22:0)+H	SPH	(d22:0)	(d22:0)				C22 H48 O2 N1	358.368	2.41586	0.123772	1.05184	0.730077	1.37847	24.895	19.1577	16.7092	18.153	18.0004	21.6136	ug/mL
SPH(d22:0)+H-H2O	SPH(d22:0)+H-H2O	SPH	(d22:0)	(d22:0)				C22 H46 O1 N1	340.357	5.14483	0.0384163	1.17633	0.226196	0.108475	0.0397541	0.0521509	0.038826	0.0394477	0.0341112	0.0375759	ug/mL
DG(8:0_11:2)+NH4	DG(19:2)+NH4	DG	(8:0_11:2)	(8:0)	(11:2)			C22 H42 O5 N1	400.306	5.15843	1.72921	1.17194	0.884379	0.434367	0.00166079	0.217972	0.164542	0.00570637	0.313945	0.00815863	ug/mL
SPH(d22:0)+H-H2O	SPH(d22:0)+H-H2O	SPH	(d22:0)	(d22:0)				C22 H46 O1 N1	340.357	6.49903	0.0477928	1.44123	0.000418111	0.322744	0.0821098	0.0869533	0.080464	0.0571926	0.0557081	0.0602338	ug/mL
SPH(d22:0)+H-H2O	SPH(d22:0)+H-H2O	SPH	(d22:0)	(d22:0)				C22 H46 O1 N1	340.357	7.17664	0.186886	1.44369	0.150804	0.0961477	0.00486716	0.00865977	0.00719018	0.00390603	0.00497367	0.00547042	ug/mL
SPH(d22:0)+H-H2O	SPH(d22:0)+H-H2O	SPH	(d22:0)	(d22:0)				C22 H46 O1 N1	340.357	9.00039	0.952813	2.64819	0.130921	0.0822457	0.00139249	0.0012476	0.00321971	0.000736491	0.000898984	0.000577285	ug/mL
DG(8:0_11:2)+NH4	DG(19:2)+NH4	DG	(8:0_11:2)	(8:0)	(11:2)			C22 H42 O5 N1	400.306	6.008	1.72698	1.16451	0.889416	0.495329	0.000610797	0.284005	0.214298	0.00745931	0.410313	0.0106603	ug/mL
DG(8:1e_11:2)+NH4	DG(19:3e)+NH4	DG	(8:1e_11:2)	(8:1e)	(11:2)			C22 H42 O4 N1	384.311	1.50622	0.0754415	0.614426	0.135659	2.19916	2.18961	1.65659	0.734134	2.59604	1.93891	2.91972	ug/mL
SPH(d22:1)+H	SPH(d22:1)+H	SPH	(d22:1)	(d22:1)				C22 H46 O2 N1	356.352	1.8462	0.199991	1.13588	0.585626	1.22421	14.0455	20.0704	13.2608	11.4306	11.665	18.6138	ug/mL
SPH(d22:1)+H	SPH(d22:1)+H	SPH	(d22:1)	(d22:1)				C22 H46 O2 N1	356.352	3.10409	0.0811617	1.2457	0.0570318	0.282691	0.150976	0.170991	0.137439	0.126905	0.111291	0.130599	ug/mL
SPH(d22:2)+H	SPH(d22:2)+H	SPH	(d22:2)	(d22:2)				C22 H44 O2 N1	354.337	2.32182	0.029753	1.23832	0.0170632	0.149552	0.0511968	0.0473083	0.0468759	0.0428299	0.0363044	0.0382673	ug/mL
SPH(d24:0)+H	SPH(d24:0)+H	SPH	(d24:0)	(d24:0)				C24 H52 O2 N1	386.399	3.514	0.015197	1.19134	0.00578611	0.229952	0.138365	0.134048	0.125321	0.113041	0.109631	0.111182	ug/mL
SPH(m17:0)+H	SPH(m17:0)+H	SPH	(m17:0)	(m17:0)				C17 H38 O1 N1	272.295	1.48318	0.102488	1.34795	0.250112	0.412746	0.227264	0.182581	0.115861	0.117632	0.124347	0.148027	ug/mL
DG(9:0_11:2)+NH4	DG(20:2)+NH4	DG	(9:0_11:2)	(9:0)	(11:2)			C23 H44 O5 N1	414.321	1.71513	0.427085	0.692836	0.300998	0.195603	0.0146342	0.0310494	0.0146932	0.0387595	0.0272512	0.0211337	ug/mL
SPH(m17:1)+H	SPH(m17:1)+H	SPH	(m17:1)	(m17:1)				C17 H36 O1 N1	270.279	2.867	0.0433236	1.17692	0.0880181	0.112071	0.0170945	0.0180916	0.0196647	0.0136108	0.016685	0.0163097	ug/mL
SPH(m18:0)+H	SPH(m18:0)+H	SPH	(m18:0)	(m18:0)				C18 H40 O1 N1	286.31	1.40852	0.451097	1.00352	0.99117	0.165796	0.0372192	0.0293196	0.0119143	0.0281377	0.0216159	0.0284241	ug/mL
SPH(m18:0)+H	SPH(m18:0)+H	SPH	(m18:0)	(m18:0)				C18 H40 O1 N1	286.31	1.83046	0.00973445	1.13801	0.0887367	0.461506	1.23233	1.08226	1.05174	0.99839	0.939541	1.02015	ug/mL
SPH(m18:1)+H	SPH(m18:1)+H	SPH	(m18:1)	(m18:1)				C18 H38 O1 N1	284.295	1.22417	0.752403	3.18328	0.246931	0.74961	0.0548419	0.0830859	0.276293	0.0562518	0.0389647	0.0349075	ug/mL
SPH(m19:0)+H	SPH(m19:0)+H	SPH	(m19:0)	(m19:0)				C19 H42 O1 N1	300.326	1.779	0.0662984	1.24485	0.169363	0.202125	0.0949647	0.103536	0.0763553	0.0758793	0.0601902	0.0847249	ug/mL
SPH(m19:1)+H	SPH(m19:1)+H	SPH	(m19:1)	(m19:1)				C19 H40 O1 N1	298.31	3.60767	0.0426668	1.37248	6.1817e-06	0.275733	0.0704286	0.0722282	0.0703811	0.0517219	0.0515889	0.0519101	ug/mL
SPH(m20:0)+H	SPH(m20:0)+H	SPH	(m20:0)	(m20:0)				C20 H44 O1 N1	314.342	1.84183	0.0609283	1.26286	0.00273389	0.301126	0.131516	0.126174	0.130805	0.097438	0.100396	0.109798	ug/mL
SPH(m20:0)+H	SPH(m20:0)+H	SPH	(m20:0)	(m20:0)				C20 H44 O1 N1	314.342	2.57179	0.0619355	1.27932	0.000233584	0.524532	0.357208	0.342959	0.361514	0.271963	0.277087	0.280828	ug/mL
SPH(m20:1)+H	SPH(m20:1)+H	SPH	(m20:1)	(m20:1)				C20 H42 O1 N1	312.326	1.95529	0.023209	1.57545	0.316083	0.591392	0.284435	0.105787	0.334465	0.113961	0.126089	0.219937	ug/mL
SPH(m21:0)+H	SPH(m21:0)+H	SPH	(m21:0)	(m21:0)				C21 H46 O1 N1	328.357	2.4982	0.007434	1.21232	0.0781367	0.137475	0.0511074	0.0524969	0.0464327	0.0403322	0.0361648	0.0472628	ug/mL
DG(10:0_11:2)+NH4	DG(21:2)+NH4	DG	(10:0_11:2)	(10:0)	(11:2)			C24 H46 O5 N1	428.337	1.4804	0.106401	0.542022	0.0646384	4.45115	6.79814	5.0014	2.31967	8.70812	7.14425	10.1968	ug/mL
SPH(m22:0)+H	SPH(m22:0)+H	SPH	(m22:0)	(m22:0)				C22 H48 O1 N1	342.373	2.58817	0.0222228	1.09242	0.180922	0.065901	0.0537702	0.0522482	0.0471829	0.0457474	0.0442905	0.0502027	ug/mL
SPH(m22:1)+H	SPH(m22:1)+H	SPH	(m22:1)	(m22:1)				C22 H46 O1 N1	340.357	2.4139	0.010958	1.15172	0.0919788	0.160587	0.115179	0.0966171	0.0969104	0.0896167	0.0895344	0.0888892	ug/mL
SPH(m22:1)+H	SPH(m22:1)+H	SPH	(m22:1)	(m22:1)				C22 H46 O1 N1	340.357	3.073	0.0784315	1.50337	0.00335667	0.208077	0.0287107	0.031288	0.0267901	0.0177385	0.019338	0.0206529	ug/mL
SPH(m22:1)+H	SPH(m22:1)+H	SPH	(m22:1)	(m22:1)				C22 H46 O1 N1	340.357	5.33319	0.0430733	1.44362	0.000155076	0.237357	0.0448347	0.0450336	0.0468358	0.0316922	0.0301546	0.0328487	ug/mL
SPH(m22:1)+H	SPH(m22:1)+H	SPH	(m22:1)	(m22:1)				C22 H46 O1 N1	340.357	6.43256	0.0477928	1.44123	0.000418111	0.322744	0.0821098	0.0869533	0.080464	0.0571926	0.0557081	0.0602338	ug/mL
SPH(m22:1)+H	SPH(m22:1)+H	SPH	(m22:1)	(m22:1)				C22 H46 O1 N1	340.357	7.47	0.0370887	0.457288	0.103519	0.226584	0.0158406	0.00831664	0.000938647	0.0211619	0.0191584	0.0145595	ug/mL
SPH(m22:1)+H	SPH(m22:1)+H	SPH	(m22:1)	(m22:1)				C22 H46 O1 N1	340.357	8.816	0.0977728	1.07513	0.531587	0.0638652	0.0326168	0.0326568	0.0241461	0.0255412	0.0292857	0.0283441	ug/mL
SPH(t16:0)+H	SPH(t16:0)+H	SPH	(t16:0)	(t16:0)				C16 H36 O3 N1	290.269	1.14696	0.083536	1.26983	0.195141	0.900347	1.48069	1.33436	0.944806	1.10833	0.907995	0.944578	ug/mL
DG(21:2e)+Na	DG(21:2e)+Na	DG	(21:2e)	(21:2e)				C24 H44 O4 Na1	419.313	1.10522	0.190757	1.97668	0.573108	0.418774	0.00935617	0.0287251	0.141638	0.080517	0.00713687	0.00326588	ug/mL
SPH(t16:1)+H-H2O	SPH(t16:1)+H-H2O	SPH	(t16:1)	(t16:1)				C16 H32 O2 N1	270.243	4.414	0.548336	1.65451	0.247281	0.158787	0.0207655	0.0171859	0.01161	0.00260178	0.0164613	0.0108923	ug/mL
SPH(t16:1)+H-H2O	SPH(t16:1)+H-H2O	SPH	(t16:1)	(t16:1)				C16 H32 O2 N1	270.243	5.125	0.345902	3.64368	0.0048867	0.221167	0.00972138	0.0141708	0.0147504	0.00287008	0.00446363	0.00327166	ug/mL
SPH(t17:0)+H	SPH(t17:0)+H	SPH	(t17:0)	(t17:0)				C17 H38 O3 N1	304.285	1.28198	0.033386	0.699691	0.603947	0.317923	0.0876219	0.0845595	0.0746654	0.242843	0.0500294	0.059922	ug/mL
SPH(t17:0)+H-H2O	SPH(t17:0)+H-H2O	SPH	(t17:0)	(t17:0)				C17 H36 O2 N1	286.274	2.15	0.0131474	1.29314	0.00255009	0.21005	0.0581342	0.0569576	0.0521344	0.0423031	0.0434132	0.0436014	ug/mL
SPH(t18:0)+H	SPH(t18:0)+H	SPH	(t18:0)	(t18:0)				C18 H40 O3 N1	318.3	1.1559	0.0155583	1.06034	0.401582	0.370316	2.80026	2.58219	2.3891	2.24517	2.49215	2.59196	ug/mL
DG(21:2e)+Na	DG(21:2e)+Na	DG	(21:2e)	(21:2e)				C24 H44 O4 Na1	419.313	9.611	0.477546	0.905361	0.707424	0.253542	0.152513	0.149049	0.107852	0.211592	0.101318	0.139301	ug/mL
SPH(t18:1)+H-H2O	SPH(t18:1)+H-H2O	SPH	(t18:1)	(t18:1)				C18 H36 O2 N1	298.274	5.159	1.33131	6.15184	0.3119	0.444838	0.138723	0.0254908	0.00708596	0.0119042	0.0145733	0.0013677	ug/mL
SPH(t18:1)+H-H2O	SPH(t18:1)+H-H2O	SPH	(t18:1)	(t18:1)				C18 H36 O2 N1	298.274	5.98	0.438603	1.17409	0.808715	0.255941	0.00793504	0.0126383	0.0433988	0.0147604	0.0281596	0.0115667	ug/mL
SPH(t20:0)+H	SPH(t20:0)+H	SPH	(t20:0)	(t20:0)				C20 H44 O3 N1	346.332	1.31788	0.0882993	1.06156	0.563778	0.136989	0.282779	0.34894	0.293762	0.32257	0.294802	0.254437	ug/mL
SPH(t20:0)+H	SPH(t20:0)+H	SPH	(t20:0)	(t20:0)				C20 H44 O3 N1	346.332	1.91321	0.0123678	1.36591	0.0186964	0.497466	0.291588	0.288628	0.240287	0.207598	0.18137	0.21173	ug/mL
Cer(d16:0_18:0)+H	Cer(d34:0)+H	Cer	(d16:0_18:0)	(d16:0)	(18:0)			C34 H70 O3 N1	540.535	10.2704	0.0113378	1.06912	0.556486	0.135551	0.0291132	0.0351882	0.0395994	0.0336537	0.0345425	0.0289871	ug/mL
DG(21:2e)+Na	DG(21:2e)+Na	DG	(21:2e)	(21:2e)				C24 H44 O4 Na1	419.313	17.462	0.71265	1.39484	0.673623	0.472886	0.806699	0.024443	0.682332	0.706876	0.365902	0.0122706	ug/mL
SPHP(d22:1)+NH4	SPHP(d22:1)+NH4	SPHP	(d22:1)	(d22:1)				C22 H50 O5 N2 P1	453.345	5.138	0.289336	3.83852	0.0690142	0.250282	0.00818222	0.0151714	0.0240076	0.00436231	0.00601909	0.00195699	ug/mL
ST(d15:0_18:3)+NH4	ST(d33:3)+NH4	ST	(d15:0_18:3)	(d15:0)	(18:3)			C39 H75 O11 N2 S1	779.509	1.27995	0.0157947	1.23357	0.0893813	0.698103	0.620165	0.679451	0.648582	0.423107	0.563422	0.592781	ug/mL
ST(d34:2)+NH4	ST(d34:2)+NH4	ST	(d34:2)	(d34:2)				C40 H79 O11 N2 S1	795.54	10.952	0.141635	0.402987	0.309726	0.0589494	0.000892263	0.00179788	0.00036504	8.70756e-05	0.00349411	0.00400014	ug/mL
ST(d38:2)+NH4	ST(d38:2)+NH4	ST	(d38:2)	(d38:2)				C44 H87 O11 N2 S1	851.603	6.212	0.00218087	1.61867	0.00771879	0.376163	0.0797095	0.0861477	0.0675298	0.0430936	0.0505383	0.0505524	ug/mL
ST(d39:2)+H-H2O	ST(d39:2)+H-H2O	ST	(d39:2)	(d39:2)				C45 H84 O10 N1 S1	830.581	8.307	0.0449252	1.08419	0.498947	0.0349366	0.00406659	0.00339146	0.00396859	0.00285475	0.00397533	0.00370925	ug/mL
ST(d15:2_25:0)+Na	ST(d40:2)+Na	ST	(d15:2_25:0)	(d15:2)	(25:0)			C46 H87 O11 N1 S1 Na1	884.589	1.24692	0.0112782	1.37885	0.0209367	4.04722	11.9927	13.2768	13.8948	7.91693	9.95642	10.5302	ug/mL
DG(21:3)+H	DG(21:3)+H	DG	(21:3)	(21:3)				C24 H41 O5	409.295	1.386	0.453191	0.874574	0.740343	0.172315	0.0240336	0.0297583	0.0471174	0.0489979	0.0512303	0.0151529	ug/mL
ST(d43:1+O)+NH4	ST(d43:1+O)+NH4	ST	(d43:1+O)	(d43:1+O)				C49 H99 O12 N2 S1	939.691	15.989	0.332099	2.53381	0.0186716	0.12749	0.00640288	0.00738893	0.00596577	0.00443499	0.00212522	0.00123737	ug/mL
ST(d43:4)+NH4	ST(d43:4)+NH4	ST	(d43:4)	(d43:4)				C49 H93 O11 N2 S1	917.649	6.05884	0.0538349	1.83659	0.000135734	0.264973	0.0311798	0.0335102	0.0310456	0.0162196	0.0175785	0.0183288	ug/mL
ST(d45:2)+NH4	ST(d45:2)+NH4	ST	(d45:2)	(d45:2)				C51 H101 O11 N2 S1	949.712	9.215	0.00558565	2.37607	0.0654116	0.241836	0.0155808	0.0234154	0.0195872	0.00358707	0.0159216	0.0051469	ug/mL
ST(d45:2)+NH4	ST(d45:2)+NH4	ST	(d45:2)	(d45:2)				C51 H101 O11 N2 S1	949.712	10.945	0.0294795	1.71673	0.000551663	0.450272	0.107174	0.104346	0.0961321	0.0548756	0.0641292	0.0602031	ug/mL
ST(d46:2)+NH4	ST(d46:2)+NH4	ST	(d46:2)	(d46:2)				C52 H103 O11 N2 S1	963.728	11.7381	0.0312803	1.56537	0.00785973	0.136656	0.0121929	0.0120659	0.00976005	0.00682875	0.00770431	0.00719904	ug/mL
ST(d46:2)+NH4	ST(d46:2)+NH4	ST	(d46:2)	(d46:2)				C52 H103 O11 N2 S1	963.728	12.248	0.0451994	2.75058	0.0908393	0.107422	0.00233784	0.00649216	0.00390783	0.00128474	0.00161413	0.00173209	ug/mL
ST(d46:2)+NH4	ST(d46:2)+NH4	ST	(d46:2)	(d46:2)				C52 H103 O11 N2 S1	963.728	14.0816	0.107018	2.33352	0.0372204	0.318815	0.0366384	0.025307	0.0445447	0.0081648	0.0189887	0.0184813	ug/mL
ST(d47:2+O)+NH4	ST(d47:2+O)+NH4	ST	(d47:2+O)	(d47:2+O)				C53 H105 O12 N2 S1	993.738	9.10623	0.0519782	1.93121	0.0104295	0.194808	0.0164964	0.0178626	0.0134886	0.00609957	0.00906895	0.0096074	ug/mL
ST(d47:2+O)+NH4	ST(d47:2+O)+NH4	ST	(d47:2+O)	(d47:2+O)				C53 H105 O12 N2 S1	993.738	10.8514	0.0208001	1.67915	0.00940286	0.420623	0.104211	0.0983712	0.08014	0.0487923	0.0604903	0.0590901	ug/mL
ST(m38:4)+H-H2O	ST(m38:4)+H-H2O	ST	(m38:4)	(m38:4)				C44 H78 O9 N1 S1	796.539	1.279	0.0115177	1.23361	0.0515664	5.42534	34.7045	36.1902	36.7294	24.3539	32.1501	30.7393	ug/mL
ST(m17:0_22:3)+H	ST(m39:3)+H	ST	(m17:0_22:3)	(m17:0)	(22:3)			C45 H84 O10 N1 S1	830.581	8.291	0.0449252	1.08419	0.498947	0.0349366	0.00406659	0.00339146	0.00396859	0.00285475	0.00397533	0.00370925	ug/mL
ST(m40:0)+NH4	ST(m40:0)+NH4	ST	(m40:0)	(m40:0)				C46 H95 O10 N2 S1	867.67	11.244	0.111533	2.14796	0.331127	0.0932722	0.00123267	0.00170935	0.00534631	0.00191127	0.000959595	0.000987839	ug/mL
ST(m40:2+2O)+NH4	ST(m40:2+2O)+NH4	ST	(m40:2+2O)	(m40:2+2O)				C46 H91 O12 N2 S1	895.629	6.10527	0.0123692	1.81643	0.000174979	0.323117	0.0478383	0.049103	0.0457761	0.0239067	0.0282331	0.0264304	ug/mL
ST(m41:4)+NH4	ST(m41:4)+NH4	ST	(m41:4)	(m41:4)				C47 H89 O10 N2 S1	873.623	6.15233	0.00339715	1.78252	0.00333292	0.365792	0.0652359	0.0651863	0.0563728	0.0286225	0.0392752	0.0368952	ug/mL
ST(m42:2)+NH4	ST(m42:2)+NH4	ST	(m42:2)	(m42:2)				C48 H95 O10 N2 S1	891.67	15.9996	0.599983	1.23408	0.462819	0.0778366	0.0131494	0.00811025	0.00604403	0.00767979	0.00762575	0.00681918	ug/mL
ST(m43:2)+NH4	ST(m43:2)+NH4	ST	(m43:2)	(m43:2)				C49 H97 O10 N2 S1	905.686	9.349	0.0591079	1.51839	0.0211002	0.151463	0.013642	0.0126542	0.015048	0.00806197	0.0112176	0.00794941	ug/mL
ST(m43:2)+NH4	ST(m43:2)+NH4	ST	(m43:2)	(m43:2)				C49 H97 O10 N2 S1	905.686	11.0749	0.0471397	1.64412	0.000628321	0.393318	0.0902069	0.0840245	0.082262	0.0483946	0.0567193	0.0508922	ug/mL
ST(m44:2)+NH4	ST(m44:2)+NH4	ST	(m44:2)	(m44:2)				C50 H99 O10 N2 S1	919.701	11.919	0.078274	1.832	0.000748318	0.161529	0.0114658	0.0130138	0.0112773	0.00621034	0.00643932	0.00686835	ug/mL
ST(m22:1_22:1)+NH4	ST(m44:2)+NH4	ST	(m22:1_22:1)	(m22:1)	(22:1)			C50 H99 O10 N2 S1	919.701	12.425	0.128682	1.38358	0.184974	0.095706	0.00755732	0.00666085	0.00828384	0.0030103	0.00640133	0.00685198	ug/mL
ST(m44:2)+NH4	ST(m44:2)+NH4	ST	(m44:2)	(m44:2)				C50 H99 O10 N2 S1	919.701	14.1886	0.0510755	1.67931	0.0133598	0.259343	0.0475172	0.0359724	0.0374878	0.0216765	0.0241153	0.0262484	ug/mL
ST(m44:4)+NH4	ST(m44:4)+NH4	ST	(m44:4)	(m44:4)				C50 H95 O10 N2 S1	915.67	15.5335	0.0179843	18.5291	0.075538	0.168443	0.0122074	0.00228134	0.00723021	0.000748463	0.000253784	0.000169907	ug/mL
ST(m46:3)+NH4	ST(m46:3)+NH4	ST	(m46:3)	(m46:3)				C52 H101 O10 N2 S1	945.717	16.6179	0.0222939	3.29271	0.00162303	0.531987	0.0874256	0.0806883	0.0909951	0.0390817	0.0259286	0.0136813	ug/mL
ST(m46:4)+NH4	ST(m46:4)+NH4	ST	(m46:4)	(m46:4)				C52 H99 O10 N2 S1	943.701	16.1939	0.0489408	6.43013	0.00248576	0.450034	0.0563865	0.0380457	0.0532464	0.0110666	0.00881647	0.00308361	ug/mL
ST(m22:1_24:4)+NH4	ST(m46:5)+NH4	ST	(m22:1_24:4)	(m22:1)	(24:4)			C52 H97 O10 N2 S1	941.686	15.7462	0.0239905	8.20003	0.138614	0.222782	0.0244814	0.0100199	0.00401517	0.00121195	0.00278892	0.000696237	ug/mL
ST(m46:7)+NH4	ST(m46:7)+NH4	ST	(m46:7)	(m46:7)				C52 H93 O10 N2 S1	937.655	14.55	0.0139984	1.03743	0.956928	0.00321932	0.000249332	5.40567e-05	0.000221692	0.000313944	0.000192192	1.62043e-09	ug/mL
ST(m47:0)+NH4	ST(m47:0)+NH4	ST	(m47:0)	(m47:0)				C53 H109 O10 N2 S1	965.78	14.5517	0.0770483	1.92728	0.00875883	0.144515	0.00819657	0.00802118	0.0102952	0.00366322	0.00468299	0.00541046	ug/mL
ST(m48:1)+NH4	ST(m48:1)+NH4	ST	(m48:1)	(m48:1)				C54 H109 O10 N2 S1	977.78	12.5	0.0195422	1.44332	0.00897778	0.338393	0.0811338	0.0822542	0.0798813	0.0458425	0.0623138	0.0603917	ug/mL
ST(m48:3)+NH4	ST(m48:3)+NH4	ST	(m48:3)	(m48:3)				C54 H105 O10 N2 S1	973.748	16.927	0.198191	8.61436	0.03606	0.241728	0.0228336	0.00882207	0.0127471	0.00146996	0.00283353	0.000851019	ug/mL
ST(m48:4)+NH4	ST(m48:4)+NH4	ST	(m48:4)	(m48:4)				C54 H103 O10 N2 S1	971.733	9.15708	0.115629	2.90632	0.00380461	0.241161	0.0135563	0.0182513	0.0190138	0.00455159	0.00693372	0.00600121	ug/mL
ST(m48:4)+NH4	ST(m48:4)+NH4	ST	(m48:4)	(m48:4)				C54 H103 O10 N2 S1	971.733	10.9068	0.0184949	1.77689	0.000974806	0.467628	0.113489	0.107303	0.0971199	0.056054	0.0642165	0.0586442	ug/mL
ST(t17:0_18:3)+NH4	ST(t35:3)+NH4	ST	(t17:0_18:3)	(t17:0)	(18:3)			C41 H79 O12 N2 S1	823.535	1.276	0.03074	1.27648	0.0645887	0.555846	0.301739	0.357831	0.334288	0.213621	0.276399	0.288571	ug/mL
ST(t39:1)+NH4	ST(t39:1)+NH4	ST	(t39:1)	(t39:1)				C45 H91 O12 N2 S1	883.629	7.6283	0.0169498	1.01576	0.9109	0.110323	0.0163158	0.0187164	0.0212869	0.0163789	0.0224381	0.016628	ug/mL
StE(24:7)+NH4	StE(24:7)+NH4	StE	(24:7)	(24:7)				C53 H84 O2 N1	766.65	13.26	0.056105	5.10721	0.258692	0.504246	0.0366674	0.00713606	0.11529	0.00961824	0.016028	0.00550448	ug/mL
TG(20:1)+NH4	TG(20:1)+NH4	TG	(20:1)	(20:1)				C23 H44 O6 N1	430.316	1.332	0.40785	0.0703177	0.0175969	0.423016	0.00235621	0.00455443	0.002097	0.0224905	0.0509918	0.0546169	ug/mL
TG(21:1)+NH4	TG(21:1)+NH4	TG	(21:1)	(21:1)				C24 H46 O6 N1	444.332	1.442	0.0681952	1.02835	0.921894	2.09542	4.53437	8.06226	7.89976	3.91383	7.54868	8.46887	ug/mL
TG(4:0_8:0_10:1)+NH4	TG(22:1)+NH4	TG	(4:0_8:0_10:1)	(4:0)	(8:0)	(10:1)		C25 H48 O6 N1	458.348	1.5874	0.207565	2.21876	0.424725	0.0801943	0.00341531	0.0126457	0.00274237	0.00721744	0.000710657	0.000546639	ug/mL
TG(6:0_6:0_11:1)+NH4	TG(23:1)+NH4	TG	(6:0_6:0_11:1)	(6:0)	(6:0)	(11:1)		C26 H50 O6 N1	472.363	1.45874	0.0835061	0.555934	0.16188	1.17216	0.472316	0.646615	0.336801	0.563832	0.786799	1.2679	ug/mL
TG(4:0_10:3_10:4)+NH4	TG(24:7)+NH4	TG	(4:0_10:3_10:4)	(4:0)	(10:3)	(10:4)		C27 H40 O6 N1	474.285	1.06295	0.0129531	1.37425	0.213432	0.329804	0.0508183	0.0734377	0.0862077	0.0355667	0.0583555	0.0592255	ug/mL
TG(25:1)+H	TG(25:1)+H	TG	(25:1)	(25:1)				C28 H51 O6	483.368	4.758	0.0548029	1.3818	0.335444	0.113163	0.00457456	0.00928533	0.00983545	0.00354171	0.00698353	0.00662293	ug/mL
TG(25:1)+H	TG(25:1)+H	TG	(25:1)	(25:1)				C28 H51 O6	483.368	12.687	0.0700803	3.63249	0.0444848	0.0719665	0.00217283	0.00106766	0.00143629	0.000122517	0.000848475	0.000316494	ug/mL
TG(4:0_10:3_11:4)+NH4	TG(25:7)+NH4	TG	(4:0_10:3_11:4)	(4:0)	(10:3)	(11:4)		C28 H42 O6 N1	488.301	1.06269	0.0787792	1.04799	0.840928	0.159538	0.106704	0.158034	0.136592	0.0896198	0.12009	0.173242	ug/mL
TG(6:0_9:0_11:2)+Na	TG(26:2)+Na	TG	(6:0_9:0_11:2)	(6:0)	(9:0)	(11:2)		C29 H50 O6 Na1	517.35	1.057	0.160194	0.935427	0.867753	0.321884	0.151364	0.262068	0.265944	0.101777	0.246871	0.377626	ug/mL
TG(4:0_11:4_12:3)+NH4	TG(27:7)+NH4	TG	(4:0_11:4_12:3)	(4:0)	(11:4)	(12:3)		C30 H46 O6 N1	516.332	1.062	0.0428012	1.07752	0.784297	0.32642	0.0874268	0.158785	0.166737	0.0861661	0.133379	0.163693	ug/mL
TG(9:0_9:0_10:3)+Na	TG(28:3)+Na	TG	(9:0_9:0_10:3)	(9:0)	(9:0)	(10:3)		C31 H52 O6 Na1	543.366	4.6098	0.0740514	1.00598	0.984157	0.0544322	0.00248866	0.00541463	0.00482708	0.00264027	0.00510662	0.00490784	ug/mL
TG(9:0_9:0_10:4)+H	TG(28:4)+H	TG	(9:0_9:0_10:4)	(9:0)	(9:0)	(10:4)		C31 H51 O6	519.368	7.49799	0.123322	1.15843	0.710848	0.0251428	0.000705552	0.00166239	0.00139942	0.000571308	0.000998831	0.00168198	ug/mL
TG(4:0_12:2_12:3)+H	TG(28:5)+H	TG	(4:0_12:2_12:3)	(4:0)	(12:2)	(12:3)		C31 H49 O6	517.352	1.18343	0.109845	0.994511	0.986139	0.728141	0.626648	0.97861	1.06845	0.469211	0.963786	1.25547	ug/mL
TG(4:0_12:3_12:3)+H	TG(28:6)+H	TG	(4:0_12:3_12:3)	(4:0)	(12:3)	(12:3)		C31 H47 O6	515.337	1.71978	0.0736372	1.37989	0.415345	0.0500593	0.00231781	0.00420131	0.00296857	0.00080941	0.00259006	0.00347624	ug/mL
TG(8:0_10:3_10:4)+NH4	TG(28:7)+NH4	TG	(8:0_10:3_10:4)	(8:0)	(10:3)	(10:4)		C31 H48 O6 N1	530.348	1.808	0.0867309	1.44604	0.663971	0.0215078	0.000944243	0.000329814	0.000213071	0.00023591	0.000792496	5.9412e-09	ug/mL
TG(4:0_6:0_20:3)+H	TG(30:3)+H	TG	(4:0_6:0_20:3)	(4:0)	(6:0)	(20:3)		C33 H57 O6	549.415	4.48964	0.110977	0.40537	0.248689	0.0483896	0.000582824	0.000680032	0.000362254	0.000737123	0.00249925	0.000772583	ug/mL
TG(10:0_10:0_11:4)+Na	TG(31:4)+Na	TG	(10:0_10:0_11:4)	(10:0)	(10:0)	(11:4)		C34 H56 O6 Na1	583.397	1.17	0.167846	1.11522	0.735981	0.34478	0.169963	0.242202	0.261261	0.105387	0.193298	0.305164	ug/mL
TG(6:0_6:0_20:2)+Na	TG(32:2)+Na	TG	(6:0_6:0_20:2)	(6:0)	(6:0)	(20:2)		C35 H62 O6 Na1	601.444	2.92	0.0233183	0.589547	0.322902	0.0391568	0.000955964	0.00114119	0.000493948	0.000609108	0.00233346	0.0014525	ug/mL
TG(32:7)+H	TG(32:7)+H	TG	(32:7)	(32:7)				C35 H53 O6	569.384	8.1612	0.037276	0.826321	0.535213	0.565539	0.140808	0.228602	0.303902	0.173278	0.345806	0.295748	ug/mL
TG(16:0_6:0_11:1)+NH4	TG(33:1)+NH4	TG	(16:0_6:0_11:1)	(16:0)	(6:0)	(11:1)		C36 H70 O6 N1	612.52	5.24998	0.128645	0.576937	0.157374	0.074673	0.00132545	0.00224419	0.00236077	0.00190491	0.00436422	0.00400999	ug/mL
TG(16:0_6:0_11:1)+NH4	TG(33:1)+NH4	TG	(16:0_6:0_11:1)	(16:0)	(6:0)	(11:1)		C36 H70 O6 N1	612.52	5.89151	0.168808	0.491021	0.118549	0.064776	0.000672434	0.0013996	0.00115877	0.00115424	0.00264247	0.00278306	ug/mL
TG(16:0e_6:0_11:1)+H	TG(33:1e)+H	TG	(16:0e_6:0_11:1)	(16:0e)	(6:0)	(11:1)		C36 H69 O5	581.514	8.69874	0.0283514	0.888173	0.703111	0.160303	0.0248049	0.0424143	0.041791	0.0217849	0.0508407	0.0501097	ug/mL
TG(17:0_6:0_10:2)+Na	TG(33:2)+Na	TG	(17:0_6:0_10:2)	(17:0)	(6:0)	(10:2)		C36 H64 O6 Na1	615.46	4.269	0.0493173	0.626435	0.499373	0.0478984	0.00222968	0.00348842	0.00149838	0.00117603	0.00738131	0.00296257	ug/mL
TG(16:1e_6:0_11:1)+H	TG(33:2e)+H	TG	(16:1e_6:0_11:1)	(16:1e)	(6:0)	(11:1)		C36 H67 O5	579.498	5.9742	0.154006	0.478298	0.0648267	0.0868298	0.00209131	0.00181087	0.00147514	0.00239503	0.00385132	0.00499624	ug/mL
TG(15:0_8:0_11:2)+H	TG(34:2)+H	TG	(15:0_8:0_11:2)	(15:0)	(8:0)	(11:2)		C37 H67 O6	607.493	13.0171	0.0939852	1.27337	0.484121	0.0380971	0.000484517	0.000732727	0.00112692	0.000401309	0.000779282	0.000660317	ug/mL
TG(16:1e_8:0_10:2)+H	TG(34:3e)+H	TG	(16:1e_8:0_10:2)	(16:1e)	(8:0)	(10:2)		C37 H67 O5	591.498	15.793	0.072004	6.1477	0.0528358	0.119601	0.00149587	0.00319998	0.00486001	0.000268015	0.000690904	0.000595462	ug/mL
TG(12:0_10:4_12:3)+H	TG(34:7)+H	TG	(12:0_10:4_12:3)	(12:0)	(10:4)	(12:3)		C37 H57 O6	597.415	2.20421	0.0135316	1.22057	0.53707	0.061665	0.00237032	0.00435066	0.00445271	0.0016394	0.00341784	0.00409721	ug/mL
TG(12:1e_10:3_12:3)+Na	TG(34:7e)+Na	TG	(12:1e_10:3_12:3)	(12:1e)	(10:3)	(12:3)		C37 H58 O5 Na1	605.418	1.364	0.0204641	1.08544	0.783823	0.23221	0.0555949	0.104899	0.0956511	0.0448089	0.0903066	0.100868	ug/mL
TG(35:0)+NH4	TG(35:0)+NH4	TG	(4:0_10:0_21:0)	(4:0)	(10:0)	(21:0)		C38 H76 O6 N1	642.567	8.19237	0.0252578	0.825797	0.554046	0.138257	0.0129789	0.0238699	0.0233858	0.0133978	0.0312312	0.0283122	ug/mL
TG(9:0_9:0_17:1)+NH4	TG(35:1)+NH4	TG	(9:0_9:0_17:1)	(9:0)	(9:0)	(17:1)		C38 H74 O6 N1	640.551	5.11387	0.142843	0.422116	0.0530476	0.0840484	0.000965668	0.00177433	0.00080073	0.00180464	0.00306618	0.00351723	ug/mL
TG(19:1_8:0_8:0)+NH4	TG(35:1)+NH4	TG	(19:1_8:0_8:0)	(19:1)	(8:0)	(8:0)		C38 H74 O6 N1	640.551	5.566	0.275457	0.677252	0.635565	0.0264711	0.000261282	6.62626e-06	0.000764861	0.00083295	0.000628788	6.32042e-05	ug/mL
TG(4:0_13:0_18:1)+NH4	TG(35:1)+NH4	TG	(4:0_13:0_18:1)	(4:0)	(13:0)	(18:1)		C38 H74 O6 N1	640.551	6.02244	0.58071	0.334833	0.0440653	0.0614319	0.000710945	0.000408942	0.000249761	0.0008116	0.00154016	0.00173877	ug/mL
TG(35:2)+NH4	TG(35:2)+NH4	TG	(35:2)	(35:2)				C38 H72 O6 N1	638.535	9.73478	0.0265392	1.51002	0.211263	0.169458	0.010327	0.0159891	0.0178113	0.00510256	0.0135184	0.0106021	ug/mL
TG(18:0e_6:0_11:2)+H	TG(35:2e)+H	TG	(18:0e_6:0_11:2)	(18:0e)	(6:0)	(11:2)		C38 H71 O5	607.53	8.19327	0.0439925	0.75619	0.416658	0.0628135	0.00252589	0.00432402	0.00414897	0.00250076	0.00606686	0.0059775	ug/mL
TG(6:0_11:2_18:1)+H	TG(35:3)+H	TG	(6:0_11:2_18:1)	(6:0)	(11:2)	(18:1)		C38 H67 O6	619.493	5.96587	0.0193128	0.492156	0.100539	0.0524991	0.0011467	0.000514491	0.000749272	0.000998943	0.00172019	0.00217863	ug/mL
TG(9:0_12:1_14:2)+NH4	TG(35:3)+NH4	TG	(9:0_12:1_14:2)	(9:0)	(12:1)	(14:2)		C38 H70 O6 N1	636.52	8.6645	0.0215495	1.28326	0.468075	0.0524926	0.00187343	0.00363818	0.00310806	0.00105969	0.00269321	0.0029641	ug/mL
TG(4:0_12:3_19:1)+H	TG(35:4)+H	TG	(4:0_12:3_19:1)	(4:0)	(12:3)	(19:1)		C38 H65 O6	617.478	5.54031	0.0679797	0.450412	0.0745126	0.0443398	0.000425015	0.000500549	0.000254786	0.000503157	0.00109751	0.00101994	ug/mL
TG(4:0_11:2_20:2)+H	TG(35:4)+H	TG	(4:0_11:2_20:2)	(4:0)	(11:2)	(20:2)		C38 H65 O6	617.478	6.97075	0.0493541	1.25478	0.459928	0.0586159	0.00233726	0.00452796	0.00399411	0.00167735	0.00331218	0.00366487	ug/mL
TG(35:4e)+H	TG(35:4e)+H	TG	(35:4e)	(35:4e)				C38 H67 O5	603.498	8.69955	0.0495621	0.850279	0.60859	0.205519	0.0343235	0.0611585	0.0594124	0.0330024	0.0765405	0.072626	ug/mL
TG(19:0_6:0_11:1)+H	TG(36:1)+H	TG	(19:0_6:0_11:1)	(19:0)	(6:0)	(11:1)		C39 H73 O6	637.54	7.46693	0.0741008	1.01047	0.969777	0.0576522	0.00352757	0.00554787	0.00572556	0.00277514	0.00585252	0.00601992	ug/mL
TG(12:1e_8:0_16:0)+NH4	TG(36:1e)+NH4	TG	(12:1e_8:0_16:0)	(12:1e)	(8:0)	(16:0)		C39 H78 O5 N1	640.587	8.711	0.00410886	0.894492	0.656766	0.0325474	0.00140943	0.00221629	0.00205617	0.00132751	0.00247481	0.00254976	ug/mL
DG(22:2e)+Na	DG(22:2e)+Na	DG	(22:2e)	(22:2e)				C25 H46 O4 Na1	433.329	10.3865	0.540309	0.00774229	0.346172	4.14077	0.0733416	0.0649218	0.047616	0.999942	22.8815	0.126929	ug/mL
TG(12:1e_6:0_18:0)+H	TG(36:1e)+H	TG	(12:1e_6:0_18:0)	(12:1e)	(6:0)	(18:0)		C39 H75 O5	623.561	11.8244	0.0718707	1.0648	0.843043	0.0640944	0.00324479	0.00584732	0.00615645	0.00254444	0.00550026	0.00627585	ug/mL
TG(12:1e_6:0_18:2)+H	TG(36:3e)+H	TG	(12:1e_6:0_18:2)	(12:1e)	(6:0)	(18:2)		C39 H71 O5	619.53	11.6405	0.0138861	8.51143	0.0178605	0.252392	0.00789078	0.0149358	0.018442	0.000843092	0.00225714	0.00174837	ug/mL
TG(12:0e_6:0_18:3)+H	TG(36:3e)+H	TG	(12:0e_6:0_18:3)	(12:0e)	(6:0)	(18:3)		C39 H71 O5	619.53	13.4341	0.20284	1.37166	0.457755	0.10757	0.00851242	0.021146	0.0117199	0.00575551	0.0144792	0.00993199	ug/mL
TG(8:0_10:3_18:1)+NH4	TG(36:4)+NH4	TG	(8:0_10:3_18:1)	(8:0)	(10:3)	(18:1)		C39 H70 O6 N1	648.52	5.675	0.0312205	0.69468	0.284765	0.0419977	0.000674589	0.00128826	0.00123847	0.00088766	0.00190337	0.00181731	ug/mL
TG(36:4)+H	TG(36:4)+H	TG	(36:4)	(36:4)				C39 H67 O6	631.493	10.678	0.165521	1.41692	0.451296	0.0307069	0.00258227	0.000907771	0.0017294	0.00113583	0.000623159	0.00192467	ug/mL
TG(12:1e_6:0_18:3)+H	TG(36:4e)+H	TG	(12:1e_6:0_18:3)	(12:1e)	(6:0)	(18:3)		C39 H69 O5	617.514	12.4501	0.0282268	23.4379	0.00937489	0.884293	0.0968306	0.16701	0.205999	0.00413833	0.00782439	0.00808338	ug/mL
TG(15:0_8:0_14:0)+NH4	TG(37:0)+NH4	TG	(15:0_8:0_14:0)	(15:0)	(8:0)	(14:0)		C40 H80 O6 N1	670.598	8.19081	0.1313	0.395044	0.120712	0.252847	0.0145229	0.0136724	0.00869434	0.0148481	0.0311098	0.0474234	ug/mL
TG(8:0_11:1_18:1)+H	TG(37:2)+H	TG	(8:0_11:1_18:1)	(8:0)	(11:1)	(18:1)		C40 H73 O6	649.54	8.76864	0.0295169	1.03618	0.869302	0.0602828	0.00496436	0.00643996	0.00647565	0.00371906	0.00738465	0.00615203	ug/mL
TG(16:0_10:0_11:2)+H	TG(37:2)+H	TG	(16:0_10:0_11:2)	(16:0)	(10:0)	(11:2)		C40 H73 O6	649.54	10.9362	0.147305	0.0635255	0.0215022	0.0982499	5.66115e-05	0.000138852	0.000248956	0.00114758	0.00285889	0.00298945	ug/mL
TG(4:0_11:2_22:1)+H	TG(37:3)+H	TG	(4:0_11:2_22:1)	(4:0)	(11:2)	(22:1)		C40 H71 O6	647.525	8.19598	0.141214	0.817518	0.52761	0.187153	0.0210927	0.038983	0.039707	0.0231721	0.0517168	0.0471668	ug/mL
TG(37:3)+NH4	TG(37:3)+NH4	TG	(37:3)	(37:3)				C40 H74 O6 N1	664.551	9.85782	0.0136857	1.34147	0.346905	0.124331	0.00695361	0.011716	0.0129462	0.00439603	0.00938782	0.00978412	ug/mL
TG(37:4)+NH4	TG(37:4)+NH4	TG	(37:4)	(37:4)				C40 H72 O6 N1	662.535	8.92349	0.0730713	1.05323	0.868311	0.048883	0.00276105	0.00545193	0.00439374	0.0022504	0.00533466	0.00438451	ug/mL
TG(37:4e)+Na	TG(37:4e)+Na	TG	(37:4e)	(37:4e)				C40 H70 O5 Na1	653.512	10.6003	0.0338509	1.19684	0.615342	0.0661668	0.00262099	0.00745056	0.00571909	0.00298591	0.00544294	0.00476473	ug/mL
TG(4:0_11:2_22:3)+H	TG(37:5)+H	TG	(4:0_11:2_22:3)	(4:0)	(11:2)	(22:3)		C40 H67 O6	643.493	9.7396	0.0479961	1.52708	0.284944	0.0896288	0.0020619	0.00371467	0.00490444	0.00133991	0.0032774	0.00237711	ug/mL
TG(18:4_9:0_10:2)+Na	TG(37:6)+Na	TG	(18:4_9:0_10:2)	(18:4)	(9:0)	(10:2)		C40 H64 O6 Na1	663.46	5.139	0.630948	1.65754	0.355937	0.0808654	0.00323081	0.00834149	0.00378122	0.0012608	0.00500093	0.00300109	ug/mL
TG(37:6)+Na	TG(37:6)+Na	TG	(37:6)	(37:6)				C40 H64 O6 Na1	663.46	13.3638	1.71391	0.874575	0.76562	0.0355802	0.00366825	0.000330787	0.00392677	0.00337195	0.00318328	0.00250724	ug/mL
TG(37:6)+Na	TG(37:6)+Na	TG	(37:6)	(37:6)				C40 H64 O6 Na1	663.46	16.49	0.372121	1.13572	0.763016	0.0391545	0.00465819	0.0115639	0.00653709	0.00289385	0.00816837	0.00897725	ug/mL
TG(18:4_10:2_10:4)+NH4	TG(38:10)+NH4	TG	(18:4_10:2_10:4)	(18:4)	(10:2)	(10:4)		C41 H62 O6 N1	664.457	2.53216	1.71132	0.681481	0.804843	0.410671	0.00214541	2.11073	0.00291633	0.00066816	3.0994	0.00463178	ug/mL
TG(18:4_10:2_10:4)+NH4	TG(38:10)+NH4	TG	(18:4_10:2_10:4)	(18:4)	(10:2)	(10:4)		C41 H62 O6 N1	664.457	3.061	1.71575	0.675384	0.800621	0.38767	0.00181215	1.78201	0.000744575	0.00238615	2.63598	0.00393551	ug/mL
TG(18:4_10:2_10:4)+NH4	TG(38:10)+NH4	TG	(18:4_10:2_10:4)	(18:4)	(10:2)	(10:4)		C41 H62 O6 N1	664.457	3.91265	1.72891	0.224796	0.214084	0.0323072	6.6474e-05	0.000198742	4.13432e-05	0.000102229	0.000896885	0.00036461	ug/mL
TG(38:10)+NH4	TG(38:10)+NH4	TG	(38:10)	(38:10)				C41 H62 O6 N1	664.457	4.878	1.73149	0.516261	0.412754	0.00658642	1.81104e-05	3.90422e-05	6.47017e-06	4.79533e-06	4.65557e-05	7.18868e-05	ug/mL
TG(38:10)+NH4	TG(38:10)+NH4	TG	(38:10)	(38:10)				C41 H62 O6 N1	664.457	9.614	0.583642	0.875324	0.858025	0.0361451	0.00250252	0.00755209	0.00572441	0.00536915	4.85549e-05	0.0126088	ug/mL
TG(38:10)+NH4	TG(38:10)+NH4	TG	(38:10)	(38:10)				C41 H62 O6 N1	664.457	10.6625	0.0310961	0.978256	0.93584	1.46947	3.46383	5.54956	5.41908	2.98516	5.17225	6.59585	ug/mL
TG(38:10)+NH4	TG(38:10)+NH4	TG	(38:10)	(38:10)				C41 H62 O6 N1	664.457	15.878	0.757184	0.70751	0.37863	0.237662	0.0328656	0.064977	0.0229783	0.0348364	0.0694279	0.066505	ug/mL
TG(18:0_6:0_14:2)+H	TG(38:2)+H	TG	(18:0_6:0_14:2)	(18:0)	(6:0)	(14:2)		C41 H75 O6	663.556	11.8237	0.0112387	1.1136	0.730475	0.179452	0.0212468	0.0363332	0.0400182	0.0154305	0.0353483	0.0368633	ug/mL
TG(38:4)+H	TG(38:4)+H	TG	(38:4)	(38:4)				C41 H71 O6	659.525	9.22823	0.174992	0.891635	0.751572	0.0397859	0.00590537	0.0111606	0.00681035	0.00615163	0.00703608	0.0135904	ug/mL
TG(12:0e_6:0_20:4)+H	TG(38:4e)+H	TG	(12:0e_6:0_20:4)	(12:0e)	(6:0)	(20:4)		C41 H73 O5	645.545	12.4344	0.0785946	2.44527	0.0663833	0.407661	0.0325061	0.0611867	0.0663543	0.00802652	0.0289452	0.0284801	ug/mL
TG(12:1e_6:0_20:3)+H	TG(38:4e)+H	TG	(12:1e_6:0_20:3)	(12:1e)	(6:0)	(20:3)		C41 H73 O5	645.545	13.5018	0.0247933	21.3203	0.00736204	0.618562	0.0499406	0.0941689	0.0948205	0.00925617	0.0012285	0.000722012	ug/mL
TG(12:1e_6:0_20:4)+H	TG(38:5e)+H	TG	(12:1e_6:0_20:4)	(12:1e)	(6:0)	(20:4)		C41 H71 O5	643.53	11.3971	0.11502	6.63019	0.0246319	0.286381	0.0100672	0.023955	0.022432	0.000792063	0.00484261	0.00288006	ug/mL
TG(16:0_11:3_11:3)+Na	TG(38:6)+Na	TG	(16:0_11:3_11:3)	(16:0)	(11:3)	(11:3)		C41 H66 O6 Na1	677.475	5.459	0.103571	0.600372	0.168392	0.0375006	0.000351031	0.000819917	0.000388236	0.000584763	0.000991942	0.00102032	ug/mL
TG(18:0_10:0_11:2)+H	TG(39:2)+H	TG	(18:0_10:0_11:2)	(18:0)	(10:0)	(11:2)		C42 H77 O6	677.571	12.257	0.060858	0.884276	0.725087	0.111425	0.00840792	0.0174053	0.0169626	0.00822514	0.020991	0.0191577	ug/mL
TG(14:0_11:2_14:0)+Na	TG(39:2)+Na	TG	(14:0_11:2_14:0)	(14:0)	(11:2)	(14:0)		C42 H76 O6 Na1	699.553	13.876	0.0249479	0.845223	0.663839	0.0374944	0.00096009	0.00211537	0.00205863	0.000935017	0.00240301	0.00273622	ug/mL
TG(6:0_12:3_21:0)+Na	TG(39:3)+Na	TG	(6:0_12:3_21:0)	(6:0)	(12:3)	(21:0)		C42 H74 O6 Na1	697.538	10.4495	0.151008	1.49868	0.290146	0.0761451	0.00224565	0.0046518	0.00406354	0.00106573	0.00318094	0.00306707	ug/mL
TG(39:5)+Na	TG(39:5)+Na	TG	(39:5)	(39:5)				C42 H70 O6 Na1	693.506	7.594	0.140641	0.999767	0.999394	0.306608	0.0591773	0.108807	0.117575	0.0551454	0.122809	0.107672	ug/mL
TG(18:3_10:2_11:4)+H	TG(39:9)+H	TG	(18:3_10:2_11:4)	(18:3)	(10:2)	(11:4)		C42 H63 O6	663.462	17.626	1.17634	0.643691	0.66733	0.199943	0.0214761	0.0604528	0.0426389	0.0205666	0.161038	0.0119163	ug/mL
TG(18:1_10:1_12:2)+Na	TG(40:4)+Na	TG	(18:1_10:1_12:2)	(18:1)	(10:1)	(12:2)		C43 H74 O6 Na1	709.538	8.288	0.0749522	1.17148	0.631347	0.0538421	0.00151008	0.00265883	0.00303535	0.00105231	0.00254237	0.00255504	ug/mL
TG(18:1_11:1_11:2)+H	TG(40:4)+H	TG	(18:1_11:1_11:2)	(18:1)	(11:1)	(11:2)		C43 H75 O6	687.556	9.231	0.0785828	0.923657	0.773822	0.1631	0.0305976	0.0562264	0.0513359	0.030902	0.0570877	0.0615896	ug/mL
TG(9:0_9:0_22:4)+Na	TG(40:4)+Na	TG	(9:0_9:0_22:4)	(9:0)	(9:0)	(22:4)		C43 H74 O6 Na1	709.538	16.651	0.114787	4.41198	0.168562	0.0518095	0.000101549	0.000937473	0.00111779	2.99445e-05	8.14447e-05	0.000377465	ug/mL
TG(40:5)+Na	TG(40:5)+Na	TG	(40:5)	(40:5)				C43 H72 O6 Na1	707.522	7.67778	0.0316491	1.14068	0.741952	0.0336809	0.000825622	0.0019876	0.00154084	0.000576861	0.00187562	0.0013646	ug/mL
TG(12:1e_6:0_22:4)+Na	TG(40:5e)+Na	TG	(12:1e_6:0_22:4)	(12:1e)	(6:0)	(22:4)		C43 H74 O5 Na1	693.543	13.3988	0.0723262	0.613745	0.0519208	0.0440112	0.000652562	0.000847361	0.000663747	0.000890779	0.00121859	0.00141599	ug/mL
TG(40:6e)+Na	TG(40:6e)+Na	TG	(40:6e)	(40:6e)				C43 H72 O5 Na1	691.527	12.0988	0.0268459	11.7831	0.00675689	0.525527	0.0376919	0.0677224	0.0692246	0.00239053	0.0059627	0.00646785	ug/mL
TG(16:1_12:3_12:3)+Na	TG(40:7)+Na	TG	(16:1_12:3_12:3)	(16:1)	(12:3)	(12:3)		C43 H68 O6 Na1	703.491	2.9286	0.076662	2.01601	0.0781207	0.113796	0.00392861	0.00760416	0.00598148	0.00187584	0.002691	0.00412073	ug/mL
TG(12:1e_6:0_22:6)+H	TG(40:7e)+H	TG	(12:1e_6:0_22:6)	(12:1e)	(6:0)	(22:6)		C43 H71 O5	667.53	11.065	0.075013	13.9978	0.00976059	0.144998	0.00292832	0.00454317	0.00593464	0.000750066	0.000115168	9.25015e-05	ug/mL
TG(19:1_10:4_11:4)+H	TG(40:9)+H	TG	(19:1_10:4_11:4)	(19:1)	(10:4)	(11:4)		C43 H65 O6	677.478	5.133	0.37802	0.353554	0.0395554	0.0583709	0.000308035	0.000482029	0.000544278	0.000832212	0.00121011	0.00173176	ug/mL
TG(18:3e_11:4_12:3)+H	TG(41:10e)+H	TG	(18:3e_11:4_12:3)	(18:3e)	(11:4)	(12:3)		C44 H67 O5	675.498	6.667	0.0584918	1.03957	0.894114	0.104515	0.011693	0.0196523	0.019287	0.00883429	0.0193716	0.0204993	ug/mL
TG(41:10e)+Na	TG(41:10e)+Na	TG	(41:10e)	(41:10e)				C44 H66 O5 Na1	697.48	10.028	0.0205502	0.338681	0.0341315	0.117382	0.00077393	0.00151487	0.00241477	0.00294242	0.00541319	0.00553234	ug/mL
TG(8:0_13:0_20:5)+H	TG(41:5)+H	TG	(8:0_13:0_20:5)	(8:0)	(13:0)	(20:5)		C44 H75 O6	699.556	13.8872	0.0246484	0.813404	0.593687	0.0400065	0.00095993	0.00192081	0.00205922	0.000934332	0.00240312	0.00273574	ug/mL
TG(10:0_11:1_20:5)+NH4	TG(41:6)+NH4	TG	(10:0_11:1_20:5)	(10:0)	(11:1)	(20:5)		C44 H76 O6 N1	714.567	12.286	0.232971	0.945519	0.894754	0.0222173	0.000419277	0.000709247	0.000826876	0.000227648	0.000824101	0.00101632	ug/mL
TG(10:0_11:3_20:5)+H	TG(41:8)+H	TG	(10:0_11:3_20:5)	(10:0)	(11:3)	(20:5)		C44 H69 O6	693.509	7.608	0.13501	0.989846	0.973501	0.30377	0.058062	0.109328	0.116574	0.0557724	0.12303	0.108075	ug/mL
TG(41:8e)+H	TG(41:8e)+H	TG	(41:8e)	(41:8e)				C44 H71 O5	679.53	11.7949	0.11238	0.941454	0.847422	0.16062	0.0314957	0.0518506	0.0524122	0.0249339	0.0550788	0.0641882	ug/mL
TG(16:0_12:0_14:0)+NH4	TG(42:0)+NH4	TG	(16:0_12:0_14:0)	(16:0)	(12:0)	(14:0)		C45 H90 O6 N1	740.676	16.1768	0.0530808	3.52198	0.0166542	0.17346	0.00529741	0.00967296	0.00985447	0.00222778	0.00261677	0.00220399	ug/mL
TG(16:1_12:0_14:0)+NH4	TG(42:1)+NH4	TG	(16:1_12:0_14:0)	(16:1)	(12:0)	(14:0)		C45 H88 O6 N1	738.661	15.5142	0.0542011	4.51463	0.0219292	0.179644	0.0048417	0.00857231	0.00984264	0.000906254	0.00311686	0.00112827	ug/mL
TG(42:4)+Na	TG(42:4)+Na	TG	(42:4)	(42:4)				C45 H78 O6 Na1	737.569	12.056	0.1149	0.843807	0.592662	0.0950385	0.00879435	0.0166678	0.014183	0.00863852	0.0194323	0.0189127	ug/mL
TG(17:0_11:3_14:2)+H	TG(42:5)+H	TG	(17:0_11:3_14:2)	(17:0)	(11:3)	(14:2)		C45 H77 O6	713.571	11.7455	0.0262263	1.13502	0.687694	0.054799	0.00199365	0.00327951	0.00367424	0.00134532	0.0031531	0.00338462	ug/mL
TG(21:0_10:3_11:3)+NH4	TG(42:6)+NH4	TG	(21:0_10:3_11:3)	(21:0)	(10:3)	(11:3)		C45 H78 O6 N1	728.582	11.6094	0.15485	1.12476	0.736069	0.0482716	0.00272904	0.00474714	0.00410298	0.00138328	0.00443139	0.00448008	ug/mL
TG(18:4_12:1_12:1)+Na	TG(42:6)+Na	TG	(18:4_12:1_12:1)	(18:4)	(12:1)	(12:1)		C45 H74 O6 Na1	733.538	12.0653	0.0253262	2.34027	0.16303	0.115182	0.0102282	0.00423018	0.00455198	0.0017181	0.00200126	0.00440383	ug/mL
TG(18:1_10:2_14:4)+H	TG(42:7)+H	TG	(18:1_10:2_14:4)	(18:1)	(10:2)	(14:4)		C45 H73 O6	709.54	8.60169	0.084516	1.36029	0.388478	0.103249	0.0035687	0.006956	0.00772732	0.00252673	0.0062228	0.00466817	ug/mL
TG(12:1e_10:2_20:5)+H	TG(42:8e)+H	TG	(12:1e_10:2_20:5)	(12:1e)	(10:2)	(20:5)		C45 H73 O5	693.545	13.4066	0.0723262	0.613745	0.0519208	0.0440112	0.000652562	0.000847361	0.000663747	0.000890779	0.00121859	0.00141599	ug/mL
TG(43:5)+Na	TG(43:5)+Na	TG	(43:5)	(43:5)				C46 H78 O6 Na1	749.569	12.478	0.570578	0.202051	0.0497371	0.0693307	0.000827168	3.41788e-09	6.08625e-10	0.00112868	0.00191839	0.00104681	ug/mL
TG(43:5e)+Na	TG(43:5e)+Na	TG	(43:5e)	(43:5e)				C46 H80 O5 Na1	735.59	11.6669	0.0478088	1.12742	0.679993	0.0349438	0.00260777	0.00414744	0.00346795	0.0016673	0.00316727	0.0042332	ug/mL
TG(43:6e)+NH4	TG(43:6e)+NH4	TG	(43:6e)	(43:6e)				C46 H82 O5 N1	728.619	16.3335	0.0457337	0.427869	0.0920111	0.0837832	0.0022725	0.00104082	0.000869264	0.00222391	0.00290773	0.00464374	ug/mL
TG(20:4e_11:1_12:2)+Na	TG(43:7e)+Na	TG	(20:4e_11:1_12:2)	(20:4e)	(11:1)	(12:2)		C46 H76 O5 Na1	731.558	14.69	0.194126	4.69256	0.112087	0.0685945	0.000491116	0.000964488	0.00193811	0.000197227	8.81818e-05	0.000437803	ug/mL
TG(18:3_11:4_14:2)+H	TG(43:9)+H	TG	(18:3_11:4_14:2)	(18:3)	(11:4)	(14:2)		C46 H71 O6	719.525	6.54192	0.0465712	1.21507	0.500515	0.180727	0.0193266	0.0336272	0.0331795	0.0138162	0.0303402	0.0267312	ug/mL
TG(16:0_14:0_14:0)+NH4	TG(44:0)+NH4	TG	(16:0_14:0_14:0)	(16:0)	(14:0)	(14:0)		C47 H94 O6 N1	768.708	16.6788	0.0613683	2.21958	0.0037936	0.234958	0.0165418	0.0205605	0.0211129	0.00802587	0.0107577	0.0074444	ug/mL
TG(18:1_12:0_14:0)+NH4	TG(44:1)+NH4	TG	(18:1_12:0_14:0)	(18:1)	(12:0)	(14:0)		C47 H92 O6 N1	766.692	16.188	0.0732805	4.07701	0.0313896	0.253591	0.00918476	0.0198963	0.0199883	0.00223556	0.00643333	0.00336672	ug/mL
TG(44:10)+NH4	TG(44:10)+NH4	TG	(44:10)	(44:10)				C47 H74 O6 N1	748.551	6.61	0.130392	1.07907	0.772276	0.0299565	0.00172922	0.00289257	0.00235602	0.00128925	0.00250559	0.00267167	ug/mL
TG(16:0_10:0_18:2)+NH4	TG(44:2)+NH4	TG	(16:0_10:0_18:2)	(16:0)	(10:0)	(18:2)		C47 H90 O6 N1	764.676	15.6307	0.049749	3.9252	0.02821	0.245538	0.00945133	0.0178697	0.0183542	0.00183719	0.0073387	0.00246051	ug/mL
TG(14:1e_8:0_22:4)+Na	TG(44:5e)+Na	TG	(14:1e_8:0_22:4)	(14:1e)	(8:0)	(22:4)		C47 H82 O5 Na1	749.605	13.4164	0.0435749	0.968593	0.92445	0.0787745	0.00758266	0.0125585	0.0125745	0.00516712	0.0134687	0.0151406	ug/mL
TG(23:1_10:4_11:1)+Na	TG(44:6)+Na	TG	(23:1_10:4_11:1)	(23:1)	(10:4)	(11:1)		C47 H78 O6 Na1	761.569	13.175	0.088683	2.08482	0.0290177	0.156362	0.0113905	0.00796403	0.0101348	0.00269502	0.0067244	0.00472536	ug/mL
TG(23:1_10:4_11:2)+Na	TG(44:7)+Na	TG	(23:1_10:4_11:2)	(23:1)	(10:4)	(11:2)		C47 H76 O6 Na1	759.553	12.261	0.0522696	2.16775	0.0542834	0.092648	0.0022777	0.00301913	0.00352192	0.000971855	0.00227756	0.000818747	ug/mL
TG(10:0_12:3_22:6)+H	TG(44:9)+H	TG	(10:0_12:3_22:6)	(10:0)	(12:3)	(22:6)		C47 H73 O6	733.54	7.971	0.074074	0.916778	0.881896	0.0189203	0.00171021	0.00135732	0.000628822	0.000341881	0.00118126	0.00250875	ug/mL
TG(18:2_12:3_14:4)+NH4	TG(44:9)+NH4	TG	(18:2_12:3_14:4)	(18:2)	(12:3)	(14:4)		C47 H76 O6 N1	750.567	11.4779	0.674807	1.22966	0.580484	0.161084	0.0133084	0.0293247	0.0297838	0.00984946	0.0214766	0.0275656	ug/mL
TG(16:2e_10:3_18:4)+Na	TG(44:9e)+Na	TG	(16:2e_10:3_18:4)	(16:2e)	(10:3)	(18:4)		C47 H74 O5 Na1	741.543	6.48255	0.0788697	1.10214	0.729042	0.145838	0.0232667	0.0394535	0.0358902	0.016699	0.0361686	0.0366045	ug/mL
TG(15:0_14:0_16:0)+NH4	TG(45:0)+NH4	TG	(15:0_14:0_16:0)	(15:0)	(14:0)	(16:0)		C48 H96 O6 N1	782.723	16.8828	0.0518131	0.637834	0.069135	0.0873417	0.00256493	0.00332252	0.00274114	0.00338912	0.00553406	0.00460478	ug/mL
TG(15:0_14:0_16:1)+NH4	TG(45:1)+NH4	TG	(15:0_14:0_16:1)	(15:0)	(14:0)	(16:1)		C48 H94 O6 N1	780.708	16.4698	0.162657	0.275112	0.0783725	0.120335	0.00050779	0.00242289	0.000763105	0.00349916	0.00694184	0.00298546	ug/mL
TG(14:0e_13:0_18:4)+Na	TG(45:4e)+Na	TG	(14:0e_13:0_18:4)	(14:0e)	(13:0)	(18:4)		C48 H86 O5 Na1	765.637	11.0698	0.719845	3.28027	0.00619832	0.102636	0.00387725	0.00328441	0.00301801	0.00139052	0.000298087	0.0014147	ug/mL
TG(12:0_13:0_20:5)+NH4	TG(45:5)+NH4	TG	(12:0_13:0_20:5)	(12:0)	(13:0)	(20:5)		C48 H86 O6 N1	772.645	13.8828	0.0599652	0.921649	0.820899	0.0318075	0.000784503	0.00144066	0.00154586	0.00062151	0.0016813	0.00178879	ug/mL
TG(24:1_10:4_11:2)+Na	TG(45:7)+Na	TG	(24:1_10:4_11:2)	(24:1)	(10:4)	(11:2)		C48 H78 O6 Na1	773.569	12.9694	0.0412718	1.4233	0.450996	0.0889946	0.00165068	0.00301094	0.00513994	0.00178892	0.00343372	0.00166387	ug/mL
TG(22:5_11:1_12:3)+NH4	TG(45:9)+NH4	TG	(22:5_11:1_12:3)	(22:5)	(11:1)	(12:3)		C48 H78 O6 N1	764.582	13.527	0.550617	1.5893	0.629963	0.228973	0.0292801	0.164321	0.0120089	0.0279618	0.0470747	0.0543349	ug/mL
TG(16:0_14:0_16:0)+NH4	TG(46:0)+NH4	TG	(16:0_14:0_16:0)	(16:0)	(14:0)	(16:0)		C49 H98 O6 N1	796.739	17.0831	0.0448677	1.7114	0.0213525	0.280274	0.0425534	0.0395509	0.0359397	0.0153015	0.0288863	0.0247874	ug/mL
TG(16:0_12:0_18:1)+NH4	TG(46:1)+NH4	TG	(16:0_12:0_18:1)	(16:0)	(12:0)	(18:1)		C49 H96 O6 N1	794.723	16.6916	0.0325959	2.50753	0.0395654	0.513769	0.0535657	0.0892834	0.100947	0.021715	0.0475207	0.0279896	ug/mL
TG(16:1_10:4_20:5)+NH4	TG(46:10)+NH4	TG	(16:1_10:4_20:5)	(16:1)	(10:4)	(20:5)		C49 H78 O6 N1	776.582	7.82683	0.663172	0.532392	0.0808396	0.0645075	0.000682667	0.00111714	0.00148037	0.0013682	0.00237229	0.00242072	ug/mL
TG(16:1_12:0_18:1)+NH4	TG(46:2)+NH4	TG	(16:1_12:0_18:1)	(16:1)	(12:0)	(18:1)		C49 H94 O6 N1	792.708	16.2272	0.0338011	5.34402	0.054982	0.457622	0.0206273	0.0598487	0.0689464	0.00635214	0.0148753	0.00673326	ug/mL
DG(23:0e)+Na	DG(23:0e)+Na	DG	(23:0e)	(23:0e)				C26 H52 O4 Na1	451.376	5.958	0.0941816	0.645529	0.0544255	0.718149	0.248284	0.195093	0.136067	0.34381	0.279452	0.274364	ug/mL
TG(10:0_18:1_18:2)+NH4	TG(46:3)+NH4	TG	(10:0_18:1_18:2)	(10:0)	(18:1)	(18:2)		C49 H92 O6 N1	790.692	15.6733	0.0217761	5.67311	0.00751639	0.211494	0.00716105	0.0114176	0.0126159	0.00166046	0.00268089	0.00115732	ug/mL
TG(46:6)+NH4	TG(46:6)+NH4	TG	(46:6)	(46:6)				C49 H86 O6 N1	784.645	13.398	0.127259	1.3497	0.443805	0.0416195	0.00103227	0.00128597	0.00143668	0.000224911	0.00144008	0.00111705	ug/mL
TG(12:0_12:0_22:6)+H	TG(46:6)+H	TG	(12:0_12:0_22:6)	(12:0)	(12:0)	(22:6)		C49 H83 O6	767.618	14.1346	0.382358	1.0042	0.994951	0.0345613	0.000352888	0.00125067	0.00119301	0.000247437	0.00190662	0.000630804	ug/mL
TG(25:1_10:4_11:2)+Na	TG(46:7)+Na	TG	(25:1_10:4_11:2)	(25:1)	(10:4)	(11:2)		C49 H80 O6 Na1	787.585	13.2043	0.0486193	3.43274	0.168458	0.324661	0.0149131	0.0149526	0.0436088	0.00305126	0.0150072	0.00334562	ug/mL
TG(18:1_10:3_18:3)+Na	TG(46:7)+Na	TG	(18:1_10:3_18:3)	(18:1)	(10:3)	(18:3)		C49 H80 O6 Na1	787.585	16.617	0.316491	0.682313	0.464311	0.0272151	6.96968e-12	0.000539323	0.000587725	0.000709328	0.000347947	0.000594531	ug/mL
TG(12:0e_12:2_22:5)+H	TG(46:7e)+H	TG	(12:0e_12:2_22:5)	(12:0e)	(12:2)	(22:5)		C49 H83 O5	751.624	14.5127	0.0297409	0.704594	0.382394	0.138323	0.00796723	0.0161421	0.0164991	0.00911845	0.0233461	0.0251693	ug/mL
TG(18:2_10:4_18:2)+Na	TG(46:8)+Na	TG	(18:2_10:4_18:2)	(18:2)	(10:4)	(18:2)		C49 H78 O6 Na1	785.569	6.37699	0.0893716	1.27001	0.410322	0.209061	0.0271646	0.0462918	0.0430697	0.0171022	0.0384629	0.0361873	ug/mL
TG(25:0_10:4_11:4)+Na	TG(46:8)+Na	TG	(25:0_10:4_11:4)	(25:0)	(10:4)	(11:4)		C49 H78 O6 Na1	785.569	12.3976	0.161822	3.57838	0.206764	0.159757	0.00227173	0.00390514	0.0107851	0.000778153	0.00302299	0.000938983	ug/mL
TG(25:0_10:4_11:4)+Na	TG(46:8)+Na	TG	(25:0_10:4_11:4)	(25:0)	(10:4)	(11:4)		C49 H78 O6 Na1	785.569	15.666	0.250394	2.98231	0.0806557	0.0373996	0.000303978	0.00032795	0.000593023	2.04452e-05	0.000124716	0.000265577	ug/mL
Cer(d34:1)+H	Cer(d34:1)+H	Cer	(d34:1)	(d34:1)				C34 H68 O3 N1	538.519	8.12314	0.0597778	4.02638	0.000101614	0.133298	0.00425007	0.0049386	0.00477898	0.00122371	0.000981193	0.00126413	ug/mL
DG(23:5e)+H	DG(23:5e)+H	DG	(23:5e)	(23:5e)				C26 H43 O4	419.316	9.174	0.854346	2.43482	0.284041	0.547828	0.00873046	0.206143	0.172775	0.0486934	0.0409855	0.0695314	ug/mL
TG(15:0_16:0_16:0)+NH4	TG(47:0)+NH4	TG	(15:0_16:0_16:0)	(15:0)	(16:0)	(16:0)		C50 H100 O6 N1	810.755	17.2489	0.0919306	0.662029	0.33073	0.162702	0.00854119	0.0193048	0.0140365	0.0169482	0.0322537	0.0140619	ug/mL
TG(15:0_16:0_16:1)+NH4	TG(47:1)+NH4	TG	(15:0_16:0_16:1)	(15:0)	(16:0)	(16:1)		C50 H98 O6 N1	808.739	16.9074	0.0434195	0.50568	0.199955	0.172968	0.00455149	0.0122533	0.00681049	0.0112349	0.0245001	0.010965	ug/mL
TG(15:0_16:1_16:1)+NH4	TG(47:2)+NH4	TG	(15:0_16:1_16:1)	(15:0)	(16:1)	(16:1)		C50 H96 O6 N1	806.723	16.5	0.261372	0.394156	0.0353588	0.0903959	0.000431452	0.00182455	0.000850107	0.00262028	0.00314691	0.00211323	ug/mL
TG(14:0e_13:0_20:4)+Na	TG(47:4e)+Na	TG	(14:0e_13:0_20:4)	(14:0e)	(13:0)	(20:4)		C50 H90 O5 Na1	793.668	12.031	1.26471	1.00082	0.999521	0.0185957	0.000765591	1.04745e-09	9.80923e-10	6.67368e-09	0.000110493	0.000654469	ug/mL
TG(14:0_13:0_20:5)+NH4	TG(47:5)+NH4	TG	(14:0_13:0_20:5)	(14:0)	(13:0)	(20:5)		C50 H90 O6 N1	800.676	13.8856	0.200573	0.359143	0.112187	0.0887683	0.00146764	0.00142933	0.000848796	0.00184053	0.00307588	0.00551332	ug/mL
TG(12:0e_13:0_22:5)+Na	TG(47:5e)+Na	TG	(12:0e_13:0_22:5)	(12:0e)	(13:0)	(22:5)		C50 H88 O5 Na1	791.652	11.081	0.17588	0.658734	0.561486	0.0403965	0.0019003	0.000464452	2.62713e-05	0.000628011	0.00124771	0.00175401	ug/mL
TG(12:0e_13:0_22:5)+Na	TG(47:5e)+Na	TG	(12:0e_13:0_22:5)	(12:0e)	(13:0)	(22:5)		C50 H88 O5 Na1	791.652	12.278	0.0566906	0.28727	0.0691387	0.111644	0.00261036	0.000793104	0.000236893	0.00286554	0.00366186	0.00614483	ug/mL
TG(47:6e)+Na	TG(47:6e)+Na	TG	(47:6e)	(47:6e)				C50 H86 O5 Na1	789.637	16.6732	0.00410196	1.67712	0.0516204	0.242693	0.0218115	0.0285716	0.0300715	0.0108345	0.0212821	0.0158554	ug/mL
DG(23:5e)+H	DG(23:5e)+H	DG	(23:5e)	(23:5e)				C26 H43 O4	419.316	10.429	0.500387	14.0657	0.364462	0.845024	0.0117064	0.00874892	0.315079	0.00750309	0.010971	0.00538071	ug/mL
TG(47:7e)+Na	TG(47:7e)+Na	TG	(47:7e)	(47:7e)				C50 H84 O5 Na1	787.621	16.19	0.0311967	3.09904	0.0467714	0.390058	0.0252577	0.0466835	0.0529533	0.00788754	0.0240393	0.0083742	ug/mL
TG(26:1_10:4_11:3)+H	TG(47:8)+H	TG	(26:1_10:4_11:3)	(26:1)	(10:4)	(11:3)		C50 H81 O6	777.603	9.5554	0.0369573	0.864258	0.616135	0.227589	0.0454902	0.0817713	0.0818089	0.049688	0.088196	0.104023	ug/mL
TG(16:0_16:0_16:0)+NH4	TG(48:0)+NH4	TG	(16:0_16:0_16:0)	(16:0)	(16:0)	(16:0)		C51 H102 O6 N1	824.77	17.4129	0.0199963	1.93874	0.0161547	0.486727	0.111975	0.100352	0.0909071	0.0313511	0.0662929	0.0587638	ug/mL
TG(16:0_14:0_18:1)+NH4	TG(48:1)+NH4	TG	(16:0_14:0_18:1)	(16:0)	(14:0)	(18:1)		C51 H100 O6 N1	822.755	9.9	0.806856	4.56819	0.327358	0.0858844	0.000438828	0.000427005	0.00336728	4.80902e-05	0.000336319	0.000542239	ug/mL
TG(16:0_14:0_18:1)+NH4	TG(48:1)+NH4	TG	(16:0_14:0_18:1)	(16:0)	(14:0)	(18:1)		C51 H100 O6 N1	822.755	17.0894	0.00482399	2.63016	0.0242716	0.876396	0.160881	0.246879	0.286578	0.0586411	0.116259	0.089091	ug/mL
TG(16:0_10:4_22:6)+NH4	TG(48:10)+NH4	TG	(16:0_10:4_22:6)	(16:0)	(10:4)	(22:6)		C51 H82 O6 N1	804.614	9.03616	0.0685539	0.405823	0.214541	0.0440083	0.000500249	0.00036564	0.000482174	0.000375599	0.00191013	0.00103607	ug/mL
TG(48:11)+H	TG(48:11)+H	TG	(48:11)	(48:11)				C51 H77 O6	785.571	6.348	0.0893716	1.27001	0.410322	0.209061	0.0271646	0.0462918	0.0430697	0.0171022	0.0384629	0.0361873	ug/mL
DG(23:5e)+H	DG(23:5e)+H	DG	(23:5e)	(23:5e)				C26 H43 O4	419.316	16.589	1.68893	0.161995	0.138828	0.68583	0.0190985	0.0264464	0.0169592	0.195462	0.0123416	0.178035	ug/mL
TG(48:11)+H	TG(48:11)+H	TG	(48:11)	(48:11)				C51 H77 O6	785.571	12.439	0.161822	3.57838	0.206764	0.159757	0.00227173	0.00390514	0.0107851	0.000778153	0.00302299	0.000938983	ug/mL
TG(22:6_12:3_14:3)+NH4	TG(48:12)+NH4	TG	(22:6_12:3_14:3)	(22:6)	(12:3)	(14:3)		C51 H78 O6 N1	800.582	7.70279	0.0773127	0.511899	0.0978432	0.187282	0.00720645	0.0110395	0.0101612	0.0104317	0.0226509	0.022411	ug/mL
TG(16:0_16:1_16:1)+NH4	TG(48:2)+NH4	TG	(16:0_16:1_16:1)	(16:0)	(16:1)	(16:1)		C51 H98 O6 N1	820.739	16.7299	0.0104516	3.44357	0.025205	0.833823	0.115335	0.208188	0.231045	0.0314453	0.0757781	0.0538212	ug/mL
TG(16:1_14:0_18:2)+NH4	TG(48:3)+NH4	TG	(16:1_14:0_18:2)	(16:1)	(14:0)	(18:2)		C51 H96 O6 N1	818.723	16.2861	0.0630632	4.96834	0.0391102	0.4448	0.0240566	0.0585151	0.0604418	0.0053258	0.0183338	0.00512541	ug/mL
TG(18:1_12:0_18:3)+NH4	TG(48:4)+NH4	TG	(18:1_12:0_18:3)	(18:1)	(12:0)	(18:3)		C51 H94 O6 N1	816.708	15.7814	0.197015	4.79529	0.044797	0.111815	0.00194803	0.00475798	0.00357232	9.71018e-05	0.00041093	0.00163539	ug/mL
TG(16:2e_11:4_21:0)+Na	TG(48:6e)+Na	TG	(16:2e_11:4_21:0)	(16:2e)	(11:4)	(21:0)		C51 H88 O5 Na1	803.652	16.885	0.0241592	0.669486	0.273844	0.132163	0.00512345	0.0123522	0.00790671	0.0101157	0.0177108	0.0100868	ug/mL
TG(18:1_10:4_20:4)+Na	TG(48:9)+Na	TG	(18:1_10:4_20:4)	(18:1)	(10:4)	(20:4)		C51 H80 O6 Na1	811.585	12.492	0.0963456	1.91116	0.168632	0.0867445	0.0024287	0.00293319	0.00433232	0.000438866	0.00170004	0.00293352	ug/mL
TG(17:0_11:4_20:5)+H	TG(48:9)+H	TG	(17:0_11:4_20:5)	(17:0)	(11:4)	(20:5)		C51 H81 O6	789.603	14.076	0.0235575	1.2783	0.532428	0.144546	0.00750816	0.0112381	0.0158008	0.00653743	0.0145636	0.00592487	ug/mL
TG(16:0_12:0_21:0)+NH4	TG(49:0)+NH4	TG	(16:0_12:0_21:0)	(16:0)	(12:0)	(21:0)		C52 H104 O6 N1	838.786	16.0234	0.0789038	1.47378	0.155797	0.0595045	0.00152271	0.00224416	0.00228438	0.000840738	0.00177821	0.00148698	ug/mL
TG(16:0_16:0_17:0)+NH4	TG(49:0)+NH4	TG	(16:0_16:0_17:0)	(16:0)	(16:0)	(17:0)		C52 H104 O6 N1	838.786	17.5689	0.0367711	1.16781	0.633275	0.0872669	0.0116722	0.012859	0.0115793	0.00640326	0.0169293	0.00758899	ug/mL
TG(15:0_16:0_18:1)+NH4	TG(49:1)+NH4	TG	(15:0_16:0_18:1)	(15:0)	(16:0)	(18:1)		C52 H102 O6 N1	836.77	17.2619	0.0412299	0.984686	0.957975	0.128374	0.0116596	0.0194428	0.0202244	0.0119017	0.0248731	0.0153502	ug/mL
DG(24:2)+H	DG(24:2)+H	DG	(24:2)	(24:2)				C27 H49 O5	453.357	4.595	0.294124	0.0173687	0.262138	0.602107	0.00278703	0.00169904	0.000564506	0.242288	0.0119734	0.0365241	ug/mL
TG(49:10)+H	TG(49:10)+H	TG	(49:10)	(49:10)				C52 H81 O6	801.603	7.739	0.0379121	4.05788	0.00845908	0.294092	0.0262452	0.025782	0.0165437	0.00263988	0.00591224	0.0083461	ug/mL
TG(9:0_20:5_20:5)+H	TG(49:10)+H	TG	(9:0_20:5_20:5)	(9:0)	(20:5)	(20:5)		C52 H81 O6	801.603	13.6575	0.0828543	1.57121	0.388754	0.0282211	0.000125177	0.000440157	0.000626411	0.000309731	0.000203481	0.000245276	ug/mL
TG(15:0_16:1_18:1)+NH4	TG(49:2)+NH4	TG	(15:0_16:1_18:1)	(15:0)	(16:1)	(18:1)		C52 H100 O6 N1	834.755	17.0696	0.0227869	0.931874	0.804302	0.746427	0.383203	0.759824	0.767633	0.440388	0.81958	0.790374	ug/mL
TG(15:0_16:0_18:3)+H	TG(49:3)+H	TG	(15:0_16:0_18:3)	(15:0)	(16:0)	(18:3)		C52 H95 O6	815.712	17.2778	0.260407	0.843989	0.660914	0.0526489	0.00363018	0.00735062	0.0048945	0.00392145	0.00970667	0.00518174	ug/mL
TG(49:6e)+Na	TG(49:6e)+Na	TG	(49:6e)	(49:6e)				C52 H90 O5 Na1	817.668	16.9755	0.186255	1.76349	0.508987	0.254255	0.00243638	0.0375415	0.0364025	0.00435413	0.0343348	0.00462316	ug/mL
TG(49:7)+Na	TG(49:7)+Na	TG	(49:7)	(49:7)				C52 H86 O6 Na1	829.632	14.5463	0.0252968	2.46802	0.143534	0.0265703	0.000368507	0.000103632	0.000387149	0.000136857	0.000136173	7.51381e-05	ug/mL
TG(16:2e_11:4_22:1)+Na	TG(49:7e)+Na	TG	(16:2e_11:4_22:1)	(16:2e)	(11:4)	(22:1)		C52 H88 O5 Na1	815.652	16.703	0.0241991	2.06857	0.0363754	0.526199	0.0729828	0.111337	0.114431	0.0329997	0.066821	0.044603	ug/mL
TG(49:8)+Na	TG(49:8)+Na	TG	(49:8)	(49:8)				C52 H84 O6 Na1	827.616	13.6925	0.13071	2.82612	0.0923964	0.0523696	0.00145794	0.000516294	0.00107361	0.000287789	0.000591514	0.000199153	ug/mL
TG(20:3e_11:4_18:1)+H	TG(49:8e)+H	TG	(20:3e_11:4_18:1)	(20:3e)	(11:4)	(18:1)		C52 H87 O5	791.655	11.07	0.181781	0.662866	0.567864	0.0401411	0.00189514	0.0004634	2.6222e-05	0.000621808	0.00123629	0.00173956	ug/mL
DG(24:2)+H	DG(24:2)+H	DG	(24:2)	(24:2)				C27 H49 O5	453.357	6.54437	0.501915	3.31465	0.305666	0.135574	0.00268102	0.0225733	0.00594993	0.00389228	0.00359575	0.00192603	ug/mL
TG(18:0_16:0_16:0)+NH4	TG(50:0)+NH4	TG	(18:0_16:0_16:0)	(18:0)	(16:0)	(16:0)		C53 H106 O6 N1	852.801	14.726	0.683393	4.79016	0.420222	0.0964303	0.000120521	0.000264907	0.00429822	0.00026672	0.000596057	0.000114987	ug/mL
TG(18:0_16:0_16:0)+NH4	TG(50:0)+NH4	TG	(18:0_16:0_16:0)	(18:0)	(16:0)	(16:0)		C53 H106 O6 N1	852.801	17.699	0.0140871	2.28139	0.00536244	0.511221	0.10038	0.0933445	0.0819562	0.0283227	0.0547122	0.0378041	ug/mL
DG(24:4)+Na	DG(24:4)+Na	DG	(24:4)	(24:4)				C27 H44 O5 Na1	471.308	1.76297	0.371052	1.59192	0.0687943	0.257354	0.0441221	0.0591096	0.0379847	0.0361183	0.0259321	0.0266577	ug/mL
TG(16:0_16:0_18:1)+NH4	TG(50:1)+NH4	TG	(16:0_16:0_18:1)	(16:0)	(16:0)	(18:1)		C53 H104 O6 N1	850.786	17.4167	0.0481605	1.96882	0.0830041	1.36663	0.501458	0.790325	0.803466	0.222578	0.57826	0.263376	ug/mL
TG(50:10e)+NH4	TG(50:10e)+NH4	TG	(50:10e)	(50:10e)				C53 H88 O5 N1	818.666	7.34418	0.0625024	0.830066	0.62541	0.0349389	0.000845707	0.0017902	0.00172187	0.000807536	0.00213185	0.00231053	ug/mL
TG(50:11)+Na	TG(50:11)+Na	TG	(50:11)	(50:11)				C53 H80 O6 Na1	835.585	3.656	0.146782	0.772266	0.611736	0.0222904	0.000773904	0.000932344	0.000213367	0.000326245	0.00122623	0.000933217	ug/mL
TG(20:4_10:4_20:4)+H	TG(50:12)+H	TG	(20:4_10:4_20:4)	(20:4)	(10:4)	(20:4)		C53 H79 O6	811.587	12.493	0.00655043	1.88734	0.184557	0.0870793	0.00252179	0.00302685	0.00444481	0.000370756	0.00181584	0.00310841	ug/mL
TG(16:0_16:1_18:1)+NH4	TG(50:2)+NH4	TG	(16:0_16:1_18:1)	(16:0)	(16:1)	(18:1)		C53 H102 O6 N1	848.77	3.055	0.857566	1.46578	0.785696	0.0581169	8.20618e-10	7.22542e-05	0.00173115	0.000129433	0.00107665	2.42484e-05	ug/mL
TG(16:0_16:1_18:1)+NH4	TG(50:2)+NH4	TG	(16:0_16:1_18:1)	(16:0)	(16:1)	(18:1)		C53 H102 O6 N1	848.77	4.153	0.827007	1.65492	0.545212	0.0479627	0.000577929	0.000390848	0.00131122	0.00011265	0.00117651	8.85516e-05	ug/mL
TG(16:0_16:1_18:1)+NH4	TG(50:2)+NH4	TG	(16:0_16:1_18:1)	(16:0)	(16:1)	(18:1)		C53 H102 O6 N1	848.77	6.25286	0.626845	5.03914	0.262291	0.0635334	0.000378528	0.00024376	0.00174443	6.62297e-05	0.000303333	0.000100104	ug/mL
TG(16:0_16:1_18:1)+NH4	TG(50:2)+NH4	TG	(16:0_16:1_18:1)	(16:0)	(16:1)	(18:1)		C53 H102 O6 N1	848.77	6.903	0.38599	4.58999	0.333469	0.0454024	0.000128905	9.95747e-05	0.000935631	1.47789e-05	0.000114195	0.000124646	ug/mL
TG(16:0_16:1_18:1)+NH4	TG(50:2)+NH4	TG	(16:0_16:1_18:1)	(16:0)	(16:1)	(18:1)		C53 H102 O6 N1	848.77	8.81891	0.853294	7.13642	0.427443	0.126951	2.37182e-05	0.000133108	0.00716056	3.89153e-05	0.000894786	9.16568e-05	ug/mL
TG(16:0_16:1_18:1)+NH4	TG(50:2)+NH4	TG	(16:0_16:1_18:1)	(16:0)	(16:1)	(18:1)		C53 H102 O6 N1	848.77	9.56091	0.832518	10.0099	0.369494	0.142205	1.50687e-05	0.000707987	0.00882216	0.000211974	0.000711722	2.98814e-05	ug/mL
TG(16:0_16:1_18:1)+NH4	TG(50:2)+NH4	TG	(16:0_16:1_18:1)	(16:0)	(16:1)	(18:1)		C53 H102 O6 N1	848.77	17.1097	0.00858824	2.19758	0.0376222	1.66993	0.658976	1.05099	1.16104	0.29621	0.55893	0.451297	ug/mL
TG(16:0_16:1_18:1)+NH4	TG(50:2)+NH4	TG	(16:0_16:1_18:1)	(16:0)	(16:1)	(18:1)		C53 H102 O6 N1	848.77	17.6463	0.107406	1.89658	0.147735	0.121921	0.00298926	0.0064982	0.00770336	0.00196132	0.0036941	0.00340868	ug/mL
TG(16:1_16:1_18:1)+NH4	TG(50:3)+NH4	TG	(16:1_16:1_18:1)	(16:1)	(16:1)	(18:1)		C53 H100 O6 N1	846.755	16.754	0.0596855	3.74098	0.0404436	1.03322	0.15002	0.320341	0.354105	0.0370373	0.117522	0.0658288	ug/mL
TG(16:1_11:2_23:0)+H	TG(50:3)+H	TG	(16:1_11:2_23:0)	(16:1)	(11:2)	(23:0)		C53 H97 O6	829.728	17.4098	0.0293536	1.63649	0.0714725	0.212158	0.0298041	0.0284735	0.0227889	0.00909458	0.0194049	0.0210374	ug/mL
TG(14:0_18:2_18:2)+NH4	TG(50:4)+NH4	TG	(14:0_18:2_18:2)	(14:0)	(18:2)	(18:2)		C53 H98 O6 N1	844.739	16.3381	0.0332338	4.10655	0.0123485	0.460885	0.0364015	0.0557736	0.0660053	0.00815721	0.0186528	0.011709	ug/mL
TG(50:5)+Na	TG(50:5)+Na	TG	(50:5)	(50:5)				C53 H92 O6 Na1	847.679	12.273	0.413389	0.28646	0.097332	0.0643162	0.00101616	0.000131042	9.77896e-05	0.00121728	0.0021794	0.000949457	ug/mL
TG(30:0_10:3_10:3)+NH4	TG(50:6)+NH4	TG	(30:0_10:3_10:3)	(30:0)	(10:3)	(10:3)		C53 H94 O6 N1	840.708	13.442	0.195049	0.447371	0.546601	0.0224479	0.000307337	0.000538611	0.00013212	0.000143666	0.00193026	0.000112331	ug/mL
TG(50:6e)+H	TG(50:6e)+H	TG	(50:6e)	(50:6e)				C53 H93 O5	809.702	14.503	0.0445141	0.963197	0.911767	0.0109397	4.48467e-05	8.43906e-05	0.000123071	5.70342e-05	9.96574e-05	0.000105257	ug/mL
TG(20:0e_10:3_20:3)+Na	TG(50:6e)+Na	TG	(20:0e_10:3_20:3)	(20:0e)	(10:3)	(20:3)		C53 H92 O5 Na1	831.684	17.135	0.0230288	1.00191	0.997234	0.10079	0.00997945	0.0200026	0.0193202	0.0163532	0.0300414	0.00281357	ug/mL
TG(14:1e_18:3_18:3)+Na	TG(50:7e)+Na	TG	(14:1e_18:3_18:3)	(14:1e)	(18:3)	(18:3)		C53 H90 O5 Na1	829.668	16.9187	0.0885666	0.403943	0.0584837	0.263669	0.00683591	0.0127909	0.010381	0.01924	0.0354604	0.0195869	ug/mL
TG(18:3_14:3_18:3)+NH4	TG(50:9)+NH4	TG	(18:3_14:3_18:3)	(18:3)	(14:3)	(18:3)		C53 H88 O6 N1	834.661	7.39	0.0170127	0.825852	0.51158	0.0336604	0.00104535	0.0016659	0.00158173	0.000991146	0.00214547	0.00206163	ug/mL
TG(50:9)+H	TG(50:9)+H	TG	(50:9)	(50:9)				C53 H85 O6	817.634	9.64	0.0660165	0.335457	0.0507099	0.0437302	0.000309677	5.39004e-05	0.000365076	0.000616149	0.000544078	0.0010119	ug/mL
TG(18:1_12:3_20:5)+H	TG(50:9)+H	TG	(18:1_12:3_20:5)	(18:1)	(12:3)	(20:5)		C53 H85 O6	817.634	11.307	0.093168	2.2399	0.27856	0.150328	0.00209404	0.00566306	0.011264	0.00113043	0.00355583	0.00380567	ug/mL
TG(50:9)+H	TG(50:9)+H	TG	(50:9)	(50:9)				C53 H85 O6	817.634	14.902	0.0512805	1.37927	0.451776	0.0187235	0.000755679	0.000558215	0.000488494	0.000151296	0.000382237	0.000773242	ug/mL
TG(20:4e_14:4_16:1)+H	TG(50:9e)+H	TG	(20:4e_14:4_16:1)	(20:4e)	(14:4)	(16:1)		C53 H87 O5	803.655	16.7989	0.115314	1.15166	0.743409	0.0633612	0.00219961	0.00575457	0.00461248	0.00207421	0.00593201	0.00290561	ug/mL
TG(16:0_14:0_21:0)+H	TG(51:0)+H	TG	(16:0_14:0_21:0)	(16:0)	(14:0)	(21:0)		C54 H105 O6	849.791	16.5142	0.32914	1.47295	0.451806	0.135263	0.00470422	0.0158722	0.0128504	0.00393463	0.0128606	0.0058985	ug/mL
TG(18:0_16:0_17:0)+NH4	TG(51:0)+NH4	TG	(18:0_16:0_17:0)	(18:0)	(16:0)	(17:0)		C54 H108 O6 N1	866.817	17.8175	0.040589	1.25501	0.309573	0.049075	0.0047561	0.00495076	0.00414798	0.00231056	0.00375434	0.00497475	ug/mL
TG(16:0_14:1_21:0)+H	TG(51:1)+H	TG	(16:0_14:1_21:0)	(16:0)	(14:1)	(21:0)		C54 H103 O6	847.775	13.4612	0.137916	1.15277	0.698762	0.0430816	0.00132778	0.00254596	0.0024274	0.00073162	0.00234969	0.00238475	ug/mL
TG(16:0_17:0_18:1)+NH4	TG(51:1)+NH4	TG	(16:0_17:0_18:1)	(16:0)	(17:0)	(18:1)		C54 H106 O6 N1	864.801	16.606	0.0897703	1.6926	0.191136	0.214156	0.014364	0.0257947	0.0264021	0.00463223	0.0168599	0.0178326	ug/mL
TG(16:0_17:0_18:1)+NH4	TG(51:1)+NH4	TG	(16:0_17:0_18:1)	(16:0)	(17:0)	(18:1)		C54 H106 O6 N1	864.801	17.5704	0.0237071	2.02981	0.0644622	0.24201	0.0158863	0.0216025	0.0250676	0.00645754	0.0166437	0.00771767	ug/mL
TG(18:2_11:2_22:6)+Na	TG(51:10)+Na	TG	(18:2_11:2_22:6)	(18:2)	(11:2)	(22:6)		C54 H84 O6 Na1	851.616	12.9894	0.0694272	0.670779	0.660671	0.0157341	5.70325e-05	4.10421e-05	0.000178901	4.62275e-05	0.000308026	5.86634e-05	ug/mL
TG(51:11)+Na	TG(51:11)+Na	TG	(51:11)	(51:11)				C54 H82 O6 Na1	849.6	8.79293	0.915995	0.194723	0.00326035	0.118512	0.000268808	0.000973556	0.000759694	0.00266476	0.00391181	0.00370502	ug/mL
TG(16:0_17:1_18:1)+NH4	TG(51:2)+NH4	TG	(16:0_17:1_18:1)	(16:0)	(17:1)	(18:1)		C54 H104 O6 N1	862.786	17.2742	0.00393969	1.7369	0.0924179	0.279619	0.0247294	0.0372661	0.0388922	0.0143268	0.0287228	0.0150355	ug/mL
TG(16:0_14:3_21:0)+H	TG(51:3)+H	TG	(16:0_14:3_21:0)	(16:0)	(14:3)	(21:0)		C54 H99 O6	843.744	16.0183	0.123467	1.24732	0.579548	0.0541795	0.00162321	0.00243384	0.00321291	0.000748085	0.00208426	0.00299613	ug/mL
TG(16:1_17:1_18:1)+NH4	TG(51:3)+NH4	TG	(16:1_17:1_18:1)	(16:1)	(17:1)	(18:1)		C54 H102 O6 N1	860.77	16.9645	0.0747729	2.73756	0.0381789	0.226918	0.00975451	0.0189915	0.0179064	0.00323119	0.00813398	0.00567645	ug/mL
TG(16:0_17:0_18:3)+H	TG(51:3)+H	TG	(16:0_17:0_18:3)	(16:0)	(17:0)	(18:3)		C54 H99 O6	843.744	17.5667	0.0419683	0.938821	0.818726	0.0320002	0.00482455	0.00501225	0.00463253	0.00390172	0.00769638	0.00381413	ug/mL
TG(51:4)+NH4	TG(51:4)+NH4	TG	(51:4)	(51:4)				C54 H100 O6 N1	858.755	13.91	0.0518712	4.53099	0.0116812	0.0555258	0.000545927	0.000972467	0.000809559	6.06355e-05	0.000192955	0.000260194	ug/mL
TG(18:4_16:0_17:0)+H	TG(51:4)+H	TG	(18:4_16:0_17:0)	(18:4)	(16:0)	(17:0)		C54 H97 O6	841.728	17.3281	0.0339371	0.987729	0.970797	0.0823091	0.00352147	0.00710092	0.00743686	0.00411524	0.00893134	0.00523701	ug/mL
TG(18:1_10:3_23:1)+NH4	TG(51:5)+NH4	TG	(18:1_10:3_23:1)	(18:1)	(10:3)	(23:1)		C54 H98 O6 N1	856.739	12.8718	0.054375	0.469604	0.145586	0.0617351	0.000861325	0.000516582	0.00150031	0.000995945	0.00246078	0.0026723	ug/mL
TG(15:0_16:1_20:4)+H	TG(51:5)+H	TG	(15:0_16:1_20:4)	(15:0)	(16:1)	(20:4)		C54 H95 O6	839.712	16.9289	0.0494968	0.914699	0.793157	0.0491045	0.00368723	0.00526548	0.00472865	0.00315716	0.00783787	0.00396219	ug/mL
TG(18:2e_12:3_21:0)+Na	TG(51:5e)+Na	TG	(18:2e_12:3_21:0)	(18:2e)	(12:3)	(21:0)		C54 H96 O5 Na1	847.715	16.888	0.362574	2.34927	0.0591262	0.0924001	0.00199996	0.00368194	0.00312523	0.000430599	0.00175994	0.00155834	ug/mL
TG(51:6)+Na	TG(51:6)+Na	TG	(51:6)	(51:6)				C54 H92 O6 Na1	859.679	14.87	0.465702	1.37478	0.450577	0.0155844	0.000977939	0.000710541	0.000874188	0.000924153	8.75057e-05	0.000852403	ug/mL
TG(30:0_10:4_11:2)+Na	TG(51:6)+Na	TG	(30:0_10:4_11:2)	(30:0)	(10:4)	(11:2)		C54 H92 O6 Na1	859.679	15.769	0.441458	9.99714	0.000338336	0.0787717	0.00155108	0.00132398	0.00122052	0.000131118	6.012e-05	0.000218438	ug/mL
TG(12:0e_17:0_22:6)+Na	TG(51:6e)+Na	TG	(12:0e_17:0_22:6)	(12:0e)	(17:0)	(22:6)		C54 H94 O5 Na1	845.699	17.5173	0.0457439	1.26868	0.182019	0.226654	0.0633846	0.0624956	0.0593193	0.0326873	0.0577239	0.0555669	ug/mL
TG(51:7)+Na	TG(51:7)+Na	TG	(51:7)	(51:7)				C54 H90 O6 Na1	857.663	14.996	0.0692923	2.96337	0.087151	0.0654722	0.00214003	0.00139364	0.00156653	6.56816e-05	0.000193485	0.00146191	ug/mL
TG(20:4e_10:3_21:0)+Na	TG(51:7e)+Na	TG	(20:4e_10:3_21:0)	(20:4e)	(10:3)	(21:0)		C54 H92 O5 Na1	843.684	17.096	0.027828	1.84927	0.0889178	0.618478	0.102424	0.173548	0.180446	0.052387	0.116992	0.0774309	ug/mL
TG(51:8)+Na	TG(51:8)+Na	TG	(51:8)	(51:8)				C54 H88 O6 Na1	855.647	14.4786	0.00181367	4.04886	0.000237692	0.0654214	0.00100809	0.00108819	0.001229	0.00025133	0.000261497	0.000308461	ug/mL
TG(51:8e)+Na	TG(51:8e)+Na	TG	(51:8e)	(51:8e)				C54 H90 O5 Na1	841.668	16.7228	0.0336227	2.73744	0.0278303	0.915671	0.170258	0.271238	0.292637	0.051519	0.139851	0.0768125	ug/mL
TG(51:9)+Na	TG(51:9)+Na	TG	(51:9)	(51:9)				C54 H86 O6 Na1	853.632	13.7637	0.18414	0.352782	0.260699	0.0938193	0.000292392	0.00174329	0.00231528	0.00506363	0.00689511	0.000374572	ug/mL
TG(18:0e_11:3_22:6)+Na	TG(51:9e)+Na	TG	(18:0e_11:3_22:6)	(18:0e)	(11:3)	(22:6)		C54 H88 O5 Na1	839.652	11.2435	0.0172408	1.29878	0.371165	0.134854	0.00822194	0.015407	0.0149557	0.00756399	0.0134454	0.00869888	ug/mL
TG(51:9e)+Na	TG(51:9e)+Na	TG	(51:9e)	(51:9e)				C54 H88 O5 Na1	839.652	16.275	0.117321	3.30111	0.0509889	0.516635	0.0380122	0.085305	0.0952056	0.0148614	0.0323074	0.0190279	ug/mL
TG(18:0_16:0_18:0)+NH4	TG(52:0)+NH4	TG	(18:0_16:0_18:0)	(18:0)	(16:0)	(18:0)		C55 H110 O6 N1	880.833	17.9487	0.0410008	1.89701	0.0410618	0.321067	0.0462718	0.0407714	0.0435655	0.0121087	0.0353149	0.0214262	ug/mL
TG(18:0_16:0_18:1)+NH4	TG(52:1)+NH4	TG	(18:0_16:0_18:1)	(18:0)	(16:0)	(18:1)		C55 H108 O6 N1	878.817	17.6893	0.0888224	1.88483	0.12182	1.39972	0.462222	0.816816	1.00987	0.372825	0.57064	0.270915	ug/mL
TG(52:10e)+H	TG(52:10e)+H	TG	(52:10e)	(52:10e)				C55 H89 O5	829.67	16.902	0.0885666	0.403943	0.0584837	0.263669	0.00683591	0.0127909	0.010381	0.01924	0.0354604	0.0195869	ug/mL
TG(20:3e_10:4_22:6)+H	TG(52:13e)+H	TG	(20:3e_10:4_22:6)	(20:3e)	(10:4)	(22:6)		C55 H83 O5	823.624	7.73188	0.0212803	0.789203	0.441135	0.113619	0.00794729	0.0159869	0.0144111	0.00993163	0.0187427	0.0199132	ug/mL
TG(18:4_12:4_22:6)+NH4	TG(52:14)+NH4	TG	(18:4_12:4_22:6)	(18:4)	(12:4)	(22:6)		C55 H82 O6 N1	852.614	6.22888	0.0590972	1.50365	0.199822	0.266406	0.0334182	0.0570626	0.0495673	0.0163039	0.0367687	0.040066	ug/mL
TG(16:0_18:1_18:1)+NH4	TG(52:2)+NH4	TG	(16:0_18:1_18:1)	(16:0)	(18:1)	(18:1)		C55 H106 O6 N1	876.801	17.4163	0.00403927	2.24583	0.0631798	2.37417	1.19718	1.94263	2.51752	0.758739	1.12708	0.633214	ug/mL
DG(24:5e)+H	DG(24:5e)+H	DG	(24:5e)	(24:5e)				C27 H45 O4	433.331	17.3763	1.17456	0.209812	0.396577	2.94725	0.224862	1.63849	0.0701463	8.08936	0.694691	0.43136	ug/mL
TG(16:0_18:1_18:2)+NH4	TG(52:3)+NH4	TG	(16:0_18:1_18:2)	(16:0)	(18:1)	(18:2)		C55 H104 O6 N1	874.786	17.1357	0.015143	2.39131	0.024888	2.12116	1.0499	1.52989	1.71568	0.411382	0.852321	0.532579	ug/mL
TG(16:0_18:1_18:3)+NH4	TG(52:4)+NH4	TG	(16:0_18:1_18:3)	(16:0)	(18:1)	(18:3)		C55 H102 O6 N1	872.77	16.8229	0.02004	2.82661	0.0492769	1.25023	0.267396	0.481732	0.582595	0.085538	0.236993	0.148606	ug/mL
TG(16:0_18:2_18:3)+NH4	TG(52:5)+NH4	TG	(16:0_18:2_18:3)	(16:0)	(18:2)	(18:3)		C55 H100 O6 N1	870.755	16.4652	0.0168163	3.15066	0.0197783	0.496329	0.0470604	0.0706135	0.085772	0.0115892	0.0269565	0.0260269	ug/mL
TG(16:1_18:2_18:2)+H	TG(52:5)+H	TG	(16:1_18:2_18:2)	(16:1)	(18:2)	(18:2)		C55 H97 O6	853.728	17.0961	0.00875699	1.58555	0.158342	0.824514	0.214345	0.381648	0.409215	0.138461	0.262364	0.233153	ug/mL
TG(52:6)+Na	TG(52:6)+Na	TG	(52:6)	(52:6)				C55 H94 O6 Na1	873.694	12.265	0.100028	0.209871	0.0332355	0.0700006	0.000526997	0.000109892	0.00020916	0.00125535	0.00191628	0.000859637	ug/mL
TG(18:1_14:0_20:5)+NH4	TG(52:6)+NH4	TG	(18:1_14:0_20:5)	(18:1)	(14:0)	(20:5)		C55 H98 O6 N1	868.739	13.444	0.0340437	0.741954	0.389692	0.0514481	0.00195495	0.0039592	0.00246406	0.00238203	0.00372795	0.0051821	ug/mL
TG(16:0_18:3_18:3)+NH4	TG(52:6)+NH4	TG	(16:0_18:3_18:3)	(16:0)	(18:3)	(18:3)		C55 H98 O6 N1	868.739	16.0675	0.0122719	4.76496	0.0157444	0.168759	0.00472943	0.00845436	0.00901929	0.00167066	0.000558438	0.00243056	ug/mL
TG(16:0_16:1_20:5)+H	TG(52:6)+H	TG	(16:0_16:1_20:5)	(16:0)	(16:1)	(20:5)		C55 H95 O6	851.712	16.874	0.0116758	6.45059	0.0263443	0.711538	0.0661542	0.128548	0.141798	0.00264341	0.0467899	0.0027325	ug/mL
TG(12:0e_18:1_22:5)+Na	TG(52:6e)+Na	TG	(12:0e_18:1_22:5)	(12:0e)	(18:1)	(22:5)		C55 H96 O5 Na1	859.715	17.5607	0.0549874	0.820004	0.555281	0.0559305	0.0106073	0.00959781	0.0101808	0.00699109	0.0112819	0.0187828	ug/mL
TG(16:1e_18:3_18:3)+Na	TG(52:7e)+Na	TG	(16:1e_18:3_18:3)	(16:1e)	(18:3)	(18:3)		C55 H94 O5 Na1	857.699	17.2616	0.058245	0.932049	0.843795	0.117992	0.0142456	0.0225031	0.0214297	0.0131634	0.0330999	0.0161566	ug/mL
TG(18:4_16:1_18:3)+NH4	TG(52:8)+NH4	TG	(18:4_16:1_18:3)	(18:4)	(16:1)	(18:3)		C55 H94 O6 N1	864.708	7.63881	0.0364755	0.951001	0.871715	0.151419	0.0226473	0.0409669	0.0395996	0.0192806	0.0447221	0.044529	ug/mL
TG(52:8)+NH4	TG(52:8)+NH4	TG	(52:8)	(52:8)				C55 H94 O6 N1	864.708	8.0664	0.0242494	1.47125	0.237023	0.11611	0.00546328	0.0100691	0.00966679	0.00320016	0.00682809	0.00709949	ug/mL
TG(52:9)+NH4	TG(52:9)+NH4	TG	(52:9)	(52:9)				C55 H92 O6 N1	862.692	7.649	0.050661	0.765655	0.450961	0.233423	0.0412531	0.0690715	0.0664324	0.0379453	0.0915432	0.101369	ug/mL
TG(52:9e)+NH4	TG(52:9e)+NH4	TG	(52:9e)	(52:9e)				C55 H94 O5 N1	848.713	7.751	0.194737	0.474845	0.0933951	0.115964	0.00372794	0.0037427	0.00227325	0.00416187	0.00677985	0.00957841	ug/mL
TG(20:1e_12:3_20:5)+Na	TG(52:9e)+Na	TG	(20:1e_12:3_20:5)	(20:1e)	(12:3)	(20:5)		C55 H90 O5 Na1	853.668	12.694	0.0946232	0.597402	0.116098	0.0725141	0.00167856	0.00255009	0.00190367	0.00215998	0.00389601	0.00420899	ug/mL
TG(20:1e_12:3_20:5)+Na	TG(52:9e)+Na	TG	(20:1e_12:3_20:5)	(20:1e)	(12:3)	(20:5)		C55 H90 O5 Na1	853.668	14.3944	0.0334466	1.59806	0.208637	0.159604	0.00777186	0.0114229	0.0158176	0.00379225	0.00883598	0.00928106	ug/mL
TG(12:1e_20:4_20:4)+Na	TG(52:9e)+Na	TG	(12:1e_20:4_20:4)	(12:1e)	(20:4)	(20:4)		C55 H90 O5 Na1	853.668	16.567	0.136539	0.602402	0.377351	0.0975348	0.00144161	0.00594257	0.00476111	0.00517009	0.011306	0.0036854	ug/mL
TG(18:0_17:0_18:0)+NH4	TG(53:0)+NH4	TG	(18:0_17:0_18:0)	(18:0)	(17:0)	(18:0)		C56 H112 O6 N1	894.848	16.512	0.338579	0.829881	0.653997	0.0310876	0.00451083	0.00602974	0.00383074	0.0019403	0.00738483	0.00799216	ug/mL
TG(18:0_17:0_18:1)+NH4	TG(53:1)+NH4	TG	(18:0_17:0_18:1)	(18:0)	(17:0)	(18:1)		C56 H110 O6 N1	892.833	17.7926	0.010667	1.52119	0.101747	0.109751	0.00532696	0.00659569	0.00725905	0.00336412	0.00593511	0.00331044	ug/mL
TG(20:5_11:2_22:4)+Na	TG(53:11)+Na	TG	(20:5_11:2_22:4)	(20:5)	(11:2)	(22:4)		C56 H86 O6 Na1	877.632	10.0032	0.226023	0.273309	0.222284	0.065479	0.000239908	0.000599782	0.000557951	0.00162249	0.000274444	0.00321684	ug/mL
TG(20:5_11:2_22:5)+H	TG(53:12)+H	TG	(20:5_11:2_22:5)	(20:5)	(11:2)	(22:5)		C56 H85 O6	853.634	13.671	0.837452	0.0599092	0.155436	0.0963755	0.000186357	0.000181763	0.000230356	2.86782e-05	0.00377609	0.00618496	ug/mL
TG(20:5_11:2_22:6)+H	TG(53:13)+H	TG	(20:5_11:2_22:6)	(20:5)	(11:2)	(22:6)		C56 H83 O6	851.618	12.998	0.0595975	3.30234	0.310049	0.0310996	5.66156e-05	0.000179408	0.000547712	0.000180047	1.32798e-08	5.72667e-05	ug/mL
TG(20:5_11:3_22:6)+NH4	TG(53:14)+NH4	TG	(20:5_11:3_22:6)	(20:5)	(11:3)	(22:6)		C56 H84 O6 N1	866.629	9.90309	0.062845	1.14035	0.655576	0.122134	0.0134884	0.0263181	0.0228	0.0108662	0.0216851	0.0223498	ug/mL
TG(19:1_16:0_18:1)+NH4	TG(53:2)+NH4	TG	(19:1_16:0_18:1)	(19:1)	(16:0)	(18:1)		C56 H108 O6 N1	890.817	17.1034	0.20677	4.33291	0.000441841	0.128134	0.00392094	0.00397566	0.00476589	0.000939614	0.000757125	0.00122566	ug/mL
TG(17:0_18:1_18:1)+NH4	TG(53:2)+NH4	TG	(17:0_18:1_18:1)	(17:0)	(18:1)	(18:1)		C56 H108 O6 N1	890.817	17.5728	0.0283105	2.64858	0.0319243	0.312643	0.0210022	0.0297656	0.0360715	0.00778769	0.0178452	0.00715423	ug/mL
TG(18:1_17:1_18:1)+H	TG(53:3)+H	TG	(18:1_17:1_18:1)	(18:1)	(17:1)	(18:1)		C56 H103 O6	871.775	16.5073	0.0828941	2.46116	0.0200887	0.278331	0.0204537	0.0214137	0.0311668	0.00671544	0.0129137	0.0100456	ug/mL
TG(18:1_17:1_18:1)+NH4	TG(53:3)+NH4	TG	(18:1_17:1_18:1)	(18:1)	(17:1)	(18:1)		C56 H106 O6 N1	888.801	17.3011	0.0377156	2.75388	0.027554	0.308761	0.0194215	0.0293986	0.0346023	0.0074903	0.0155616	0.00724073	ug/mL
Cer(d30:0)+NH4	Cer(d30:0)+NH4	Cer	(d30:0)	(d30:0)				C30 H65 O3 N2	501.499	2.998	0.030739	1.36376	0.0120066	0.135912	0.0242942	0.0210244	0.0206868	0.0174621	0.0151133	0.0158244	ug/mL
Cer(d34:2)+H	Cer(d34:2)+H	Cer	(d34:2)	(d34:2)				C34 H66 O3 N1	536.504	6.92471	0.121299	1.16389	0.1756	0.0217193	0.00228709	0.00263513	0.0021336	0.00228722	0.00183742	0.00193764	ug/mL
TG(18:1_17:1_18:2)+NH4	TG(53:4)+NH4	TG	(18:1_17:1_18:2)	(18:1)	(17:1)	(18:2)		C56 H104 O6 N1	886.786	16.6893	0.731794	2.13144	0.198071	0.0974501	0.00155317	0.00299453	0.00444892	0.000964562	0.00260623	0.000650115	ug/mL
TG(20:4_12:2_21:0)+Na	TG(53:6)+Na	TG	(20:4_12:2_21:0)	(20:4)	(12:2)	(21:0)		C56 H96 O6 Na1	887.71	15.6307	0.0621609	3.29463	0.00866809	0.137535	0.00672294	0.00439156	0.0055691	0.000909007	0.00245426	0.00170061	ug/mL
TG(20:3_12:3_21:0)+Na	TG(53:6)+Na	TG	(20:3_12:3_21:0)	(20:3)	(12:3)	(21:0)		C56 H96 O6 Na1	887.71	16.3412	0.0238533	3.37982	0.00652156	0.13626	0.00652653	0.00442484	0.00520899	0.000866994	0.00222688	0.00168755	ug/mL
TG(15:0_18:1_20:5)+NH4	TG(53:6)+NH4	TG	(15:0_18:1_20:5)	(15:0)	(18:1)	(20:5)		C56 H100 O6 N1	882.755	17.627	0.141331	0.0293903	0.152926	0.613285	0.000766555	0.00273564	0.00614357	0.11844	0.208948	0.000806579	ug/mL
TG(16:1e_18:4_19:1)+Na	TG(53:6e)+Na	TG	(16:1e_18:4_19:1)	(16:1e)	(18:4)	(19:1)		C56 H98 O5 Na1	873.731	17.694	0.0430124	1.82868	0.02252	0.350792	0.0687407	0.0532839	0.0543987	0.0221813	0.0409355	0.0333589	ug/mL
TG(53:7)+Na	TG(53:7)+Na	TG	(53:7)	(53:7)				C56 H94 O6 Na1	885.694	15.0212	0.213144	1.28711	0.5748	0.0809463	0.00608715	0.00170433	0.00727784	0.00280564	0.00522788	0.0036744	ug/mL
TG(22:5_10:2_21:0)+Na	TG(53:7)+Na	TG	(22:5_10:2_21:0)	(22:5)	(10:2)	(21:0)		C56 H94 O6 Na1	885.694	15.808	0.0454617	5.2561	0.00456698	0.155753	0.00706318	0.00646065	0.0043442	0.00113621	0.0014134	0.000849869	ug/mL
DG(25:0)+Na	DG(25:0)+Na	DG	(25:0)	(25:0)				C28 H54 O5 Na1	493.386	13.238	0.531407	1.30135	0.558304	0.0550055	0.00747486	0.00408614	0.00628171	0.00580734	0.00709633	0.000807215	ug/mL
TG(16:2e_17:0_20:5)+Na	TG(53:7e)+Na	TG	(16:2e_17:0_20:5)	(16:2e)	(17:0)	(20:5)		C56 H96 O5 Na1	871.715	17.4136	0.0253563	1.67766	0.147428	0.986912	0.259802	0.44656	0.547314	0.175718	0.321389	0.250169	ug/mL
TG(22:4_10:4_21:0)+Na	TG(53:8)+Na	TG	(22:4_10:4_21:0)	(22:4)	(10:4)	(21:0)		C56 H92 O6 Na1	883.679	11.1194	0.0777598	1.35073	0.313615	0.183892	0.0204639	0.0337799	0.0311447	0.0112646	0.0246782	0.0272739	ug/mL
TG(15:0_18:3_20:5)+NH4	TG(53:8)+NH4	TG	(15:0_18:3_20:5)	(15:0)	(18:3)	(20:5)		C56 H96 O6 N1	878.723	16.823	0.00509944	3.33421	0.0406013	0.56362	0.0497265	0.0902204	0.1111	0.0139168	0.0401383	0.021239	ug/mL
TG(53:8e)+Na	TG(53:8e)+Na	TG	(53:8e)	(53:8e)				C56 H94 O5 Na1	869.699	17.115	0.0215421	2.06353	0.0613955	1.28772	0.386795	0.679156	0.732627	0.200027	0.383394	0.288181	ug/mL
TG(17:0_14:4_22:5)+H	TG(53:9)+H	TG	(17:0_14:4_22:5)	(17:0)	(14:4)	(22:5)		C56 H91 O6	859.681	15.78	0.425935	8.3472	0.000102675	0.0759467	0.0014027	0.00127419	0.00117189	0.000127494	0.000120373	0.000213218	ug/mL
TG(18:0_16:0_20:0)+NH4	TG(54:0)+NH4	TG	(18:0_16:0_20:0)	(18:0)	(16:0)	(20:0)		C57 H114 O6 N1	908.864	17.9818	0.00505564	2.11876	0.0527626	0.209795	0.0118237	0.0136853	0.0197442	0.00546621	0.0104849	0.00540725	ug/mL
TG(18:0_18:0_18:1)+NH4	TG(54:1)+NH4	TG	(18:0_18:0_18:1)	(18:0)	(18:0)	(18:1)		C57 H112 O6 N1	906.848	17.9459	0.0318471	1.75993	0.0745623	0.394587	0.0547096	0.0605762	0.0832489	0.0325981	0.0535308	0.0266794	ug/mL
DG(25:2)+H	DG(25:2)+H	DG	(25:2)	(25:2)				C28 H51 O5	467.373	13.1998	0.0374797	3.07052	0.0749814	0.334532	0.0194662	0.0269247	0.047877	0.0125647	0.0128507	0.0052855	ug/mL
TG(14:1e_20:4_20:5)+Na	TG(54:10e)+Na	TG	(14:1e_20:4_20:5)	(14:1e)	(20:4)	(20:5)		C57 H92 O5 Na1	879.684	16.6106	0.0524748	2.48149	0.0893137	0.11867	0.00252621	0.00521318	0.00535102	0.000649986	0.0031033	0.00152194	ug/mL
TG(14:1e_18:3_22:6)+H	TG(54:10e)+H	TG	(14:1e_18:3_22:6)	(14:1e)	(18:3)	(22:6)		C57 H93 O5	857.702	17.272	0.0516564	0.951502	0.895576	0.117797	0.0139212	0.0225174	0.0214153	0.0129274	0.0332124	0.014663	ug/mL
TG(22:1_10:4_22:6)+NH4	TG(54:11)+NH4	TG	(22:1_10:4_22:6)	(22:1)	(10:4)	(22:6)		C57 H92 O6 N1	886.692	9.60332	0.0501676	2.94231	0.0224813	0.403866	0.0311657	0.0559265	0.0556348	0.0106321	0.0202037	0.0176726	ug/mL
TG(54:11e)+NH4	TG(54:11e)+NH4	TG	(54:11e)	(54:11e)				C57 H94 O5 N1	872.713	17.411	0.0594139	1.677	0.159685	0.770665	0.152868	0.275806	0.333613	0.107182	0.198549	0.148822	ug/mL
TG(10:0_22:6_22:6)+H	TG(54:12)+H	TG	(10:0_22:6_22:6)	(10:0)	(22:6)	(22:6)		C57 H87 O6	867.65	7.62643	0.115031	0.840652	0.637228	0.0727969	0.00270926	0.00654946	0.00610945	0.00325769	0.00818075	0.0068428	ug/mL
TG(12:1e_20:5_22:6)+H	TG(54:12e)+H	TG	(12:1e_20:5_22:6)	(12:1e)	(20:5)	(22:6)		C57 H89 O5	853.67	14.4093	0.0474223	1.52088	0.161028	0.139603	0.00777511	0.0114273	0.0122968	0.00379679	0.00885132	0.0080631	ug/mL
TG(12:1e_20:5_22:6)+H	TG(54:12e)+H	TG	(12:1e_20:5_22:6)	(12:1e)	(20:5)	(22:6)		C57 H89 O5	853.67	16.6286	0.495404	0.441326	0.218243	0.148515	0.00141592	0.00697212	0.0053935	0.00809944	0.0175173	0.00561086	ug/mL
TG(54:14)+Na	TG(54:14)+Na	TG	(54:14)	(54:14)				C57 H82 O6 Na1	885.6	1.24739	0.0270576	1.07348	0.82893	1.49792	1.74323	3.07016	3.34622	1.30362	2.85584	3.44166	ug/mL
DG(27:3)+H	DG(27:3)+H	DG	(27:3)	(27:3)				C30 H53 O5	493.389	13.2197	0.52253	1.20531	0.674061	0.0564511	0.00577304	0.00409414	0.00707986	0.00651697	0.00673579	0.000807618	ug/mL
TG(18:0_18:1_18:1)+NH4	TG(54:2)+NH4	TG	(18:0_18:1_18:1)	(18:0)	(18:1)	(18:1)		C57 H110 O6 N1	904.833	4.01977	0.362813	1.26032	0.852276	0.0704412	0.000294016	2.01982e-05	0.00278691	0.000379875	0.0020397	4.10166e-05	ug/mL
TG(18:0_18:1_18:1)+NH4	TG(54:2)+NH4	TG	(18:0_18:1_18:1)	(18:0)	(18:1)	(18:1)		C57 H110 O6 N1	904.833	4.49	0.555883	4.50131	0.222341	0.0660099	0.000312906	0.003393	0.00142536	0.000365382	0.000726813	4.77524e-05	ug/mL
TG(18:0_18:1_18:1)+NH4	TG(54:2)+NH4	TG	(18:0_18:1_18:1)	(18:0)	(18:1)	(18:1)		C57 H110 O6 N1	904.833	5.118	0.782734	0.695762	0.306021	0.0268231	0.00040551	0.000379181	0.000154966	0.000621256	0.000369329	0.00035996	ug/mL
TG(18:0_18:1_18:1)+NH4	TG(54:2)+NH4	TG	(18:0_18:1_18:1)	(18:0)	(18:1)	(18:1)		C57 H110 O6 N1	904.833	7.583	0.791304	0.968589	0.960626	0.0294761	0.00127457	0.00356203	0.000368784	0.000854511	0.00253525	0.00198443	ug/mL
TG(18:0_18:1_18:1)+NH4	TG(54:2)+NH4	TG	(18:0_18:1_18:1)	(18:0)	(18:1)	(18:1)		C57 H110 O6 N1	904.833	8.725	0.786414	1.57147	0.260504	0.0465456	0.0012983	0.00314866	0.00169628	0.00124743	0.0011925	0.00146931	ug/mL
TG(19:0_14:2_21:0)+NH4	TG(54:2)+NH4	TG	(19:0_14:2_21:0)	(19:0)	(14:2)	(21:0)		C57 H110 O6 N1	904.833	11.1636	0.576387	1.3851	0.628001	0.063583	5.53294e-05	0.00237809	0.00272432	0.000758724	0.00194707	0.00101793	ug/mL
TG(18:0_18:1_18:1)+NH4	TG(54:2)+NH4	TG	(18:0_18:1_18:1)	(18:0)	(18:1)	(18:1)		C57 H110 O6 N1	904.833	16.724	0.232225	8.59504	0.161652	0.125041	0.0012947	0.0016699	0.00616536	0.000309392	0.000568171	0.000184673	ug/mL
DG(28:0e)+Na	DG(28:0e)+Na	DG	(28:0e)	(28:0e)				C31 H62 O4 Na1	521.454	16.6962	0.0453218	3.20188	0.000672925	0.752323	0.173024	0.174675	0.14471	0.0569087	0.0590184	0.0378604	ug/mL
TG(18:0_18:1_18:1)+NH4	TG(54:2)+NH4	TG	(18:0_18:1_18:1)	(18:0)	(18:1)	(18:1)		C57 H110 O6 N1	904.833	17.6926	0.0406525	2.0382	0.0953399	1.07876	0.268043	0.40871	0.547669	0.164408	0.301308	0.135019	ug/mL
DG(28:2e)+H	DG(28:2e)+H	DG	(28:2e)	(28:2e)				C31 H59 O4	495.441	16.6797	0.0175146	2.81396	0.00314944	0.501348	0.089059	0.0813665	0.0687689	0.0310142	0.0362772	0.0177114	ug/mL
TG(18:1_18:1_18:1)+NH4	TG(54:3)+NH4	TG	(18:1_18:1_18:1)	(18:1)	(18:1)	(18:1)		C57 H108 O6 N1	902.817	4.163	0.290492	4.03913	0.355587	0.0759765	0.000425671	0.000274844	0.00282983	9.46416e-05	0.000115049	0.000664346	ug/mL
TG(18:1_18:1_18:1)+NH4	TG(54:3)+NH4	TG	(18:1_18:1_18:1)	(18:1)	(18:1)	(18:1)		C57 H108 O6 N1	902.817	5.186	0.253766	2.143	0.284657	0.0419976	0.000490966	0.000219105	0.00103307	0.000152123	0.000248261	0.000413031	ug/mL
TG(18:1_18:1_18:1)+NH4	TG(54:3)+NH4	TG	(18:1_18:1_18:1)	(18:1)	(18:1)	(18:1)		C57 H108 O6 N1	902.817	7.326	0.431879	1.5114	0.402868	0.0598688	0.00117022	0.00147837	0.00240038	0.0001448	0.00159476	0.00160104	ug/mL
TG(18:1_18:1_18:1)+NH4	TG(54:3)+NH4	TG	(18:1_18:1_18:1)	(18:1)	(18:1)	(18:1)		C57 H108 O6 N1	902.817	17.4309	0.0175335	2.63957	0.0324644	1.59606	0.503487	0.83863	0.962955	0.220246	0.403368	0.249661	ug/mL
TG(21:0_10:4_23:0)+Na	TG(54:4)+Na	TG	(21:0_10:4_23:0)	(21:0)	(10:4)	(23:0)		C57 H102 O6 Na1	905.757	13.452	0.299165	2.66419	0.0575262	0.0842468	0.00165936	0.00240931	0.00292711	0.000210719	0.000789039	0.0016261	ug/mL
TG(18:1_18:1_18:2)+NH4	TG(54:4)+NH4	TG	(18:1_18:1_18:2)	(18:1)	(18:1)	(18:2)		C57 H106 O6 N1	900.801	17.1387	0.00900046	2.63078	0.027308	1.46047	0.446403	0.656639	0.801816	0.158757	0.339077	0.226231	ug/mL
DG(28:4)+H	DG(28:4)+H	DG	(28:4)	(28:4)				C31 H53 O5	505.389	4.67601	0.0299686	0.519156	0.196713	0.120316	0.00553099	0.00257304	0.00585127	0.00854957	0.0136231	0.00470809	ug/mL
TG(18:0_16:0_20:4)+H	TG(54:4)+H	TG	(18:0_16:0_20:4)	(18:0)	(16:0)	(20:4)		C57 H103 O6	883.775	17.7025	0.0447354	1.7051	0.176777	0.750437	0.152323	0.220835	0.316454	0.11453	0.199723	0.0901889	ug/mL
TG(18:1_18:1_18:3)+Na	TG(54:5)+Na	TG	(18:1_18:1_18:3)	(18:1)	(18:1)	(18:3)		C57 H100 O6 Na1	903.741	13.4462	0.105567	1.03596	0.893344	0.0831194	0.0116204	0.0153205	0.0152989	0.007204	0.0167943	0.0167752	ug/mL
TG(18:1_18:1_18:3)+Na	TG(54:5)+Na	TG	(18:1_18:1_18:3)	(18:1)	(18:1)	(18:3)		C57 H100 O6 Na1	903.741	15.6234	0.00567705	0.929508	0.811199	0.0343206	0.00156033	0.00240603	0.00247996	0.00120986	0.00263419	0.00309115	ug/mL
TG(18:1_18:2_18:2)+NH4	TG(54:5)+NH4	TG	(18:1_18:2_18:2)	(18:1)	(18:2)	(18:2)		C57 H104 O6 N1	898.786	16.8419	0.00501072	2.62666	0.0444629	0.866289	0.142737	0.229901	0.292951	0.0558414	0.120372	0.0771843	ug/mL
TG(16:0_18:1_20:4)+H	TG(54:5)+H	TG	(16:0_18:1_20:4)	(16:0)	(18:1)	(20:4)		C57 H101 O6	881.759	17.416	0.0262754	1.92462	0.0941291	1.19783	0.354958	0.510588	0.711103	0.215417	0.377102	0.226679	ug/mL
TG(18:4_18:1_18:1)+Na	TG(54:6)+Na	TG	(18:4_18:1_18:1)	(18:4)	(18:1)	(18:1)		C57 H98 O6 Na1	901.726	13.5242	0.0436337	0.891124	0.735033	0.0968036	0.0153316	0.0281705	0.0224224	0.0118742	0.031533	0.0305719	ug/mL
DG(30:0e)+Na	DG(30:0e)+Na	DG	(30:0e)	(30:0e)				C33 H66 O4 Na1	549.485	8.084	0.0691528	1.04083	0.70703	0.0852237	0.243876	0.277804	0.202987	0.244205	0.237781	0.214255	ug/mL
TG(18:1_18:2_18:3)+NH4	TG(54:6)+NH4	TG	(18:1_18:2_18:3)	(18:1)	(18:2)	(18:3)		C57 H102 O6 N1	896.77	16.4788	0.0584454	1.92895	0.0492357	0.393841	0.0458472	0.0545535	0.0742486	0.0224963	0.0408486	0.0271963	ug/mL
TG(16:0_18:1_20:5)+NH4	TG(54:6)+NH4	TG	(16:0_18:1_20:5)	(16:0)	(18:1)	(20:5)		C57 H102 O6 N1	896.77	16.884	0.0275005	1.99872	0.347574	0.0842402	0.00138219	0.00415514	0.00345738	0.000386411	0.00377298	0.000340846	ug/mL
TG(16:0_18:1_20:5)+H	TG(54:6)+H	TG	(16:0_18:1_20:5)	(16:0)	(18:1)	(20:5)		C57 H99 O6	879.744	17.584	0.528617	2.9251	0.420334	0.0485247	0.000191972	7.49293e-05	0.00117543	6.25179e-05	0.000210739	0.000219829	ug/mL
TG(18:3e_18:0_18:3)+Na	TG(54:6e)+Na	TG	(18:3e_18:0_18:3)	(18:3e)	(18:0)	(18:3)		C57 H100 O5 Na1	887.746	16.508	0.207732	1.5462	0.500367	0.186188	0.00464202	0.0122308	0.0193729	0.00233607	0.0153504	0.00575531	ug/mL
TG(54:6e)+Na	TG(54:6e)+Na	TG	(54:6e)	(54:6e)				C57 H100 O5 Na1	887.746	17.835	0.0978254	1.00733	0.969404	0.0212658	0.00410283	0.00460931	0.00372376	0.00320984	0.00547678	0.00365881	ug/mL
TG(54:7)+Na	TG(54:7)+Na	TG	(54:7)	(54:7)				C57 H96 O6 Na1	899.71	12.455	0.0722422	0.727017	0.533676	0.0327686	0.00107445	0.00220999	0.00143409	0.000561953	0.00299259	0.00293573	ug/mL
TG(18:3_18:2_18:2)+NH4	TG(54:7)+NH4	TG	(18:3_18:2_18:2)	(18:3)	(18:2)	(18:2)		C57 H100 O6 N1	894.755	16.0439	0.0346473	2.68537	0.00185632	0.174282	0.00907296	0.0084556	0.0107313	0.00293393	0.00436638	0.00322334	ug/mL
DG(10:0e_20:0)+Na	DG(30:0e)+Na	DG	(10:0e_20:0)	(10:0e)	(20:0)			C33 H66 O4 Na1	549.485	9.34626	0.0157828	0.723514	0.00985129	0.833648	0.371303	0.404936	0.342125	0.548173	0.531131	0.466435	ug/mL
TG(18:0e_14:4_22:3)+H	TG(54:7e)+H	TG	(18:0e_14:4_22:3)	(18:0e)	(14:4)	(22:3)		C57 H99 O5	863.749	16.7332	1.45836	0.524683	0.289816	0.0562411	0.000987245	0.00190963	0.000142797	0.00082526	0.00253759	0.0024305	ug/mL
TG(14:1e_20:3_20:3)+Na	TG(54:7e)+Na	TG	(14:1e_20:3_20:3)	(14:1e)	(20:3)	(20:3)		C57 H98 O5 Na1	885.731	17.5691	0.00818729	1.61312	0.161397	0.195219	0.013502	0.0176767	0.0211146	0.00731451	0.0171417	0.0079612	ug/mL
TG(22:6_11:2_21:0)+Na	TG(54:8)+Na	TG	(22:6_11:2_21:0)	(22:6)	(11:2)	(21:0)		C57 H94 O6 Na1	897.694	12.005	0.0228372	1.18444	0.525507	0.0451081	0.00287663	0.0046363	0.00396015	0.00198351	0.00334758	0.00435537	ug/mL
TG(22:6_11:2_21:0)+Na	TG(54:8)+Na	TG	(22:6_11:2_21:0)	(22:6)	(11:2)	(21:0)		C57 H94 O6 Na1	897.694	12.507	0.125584	1.19356	0.637013	0.0268706	0.00282449	0.00549499	0.00278015	0.00168176	0.00332986	0.00428799	ug/mL
TG(22:6_11:2_21:0)+Na	TG(54:8)+Na	TG	(22:6_11:2_21:0)	(22:6)	(11:2)	(21:0)		C57 H94 O6 Na1	897.694	14.267	0.0406626	1.38797	0.258587	0.13652	0.0120473	0.0182384	0.0160154	0.00569128	0.0132739	0.0143936	ug/mL
TG(18:3_18:2_18:3)+NH4	TG(54:8)+NH4	TG	(18:3_18:2_18:3)	(18:3)	(18:2)	(18:3)		C57 H98 O6 N1	892.739	15.5403	0.00956975	1.95053	0.19639	0.0321585	0.000231985	0.000831386	0.000657238	0.00035164	0.000252844	0.000277642	ug/mL
TG(20:5_11:2_23:1)+H	TG(54:8)+H	TG	(20:5_11:2_23:1)	(20:5)	(11:2)	(23:1)		C57 H95 O6	875.712	16.4685	0.0265353	3.81795	0.00860627	0.29548	0.0165562	0.0238765	0.028509	0.0051857	0.00571782	0.00715374	ug/mL
DG(30:0e)+Na	DG(30:0e)+Na	DG	(30:0e)	(30:0e)				C33 H66 O4 Na1	549.485	11.3411	0.34825	2.93392	0.0991711	0.479758	0.0290235	0.0683172	0.0977993	0.0178068	0.0248839	0.0238211	ug/mL
TG(14:0e_20:4_20:4)+Na	TG(54:8e)+Na	TG	(14:0e_20:4_20:4)	(14:0e)	(20:4)	(20:4)		C57 H96 O5 Na1	883.715	17.2709	0.0177593	1.63043	0.150274	0.305087	0.0303436	0.0494418	0.0497555	0.0165689	0.0396643	0.0232188	ug/mL
TG(54:9)+NH4	TG(54:9)+NH4	TG	(54:9)	(54:9)				C57 H96 O6 N1	890.723	7.651	0.150871	0.429159	0.182776	0.11445	0.00370352	0.00390282	0.00220796	0.00307058	0.00754841	0.0122497	ug/mL
TG(54:9e)+H	TG(54:9e)+H	TG	(54:9e)	(54:9e)				C57 H95 O5	859.717	16.024	0.217646	1.08477	0.721373	0.0288586	0.00116043	0.00170757	0.00165421	0.000892923	0.00154774	0.00172815	ug/mL
TG(14:1e_20:4_20:4)+Na	TG(54:9e)+Na	TG	(14:1e_20:4_20:4)	(14:1e)	(20:4)	(20:4)		C57 H94 O5 Na1	881.699	16.9657	0.0507224	2.17964	0.0710008	0.263404	0.01528	0.0230704	0.0299139	0.00609989	0.0155276	0.00969155	ug/mL
TG(12:0_21:1_22:0)+NH4	TG(55:1)+NH4	TG	(12:0_21:1_22:0)	(12:0)	(21:1)	(22:0)		C58 H114 O6 N1	920.864	17.698	0.205881	3.70275	0.0355334	0.149276	0.00369373	0.00718215	0.00765594	0.0021811	0.00258965	0.000234126	ug/mL
TG(25:1_10:4_20:5)+Na	TG(55:10)+Na	TG	(25:1_10:4_20:5)	(25:1)	(10:4)	(20:5)		C58 H92 O6 Na1	907.679	14.841	0.0441006	1.77208	0.390019	0.0597325	0.000575029	0.000698034	0.00208081	0.00033423	0.000732484	0.000825904	ug/mL
TG(19:0_18:1_18:1)+NH4	TG(55:2)+NH4	TG	(19:0_18:1_18:1)	(19:0)	(18:1)	(18:1)		C58 H112 O6 N1	918.848	17.4264	0.0634904	3.77827	0.077715	0.241572	0.00811141	0.0140914	0.0237863	0.00589822	0.00497022	0.00130353	ug/mL
TG(16:1_18:1_21:0)+NH4	TG(55:2)+NH4	TG	(16:1_18:1_21:0)	(16:1)	(18:1)	(21:0)		C58 H112 O6 N1	918.848	17.8314	0.1369	1.39413	0.291666	0.0691176	0.00199063	0.00337528	0.0033119	0.00128201	0.00300003	0.00194249	ug/mL
DG(30:0e)+Na	DG(30:0e)+Na	DG	(30:0e)	(30:0e)				C33 H66 O4 Na1	549.485	16.1838	0.219899	2.00025	0.220529	0.294885	0.0255734	0.0400001	0.0658525	0.0406617	0.0144864	0.0105566	ug/mL
TG(19:1_18:1_18:1)+NH4	TG(55:3)+NH4	TG	(19:1_18:1_18:1)	(19:1)	(18:1)	(18:1)		C58 H110 O6 N1	916.833	17.1384	0.00580986	6.29534	0.00788413	0.214727	0.00712312	0.0117677	0.0131181	0.001861	0.00181227	0.00141127	ug/mL
TG(19:1_18:1_18:1)+NH4	TG(55:3)+NH4	TG	(19:1_18:1_18:1)	(19:1)	(18:1)	(18:1)		C58 H110 O6 N1	916.833	17.5832	0.065993	2.23733	0.181942	0.149278	0.00342915	0.00769763	0.0107775	0.000737183	0.00390517	0.00514804	ug/mL
TG(19:1_18:1_18:2)+NH4	TG(55:4)+NH4	TG	(19:1_18:1_18:2)	(19:1)	(18:1)	(18:2)		C58 H108 O6 N1	914.817	17.2944	0.0195276	2.15672	0.0954268	0.0986821	0.00221866	0.00271985	0.00447418	0.000840733	0.00209744	0.00142618	ug/mL
TG(17:0_18:1_20:4)+H	TG(55:5)+H	TG	(17:0_18:1_20:4)	(17:0)	(18:1)	(20:4)		C58 H103 O6	895.775	17.569	0.0877555	2.4998	0.0479509	0.173483	0.00701934	0.00905542	0.0116812	0.00273926	0.00652477	0.00183926	ug/mL
TG(17:0_18:1_20:5)+H	TG(55:6)+H	TG	(17:0_18:1_20:5)	(17:0)	(18:1)	(20:5)		C58 H101 O6	893.759	17.2967	0.0524088	2.84823	0.0197921	0.17432	0.00725324	0.00843905	0.010872	0.00267794	0.00518627	0.0014624	ug/mL
TG(18:3e_18:3_19:0)+Na	TG(55:6e)+Na	TG	(18:3e_18:3_19:0)	(18:3e)	(18:3)	(19:0)		C58 H102 O5 Na1	901.762	17.9545	0.0556194	1.91724	0.0133045	0.279056	0.0368572	0.0316774	0.0317885	0.0111191	0.022616	0.0185916	ug/mL
TG(22:6_12:1_21:0)+Na	TG(55:7)+Na	TG	(22:6_12:1_21:0)	(22:6)	(12:1)	(21:0)		C58 H98 O6 Na1	913.726	15.6722	0.112052	2.37779	0.00823928	0.173787	0.00852105	0.00944578	0.0113328	0.00272262	0.00555122	0.00404839	ug/mL
TG(19:1_18:3_18:3)+Na	TG(55:7)+Na	TG	(19:1_18:3_18:3)	(19:1)	(18:3)	(18:3)		C58 H98 O6 Na1	913.726	16.3302	0.0531736	2.78672	0.098706	0.191964	0.00651162	0.00785386	0.0156406	0.00235425	0.00539589	0.00301739	ug/mL
DG(30:0e)+Na	DG(30:0e)+Na	DG	(30:0e)	(30:0e)				C33 H66 O4 Na1	549.485	17.0762	0.027705	2.49426	0.00136527	1.86218	1.16647	1.22795	1.13297	0.530519	0.578578	0.30511	ug/mL
TG(17:0_18:2_20:5)+H	TG(55:7)+H	TG	(17:0_18:2_20:5)	(17:0)	(18:2)	(20:5)		C58 H99 O6	891.744	16.9725	0.23747	3.46319	0.126503	0.113381	0.00146264	0.00277617	0.00500356	0.000386336	0.00184262	0.000439795	ug/mL
TG(18:3e_18:4_19:0)+Na	TG(55:7e)+Na	TG	(18:3e_18:4_19:0)	(18:3e)	(18:4)	(19:0)		C58 H100 O5 Na1	899.746	10.87	0.111535	0.832574	0.660709	0.0509284	0.000469376	0.00122213	0.00200533	0.000964708	0.00192077	0.00155477	ug/mL
TG(55:7e)+Na	TG(55:7e)+Na	TG	(55:7e)	(55:7e)				C58 H100 O5 Na1	899.746	14.226	0.609342	0.926753	0.892127	0.0193492	0.000369882	0.000157965	0.000557484	7.34103e-05	0.000501515	0.000596186	ug/mL
TG(16:2e_17:0_22:5)+Na	TG(55:7e)+Na	TG	(16:2e_17:0_22:5)	(16:2e)	(17:0)	(22:5)		C58 H100 O5 Na1	899.746	17.6954	0.0419515	1.69569	0.175507	1.12409	0.337846	0.500869	0.709996	0.252323	0.444295	0.216703	ug/mL
TG(22:1_11:1_22:6)+Na	TG(55:8)+Na	TG	(22:1_11:1_22:6)	(22:1)	(11:1)	(22:6)		C58 H96 O6 Na1	911.71	15.0738	0.36462	1.8388	0.114828	0.199505	0.010218	0.0166162	0.0194941	0.00441063	0.0119372	0.008847	ug/mL
TG(22:1_11:1_22:6)+Na	TG(55:8)+Na	TG	(22:1_11:1_22:6)	(22:1)	(11:1)	(22:6)		C58 H96 O6 Na1	911.71	15.7363	0.029499	2.67614	0.0486678	0.159907	0.00762646	0.0120545	0.00681556	0.00139911	0.00323972	0.00526218	ug/mL
TG(22:1_11:1_22:6)+NH4	TG(55:8)+NH4	TG	(22:1_11:1_22:6)	(22:1)	(11:1)	(22:6)		C58 H100 O6 N1	906.755	17.157	0.0297983	2.30402	0.0632894	0.599961	0.0717825	0.132174	0.148151	0.0316977	0.0721952	0.04893	ug/mL
TG(18:3e_18:4_19:1)+Na	TG(55:8e)+Na	TG	(18:3e_18:4_19:1)	(18:3e)	(18:4)	(19:1)		C58 H98 O5 Na1	897.731	15.685	0.994943	2.96782	0.303622	0.0793976	0.00110736	0.000323107	0.00324738	0.000546122	0.000634734	0.000395331	ug/mL
TG(20:4e_17:0_18:4)+Na	TG(55:8e)+Na	TG	(20:4e_17:0_18:4)	(20:4e)	(17:0)	(18:4)		C58 H98 O5 Na1	897.731	17.4177	0.0199171	1.80406	0.156014	1.81287	0.737363	1.37948	1.72196	0.551263	1.01647	0.560134	ug/mL
TG(22:2_11:1_22:6)+Na	TG(55:9)+Na	TG	(22:2_11:1_22:6)	(22:2)	(11:1)	(22:6)		C58 H94 O6 Na1	909.694	14.411	0.015649	1.79808	0.175492	0.0846862	0.00345747	0.00583737	0.00513865	0.0015836	0.00158781	0.00485574	ug/mL
TG(22:5_10:4_23:0)+Na	TG(55:9)+Na	TG	(22:5_10:4_23:0)	(22:5)	(10:4)	(23:0)		C58 H94 O6 Na1	909.694	15.3796	0.057041	2.25505	0.0962111	0.141856	0.00416305	0.00592432	0.00876455	0.00111222	0.00419502	0.00305261	ug/mL
TG(14:0_21:0_21:0)+NH4	TG(56:0)+NH4	TG	(14:0_21:0_21:0)	(14:0)	(21:0)	(21:0)		C59 H118 O6 N1	936.895	16.501	0.140965	2.08051	0.453958	0.0952839	0.000782287	0.000986724	0.00518737	0.00137496	0.00130906	0.000659573	ug/mL
TG(56:1)+NH4	TG(56:1)+NH4	TG	(56:1)	(56:1)				C59 H116 O6 N1	934.88	17.4176	0.059055	2.9976	0.0353172	0.19035	0.00623261	0.0112588	0.0134952	0.00283278	0.00440591	0.00309848	ug/mL
TG(12:1e_22:4_22:5)+Na	TG(56:10e)+Na	TG	(12:1e_22:4_22:5)	(12:1e)	(22:4)	(22:5)		C59 H96 O5 Na1	907.715	16.9744	0.0276541	2.82259	0.089561	0.2304	0.00754892	0.0171395	0.0202092	0.00177581	0.00890152	0.00522921	ug/mL
TG(20:4_14:1_22:6)+H	TG(56:11)+H	TG	(20:4_14:1_22:6)	(20:4)	(14:1)	(22:6)		C59 H93 O6	897.697	11.9965	0.0228081	1.16888	0.550541	0.0456304	0.00290944	0.00463041	0.0040944	0.00206207	0.00343161	0.00445962	ug/mL
TG(20:5_14:1_22:5)+H	TG(56:11)+H	TG	(20:5_14:1_22:5)	(20:5)	(14:1)	(22:5)		C59 H93 O6	897.697	14.273	0.0406626	1.38797	0.258587	0.13652	0.0120473	0.0182384	0.0160154	0.00569128	0.0132739	0.0143936	ug/mL
TG(12:1e_22:5_22:5)+Na	TG(56:11e)+Na	TG	(12:1e_22:5_22:5)	(12:1e)	(22:5)	(22:5)		C59 H94 O5 Na1	905.699	16.6754	0.0544737	3.30233	0.0709685	0.120579	0.0026706	0.00443053	0.0046205	0.000146933	0.00303105	0.000371514	ug/mL
TG(16:2e_18:3_22:6)+H	TG(56:11e)+H	TG	(16:2e_18:3_22:6)	(16:2e)	(18:3)	(22:6)		C59 H95 O5	883.717	17.2707	0.0177593	1.63045	0.150271	0.305093	0.0303436	0.0494418	0.049757	0.0165689	0.0396643	0.0232188	ug/mL
TG(20:4e_18:4_18:4)+H	TG(56:12e)+H	TG	(20:4e_18:4_18:4)	(20:4e)	(18:4)	(18:4)		C59 H93 O5	881.702	16.9617	0.0507219	2.17941	0.0710414	0.263399	0.0152803	0.0230707	0.0299142	0.00609948	0.0155314	0.00969183	ug/mL
TG(18:0_18:1_20:1)+NH4	TG(56:2)+NH4	TG	(18:0_18:1_20:1)	(18:0)	(18:1)	(20:1)		C59 H114 O6 N1	932.864	17.8102	0.0394553	1.59572	0.0562387	0.275071	0.0305726	0.0377845	0.0440202	0.0202859	0.0305318	0.0196063	ug/mL
TG(56:3)+NH4	TG(56:3)+NH4	TG	(56:3)	(56:3)				C59 H112 O6 N1	930.848	16.7517	0.0648737	1.80486	0.271688	0.0649807	0.000811635	0.0024123	0.00302747	0.00108299	0.000657326	0.00172333	ug/mL
TG(20:1_18:1_18:1)+NH4	TG(56:3)+NH4	TG	(20:1_18:1_18:1)	(20:1)	(18:1)	(18:1)		C59 H112 O6 N1	930.848	17.5497	0.148355	1.07412	0.753584	0.205752	0.0580777	0.0700415	0.0705436	0.0504327	0.0875061	0.047015	ug/mL
TG(20:1_18:1_18:2)+NH4	TG(56:4)+NH4	TG	(20:1_18:1_18:2)	(20:1)	(18:1)	(18:2)		C59 H110 O6 N1	928.833	17.2279	0.0809215	2.48205	0.0543135	0.520029	0.0510882	0.103447	0.104875	0.0247686	0.0490802	0.0306656	ug/mL
DG(30:1e)+Na	DG(30:1e)+Na	DG	(30:1e)	(30:1e)				C33 H64 O4 Na1	547.47	7.05219	0.0709381	1.62557	0.0127908	0.258666	0.0323505	0.0397643	0.0329089	0.0207141	0.0254244	0.0184691	ug/mL
TG(18:0_18:0_20:4)+NH4	TG(56:4)+NH4	TG	(18:0_18:0_20:4)	(18:0)	(18:0)	(20:4)		C59 H110 O6 N1	928.833	17.6507	0.251901	6.95904	0.0323638	0.145678	0.00351486	0.00342732	0.00714677	0.000801407	0.0010235	0.000199643	ug/mL
TG(56:5)+Na	TG(56:5)+Na	TG	(56:5)	(56:5)				C59 H104 O6 Na1	931.773	16.1903	0.103003	1.05561	0.873387	0.102996	0.00983823	0.0183357	0.0175875	0.00672563	0.0177906	0.0188346	ug/mL
TG(18:1_18:1_20:3)+NH4	TG(56:5)+NH4	TG	(18:1_18:1_20:3)	(18:1)	(18:1)	(20:3)		C59 H108 O6 N1	926.817	17.0879	0.0752239	4.7196	0.00868358	0.528914	0.0491148	0.0702643	0.0802883	0.00927065	0.0259158	0.00711961	ug/mL
TG(18:1_18:2_20:2)+H	TG(56:5)+H	TG	(18:1_18:2_20:2)	(18:1)	(18:2)	(20:2)		C59 H105 O6	909.791	17.696	0.00166338	2.05728	0.0568576	0.608059	0.0929559	0.130113	0.16823	0.0501934	0.0892157	0.0507926	ug/mL
TG(56:6)+Na	TG(56:6)+Na	TG	(56:6)	(56:6)				C59 H102 O6 Na1	929.757	15.727	0.270316	2.24529	0.076496	0.0509995	0.000743704	0.00141847	0.000874609	0.000220797	0.000557608	0.000574108	ug/mL
TG(18:1_18:2_20:3)+NH4	TG(56:6)+NH4	TG	(18:1_18:2_20:3)	(18:1)	(18:2)	(20:3)		C59 H106 O6 N1	924.801	16.5915	0.0787209	4.0267	0.00650473	0.237444	0.0110402	0.0137881	0.0176488	0.0028147	0.00494589	0.00278828	ug/mL
DG(30:1e)+Na	DG(30:1e)+Na	DG	(30:1e)	(30:1e)				C33 H64 O4 Na1	547.47	8.277	0.0149653	0.748501	0.0379814	0.253388	0.0348792	0.0435273	0.0347062	0.0526084	0.0540019	0.0445086	ug/mL
TG(18:1_18:1_20:4)+NH4	TG(56:6)+NH4	TG	(18:1_18:1_20:4)	(18:1)	(18:1)	(20:4)		C59 H106 O6 N1	924.801	17.0292	0.0287028	8.19534	0.0327953	0.372528	0.014613	0.034561	0.042004	0.000666958	0.00443493	0.0060237	ug/mL
TG(18:1_18:1_20:5)+NH4	TG(56:7)+NH4	TG	(18:1_18:1_20:5)	(18:1)	(18:1)	(20:5)		C59 H104 O6 N1	922.786	16.0403	0.0760632	5.12873	0.00377869	0.136783	0.00576035	0.00407708	0.00449778	0.00111828	0.00148761	0.000189188	ug/mL
TG(18:1_18:1_20:5)+NH4	TG(56:7)+NH4	TG	(18:1_18:1_20:5)	(18:1)	(18:1)	(20:5)		C59 H104 O6 N1	922.786	16.9852	0.0709502	3.75261	0.0193132	0.208147	0.0073949	0.0128091	0.0138753	0.00128571	0.00348235	0.00431346	ug/mL
TG(22:6_11:2_23:0)+H	TG(56:8)+H	TG	(22:6_11:2_23:0)	(22:6)	(11:2)	(23:0)		C59 H99 O6	903.744	13.451	0.105567	1.03596	0.893344	0.0831194	0.0116204	0.0153205	0.0152989	0.007204	0.0167943	0.0167752	ug/mL
TG(22:3_12:2_22:3)+NH4	TG(56:8)+NH4	TG	(22:3_12:2_22:3)	(22:3)	(12:2)	(22:3)		C59 H102 O6 N1	920.77	15.5388	0.0434119	0.284366	0.385246	0.0378008	0.000114348	0.000172246	0.000259704	0.00157724	0.000195998	0.000147866	ug/mL
TG(16:1_18:1_22:6)+NH4	TG(56:8)+NH4	TG	(16:1_18:1_22:6)	(16:1)	(18:1)	(22:6)		C59 H102 O6 N1	920.77	16.3379	0.109643	9.33476	0.150921	0.160083	0.00183979	0.0031626	0.00984325	7.60824e-09	0.000670659	0.000919695	ug/mL
TG(25:1_11:2_20:5)+H	TG(56:8)+H	TG	(25:1_11:2_20:5)	(25:1)	(11:2)	(20:5)		C59 H99 O6	903.744	16.8592	0.0185031	2.81524	0.0431098	0.496069	0.0435167	0.0760421	0.0925436	0.0139113	0.034353	0.0270764	ug/mL
TG(12:0e_22:4_22:4)+Na	TG(56:8e)+Na	TG	(12:0e_22:4_22:4)	(12:0e)	(22:4)	(22:4)		C59 H100 O5 Na1	911.746	17.5643	0.0170572	2.12776	0.0115095	0.25869	0.0200526	0.0234771	0.0280716	0.0094013	0.0145557	0.00969405	ug/mL
TG(18:1_18:3_20:5)+Na	TG(56:9)+Na	TG	(18:1_18:3_20:5)	(18:1)	(18:3)	(20:5)		C59 H96 O6 Na1	923.71	13.541	0.663272	1.50326	0.495479	0.0315371	0.000194729	0.00169364	0.00133018	0.000833923	0.000393599	0.00091353	ug/mL
DG(30:1e)+Na	DG(30:1e)+Na	DG	(30:1e)	(30:1e)				C33 H64 O4 Na1	547.47	16.243	0.0773108	1.35116	0.473805	0.0848846	0.0286307	0.0261307	0.0327261	0.0329701	0.00293214	0.0288477	ug/mL
TG(20:5_18:2_18:2)+H	TG(56:9)+H	TG	(20:5_18:2_18:2)	(20:5)	(18:2)	(18:2)		C59 H97 O6	901.728	16.478	0.0052028	1.93822	0.0454212	0.221806	0.0144591	0.0178444	0.0229064	0.0069674	0.0132118	0.00830555	ug/mL
TG(18:3e_18:1_20:5)+H	TG(56:9e)+H	TG	(18:3e_18:1_20:5)	(18:3e)	(18:1)	(20:5)		C59 H99 O5	887.749	16.515	0.278809	1.53506	0.503851	0.182838	0.00464732	0.0122493	0.0188279	0.0022929	0.015314	0.00566558	ug/mL
TG(12:1e_22:4_22:4)+Na	TG(56:9e)+Na	TG	(12:1e_22:4_22:4)	(12:1e)	(22:4)	(22:4)		C59 H98 O5 Na1	909.731	17.3027	0.036313	2.27499	0.0324716	0.335087	0.0292331	0.0392544	0.0427471	0.0111047	0.0263773	0.0114125	ug/mL
TG(20:4e_18:1_18:4)+H	TG(56:9e)+H	TG	(20:4e_18:1_18:4)	(20:4e)	(18:1)	(18:4)		C59 H99 O5	887.749	17.8275	0.0841378	1.01501	0.939489	0.0170888	0.00439698	0.0045312	0.00372147	0.00320962	0.00559087	0.00366206	ug/mL
TG(15:0_21:0_21:0)+NH4	TG(57:0)+NH4	TG	(15:0_21:0_21:0)	(15:0)	(21:0)	(21:0)		C60 H120 O6 N1	950.911	16.506	0.273775	2.89097	0.133368	0.09822	0.000989645	0.0037296	0.00392558	0.000342174	0.00136517	0.00128294	ug/mL
TG(57:1)+NH4	TG(57:1)+NH4	TG	(57:1)	(57:1)				C60 H118 O6 N1	948.895	17.7107	0.0937148	4.33843	0.0937147	0.165329	0.0029761	0.00579149	0.0100352	0.000781616	0.0030392	0.000513178	ug/mL
TG(22:6_14:4_21:0)+Na	TG(57:10)+Na	TG	(22:6_14:4_21:0)	(22:6)	(14:4)	(21:0)		C60 H96 O6 Na1	935.71	15.5647	0.0196839	1.82165	0.206241	0.124715	0.00310133	0.00592053	0.00794492	0.00142297	0.00469051	0.0032005	ug/mL
TG(57:10e)+Na	TG(57:10e)+Na	TG	(57:10e)	(57:10e)				C60 H98 O5 Na1	921.731	17.154	0.0312911	2.17042	0.0799715	1.25158	0.322834	0.555493	0.688421	0.167376	0.351021	0.203465	ug/mL
TG(18:3e_17:1_22:6)+H	TG(57:10e)+H	TG	(18:3e_17:1_22:6)	(18:3e)	(17:1)	(22:6)		C60 H99 O5	899.749	17.7026	0.0498784	1.71663	0.164491	1.13528	0.337174	0.496537	0.714395	0.242102	0.428799	0.23093	ug/mL
DG(30:1e)+Na	DG(30:1e)+Na	DG	(30:1e)	(30:1e)				C33 H64 O4 Na1	547.47	16.7578	0.0645488	3.4103	0.000640481	0.910455	0.213489	0.24805	0.217484	0.0630334	0.0893833	0.046693	ug/mL
TG(15:0_20:5_22:6)+H	TG(57:11)+H	TG	(15:0_20:5_22:6)	(15:0)	(20:5)	(22:6)		C60 H95 O6	911.712	15.0047	0.0643681	1.89476	0.0711527	0.184583	0.0090717	0.0166454	0.0163188	0.00521023	0.00885818	0.00811687	ug/mL
TG(22:0_11:2_24:0)+NH4	TG(57:2)+NH4	TG	(22:0_11:2_24:0)	(22:0)	(11:2)	(24:0)		C60 H116 O6 N1	946.88	17.4528	0.0258936	2.6512	0.238874	0.109452	0.00101218	0.00288831	0.00578582	0.00140071	0.00185741	0.000395435	ug/mL
TG(16:0e_19:0_22:5)+H	TG(57:5e)+H	TG	(16:0e_19:0_22:5)	(16:0e)	(19:0)	(22:5)		C60 H109 O5	909.827	13.519	0.192448	0.529641	0.24196	0.215342	0.0219924	0.0220184	0.0107373	0.0153866	0.0338169	0.0541647	ug/mL
TG(19:1_18:1_20:4)+H	TG(57:6)+H	TG	(19:1_18:1_20:4)	(19:1)	(18:1)	(20:4)		C60 H105 O6	921.791	17.583	0.152555	1.76921	0.413006	0.0769302	0.000432495	0.00211009	0.00325512	0.00026012	0.00159392	0.00142297	ug/mL
TG(16:0e_19:0_22:6)+H	TG(57:6e)+H	TG	(16:0e_19:0_22:6)	(16:0e)	(19:0)	(22:6)		C60 H107 O5	907.811	13.5229	0.0723728	0.794966	0.548149	0.0593026	0.00714839	0.0103512	0.00763713	0.00459686	0.0117293	0.0152937	ug/mL
TG(19:1_18:1_20:5)+H	TG(57:7)+H	TG	(19:1_18:1_20:5)	(19:1)	(18:1)	(20:5)		C60 H103 O6	919.775	17.355	0.126471	1.12121	0.68096	0.024548	0.000502946	0.00105386	0.00099286	0.000563317	0.000757077	0.00095364	ug/mL
TG(22:6_14:3_21:0)+H	TG(57:9)+H	TG	(22:6_14:3_21:0)	(22:6)	(14:3)	(21:0)		C60 H99 O6	915.744	16.0201	0.0845473	3.22079	0.00641767	0.168227	0.00593627	0.00875286	0.00915836	0.00237704	0.0029812	0.00204599	ug/mL
TG(57:9)+H	TG(57:9)+H	TG	(57:9)	(57:9)				C60 H99 O6	915.744	16.759	0.150685	0.872416	0.787194	0.0456335	0.000385126	0.000649157	0.00167736	0.0010651	0.00142454	0.000618561	ug/mL
TG(16:1_21:0_21:0)+NH4	TG(58:1)+NH4	TG	(16:1_21:0_21:0)	(16:1)	(21:0)	(21:0)		C61 H120 O6 N1	962.911	17.6984	0.0295301	2.3209	0.169666	0.187362	0.00598434	0.00872072	0.0169857	0.0044672	0.00703027	0.00215707	ug/mL
TG(16:0_20:4_22:6)+H	TG(58:10)+H	TG	(16:0_20:4_22:6)	(16:0)	(20:4)	(22:6)		C61 H99 O6	927.744	16.885	0.0255283	3.12845	0.0623026	0.114082	0.00214126	0.00536189	0.0052161	0.00204134	0.00137637	0.000647948	ug/mL
TG(14:1e_22:4_22:5)+Na	TG(58:10e)+Na	TG	(14:1e_22:4_22:5)	(14:1e)	(22:4)	(22:5)		C61 H100 O5 Na1	935.746	17.323	0.0707531	3.52192	0.101551	0.143832	0.0020472	0.00675996	0.00759702	0.000832952	0.00286674	0.000958052	ug/mL
TG(58:10e)+H	TG(58:10e)+H	TG	(58:10e)	(58:10e)				C61 H101 O5	913.764	17.833	0.0489165	1.29144	0.327079	0.0981907	0.00535206	0.00671282	0.00785504	0.00388995	0.00740041	0.00413422	ug/mL
TG(58:2)+NH4	TG(58:2)+NH4	TG	(58:2)	(58:2)				C61 H118 O6 N1	960.895	17.4188	0.0251851	2.13951	0.05673	0.292817	0.0192994	0.0330637	0.037018	0.0099951	0.0189127	0.0128686	ug/mL
TG(18:1_18:1_22:1)+NH4	TG(58:3)+NH4	TG	(18:1_18:1_22:1)	(18:1)	(18:1)	(22:1)		C61 H116 O6 N1	958.88	17.8439	0.102901	2.91961	0.018179	0.130428	0.00387656	0.00428774	0.00618978	0.00108139	0.00240615	0.00142888	ug/mL
Cer(d18:1_16:1)+H	Cer(d34:2)+H	Cer	(d18:1_16:1)	(d18:1)	(16:1)			C34 H66 O3 N1	536.504	9.79925	0.0149957	0.883652	0.120112	0.0655983	0.00911692	0.00928245	0.00767078	0.0095131	0.0103798	0.00960985	ug/mL
TG(22:0_18:2_18:2)+NH4	TG(58:4)+NH4	TG	(22:0_18:2_18:2)	(22:0)	(18:2)	(18:2)		C61 H114 O6 N1	956.864	17.74	0.612065	2.8468	0.202382	0.0610633	0.000426993	0.00157476	0.00187422	7.24109e-05	0.000180146	0.00110896	ug/mL
TG(18:0_18:1_22:4)+H	TG(58:5)+H	TG	(18:0_18:1_22:4)	(18:0)	(18:1)	(22:4)		C61 H109 O6	937.822	17.7237	0.0344921	2.07492	0.462617	0.042138	0.000163594	0.00429856	0.00141779	0.000520889	0.000896843	0.00141608	ug/mL
TG(18:1_18:1_22:4)+NH4	TG(58:6)+NH4	TG	(18:1_18:1_22:4)	(18:1)	(18:1)	(22:4)		C61 H110 O6 N1	952.833	17.2869	0.0757951	3.2054	0.0904011	0.111553	0.00172306	0.0048025	0.00476424	0.000215195	0.00114212	0.0021648	ug/mL
TG(18:1_18:1_22:5)+NH4	TG(58:7)+NH4	TG	(18:1_18:1_22:5)	(18:1)	(18:1)	(22:5)		C61 H108 O6 N1	950.817	16.635	0.0270774	1.05665	0.919171	0.041784	0.00297256	0.00174006	0.00303101	0.000260359	0.00443868	0.00262945	ug/mL
TG(18:1_18:1_22:5)+H	TG(58:7)+H	TG	(18:1_18:1_22:5)	(18:1)	(18:1)	(22:5)		C61 H105 O6	933.791	17.439	0.0971194	2.53885	0.0689851	0.194247	0.00736415	0.0107911	0.0148377	0.00155632	0.00716381	0.00427507	ug/mL
TG(18:1_18:1_22:6)+NH4	TG(58:8)+NH4	TG	(18:1_18:1_22:6)	(18:1)	(18:1)	(22:6)		C61 H106 O6 N1	948.801	16.8768	0.169458	5.83529	0.00949057	0.200796	0.00643305	0.00923608	0.0117563	0.000543257	0.00214169	0.00201498	ug/mL
TG(58:9)+H	TG(58:9)+H	TG	(58:9)	(58:9)				C61 H101 O6	929.759	15.705	0.270316	2.24529	0.076496	0.0509995	0.000743704	0.00141847	0.000874609	0.000220797	0.000557608	0.000574108	ug/mL
TG(18:1_18:2_22:6)+NH4	TG(58:9)+NH4	TG	(18:1_18:2_22:6)	(18:1)	(18:2)	(22:6)		C61 H104 O6 N1	946.786	16.501	0.33653	3.78249	0.0818348	0.0954064	0.00101784	0.00350515	0.00304316	0.000199279	0.00103177	0.00076926	ug/mL
DG(30:2e)+H	DG(30:2e)+H	DG	(30:2e)	(30:2e)				C33 H63 O4	523.472	7.90851	0.0148266	1.1603	0.396736	0.085311	0.0119195	0.0160239	0.0174166	0.0158682	0.0122099	0.0110152	ug/mL
TG(18:1_20:4_20:4)+H	TG(58:9)+H	TG	(18:1_20:4_20:4)	(18:1)	(20:4)	(20:4)		C61 H101 O6	929.759	16.991	0.864827	6.79027	0.0720379	0.175903	0.0025613	0.0116422	0.00923463	0.00095255	0.00188324	0.000615932	ug/mL
TG(58:9e)+Na	TG(58:9e)+Na	TG	(58:9e)	(58:9e)				C61 H102 O5 Na1	937.762	17.5564	0.102858	2.16304	0.160731	0.119859	0.00225358	0.00611219	0.00640949	0.000978181	0.00361871	0.00223391	ug/mL
TG(20:4e_18:4_21:0)+Na	TG(59:8e)+Na	TG	(20:4e_18:4_21:0)	(20:4e)	(18:4)	(21:0)		C62 H106 O5 Na1	953.793	17.9372	0.0718574	1.70913	0.126505	0.176798	0.00877986	0.0132118	0.0171537	0.00614396	0.0105026	0.0062571	ug/mL
TG(16:2e_21:1_22:6)+Na	TG(59:9e)+Na	TG	(16:2e_21:1_22:6)	(16:2e)	(21:1)	(22:6)		C62 H104 O5 Na1	951.778	17.6999	0.0310779	1.881	0.100839	0.326938	0.0259099	0.0450089	0.0517958	0.0140268	0.0299812	0.021231	ug/mL
TG(26:1_13:0_21:0)+NH4	TG(60:1)+NH4	TG	(26:1_13:0_21:0)	(26:1)	(13:0)	(21:0)		C63 H124 O6 N1	990.942	17.945	0.0543492	3.11436	0.0738301	0.0613233	0.00058279	0.000927081	0.00151338	0.000292537	0.000481815	0.000196394	ug/mL
TG(60:11e)+H	TG(60:11e)+H	TG	(60:11e)	(60:11e)				C63 H103 O5	939.78	17.8236	0.135887	1.43949	0.244361	0.0783057	0.00248678	0.00372864	0.00400013	0.00167735	0.00356832	0.001851	ug/mL
TG(18:3e_20:5_22:6)+NH4	TG(60:14e)+NH4	TG	(18:3e_20:5_22:6)	(18:3e)	(20:5)	(22:6)		C63 H100 O5 N1	950.76	11.029	0.0943761	0.893806	0.739832	0.0155457	0.00053415	0.00070485	0.000664245	0.000299615	0.000933959	0.000895798	ug/mL
TG(60:15)+NH4	TG(60:15)+NH4	TG	(60:15)	(60:15)				C63 H96 O6 N1	962.723	11.764	0.257926	1.35202	0.349692	0.0408894	0.00166336	0.00261306	0.00174221	0.00071063	0.00179968	0.00194128	ug/mL
TG(18:1_21:0_21:1)+NH4	TG(60:2)+NH4	TG	(18:1_21:0_21:1)	(18:1)	(21:0)	(21:1)		C63 H122 O6 N1	988.927	17.7019	0.0286667	2.88924	0.0486591	0.138834	0.00454806	0.00563387	0.00798198	0.000792507	0.00147025	0.00402398	ug/mL
DG(30:2e)+H	DG(30:2e)+H	DG	(30:2e)	(30:2e)				C33 H63 O4	523.472	9.157	0.655864	8.7541	0.0400581	0.361889	0.0129045	0.0301045	0.0413764	0.00232106	0.00472808	0.00259038	ug/mL
TG(29:0_10:4_21:0)+NH4	TG(60:4)+NH4	TG	(29:0_10:4_21:0)	(29:0)	(10:4)	(21:0)		C63 H118 O6 N1	984.895	17.1577	0.160616	4.39259	0.000733706	0.18882	0.00772019	0.00951811	0.0099179	0.0018873	0.00160855	0.00268642	ug/mL
TG(20:5_22:6_22:6)+NH4	TG(64:17)+NH4	TG	(20:5_22:6_22:6)	(20:5)	(22:6)	(22:6)		C67 H100 O6 N1	1014.75	10.812	0.0371364	1.19711	0.496181	0.0936579	0.00863282	0.0130604	0.0114631	0.00513777	0.0116893	0.0108699	ug/mL
TG(65:11)+Na	TG(65:11)+Na	TG	(65:11)	(65:11)				C68 H110 O6 Na1	1045.82	12.904	0.113575	1.00029	0.999347	0.0358521	0.00223425	0.00286545	0.00310663	0.00103504	0.00332827	0.00384067	ug/mL
TG(22:3_22:6_22:6)+NH4	TG(66:15)+NH4	TG	(22:3_22:6_22:6)	(22:3)	(22:6)	(22:6)		C69 H108 O6 N1	1046.82	12.6965	0.0958227	0.73337	0.469241	0.0648507	0.00511067	0.00642677	0.00232959	0.00291706	0.00855332	0.00743827	ug/mL
TG(22:3_22:6_22:6)+NH4	TG(66:15)+NH4	TG	(22:3_22:6_22:6)	(22:3)	(22:6)	(22:6)		C69 H108 O6 N1	1046.82	14.314	0.0419007	1.37692	0.276032	0.147893	0.0144603	0.0216187	0.0204306	0.00710763	0.0152075	0.0187254	ug/mL
DG(30:2e)+H	DG(30:2e)+H	DG	(30:2e)	(30:2e)				C33 H63 O4	523.472	17.0728	0.0170924	0.879849	0.309353	1.11523	2.67341	2.72672	2.12622	3.26902	2.77996	2.50516	ug/mL
WE(2:0_14:2)+NH4	WE(16:2)+NH4	WE	(2:0_14:2)	(2:0)	(14:2)			H32 C16 O2 N1	270.243	2.198	0.160265	1.19258	0.826435	0.448019	0.0189964	0.0250057	0.121545	0.0258521	0.0833824	0.0295797	ug/mL
WE(2:0_14:2)+NH4	WE(16:2)+NH4	WE	(2:0_14:2)	(2:0)	(14:2)			H32 C16 O2 N1	270.243	2.944	0.773364	0.295559	0.102652	0.297558	0.0119889	0.00540694	0.0108757	0.0360178	0.0475718	0.0120651	ug/mL
WE(2:0_14:2)+H	WE(16:2)+H	WE	(2:0_14:2)	(2:0)	(14:2)			H29 C16 O2	253.216	8.022	0.274143	4.11261	0.408414	0.931797	0.719211	0.0875742	0.0189234	0.138904	0.0254412	0.0364291	ug/mL
WE(2:0_14:2)+H	WE(16:2)+H	WE	(2:0_14:2)	(2:0)	(14:2)			H29 C16 O2	253.216	9.50544	0.528455	7.89657	0.415325	0.724455	0.0126706	0.801299	0.00903933	0.0594325	0.00676727	0.0380239	ug/mL
WE(3:0_15:1)+H	WE(18:1)+H	WE	(3:0_15:1)	(3:0)	(15:1)			H35 C18 O2	283.263	12.99	0.084661	2.0616	0.00228875	0.30121	0.0387662	0.0320966	0.0392915	0.0149098	0.0192634	0.0192581	ug/mL
WE(2:0_16:2)+NH4	WE(18:2)+NH4	WE	(2:0_16:2)	(2:0)	(16:2)			H36 C18 O2 N1	298.274	1.58344	0.00161808	1.05895	0.828264	0.119627	0.0387306	0.0646754	0.0456458	0.0310032	0.0624703	0.0472803	ug/mL
WE(2:0_16:2)+NH4	WE(18:2)+NH4	WE	(2:0_16:2)	(2:0)	(16:2)			H36 C18 O2 N1	298.274	6.1654	0.0354784	0.349781	0.100054	0.302846	0.000636435	0.0141677	0.0187083	0.037941	0.0419479	0.0159209	ug/mL
WE(4:0_14:2)+H	WE(18:2)+H	WE	(4:0_14:2)	(4:0)	(14:2)			H33 C18 O2	281.248	8.69634	0.0258301	1.52792	0.251412	0.456154	0.0719134	0.0771722	0.15149	0.0606802	0.0658181	0.0702233	ug/mL
WE(2:0_16:4)+H	WE(18:4)+H	WE	(2:0_16:4)	(2:0)	(16:4)			H29 C18 O2	277.216	1.422	0.0396598	1.267	0.0044809	1.83102	4.51951	4.44459	4.47566	3.25113	3.54359	3.81282	ug/mL
WE(2:0_16:4)+H	WE(18:4)+H	WE	(2:0_16:4)	(2:0)	(16:4)			H29 C18 O2	277.216	3.824	0.04595	2.48809	0.0404862	0.194115	0.0146539	0.00913678	0.0150603	0.0038744	0.00868173	0.00305866	ug/mL
WE(2:0_16:4)+H	WE(18:4)+H	WE	(2:0_16:4)	(2:0)	(16:4)			H29 C18 O2	277.216	4.36573	0.032404	0.416324	0.361937	0.310133	0.00961967	0.0347737	0.00981927	0.0897628	0.0206707	0.0197839	ug/mL
WE(2:0_16:4)+H	WE(18:4)+H	WE	(2:0_16:4)	(2:0)	(16:4)			H29 C18 O2	277.216	5.11752	0.98381	1.75333	0.412866	0.242308	0.0452433	0.0556554	0.0112375	0.0101963	0.00968272	0.044077	ug/mL
WE(2:0_16:4)+H	WE(18:4)+H	WE	(2:0_16:4)	(2:0)	(16:4)			H29 C18 O2	277.216	7.25259	0.447467	1.05059	0.921248	0.166399	0.0241583	0.0198856	0.00312888	0.021073	0.00997449	0.0138537	ug/mL
DG(30:3e)+H	DG(30:3e)+H	DG	(30:3e)	(30:3e)				C33 H61 O4	521.456	6.794	0.0815981	1.91865	0.0131783	0.184449	0.011648	0.0170701	0.0155854	0.00811365	0.00806322	0.00691408	ug/mL
WE(2:0_16:4)+H	WE(18:4)+H	WE	(2:0_16:4)	(2:0)	(16:4)			H29 C18 O2	277.216	8.03683	0.304993	3.35565	0.0981763	0.452768	0.0361599	0.0465338	0.0951594	0.0307359	0.0135109	0.00875439	ug/mL
WE(2:0_16:4)+H	WE(18:4)+H	WE	(2:0_16:4)	(2:0)	(16:4)			H29 C18 O2	277.216	8.804	0.296891	1.2304	0.480615	0.22013	0.0663984	0.0837041	0.0380469	0.0382716	0.0630941	0.0515509	ug/mL
WE(2:0_16:4)+H	WE(18:4)+H	WE	(2:0_16:4)	(2:0)	(16:4)			H29 C18 O2	277.216	9.339	0.202544	1.13252	0.811384	0.169685	0.0233959	0.0323703	0.00267412	0.0142268	0.0198434	0.0175319	ug/mL
WE(2:0_16:4)+H	WE(18:4)+H	WE	(2:0_16:4)	(2:0)	(16:4)			H29 C18 O2	277.216	9.91449	0.247834	0.482024	0.397299	0.0708397	0.00170718	0.000786373	0.0036112	0.000713596	0.00380926	0.008142	ug/mL
WE(2:0_16:4)+H	WE(18:4)+H	WE	(2:0_16:4)	(2:0)	(16:4)			H29 C18 O2	277.216	17.298	0.623823	2.45528	0.285331	0.314627	0.00496528	0.0497705	0.0455191	0.00604894	0.0283708	0.00641263	ug/mL
DG(30:3e)+H	DG(30:3e)+H	DG	(30:3e)	(30:3e)				C33 H61 O4	521.456	8.0903	0.198627	0.632531	0.013618	0.205786	0.0173822	0.0150354	0.0186519	0.0228943	0.0278732	0.0299708	ug/mL
WE(3:0_17:2)+H	WE(20:2)+H	WE	(3:0_17:2)	(3:0)	(17:2)			H37 C20 O2	309.279	7.93391	0.0241756	0.968151	0.813723	0.0788389	0.21662	0.189149	0.177098	0.168579	0.244158	0.189303	ug/mL
DG(30:3e)+H	DG(30:3e)+H	DG	(30:3e)	(30:3e)				C33 H61 O4	521.456	16.6999	0.0452391	3.31365	0.000547456	0.753634	0.170625	0.172669	0.143345	0.0552042	0.054899	0.0367556	ug/mL
WE(2:0_18:3)+NH4	WE(20:3)+NH4	WE	(2:0_18:3)	(2:0)	(18:3)			H38 C20 O2 N1	324.29	1.61	0.270022	0.426461	0.334612	0.256012	0.0169449	0.0113223	0.00866774	0.0526262	0.00138755	0.0325941	ug/mL
WE(22:0)+NH4	WE(22:0)+NH4	WE	(22:0)	(22:0)				H48 C22 O2 N1	358.368	1.029	0.0225818	0.7873	0.481101	0.391321	0.261475	0.306879	0.270921	0.262855	0.255043	0.548119	ug/mL
WE(22:1)+NH4	WE(22:1)+NH4	WE	(22:1)	(22:1)				H46 C22 O2 N1	356.352	1.8436	0.00257796	1.03299	0.870052	0.669769	13.5234	19.2027	12.8953	15.4414	11.0734	17.6497	ug/mL
WE(2:0_20:2)+NH4	WE(22:2)+NH4	WE	(2:0_20:2)	(2:0)	(20:2)			H44 C22 O2 N1	354.337	2.38933	0.0494664	1.9205	0.306351	0.417773	0.176479	0.0644346	0.0513754	0.0452072	0.0498498	0.0571373	ug/mL
WE(6:0_16:3)+NH4	WE(22:3)+NH4	WE	(6:0_16:3)	(6:0)	(16:3)			H42 C22 O2 N1	352.321	2.01392	0.0227178	0.743327	0.0130683	0.260161	0.0549944	0.0448908	0.0483776	0.0699847	0.0682945	0.0611792	ug/mL
WE(24:1)+NH4	WE(24:1)+NH4	WE	(24:1)	(24:1)				H50 C24 O2 N1	384.384	2.52579	0.0384658	1.13833	0.182651	0.0758081	0.024115	0.0280095	0.0257841	0.0228297	0.0200297	0.0255817	ug/mL
WE(9:0_15:2)+H	WE(24:2)+H	WE	(9:0_15:2)	(9:0)	(15:2)			H45 C24 O2	365.341	4.03064	0.121408	0.875439	0.605138	0.103816	0.0526002	0.0243517	0.0301752	0.0423516	0.0352812	0.0447368	ug/mL
WE(9:0_17:2)+H	WE(26:2)+H	WE	(9:0_17:2)	(9:0)	(17:2)			H49 C26 O2	393.373	5.94735	0.109791	0.822631	0.534222	0.124372	0.0232691	0.0119944	0.00848865	0.0190202	0.0152424	0.018923	ug/mL
WE(13:0_16:3)+NH4	WE(29:3)+NH4	WE	(13:0_16:3)	(13:0)	(16:3)			H56 C29 O2 N1	450.431	6.99712	0.0153449	0.796325	0.546045	0.0823433	0.00637278	0.0106871	0.0109806	0.0183524	0.00861847	0.00824144	ug/mL
WE(15:0_16:3)+NH4	WE(31:3)+NH4	WE	(15:0_16:3)	(15:0)	(16:3)			H60 C31 O2 N1	478.462	8.47839	0.00090065	0.567762	0.310637	0.212367	1.49911e-07	0.0241484	0.0222239	0.0403259	0.0207132	0.0206369	ug/mL
WE(21:1_15:2)+NH4	WE(36:3)+NH4	WE	(21:1_15:2)	(21:1)	(15:2)			H70 C36 O2 N1	548.54	11.5379	0.0398905	1.21646	0.137153	0.379907	0.353042	0.303579	0.26663	0.225161	0.254524	0.279281	ug/mL
WE(17:0_19:3)+H	WE(36:3)+H	WE	(17:0_19:3)	(17:0)	(19:3)			H67 C36 O2	531.514	13.009	0.0125239	1.4294	0.0307629	0.196381	0.024104	0.0256347	0.0279662	0.0140116	0.0209036	0.0194468	ug/mL
WE(19:1_17:3)+H	WE(36:4)+H	WE	(19:1_17:3)	(19:1)	(17:3)			H65 C36 O2	529.498	8.70192	0.0597959	1.3085	0.0555444	0.235796	0.067311	0.0579562	0.058289	0.0382885	0.0532935	0.0486981	ug/mL
WE(19:1_17:3)+H	WE(36:4)+H	WE	(19:1_17:3)	(19:1)	(17:3)			H65 C36 O2	529.498	13.4831	0.0911187	1.58305	0.178532	0.24306	0.046608	0.0484127	0.0235328	0.0243561	0.0184402	0.032093	ug/mL
WE(20:1_17:3)+NH4	WE(37:4)+NH4	WE	(20:1_17:3)	(20:1)	(17:3)			H70 C37 O2 N1	560.54	6.454	0.0954659	1.27566	0.0461593	0.0830804	0.0109457	0.0114026	0.00897374	0.00842484	0.00765951	0.0084693	ug/mL
WE(21:1_17:3)+NH4	WE(38:4)+NH4	WE	(21:1_17:3)	(21:1)	(17:3)			H72 C38 O2 N1	574.556	7.093	0.0494614	1.22345	0.201184	0.0724424	0.00897422	0.0102669	0.00680777	0.00745491	0.00720023	0.0066362	ug/mL
WE(23:2_15:2)+NH4	WE(38:4)+NH4	WE	(23:2_15:2)	(23:2)	(15:2)			H72 C38 O2 N1	574.556	11.6929	0.133095	3.43071	0.00158391	0.429094	0.0618808	0.0479515	0.0496676	0.0117892	0.0150913	0.0196112	ug/mL
WE(22:6_17:3)+NH4	WE(39:9)+NH4	WE	(22:6_17:3)	(22:6)	(17:3)			H64 C39 O2 N1	578.493	10.7653	0.0547172	1.01455	0.890036	0.056494	0.0571082	0.0724926	0.0566421	0.0550482	0.0642104	0.064313	ug/mL
WE(23:6_18:4)+NH4	WE(41:10)+NH4	WE	(23:6_18:4)	(23:6)	(18:4)			H66 C41 O2 N1	604.509	11.525	0.00470987	1.11142	0.110942	0.238941	0.288933	0.264974	0.261415	0.22442	0.251773	0.257391	ug/mL
Cer(d35:0)+H	Cer(d35:0)+H	Cer	(d35:0)	(d35:0)				C35 H72 O3 N1	554.551	10.106	0.0713566	1.82088	0.058615	0.0669516	0.00248756	0.00307251	0.00183957	0.00157556	0.000894614	0.00159361	ug/mL
DG(30:5)+Na	DG(30:5)+Na	DG	(30:5)	(30:5)				C33 H54 O5 Na1	553.386	7.99875	0.0205273	0.569347	0.105034	4.18586	5.00375	5.20588	5.91781	9.16188	12.9116	6.25274	ug/mL
WE(47:10)+NH4	WE(47:10)+NH4	WE	(47:10)	(47:10)				H78 C47 O2 N1	688.603	14.665	0.118662	1.41402	0.360657	0.627436	0.162991	0.311929	0.310062	0.175904	0.285482	0.0937541	ug/mL
WE(27:5_20:4)+H	WE(47:9)+H	WE	(27:5_20:4)	(27:5)	(20:4)			H77 C47 O2	673.592	17.6389	0.0208501	2.5896	0.0680264	0.35989	0.0260321	0.0358203	0.0537014	0.0130345	0.0243222	0.00726555	ug/mL
ZyE(34:5)+NH4	ZyE(34:5)+NH4	ZyE	(34:5)	(34:5)				C61 H104 O2 N1	882.806	13.536	0.0190963	0.77256	0.287508	3.24131	16.7246	11.8617	10.0995	13.1836	15.6579	21.2333	ug/mL
ZyE(34:6)+NH4	ZyE(34:6)+NH4	ZyE	(34:6)	(34:6)				C61 H102 O2 N1	880.791	13.5313	0.0334396	0.622315	0.123968	10.9639	67.5459	50.7427	34.7789	66.6278	71.8741	107.463	ug/mL
ZyE(35:6)+H	ZyE(35:6)+H	ZyE	(35:6)	(35:6)				C62 H101 O2	877.78	15.9933	0.013629	2.2498	0.151207	1.58925	1.97965	1.50518	1.17477	1.53217	0.398615	0.140332	ug/mL
ZyE(36:5)+NH4	ZyE(36:5)+NH4	ZyE	(36:5)	(36:5)				C63 H108 O2 N1	910.837	16.1895	0.107349	0.926223	0.585517	1.0938	2.63716	2.69675	1.72272	2.58532	2.49321	2.54019	ug/mL
ZyE(36:6)+NH4	ZyE(36:6)+NH4	ZyE	(36:6)	(36:6)				C63 H106 O2 N1	908.822	13.546	0.229033	0.495546	0.210631	7.38634	24.415	12.0926	5.44084	22.4139	18.6253	43.6117	ug/mL
DG(31:0e)+Na	DG(31:0e)+Na	DG	(31:0e)	(31:0e)				C34 H68 O4 Na1	563.501	10.0926	0.0590361	2.96822	0.00173633	0.604323	0.118748	0.115384	0.0923132	0.0268088	0.0402613	0.0429098	ug/mL
DG(31:3)+Na	DG(31:3)+Na	DG	(31:3)	(31:3)				C34 H60 O5 Na1	571.433	4.393	0.0128798	0.585698	0.281747	0.191633	0.0185107	0.0191816	0.0140185	0.022321	0.0485685	0.0173998	ug/mL
DG(16:0_16:0)+Na	DG(32:0)+Na	DG	(16:0_16:0)	(16:0)	(16:0)			C35 H68 O5 Na1	591.496	12.3685	0.0313731	6.40238	0.00158406	0.937645	0.16225	0.195968	0.231419	0.014488	0.043679	0.0339297	ug/mL
Cer(d35:0+O)+H	Cer(d35:0+O)+H	Cer	(d35:0+O)	(d35:0+O)				C35 H72 O4 N1	570.546	8.62435	0.00647334	0.91642	0.0349661	0.345046	0.581416	0.539233	0.530163	0.604981	0.596043	0.600348	ug/mL
DG(32:0e)+Na	DG(32:0e)+Na	DG	(32:0e)	(32:0e)				C35 H70 O4 Na1	577.517	17.3832	0.0146148	1.9885	0.0115921	3.36759	5.81362	5.16858	4.96295	3.33756	3.08088	1.60025	ug/mL
DG(16:0_16:1)+Na	DG(32:1)+Na	DG	(16:0_16:1)	(16:0)	(16:1)			C35 H66 O5 Na1	589.48	11.3475	0.0328827	8.63087	0.00681809	1.08391	0.197488	0.281841	0.310962	0.00104512	1.43083e-11	0.0905206	ug/mL
Cer(d18:0_18:0)+H	Cer(d36:0)+H	Cer	(d18:0_18:0)	(d18:0)	(18:0)			C36 H74 O3 N1	568.566	10.7986	0.0419888	1.13186	0.395468	0.125985	0.0790138	0.0771239	0.0564483	0.0701961	0.053698	0.0639267	ug/mL
DG(32:1e)+NH4	DG(32:1e)+NH4	DG	(32:1e)	(32:1e)				C35 H72 O4 N1	570.546	8.62765	0.0306975	0.645162	0.00839543	2.96583	3.51174	3.39689	2.51219	5.19771	4.67201	4.73254	ug/mL
DG(32:1e)+NH4	DG(32:1e)+NH4	DG	(32:1e)	(32:1e)				C35 H72 O4 N1	570.546	9.87563	0.035325	0.658849	0.00683618	0.619437	0.163432	0.157282	0.126427	0.244732	0.222326	0.211611	ug/mL
DG(32:1e)+NH4	DG(32:1e)+NH4	DG	(32:1e)	(32:1e)				C35 H72 O4 N1	570.546	11.5755	0.107518	0.380502	0.152833	0.17407	0.00986788	0.0038127	0.00147626	0.0102786	0.0210915	0.00846369	ug/mL
Cer(d18:0_18:0)+H	Cer(d36:0)+H	Cer	(d18:0_18:0)	(d18:0)	(18:0)			C36 H74 O3 N1	568.566	11.319	0.088454	1.21216	0.497115	0.141417	0.0116928	0.0151776	0.022932	0.0160104	0.015434	0.00964134	ug/mL
DG(10:0e_22:1)+Na	DG(32:1e)+Na	DG	(10:0e_22:1)	(10:0e)	(22:1)			C35 H68 O4 Na1	575.501	17.1128	0.0204747	2.37322	0.00348002	2.82491	3.14553	3.00706	2.50504	1.39395	1.41273	0.841365	ug/mL
DG(10:0e_22:2)+Na	DG(32:2e)+Na	DG	(10:0e_22:2)	(10:0e)	(22:2)			C35 H66 O4 Na1	573.485	7.27696	0.0601927	2.80747	2.48181e-05	0.387508	0.0466568	0.0452428	0.0488671	0.0177459	0.0174093	0.0149848	ug/mL
DG(32:2e)+Na	DG(32:2e)+Na	DG	(32:2e)	(32:2e)				C35 H66 O4 Na1	573.485	16.272	0.0612346	1.34292	0.231639	0.106092	0.0292873	0.0218062	0.0232451	0.023019	0.0107734	0.0215635	ug/mL
Cer(d30:0)+H	Cer(d30:0)+H	Cer	(d30:0)	(d30:0)				C30 H62 O3 N1	484.472	6.38151	0.0303062	1.30718	0.0250794	0.119144	0.0182764	0.021544	0.0182403	0.0160077	0.013567	0.0148421	ug/mL
DG(32:2e)+Na	DG(32:2e)+Na	DG	(32:2e)	(32:2e)				C35 H66 O4 Na1	573.485	17.2629	0.461843	1.37596	0.273842	0.051288	0.00596799	0.00582537	0.0066796	0.00656372	0.00208639	0.00477539	ug/mL
DG(32:2e)+H	DG(32:2e)+H	DG	(32:2e)	(32:2e)				C35 H67 O4	551.503	17.7092	0.742055	0.818312	0.616462	0.294585	0.278437	0.126346	0.223576	0.401056	0.164838	0.201977	ug/mL
DG(32:3e)+H	DG(32:3e)+H	DG	(32:3e)	(32:3e)				C35 H65 O4	549.488	4.662	0.730855	1.41084	0.583302	0.069759	0.00197327	0.00304724	0.00672751	0.00494674	0.000579659	0.00280055	ug/mL
DG(32:3e)+H	DG(32:3e)+H	DG	(32:3e)	(32:3e)				C35 H65 O4	549.488	8.07973	0.0576863	1.2294	0.126648	0.326635	0.203766	0.239722	0.177711	0.184123	0.168016	0.153147	ug/mL
DG(32:3e)+H	DG(32:3e)+H	DG	(32:3e)	(32:3e)				C35 H65 O4	549.488	9.33844	0.0157828	0.723514	0.00985129	0.833648	0.371303	0.404936	0.342125	0.548173	0.531131	0.466435	ug/mL
DG(32:3e)+H	DG(32:3e)+H	DG	(32:3e)	(32:3e)				C35 H65 O4	549.488	17.0166	0.0414896	2.261	0.00632595	1.92435	1.74414	1.39591	1.39428	0.844263	0.697882	0.463313	ug/mL
DG(32:3e)+H	DG(32:3e)+H	DG	(32:3e)	(32:3e)				C35 H65 O4	549.488	17.4273	0.108843	2.15701	0.109005	0.583934	0.133038	0.0920076	0.205129	0.0978425	0.0643245	0.0372639	ug/mL
DG(32:4e)+H	DG(32:4e)+H	DG	(32:4e)	(32:4e)				C35 H63 O4	547.472	7.05294	0.0709381	1.62021	0.0138989	0.257566	0.0320044	0.0397643	0.0329089	0.0207141	0.0254244	0.0184691	ug/mL
Cer(d36:3)+NH4	Cer(d36:3)+NH4	Cer	(d36:3)	(d36:3)				C36 H71 O3 N2	579.546	2.677	0.0228855	0.906443	0.882814	0.0747284	0.0407381	0.119385	0.0478	0.0391982	0.152447	0.0377389	ug/mL
DG(32:4e)+H	DG(32:4e)+H	DG	(32:4e)	(32:4e)				C35 H63 O4	547.472	8.25969	0.0153839	0.724162	0.025424	0.276549	0.036379	0.0451969	0.0368884	0.0570443	0.0584578	0.048086	ug/mL
DG(32:4e)+H	DG(32:4e)+H	DG	(32:4e)	(32:4e)				C35 H63 O4	547.472	16.2143	0.178798	1.64012	0.416384	0.172338	0.00824687	0.0127956	0.0280198	0.0149863	0.00267405	0.0122535	ug/mL
DG(32:4e)+H	DG(32:4e)+H	DG	(32:4e)	(32:4e)				C35 H63 O4	547.472	16.7446	0.0643246	3.39375	0.000717353	0.907114	0.213655	0.248193	0.214039	0.0631561	0.0894134	0.046587	ug/mL
DG(32:8)+H	DG(32:8)+H	DG	(32:8)	(32:8)				C35 H53 O5	553.389	8.00988	0.0205327	0.566868	0.104462	4.20837	4.94032	5.21196	5.92335	9.14001	12.9482	6.2705	ug/mL
DG(32:8)+H	DG(32:8)+H	DG	(32:8)	(32:8)				C35 H53 O5	553.389	8.76211	0.64528	0.170441	0.457105	4.12312	0.0225125	6.22133	0.0178249	0.0958956	36.6063	0.0358046	ug/mL
DG(33:0e)+Na	DG(33:0e)+Na	DG	(33:0e)	(33:0e)				C36 H72 O4 Na1	591.532	17.5754	0.0791987	1.8018	0.21671	0.306088	0.0936718	0.049762	0.0405615	0.03385	0.0187979	0.0494698	ug/mL
DG(17:1_16:0)+NH4	DG(33:1)+NH4	DG	(17:1_16:0)	(17:1)	(16:0)			C36 H72 O5 N1	598.541	8.69835	0.0248688	0.780904	0.0257497	0.966598	0.660908	0.727896	0.589424	0.796033	0.913464	0.823757	ug/mL
Cer(d20:0_18:0)+NH4	Cer(d38:0)+NH4	Cer	(d20:0_18:0)	(d20:0)	(18:0)			C38 H81 O3 N2	613.624	5.728	0.0606951	1.09559	0.109093	0.0569139	0.0367906	0.0337574	0.0321814	0.0321258	0.0302859	0.0313549	ug/mL
DG(33:1e)+Na	DG(33:1e)+Na	DG	(33:1e)	(33:1e)				C36 H70 O4 Na1	589.517	8.91968	0.151136	0.253894	0.195217	0.327002	0.0206651	0.00711267	0.0023849	0.0635331	0.051408	0.00385901	ug/mL
DG(33:1e)+Na	DG(33:1e)+Na	DG	(33:1e)	(33:1e)				C36 H70 O4 Na1	589.517	10.1723	0.111522	3.19787	0.00896225	0.299537	0.0309737	0.0315143	0.0219043	0.0114543	0.00356558	0.0113703	ug/mL
DG(33:1e)+H	DG(33:1e)+H	DG	(33:1e)	(33:1e)				C36 H71 O4	567.535	13.0096	0.0892906	0.892347	0.15281	0.162845	0.0566437	0.0615609	0.0495853	0.0635156	0.0649445	0.059572	ug/mL
DG(33:1e)+Na	DG(33:1e)+Na	DG	(33:1e)	(33:1e)				C36 H70 O4 Na1	589.517	17.2755	0.0228146	2.44018	0.012733	0.348931	0.0438275	0.0464367	0.0335324	0.015583	0.0245571	0.0105924	ug/mL
DG(33:2e)+H	DG(33:2e)+H	DG	(33:2e)	(33:2e)				C36 H69 O4	565.519	8.69926	0.0140157	1.0254	0.864274	0.0507868	0.0656864	0.058455	0.0470606	0.0572199	0.0643882	0.0453526	ug/mL
DG(33:2e)+H	DG(33:2e)+H	DG	(33:2e)	(33:2e)				C36 H69 O4	565.519	17.5674	0.171329	1.23993	0.205792	0.139304	0.0529363	0.0449872	0.0409781	0.0439764	0.0399973	0.0280501	ug/mL
DG(33:3e)+H	DG(33:3e)+H	DG	(33:3e)	(33:3e)				C36 H67 O4	563.503	8.82361	0.0385305	4.42341	0.00569401	0.523129	0.0772107	0.0802972	0.0500114	0.0119963	0.0201429	0.0147747	ug/mL
DG(33:3e)+H	DG(33:3e)+H	DG	(33:3e)	(33:3e)				C36 H67 O4	563.503	10.0988	0.0947086	2.96384	0.00174157	0.602705	0.118193	0.11488	0.0918852	0.0267477	0.0401286	0.0427647	ug/mL
DG(33:3e)+H	DG(33:3e)+H	DG	(33:3e)	(33:3e)				C36 H67 O4	563.503	17.2638	0.0242758	1.34617	0.297291	0.17018	0.0595639	0.0320847	0.0343497	0.033335	0.0329637	0.0272988	ug/mL
DG(18:0_16:0)+Na	DG(34:0)+Na	DG	(18:0_16:0)	(18:0)	(16:0)			C37 H72 O5 Na1	619.527	13.418	0.183502	1.21714	0.464638	0.358917	0.171508	0.192868	0.158462	0.0890426	0.214382	0.126137	ug/mL
Cer(d38:0)+H	Cer(d38:0)+H	Cer	(d38:0)	(d38:0)				C38 H78 O3 N1	596.598	12.1969	0.104734	1.25439	0.192398	0.2664	0.04711	0.0645869	0.0706753	0.0433984	0.0551226	0.0468666	ug/mL
DG(34:0e)+Na	DG(34:0e)+Na	DG	(34:0e)	(34:0e)				C37 H74 O4 Na1	605.548	11.6145	0.143064	0.390099	0.0771556	0.662789	0.0349089	0.105393	0.0369383	0.142189	0.209916	0.102243	ug/mL
DG(34:0e)+Na	DG(34:0e)+Na	DG	(34:0e)	(34:0e)				C37 H74 O4 Na1	605.548	13.4884	0.0514147	11.7899	0.000587225	1.52717	0.421543	0.527983	0.556408	0.0858298	0.0165571	0.0253445	ug/mL
DG(34:0e)+Na	DG(34:0e)+Na	DG	(34:0e)	(34:0e)				C37 H74 O4 Na1	605.548	14.0483	0.278746	1.78738	0.457558	0.329979	0.00467973	0.036072	0.0608952	0.0169506	0.0338857	0.006033	ug/mL
DG(34:0e)+Na	DG(34:0e)+Na	DG	(34:0e)	(34:0e)				C37 H74 O4 Na1	605.548	14.532	0.23712	0.586701	0.478128	0.244513	0.0270187	0.0161671	0.0543194	0.10908	0.0234079	0.0337039	ug/mL
DG(34:0e)+Na	DG(34:0e)+Na	DG	(34:0e)	(34:0e)				C37 H74 O4 Na1	605.548	15.7881	0.4499	0.846171	0.773112	0.151401	0.0155635	0.0434997	0.0509014	0.0785217	0.0368108	0.0146232	ug/mL
DG(34:0e)+Na	DG(34:0e)+Na	DG	(34:0e)	(34:0e)				C37 H74 O4 Na1	605.548	17.199	0.165293	2.37059	0.247562	0.249028	0.00978458	0.0141976	0.0267152	0.00011918	0.0171548	0.00411202	ug/mL
DG(34:0e)+Na	DG(34:0e)+Na	DG	(34:0e)	(34:0e)				C37 H74 O4 Na1	605.548	17.6976	0.0285795	1.66348	0.0598515	1.82049	2.52964	2.21052	2.29888	1.86268	1.63966	0.729183	ug/mL
Cer(d18:0_20:0)+H	Cer(d38:0)+H	Cer	(d18:0_20:0)	(d18:0)	(20:0)			C38 H78 O3 N1	596.598	12.744	0.264345	3.20323	0.251215	0.170099	0.003616	0.0269326	0.0105567	0.00389307	0.00667898	0.00226041	ug/mL
DG(16:0_18:1)+NH4	DG(34:1)+NH4	DG	(16:0_18:1)	(16:0)	(18:1)			C37 H74 O5 N1	612.556	8.69368	0.351199	10.7871	0.327694	0.480047	0.00411	0.0102299	0.100724	0.00388187	0.00404945	0.00273549	ug/mL
DG(16:0_18:1)+NH4	DG(34:1)+NH4	DG	(16:0_18:1)	(16:0)	(18:1)			C37 H74 O5 N1	612.556	12.4445	0.0116622	18.4225	1.58854e-06	3.18633	2.01433	2.15053	2.02453	0.113534	0.122599	0.0998355	ug/mL
DG(16:0_18:1)+NH4	DG(34:1)+NH4	DG	(16:0_18:1)	(16:0)	(18:1)			C37 H74 O5 N1	612.556	17.358	0.321185	2.91805	0.146651	0.126787	0.00144367	0.00521897	0.00705966	0.00147685	0.00204825	0.00117745	ug/mL
Cer(d20:1_18:1)+H-H2O	Cer(d38:2)+H-H2O	Cer	(d20:1_18:1)	(d20:1)	(18:1)			C38 H72 O2 N1	574.556	7.098	0.0464102	1.17402	0.255455	0.0269963	0.00212765	0.00252197	0.00179949	0.00199698	0.0018954	0.00160082	ug/mL
DG(34:1e)+Na	DG(34:1e)+Na	DG	(34:1e)	(34:1e)				C37 H72 O4 Na1	603.532	17.4023	0.016982	2.12239	0.0111298	2.87742	3.83871	3.60451	3.20409	2.12138	1.97315	0.922154	ug/mL
DG(34:2)+H	DG(34:2)+H	DG	(34:2)	(34:2)				C37 H69 O5	593.514	3.052	0.734485	4.31079	0.154255	0.168116	0.00236568	0.0156362	0.0130096	0.00640562	0.000531382	0.000256898	ug/mL
DG(16:0_18:2)+NH4	DG(34:2)+NH4	DG	(16:0_18:2)	(16:0)	(18:2)			C37 H72 O5 N1	610.541	11.5268	0.0179943	13.305	0.000111996	3.34464	2.51331	2.45537	2.0585	0.16303	0.199963	0.165169	ug/mL
Cer(d40:0)+H	Cer(d40:0)+H	Cer	(d40:0)	(d40:0)				C40 H82 O3 N1	624.629	13.458	0.104288	1.13819	0.124805	0.150499	0.0886869	0.102897	0.0857502	0.0849626	0.0818267	0.0768727	ug/mL
DG(34:2e)+Na	DG(34:2e)+Na	DG	(34:2e)	(34:2e)				C37 H70 O4 Na1	601.517	8.14438	0.172753	2.38592	0.100127	0.262628	0.0163037	0.0190361	0.029179	0.000323459	0.0140399	0.0126781	ug/mL
DG(34:2e)+Na	DG(34:2e)+Na	DG	(34:2e)	(34:2e)				C37 H70 O4 Na1	601.517	9.68225	0.036159	0.244335	0.000609415	1.0379	0.0556012	0.056351	0.0872247	0.252324	0.308091	0.254763	ug/mL
DG(34:2e)+Na	DG(34:2e)+Na	DG	(34:2e)	(34:2e)				C37 H70 O4 Na1	601.517	11.5978	0.049752	9.27109	2.86786e-06	1.53221	0.513795	0.523113	0.485414	0.0491564	0.061662	0.0533826	ug/mL
Cer(d22:0_18:0)+H	Cer(d40:0)+H	Cer	(d22:0_18:0)	(d22:0)	(18:0)			C40 H82 O3 N1	624.629	14.0534	0.192673	1.88595	0.166436	0.192294	0.0100528	0.0100581	0.0203137	0.00651855	0.0100568	0.00485928	ug/mL
DG(34:2e)+Na	DG(34:2e)+Na	DG	(34:2e)	(34:2e)				C37 H70 O4 Na1	601.517	16.1807	0.292034	1.92283	0.43958	0.142005	2.43029e-06	0.0153732	0.0120587	0.00273816	0.00894729	0.00258221	ug/mL
DG(34:2e)+Na	DG(34:2e)+Na	DG	(34:2e)	(34:2e)				C37 H70 O4 Na1	601.517	17.1221	0.0170168	2.42398	0.0034167	2.25522	1.91782	1.86054	1.61045	0.838908	0.921579	0.462636	ug/mL
DG(34:2e)+H	DG(34:2e)+H	DG	(34:2e)	(34:2e)				C37 H71 O4	579.535	17.7035	0.0138959	1.33691	0.269577	0.794908	1.34136	0.9485	0.947993	1.01588	0.929292	0.476726	ug/mL
DG(16:1_18:2)+NH4	DG(34:3)+NH4	DG	(16:1_18:2)	(16:1)	(18:2)			C37 H70 O5 N1	608.525	10.5117	0.0266449	4.75176	0.00316068	0.58649	0.0864608	0.0948834	0.0799485	0.00454853	0.0128138	0.0376264	ug/mL
DG(34:3e)+Na	DG(34:3e)+Na	DG	(34:3e)	(34:3e)				C37 H68 O4 Na1	599.501	7.40035	0.0808102	0.57866	0.00246379	0.311711	0.026459	0.0283943	0.0196876	0.0428353	0.0436408	0.0423402	ug/mL
DG(34:3e)+Na	DG(34:3e)+Na	DG	(34:3e)	(34:3e)				C37 H68 O4 Na1	599.501	9.16452	0.634992	0.131019	0.165067	0.342579	0.00153811	1.94009e-07	0.0134501	0.0570144	0.0573842	1.87065e-07	ug/mL
DG(34:3e)+H	DG(34:3e)+H	DG	(34:3e)	(34:3e)				C37 H69 O4	577.519	10.44	0.0922503	0.848335	0.276392	0.555548	0.277239	0.410029	0.281313	0.361673	0.408242	0.371828	ug/mL
DG(12:0e_22:3)+Na	DG(34:3e)+Na	DG	(12:0e_22:3)	(12:0e)	(22:3)			C37 H68 O4 Na1	599.501	17.3882	1.29208	0.251692	0.00119806	0.551098	0.0170147	0.016424	0.0250927	0.0807343	0.0867922	0.0650256	ug/mL
DG(34:4e)+Na	DG(34:4e)+Na	DG	(34:4e)	(34:4e)				C37 H66 O4 Na1	597.485	16.0408	0.0185675	0.879185	0.468502	0.0454457	0.00388543	0.0031278	0.00219651	0.0038873	0.00332795	0.00326006	ug/mL
Cer(d40:3)+NH4	Cer(d40:3)+NH4	Cer	(d40:3)	(d40:3)				C40 H79 O3 N2	635.609	5.737	0.184731	1.13174	0.287756	0.0319525	0.00610603	0.00716016	0.00670617	0.00642352	0.00477447	0.00644946	ug/mL
DG(34:4e)+H	DG(34:4e)+H	DG	(34:4e)	(34:4e)				C37 H67 O4	575.503	17.1837	0.0204747	2.37322	0.00348002	2.82491	3.14553	3.00706	2.50504	1.39395	1.41273	0.841365	ug/mL
DG(34:5)+NH4	DG(34:5)+NH4	DG	(34:5)	(34:5)				C37 H66 O5 N1	604.494	8.00564	0.110579	0.400195	0.020895	0.861586	0.142501	0.0845417	0.0777945	0.251878	0.316754	0.193089	ug/mL
DG(34:5e)+H	DG(34:5e)+H	DG	(34:5e)	(34:5e)				C37 H65 O4	573.488	16.1429	0.0537805	1.42664	0.282787	0.0396514	0.00322845	0.00224065	0.0021447	0.00232398	0.000770633	0.00224227	ug/mL
DG(34:5e)+H	DG(34:5e)+H	DG	(34:5e)	(34:5e)				C37 H65 O4	573.488	16.8516	0.0692142	2.53875	0.0279629	0.643087	0.145452	0.169869	0.127906	0.0700165	0.0918482	0.0127197	ug/mL
DG(35:0)+Na	DG(35:0)+Na	DG	(35:0)	(35:0)				C38 H74 O5 Na1	633.543	12.4139	0.0302922	1.00383	0.977887	0.16662	0.128064	0.136337	0.125456	0.104565	0.160611	0.123194	ug/mL
DG(16:1_19:0)+NH4	DG(35:1)+NH4	DG	(16:1_19:0)	(16:1)	(19:0)			C38 H76 O5 N1	626.572	8.69909	0.181574	0.435229	0.0413836	2.51752	1.60369	1.00792	0.399655	2.12543	1.95816	2.83522	ug/mL
DG(35:1e)+NH4	DG(35:1e)+NH4	DG	(35:1e)	(35:1e)				C38 H78 O4 N1	612.593	13.0087	0.12484	0.609988	0.0864187	0.335837	0.0498711	0.0403323	0.0200753	0.0541868	0.0552716	0.0713298	ug/mL
DG(21:0_14:2)+H	DG(35:2)+H	DG	(21:0_14:2)	(21:0)	(14:2)			C38 H71 O5	607.53	8.18581	0.0261587	0.668444	0.0153514	0.330718	0.0446685	0.0466198	0.0345472	0.0574885	0.0693843	0.0613785	ug/mL
DG(35:3e)+H	DG(35:3e)+H	DG	(35:3e)	(35:3e)				C38 H71 O4	591.535	9.92677	0.0734857	0.375556	0.0526052	0.373192	0.0195499	0.0172192	0.0184915	0.0639414	0.0270857	0.0561167	ug/mL
DG(35:3e)+H	DG(35:3e)+H	DG	(35:3e)	(35:3e)				C38 H71 O4	591.535	11.2283	0.0422495	4.24251	0.00352905	0.199769	0.00831355	0.0114809	0.0117003	0.00355413	0.00272683	0.00114263	ug/mL
DG(35:3e)+H	DG(35:3e)+H	DG	(35:3e)	(35:3e)				C38 H71 O4	591.535	17.5646	0.0791987	1.8018	0.21671	0.306088	0.0936718	0.049762	0.0405615	0.03385	0.0187979	0.0494698	ug/mL
DG(35:4)+NH4	DG(35:4)+NH4	DG	(35:4)	(35:4)				C38 H70 O5 N1	620.525	10.2303	0.10478	1.45649	0.00400207	0.239147	0.0425119	0.0424888	0.0374427	0.0256728	0.0302912	0.0281034	ug/mL
DG(35:4e)+H	DG(35:4e)+H	DG	(35:4e)	(35:4e)				C38 H69 O4	589.519	8.91966	0.146043	0.281287	0.210892	0.297837	0.0198024	0.00705989	0.00232052	0.0552839	0.0450528	0.0034107	ug/mL
DG(35:4e)+H	DG(35:4e)+H	DG	(35:4e)	(35:4e)				C38 H69 O4	589.519	10.173	0.111522	3.19787	0.00896225	0.299537	0.0309737	0.0315143	0.0219043	0.0114543	0.00356558	0.0113703	ug/mL
DG(18:0_18:0)+Na	DG(36:0)+Na	DG	(18:0_18:0)	(18:0)	(18:0)			C39 H76 O5 Na1	647.558	14.6059	0.0118511	0.92703	0.463206	0.166725	0.1119	0.129243	0.106307	0.137751	0.129174	0.107873	ug/mL
DG(36:0e)+Na	DG(36:0e)+Na	DG	(36:0e)	(36:0e)				C39 H78 O4 Na1	633.579	17.9428	0.0251362	1.37585	0.320815	0.120996	0.0285407	0.0224586	0.0231766	0.0245791	0.0226021	0.00673159	ug/mL
DG(18:0_18:1)+NH4	DG(36:1)+NH4	DG	(18:0_18:1)	(18:0)	(18:1)			C39 H78 O5 N1	640.587	8.686	0.0219291	0.775298	0.0815475	0.175152	0.0249528	0.0239216	0.017124	0.0305478	0.0283462	0.0262326	ug/mL
DG(18:0_18:1)+H	DG(36:1)+H	DG	(18:0_18:1)	(18:0)	(18:1)			C39 H75 O5	623.561	11.829	0.0395449	0.922455	0.283938	0.123796	0.0588978	0.062595	0.0503604	0.0592406	0.0635643	0.0634949	ug/mL
DG(18:0_18:1)+NH4	DG(36:1)+NH4	DG	(18:0_18:1)	(18:0)	(18:1)			C39 H78 O5 N1	640.587	13.5001	0.0331423	5.50958	0.00199541	2.18155	1.18739	1.36632	1.05204	0.378827	0.0276183	0.248004	ug/mL
DG(36:1e)+Na	DG(36:1e)+Na	DG	(36:1e)	(36:1e)				C39 H76 O4 Na1	631.564	17.682	0.0224394	1.85503	0.0898273	0.443075	0.118428	0.104617	0.117833	0.0834568	0.0851831	0.0151189	ug/mL
DG(18:1_18:1)+H	DG(36:2)+H	DG	(18:1_18:1)	(18:1)	(18:1)			C39 H73 O5	621.545	7.62776	0.10261	1.09758	0.601268	0.112325	0.0149655	0.0218191	0.0206889	0.013251	0.0201515	0.0189614	ug/mL
DG(18:1_18:1)+Na	DG(36:2)+Na	DG	(18:1_18:1)	(18:1)	(18:1)			C39 H72 O5 Na1	643.527	11.3872	0.13508	6.03393	0.00328662	0.95168	0.178174	0.258144	0.186874	0.0183246	0.0553833	0.0295734	ug/mL
Cer(d18:0_24:0)+H	Cer(d42:0)+H	Cer	(d18:0_24:0)	(d18:0)	(24:0)			C42 H86 O3 N1	652.66	15.017	0.0217059	0.923555	0.260645	0.022203	0.00214707	0.00178237	0.00217906	0.00221267	0.00223409	0.00216735	ug/mL
DG(18:0_18:2)+NH4	DG(36:2)+NH4	DG	(18:0_18:2)	(18:0)	(18:2)			C39 H76 O5 N1	638.572	12.5185	0.0412842	9.32783	0.000449519	2.66729	1.56034	1.73638	1.30081	0.113742	0.200693	0.178448	ug/mL
DG(36:2e)+Na	DG(36:2e)+Na	DG	(36:2e)	(36:2e)				C39 H74 O4 Na1	629.548	11.0285	0.271953	0.230178	0.000134005	0.340946	0.00425702	0.00658023	0.00885945	0.0289414	0.0295476	0.0270828	ug/mL
DG(36:2e)+H	DG(36:2e)+H	DG	(36:2e)	(36:2e)				C39 H75 O4	607.566	14.408	0.13125	0.734501	0.279015	0.285806	0.0372036	0.0718292	0.0433436	0.0701541	0.0860794	0.051222	ug/mL
DG(36:2e)+Na	DG(36:2e)+Na	DG	(36:2e)	(36:2e)				C39 H74 O4 Na1	629.548	17.4429	0.032218	1.18984	0.749962	0.170433	0.0890707	0.00851599	0.0696597	0.0287157	0.0605976	0.0512491	ug/mL
DG(36:2e)+H	DG(36:2e)+H	DG	(36:2e)	(36:2e)				C39 H75 O4	607.566	17.9475	0.00536928	1.50922	0.219881	0.329532	0.129602	0.0846038	0.0696781	0.067221	0.0818902	0.0389888	ug/mL
DG(18:1_18:2)+NH4	DG(36:3)+NH4	DG	(18:1_18:2)	(18:1)	(18:2)			C39 H74 O5 N1	636.556	11.6419	0.0310184	9.04777	1.04025e-05	3.13514	2.16193	2.23055	2.0022	0.212097	0.258307	0.236363	ug/mL
Cer(d31:0)+H	Cer(d31:0)+H	Cer	(d31:0)	(d31:0)				C31 H64 O3 N1	498.488	7.11527	0.0294605	1.57789	0.00488549	0.0857464	0.00420674	0.0047225	0.00510887	0.00304656	0.00266457	0.00318561	ug/mL
DG(16:0_20:3)+Na	DG(36:3)+Na	DG	(16:0_20:3)	(16:0)	(20:3)			C39 H70 O5 Na1	641.512	12.1573	0.0358524	17.3647	0.000296092	0.45528	0.0392192	0.0478702	0.0396608	1.9268e-06	0.00119097	0.00610639	ug/mL
DG(36:3e)+Na	DG(36:3e)+Na	DG	(36:3e)	(36:3e)				C39 H72 O4 Na1	627.532	9.03311	0.0440596	0.117955	0.00756712	0.391844	0.00209873	0.00473206	0.0061357	0.0254844	0.0368831	0.0475599	ug/mL
DG(36:3e)+Na	DG(36:3e)+Na	DG	(36:3e)	(36:3e)				C39 H72 O4 Na1	627.532	10.5377	0.0877294	0.0831519	2.97594e-06	1.10411	0.0216837	0.0221817	0.0179941	0.257929	0.248478	0.237528	ug/mL
DG(36:3e)+Na	DG(36:3e)+Na	DG	(36:3e)	(36:3e)				C39 H72 O4 Na1	627.532	12.3728	0.0331183	2.91848	0.00814424	0.716683	0.113413	0.159605	0.169491	0.0318439	0.0648684	0.0549106	ug/mL
DG(36:3e)+H	DG(36:3e)+H	DG	(36:3e)	(36:3e)				C39 H73 O4	605.55	17.7001	0.0158573	1.67714	0.0558893	1.29789	1.25146	1.10365	1.13911	0.916974	0.807018	0.359444	ug/mL
DG(18:2_18:2)+NH4	DG(36:4)+NH4	DG	(18:2_18:2)	(18:2)	(18:2)			C39 H72 O5 N1	634.541	10.7407	0.0400077	9.39746	0.000864967	1.426	0.475541	0.488093	0.354376	0.0277299	0.0638655	0.0486564	ug/mL
Cer(d46:5)+H-H2O	Cer(d46:5)+H-H2O	Cer	(d46:5)	(d46:5)				C46 H82 O2 N1	680.634	17.6191	0.0463403	1.20378	0.0933908	0.910734	1.00363	1.13146	1.2235	0.956209	1.0154	0.818424	ug/mL
DG(16:0_20:4)+NH4	DG(36:4)+NH4	DG	(16:0_20:4)	(16:0)	(20:4)			C39 H72 O5 N1	634.541	11.316	0.362033	8.31674	0.000731598	2.19412	0.867439	1.1472	1.14409	0.0813722	0.102618	0.195813	ug/mL
Cer(m32:0)+NH4	Cer(m32:0)+NH4	Cer	(m32:0)	(m32:0)				C32 H69 O2 N2	513.535	9.66192	0.0187115	1.00383	0.936715	0.192149	1.66082	1.46841	1.51651	1.57542	1.46425	1.58834	ug/mL
DG(36:4e)+Na	DG(36:4e)+Na	DG	(36:4e)	(36:4e)				C39 H70 O4 Na1	625.517	8.01068	0.161227	1.11969	0.827671	0.0750621	0.10083	0.133099	0.0966258	0.140664	0.154556	1.61923e-08	ug/mL
DG(36:4e)+Na	DG(36:4e)+Na	DG	(36:4e)	(36:4e)				C39 H70 O4 Na1	625.517	9.27131	0.780025	0.0283337	0.0012613	0.497806	1.23943e-08	0.00119632	0.00303508	0.0386103	0.0586818	0.0520498	ug/mL
Cer(m34:1)+NH4	Cer(m34:1)+NH4	Cer	(m34:1)	(m34:1)				C34 H71 O2 N2	539.551	6.64147	0.0255132	1.09595	0.290909	0.0209636	0.00622005	0.00553736	0.0051671	0.00510062	0.00471486	0.00562731	ug/mL
DG(36:4e)+H	DG(36:4e)+H	DG	(36:4e)	(36:4e)				C39 H71 O4	603.535	17.4162	0.0169766	2.121	0.011189	2.87801	3.84234	3.61246	3.20543	2.12604	1.97571	0.924285	ug/mL
Cer(m18:1_16:0)+H	Cer(m34:1)+H	Cer	(m18:1_16:0)	(m18:1)	(16:0)			C34 H68 O2 N1	522.524	10.7396	0.135587	1.00666	0.955204	0.00211388	0.00862064	0.0095937	0.00726329	0.00719612	0.00941474	0.00869817	ug/mL
DG(18:3_18:2)+H	DG(36:5)+H	DG	(18:3_18:2)	(18:3)	(18:2)			C39 H67 O5	615.498	9.81042	0.39201	0.539906	0.472737	0.2054	0.0212134	0.0383879	0.0202241	0.0228895	0.105293	0.019668	ug/mL
Cer(m19:0_18:2)+H	Cer(m37:2)+H	Cer	(m19:0_18:2)	(m19:0)	(18:2)			C37 H72 O2 N1	562.556	12.1047	0.0569307	1.05994	0.590125	0.0130372	0.0042504	0.00335601	0.00332463	0.00310166	0.00349816	0.00371308	ug/mL
DG(16:0_20:5)+H	DG(36:5)+H	DG	(16:0_20:5)	(16:0)	(20:5)			C39 H67 O5	615.498	11.571	0.0439414	12.7511	0.000152723	2.91749	1.94968	1.8615	1.56145	0.123381	0.166131	0.131834	ug/mL
DG(36:5e)+H	DG(36:5e)+H	DG	(36:5e)	(36:5e)				C39 H69 O4	601.519	8.25504	0.605679	0.516944	0.189981	0.0941121	0.00649267	0.00026864	0.00252988	0.00550091	0.00625296	0.00621945	ug/mL
DG(36:5e)+H	DG(36:5e)+H	DG	(36:5e)	(36:5e)				C39 H69 O4	601.519	9.07277	0.0644495	0.294629	0.01769	0.642154	0.0480615	0.013204	0.0468353	0.113933	0.158605	0.0943671	ug/mL
DG(36:5e)+H	DG(36:5e)+H	DG	(36:5e)	(36:5e)				C39 H69 O4	601.519	9.69474	0.036159	0.244335	0.000609415	1.0379	0.0556012	0.056351	0.0872247	0.252324	0.308091	0.254763	ug/mL
DG(36:5e)+H	DG(36:5e)+H	DG	(36:5e)	(36:5e)				C39 H69 O4	601.519	11.6375	0.0533685	9.54448	8.86317e-06	1.52199	0.513511	0.514839	0.469214	0.0448444	0.0599233	0.052136	ug/mL
DG(36:5e)+H	DG(36:5e)+H	DG	(36:5e)	(36:5e)				C39 H69 O4	601.519	16.6594	0.175641	2.95845	0.00523721	1.23685	0.380836	0.483106	0.481247	0.15034	0.224495	0.0798595	ug/mL
DG(36:5e)+H	DG(36:5e)+H	DG	(36:5e)	(36:5e)				C39 H69 O4	601.519	17.1802	0.0170168	2.46649	0.00348592	2.29905	1.91781	1.94738	1.61918	0.839339	0.921579	0.462636	ug/mL
DG(36:6e)+H	DG(36:6e)+H	DG	(36:6e)	(36:6e)				C39 H67 O4	599.503	7.85252	0.0469048	0.788201	0.675775	0.102185	0.0276479	0.0293864	0.0207971	0.0477965	0.0485421	0.00240692	ug/mL
Cer(m38:1+O)+NH4	Cer(m38:1+O)+NH4	Cer	(m38:1+O)	(m38:1+O)				C38 H79 O3 N2	611.609	4.453	0.0481564	1.04814	0.704309	0.0259474	0.00873398	0.00677182	0.00840612	0.00878125	0.00754031	0.00649206	ug/mL
DG(36:6e)+H	DG(36:6e)+H	DG	(36:6e)	(36:6e)				C39 H67 O4	599.503	9.39762	0.0171058	0.149157	0.000691885	0.514902	0.00635205	0.0115643	0.00824936	0.057129	0.0677717	0.0505231	ug/mL
DG(36:6e)+H	DG(36:6e)+H	DG	(36:6e)	(36:6e)				C39 H67 O4	599.503	16.6262	0.852285	2.76484	0.000387516	0.954309	0.274679	0.304058	0.258113	0.0978507	0.117808	0.087017	ug/mL
DG(19:0_18:1)+NH4	DG(37:1)+NH4	DG	(19:0_18:1)	(19:0)	(18:1)			C40 H80 O5 N1	654.603	8.69372	0.0955733	0.526705	0.0424172	0.447685	0.0613111	0.0525162	0.024086	0.0719663	0.0887655	0.10111	ug/mL
DG(37:4)+Na	DG(37:4)+Na	DG	(37:4)	(37:4)				C40 H70 O5 Na1	653.512	10.5957	0.0519294	0.96795	0.885612	0.0905039	0.046348	0.0803058	0.0475869	0.0686586	0.0624054	0.0489461	ug/mL
DG(17:0_20:5)+H	DG(37:5)+H	DG	(17:0_20:5)	(17:0)	(20:5)			C40 H69 O5	629.514	12.118	0.150965	1.12772	0.80223	0.0716627	0.0421185	0.0429934	0.0346205	0.0581341	0.00288159	0.0451559	ug/mL
DG(18:0_20:3)+NH4	DG(38:3)+NH4	DG	(18:0_20:3)	(18:0)	(20:3)			C41 H78 O5 N1	664.587	12.9337	0.00921869	6.21531	0.000143284	1.55562	0.565429	0.609628	0.497547	0.0797734	0.0953535	0.0939834	ug/mL
DG(38:3e)+H	DG(38:3e)+H	DG	(38:3e)	(38:3e)				C41 H77 O4	633.582	17.9409	0.0248516	1.36691	0.329283	0.118716	0.0282878	0.0224714	0.0231648	0.0246579	0.022679	0.00674401	ug/mL
Cer(m20:1_18:1)+H	Cer(m38:2)+H	Cer	(m20:1_18:1)	(m20:1)	(18:1)			C38 H74 O2 N1	576.571	12.7357	0.0141879	1.91604	0.00465693	0.278223	0.0411234	0.0336968	0.0322939	0.0164156	0.0189565	0.0205317	ug/mL
DG(18:1_20:3)+NH4	DG(38:4)+NH4	DG	(18:1_20:3)	(18:1)	(20:3)			C41 H76 O5 N1	662.572	11.9734	0.39093	6.33958	0.0293184	0.721018	0.163691	0.153148	0.0638068	0.0308443	0.0167657	0.0124328	ug/mL
DG(18:0_20:4)+NH4	DG(38:4)+NH4	DG	(18:0_20:4)	(18:0)	(20:4)			C41 H76 O5 N1	662.572	12.4351	0.0144115	2.05497	0.00109086	3.01376	3.53945	3.74071	3.22903	1.40436	1.90841	1.80127	ug/mL
DG(38:4e)+H	DG(38:4e)+H	DG	(38:4e)	(38:4e)				C41 H75 O4	631.566	17.694	0.0229869	1.85069	0.092123	0.442429	0.11848	0.104649	0.117869	0.0833983	0.0859351	0.0149214	ug/mL
DG(18:1_20:4)+NH4	DG(38:5)+NH4	DG	(18:1_20:4)	(18:1)	(20:4)			C41 H74 O5 N1	660.556	11.3866	0.00662475	4.42013	0.000692596	2.18984	1.07059	1.37049	1.12535	0.222846	0.326395	0.257622	ug/mL
DG(38:5e)+H	DG(38:5e)+H	DG	(38:5e)	(38:5e)				C41 H73 O4	629.55	9.826	0.0823324	0.2547	0.00307444	0.19233	0.00108418	0.00297905	0.00345683	0.00814499	0.0102252	0.011155	ug/mL
Cer(d32:0)+H	Cer(d32:0)+H	Cer	(d32:0)	(d32:0)				C32 H66 O3 N1	512.504	7.91062	0.0652486	1.14066	0.0818303	0.219261	0.149755	0.166396	0.14281	0.135241	0.140764	0.126361	ug/mL
Cer(m38:2)+NH4	Cer(m38:2)+NH4	Cer	(m38:2)	(m38:2)				C38 H77 O2 N2	593.598	13.155	0.0892669	0.736572	0.411042	0.168858	0.00360328	0.0199224	0.0200877	0.0182059	0.0227413	0.0182641	ug/mL
DG(38:5e)+H	DG(38:5e)+H	DG	(38:5e)	(38:5e)				C41 H73 O4	629.55	12.9125	0.0625078	7.68682	0.00155366	0.479707	0.0408428	0.0607725	0.0527385	0.00769544	0.00712545	0.00525944	ug/mL
DG(38:5e)+H	DG(38:5e)+H	DG	(38:5e)	(38:5e)				C41 H73 O4	629.55	17.442	0.032218	1.18984	0.749962	0.170433	0.0890707	0.00851599	0.0696597	0.0287157	0.0605976	0.0512491	ug/mL
DG(16:0_22:6)+Na	DG(38:6)+Na	DG	(16:0_22:6)	(16:0)	(22:6)			C41 H68 O5 Na1	663.496	2.116	0.184161	1.31815	0.723218	0.0730907	0.0157712	0.00427069	0.00691936	0.00211936	0.0158674	0.00246705	ug/mL
DG(16:0_22:6)+NH4	DG(38:6)+NH4	DG	(16:0_22:6)	(16:0)	(22:6)			C41 H72 O5 N1	658.541	10.9682	0.0483721	14.9613	0.00018698	1.1941	0.298228	0.330503	0.270671	0.0438994	0.0115367	0.00467925	ug/mL
DG(38:6e)+H	DG(38:6e)+H	DG	(38:6e)	(38:6e)				C41 H71 O4	627.535	9.04534	0.0624645	0.14263	0.0014247	0.361269	0.00454167	0.00213834	0.00605409	0.024309	0.0348381	0.0301334	ug/mL
DG(38:6e)+H	DG(38:6e)+H	DG	(38:6e)	(38:6e)				C41 H71 O4	627.535	10.5648	0.0877294	0.0831519	2.97594e-06	1.10411	0.0216837	0.0221817	0.0179941	0.257929	0.248478	0.237528	ug/mL
DG(38:6e)+H	DG(38:6e)+H	DG	(38:6e)	(38:6e)				C41 H71 O4	627.535	12.4188	0.0331183	2.91848	0.00814424	0.716683	0.113413	0.159605	0.169491	0.0318439	0.0648684	0.0549106	ug/mL
DG(38:7e)+H	DG(38:7e)+H	DG	(38:7e)	(38:7e)				C41 H69 O4	625.519	7.996	0.161227	0.796172	0.772189	0.314581	0.0907471	0.133099	6.93793e-09	0.126597	0.154556	1.61923e-08	ug/mL
DG(38:7e)+H	DG(38:7e)+H	DG	(38:7e)	(38:7e)				C41 H69 O4	625.519	9.86011	0.832926	0.111832	0.179664	0.265412	0.00448572	0.000945641	0.00292469	0.0112434	0.0114068	0.0520691	ug/mL
Cer(m21:0_18:0)+H	Cer(m39:0)+H	Cer	(m21:0_18:0)	(m21:0)	(18:0)			C39 H80 O2 N1	594.618	13.219	0.00516558	1.08242	0.750839	0.00299552	0.00169482	0.00288343	0.00203969	0.00226037	0.00136082	0.00249285	ug/mL
DG(38:7e)+Na	DG(38:7e)+Na	DG	(38:7e)	(38:7e)				C41 H68 O4 Na1	647.501	12.9777	0.0271459	6.96789	0.000858583	0.492165	0.0623453	0.0592652	0.053009	0.0178676	0.00513364	0.00205938	ug/mL
DG(18:0_22:4)+NH4	DG(40:4)+NH4	DG	(18:0_22:4)	(18:0)	(22:4)			C43 H80 O5 N1	690.603	13.1947	0.0303266	1.40849	0.0543307	0.386503	0.100251	0.107218	0.100148	0.0589528	0.0940365	0.065412	ug/mL
DG(18:0_22:5)+NH4	DG(40:5)+NH4	DG	(18:0_22:5)	(18:0)	(22:5)			C43 H78 O5 N1	688.587	12.4535	0.094992	5.06142	0.00074475	1.03172	0.260534	0.289022	0.220773	0.0493655	0.0686513	0.0341796	ug/mL
DG(18:0_22:6)+NH4	DG(40:6)+NH4	DG	(18:0_22:6)	(18:0)	(22:6)			C43 H76 O5 N1	686.572	12.0938	0.0164844	11.0634	0.000195572	2.45309	1.27492	1.4245	1.1203	0.0959326	0.127387	0.121936	ug/mL
Cer(m19:0_20:2)+H	Cer(m39:2)+H	Cer	(m19:0_20:2)	(m19:0)	(20:2)			C39 H76 O2 N1	590.587	13.174	0.20494	1.84627	0.209483	0.0694191	0.00228491	0.00236988	0.00216599	0.000232063	0.00256791	0.000894386	ug/mL
DG(18:1_22:6)+NH4	DG(40:7)+NH4	DG	(18:1_22:6)	(18:1)	(22:6)			C43 H74 O5 N1	684.556	11.0408	0.0205559	15.3936	4.68542e-06	1.30995	0.350564	0.36893	0.343766	0.0314438	0.0271434	0.0104844	ug/mL
DG(40:7e)+H	DG(40:7e)+H	DG	(40:7e)	(40:7e)				C43 H73 O4	653.55	10.591	0.0945797	0.595839	0.0598229	0.208858	0.0168856	0.0150387	0.0172584	0.0190918	0.0313952	0.0320565	ug/mL
DG(40:8e)+H	DG(40:8e)+H	DG	(40:8e)	(40:8e)				C43 H71 O4	651.535	12.0454	0.142296	40.1189	0.00136241	0.504471	0.040045	0.0614424	0.0497667	0.000915936	0.00104788	0.00180633	ug/mL
DG(42:8e)+H	DG(42:8e)+H	DG	(42:8e)	(42:8e)				C45 H75 O4	679.566	15.1127	0.0208917	0.73173	0.0137553	0.144729	0.0105872	0.0131828	0.0108332	0.0167027	0.0158714	0.0147155	ug/mL
DG(22:1_22:4)+Na	DG(44:5)+Na	DG	(22:1_22:4)	(22:1)	(22:4)			C47 H82 O5 Na1	749.605	13.4034	0.0134411	0.899452	0.417058	0.188809	0.131618	0.133559	0.103678	0.113256	0.147124	0.149709	ug/mL
GM3(m40:3)+H-H2O	GM3(m40:3)+H-H2O	GM3	(m40:3)	(m40:3)				C63 H111 O19 N2	1199.78	9.72394	0.0059632	0.628115	0.349974	0.342648	0.0766696	0.05606	0.00535032	0.0454206	0.0951768	0.0792348	ug/mL
Cer(m19:0_21:2)+H	Cer(m40:2)+H	Cer	(m19:0_21:2)	(m19:0)	(21:2)			C40 H78 O2 N1	604.603	13.716	0.0426475	1.29485	0.0203998	0.261899	0.0924846	0.0804915	0.0794114	0.0610398	0.0708283	0.063048	ug/mL
Hex1Cer(d30:2+2O)+NH4	Hex1Cer(d30:2+2O)+NH4	Hex1Cer	(d30:2+2O)	(d30:2+2O)				C36 H71 O10 N2	691.51	12.8808	0.0923918	11.9094	5.29402e-05	0.731644	0.109551	0.111954	0.116573	0.00282294	0.00570337	0.0198612	ug/mL
Hex1Cer(d31:0+O)+NH4	Hex1Cer(d31:0+O)+NH4	Hex1Cer	(d31:0+O)	(d31:0+O)				C37 H77 O9 N2	693.562	8.61613	0.0087528	1.47769	0.00953047	0.241567	0.0349024	0.0441732	0.0389439	0.0260368	0.0275493	0.0262816	ug/mL
Hex1Cer(d31:1+O)+NH4	Hex1Cer(d31:1+O)+NH4	Hex1Cer	(d31:1+O)	(d31:1+O)				C37 H75 O9 N2	691.547	8.0893	0.0579553	0.957892	0.617798	0.206436	0.261448	0.261175	0.254099	0.229701	0.29949	0.281674	ug/mL
Hex1Cer(d33:1+2O)+NH4	Hex1Cer(d33:1+2O)+NH4	Hex1Cer	(d33:1+2O)	(d33:1+2O)				C39 H79 O10 N2	735.573	7.965	0.0129802	0.955925	0.61099	0.195948	0.24537	0.266801	0.237183	0.22397	0.285598	0.274336	ug/mL
Hex1Cer(d38:2)+H	Hex1Cer(d38:2)+H	Hex1Cer	(d38:2)	(d38:2)				C44 H84 O8 N1	754.619	10.311	0.0559094	3.94623	0.00705895	1.34064	0.423007	0.542332	0.404918	0.0356628	0.211557	0.100013	ug/mL
Hex1Cer(d39:5)+NH4	Hex1Cer(d39:5)+NH4	Hex1Cer	(d39:5)	(d39:5)				C45 H83 O8 N2	779.614	11.5128	0.0219467	1.61722	0.0455115	0.226658	0.0385283	0.0320543	0.0242148	0.0181214	0.0206025	0.0198934	ug/mL
Hex1Cer(d42:1)+H-H2O	Hex1Cer(d42:1)+H-H2O	Hex1Cer	(d42:1)	(d42:1)				C48 H92 O7 N1	794.687	13.187	0.421458	3.07523	0.0610277	0.125785	0.00373968	0.00419852	0.00677507	0.000686874	0.000774594	0.00332297	ug/mL
Hex1Cer(d42:7)+NH4	Hex1Cer(d42:7)+NH4	Hex1Cer	(d42:7)	(d42:7)				C48 H85 O8 N2	817.63	14.945	0.103291	3.58703	0.0878252	0.149175	0.00943176	0.0025591	0.00920734	0.00150727	0.00211199	0.00229041	ug/mL
Hex1Cer(d45:2+O)+NH4	Hex1Cer(d45:2+O)+NH4	Hex1Cer	(d45:2+O)	(d45:2+O)				C51 H101 O9 N2	885.75	13.5228	0.0480576	1.23663	0.150011	0.382566	0.195803	0.209843	0.175301	0.120649	0.180221	0.168914	ug/mL
Hex1Cer(d21:2_26:0+O)+NH4	Hex1Cer(d47:2+O)+NH4	Hex1Cer	(d21:2_26:0+O)	(d21:2)	(26:0+O)			C53 H105 O9 N2	913.781	15.709	0.402969	0.813604	0.551705	0.061974	0.000831021	0.00251354	0.00360413	0.00311435	0.00272062	0.00270567	ug/mL
Hex1Cer(d21:2_26:6)+NH4	Hex1Cer(d47:8)+NH4	Hex1Cer	(d21:2_26:6)	(d21:2)	(26:6)			C53 H93 O8 N2	885.693	14.9848	0.171985	1.76245	0.352332	0.233209	0.075173	0.0118749	0.0483825	0.0280246	0.0289761	0.0198412	ug/mL
Hex1Cer(m35:0)+Na	Hex1Cer(m35:0)+Na	Hex1Cer	(m35:0)	(m35:0)				C41 H81 O7 N1 Na1	722.591	8.799	0.0672122	2.01751	0.123887	0.168287	0.0154167	0.0160544	0.00647897	0.00779033	0.00411932	0.00690065	ug/mL
Hex1Cer(m39:1+2O)+NH4	Hex1Cer(m39:1+2O)+NH4	Hex1Cer	(m39:1+2O)	(m39:1+2O)				C45 H91 O9 N2	803.672	15.059	0.0883781	1.4997	0.113816	0.130055	0.0152826	0.0158458	0.0109857	0.00690633	0.00845693	0.0127186	ug/mL
Hex1Cer(m19:0_23:2)+H	Hex1Cer(m42:2)+H	Hex1Cer	(m19:0_23:2)	(m19:0)	(23:2)			C48 H92 O7 N1	794.687	13.8098	0.0947471	0.679588	0.00409902	0.186692	0.0193825	0.0150081	0.0165705	0.0252719	0.0255896	0.0241266	ug/mL
Hex1Cer(m42:6)+NH4	Hex1Cer(m42:6)+NH4	Hex1Cer	(m42:6)	(m42:6)				C48 H87 O7 N2	803.651	16.752	0.176398	0.201677	0.0287664	0.597033	0.0177235	0.0193085	0.0196643	0.102673	0.12719	0.0512606	ug/mL
Hex1Cer(m48:6)+NH4	Hex1Cer(m48:6)+NH4	Hex1Cer	(m48:6)	(m48:6)				C54 H99 O7 N2	887.745	16.527	0.150458	1.89604	0.214186	0.511942	0.0573846	0.0854038	0.127269	0.0232771	0.0881906	0.0309644	ug/mL
Hex1Cer(m48:7)+NH4	Hex1Cer(m48:7)+NH4	Hex1Cer	(m48:7)	(m48:7)				C54 H97 O7 N2	885.729	16.6052	0.0450229	2.09626	0.0134985	0.708897	0.16928	0.186539	0.196506	0.045866	0.116071	0.101544	ug/mL
Hex1Cer(t35:1+2O)+NH4	Hex1Cer(t35:1+2O)+NH4	Hex1Cer	(t35:1+2O)	(t35:1+2O)				C41 H83 O11 N2	779.599	7.84353	0.0103237	0.956187	0.644816	0.157572	0.163114	0.173363	0.157082	0.143791	0.190798	0.181585	ug/mL
Hex1Cer(t38:0)+H	Hex1Cer(t38:0)+H	Hex1Cer	(t38:0)	(t38:0)				C44 H88 O9 N1	774.645	7.84	0.00752343	0.946609	0.542007	0.218462	0.424804	0.416939	0.391935	0.368226	0.459727	0.475308	ug/mL
Cer(m19:1_21:2)+H	Cer(m40:3)+H	Cer	(m19:1_21:2)	(m19:1)	(21:2)			C40 H76 O2 N1	602.587	12.7026	0.090404	0.842165	0.149516	0.0710228	0.00808041	0.00763053	0.00623181	0.0076664	0.00945838	0.00893038	ug/mL
Hex1Cer(t38:5)+NH4	Hex1Cer(t38:5)+NH4	Hex1Cer	(t38:5)	(t38:5)				C44 H81 O9 N2	781.594	11.9028	0.0802021	0.948235	0.705365	0.123531	0.0902202	0.108341	0.0795306	0.0811788	0.112923	0.0991721	ug/mL
Hex1Cer(t40:0+O)+H	Hex1Cer(t40:0+O)+H	Hex1Cer	(t40:0+O)	(t40:0+O)				C46 H92 O10 N1	818.672	7.727	0.0205394	0.950455	0.442522	0.256309	0.459447	0.452833	0.445662	0.422695	0.492713	0.51332	ug/mL
Hex1Cer(t18:0_24:1)+H-H2O	Hex1Cer(t42:1)+H-H2O	Hex1Cer	(t18:0_24:1)	(t18:0)	(24:1)			C48 H92 O8 N1	810.682	13.458	0.204784	0.0765442	0.0113519	0.492634	0.00409826	0.00770763	0.00111633	0.0340531	0.0618944	0.0728728	ug/mL
Hex2Cer(d30:1)+NH4	Hex2Cer(d30:1)+NH4	Hex2Cer	(d30:1)	(d30:1)				C42 H83 O13 N2	823.589	7.264	0.868326	1.31325	0.663664	0.0548268	0.00385545	5.40328e-09	0.00456893	0.00222429	0.00181409	0.00237656	ug/mL
Hex2Cer(d30:2+O)+Na	Hex2Cer(d30:2+O)+Na	Hex2Cer	(d30:2+O)	(d30:2+O)				C42 H77 O14 N1 Na1	842.524	9.26074	0.0143213	0.130337	2.72329e-05	0.543356	0.00816363	0.00923481	0.00759438	0.0592369	0.0679203	0.0645979	ug/mL
Hex2Cer(d30:2+O)+NH4	Hex2Cer(d30:2+O)+NH4	Hex2Cer	(d30:2+O)	(d30:2+O)				C42 H81 O14 N2	837.568	9.718	0.562179	0.0738819	0.00305766	3.07783	0.0282032	0.390088	0.0089985	2.36728	1.91394	1.5022	ug/mL
Hex2Cer(d31:1)+NH4	Hex2Cer(d31:1)+NH4	Hex2Cer	(d31:1)	(d31:1)				C43 H85 O13 N2	837.605	7.38182	0.0848222	0.494115	0.0540475	0.107603	0.00289929	0.00269292	0.00240251	0.0034994	0.00689621	0.00578428	ug/mL
Hex2Cer(d14:1_18:1+O)+Na	Hex2Cer(d32:2+O)+Na	Hex2Cer	(d14:1_18:1+O)	(d14:1)	(18:1+O)			C44 H81 O14 N1 Na1	870.555	10.4159	0.0557749	0.0770464	2.5954e-05	0.678359	0.0036137	0.00882883	0.00919838	0.0890199	0.10054	0.0913219	ug/mL
Hex2Cer(d32:3+O)+Na	Hex2Cer(d32:3+O)+Na	Hex2Cer	(d32:3+O)	(d32:3+O)				C44 H79 O14 N1 Na1	868.539	9.383	0.0415142	0.56661	0.157182	0.234038	0.016245	0.0185651	0.00167501	0.0210368	0.0202748	0.0230804	ug/mL
Hex2Cer(d33:0)+NH4	Hex2Cer(d33:0)+NH4	Hex2Cer	(d33:0)	(d33:0)				C45 H91 O13 N2	867.652	7.62783	0.0780049	1.02069	0.883663	0.134364	0.0340907	0.0463371	0.0411137	0.0337763	0.047034	0.0382678	ug/mL
Cer(m19:0_22:2)+H	Cer(m41:2)+H	Cer	(m19:0_22:2)	(m19:0)	(22:2)			C41 H80 O2 N1	618.618	14.2156	0.0288137	1.20737	0.150627	0.147975	0.0550854	0.0461361	0.0408965	0.0353072	0.0411046	0.0412967	ug/mL
Hex2Cer(d21:2_12:0)+NH4	Hex2Cer(d33:2)+NH4	Hex2Cer	(d21:2_12:0)	(d21:2)	(12:0)			C45 H87 O13 N2	863.62	11.2442	0.32158	0.71647	0.589301	0.328366	0.147625	0.0295368	0.0176895	0.0991057	0.109988	0.0628662	ug/mL
Hex2Cer(d35:2)+NH4	Hex2Cer(d35:2)+NH4	Hex2Cer	(d35:2)	(d35:2)				C47 H91 O13 N2	891.652	12.295	0.0384049	0.798711	0.73665	0.23319	0.0842004	0.0136949	0.0092489	0.0535092	0.0468927	0.0337446	ug/mL
Hex2Cer(d38:4)+NH4	Hex2Cer(d38:4)+NH4	Hex2Cer	(d38:4)	(d38:4)				C50 H93 O13 N2	929.667	13.5209	0.0407717	1.49823	0.172923	0.049659	0.000881794	0.00171879	0.00170716	0.000828639	0.00110253	0.000944053	ug/mL
Hex2Cer(d38:5)+NH4	Hex2Cer(d38:5)+NH4	Hex2Cer	(d38:5)	(d38:5)				C50 H91 O13 N2	927.652	7.53202	0.0133885	0.992604	0.889934	0.0984111	0.0324964	0.0326488	0.0366571	0.0337203	0.0361796	0.0326609	ug/mL
Hex2Cer(d39:3+2O)+NH4	Hex2Cer(d39:3+2O)+NH4	Hex2Cer	(d39:3+2O)	(d39:3+2O)				C51 H97 O15 N2	977.688	5.818	0.267646	3.20656	0.00414698	0.313019	0.0231065	0.0321901	0.0261083	0.00527706	0.0111005	0.0090094	ug/mL
Hex2Cer(d41:7)+NH4	Hex2Cer(d41:7)+NH4	Hex2Cer	(d41:7)	(d41:7)				C53 H93 O13 N2	965.667	14.55	0.0116576	2.42494	0.304417	0.103529	0.00829168	0.00448762	0.00175077	0.000476108	0.000519198	0.00499662	ug/mL
Hex2Cer(d20:0_23:0+O)+NH4	Hex2Cer(d43:0+O)+NH4	Hex2Cer	(d20:0_23:0+O)	(d20:0)	(23:0+O)			C55 H111 O14 N2	1023.8	14.448	0.117675	1.62166	0.0669212	0.299041	0.075432	0.0552203	0.0512291	0.027589	0.0378825	0.0466858	ug/mL
Hex2Cer(d43:7)+NH4	Hex2Cer(d43:7)+NH4	Hex2Cer	(d43:7)	(d43:7)				C55 H97 O13 N2	993.699	15.3579	0.00924412	11.6163	0.146107	0.351645	0.0669627	0.015508	0.0174232	0.00263085	0.00539208	0.000576557	ug/mL
Hex2Cer(d43:8)+NH4	Hex2Cer(d43:8)+NH4	Hex2Cer	(d43:8)	(d43:8)				C55 H95 O13 N2	991.683	14.541	0.257723	1.64571	0.573593	0.0872259	0.00888318	0.00294119	0.000933702	0.00499384	0.00230334	0.000455162	ug/mL
Cer(m19:1_22:2)+H	Cer(m41:3)+H	Cer	(m19:1_22:2)	(m19:1)	(22:2)			C41 H78 O2 N1	616.603	13.2806	0.0592635	3.63467	0.000147745	0.292062	0.0228518	0.0249718	0.0215804	0.00702403	0.00703331	0.00503765	ug/mL
Hex2Cer(m18:1_15:0+O)+NH4	Hex2Cer(m33:1+O)+NH4	Hex2Cer	(m18:1_15:0+O)	(m18:1)	(15:0+O)			C45 H89 O13 N2	865.636	13.5562	0.167798	0.834911	0.60507	0.0326199	0.000497466	0.00130055	0.00154124	0.00175281	0.000944894	0.00130184	ug/mL
Hex2Cer(m34:0)+NH4	Hex2Cer(m34:0)+NH4	Hex2Cer	(m34:0)	(m34:0)				C46 H93 O12 N2	865.672	16.3426	0.0964047	4.53864	0.00012325	1.68446	0.704771	0.652039	0.780224	0.149541	0.1688	0.152512	ug/mL
Hex2Cer(m36:0)+NH4	Hex2Cer(m36:0)+NH4	Hex2Cer	(m36:0)	(m36:0)				C48 H97 O12 N2	893.704	16.8254	0.0502609	3.81506	0.00184293	4.15582	4.01734	4.55573	5.07165	1.29477	1.72649	0.555287	ug/mL
Hex2Cer(m36:1)+NH4	Hex2Cer(m36:1)+NH4	Hex2Cer	(m36:1)	(m36:1)				C48 H95 O12 N2	891.688	16.4374	0.110505	3.28367	0.000219443	1.78173	0.886135	0.832268	0.986818	0.27373	0.308631	0.24148	ug/mL
Hex2Cer(m38:0)+NH4	Hex2Cer(m38:0)+NH4	Hex2Cer	(m38:0)	(m38:0)				C50 H101 O12 N2	921.735	17.306	0.0572934	2.7529	0.000316719	3.82395	4.57404	4.28404	4.89346	1.69683	1.96005	1.33841	ug/mL
Hex2Cer(m22:1_16:0)+NH4	Hex2Cer(m38:1)+NH4	Hex2Cer	(m22:1_16:0)	(m22:1)	(16:0)			C50 H99 O12 N2	919.719	16.8421	0.0332368	2.59736	0.000785538	2.57305	2.23854	1.93365	2.3294	0.802611	0.990478	0.710065	ug/mL
Hex2Cer(m38:2)+NH4	Hex2Cer(m38:2)+NH4	Hex2Cer	(m38:2)	(m38:2)				C50 H97 O12 N2	917.704	16.5344	0.0227348	2.26276	0.0102022	1.40961	0.92708	0.630468	0.824628	0.379892	0.405644	0.267239	ug/mL
Hex2Cer(m18:1_20:2)+NH4	Hex2Cer(m38:3)+NH4	Hex2Cer	(m18:1_20:2)	(m18:1)	(20:2)			C50 H95 O12 N2	915.688	16.0377	0.042303	2.02799	0.0283392	0.450509	0.118578	0.0727268	0.098486	0.0529414	0.0543685	0.0355858	ug/mL
Hex2Cer(m39:0)+NH4	Hex2Cer(m39:0)+NH4	Hex2Cer	(m39:0)	(m39:0)				C51 H103 O12 N2	935.751	17.35	0.031084	4.18227	0.021593	0.403048	0.0252819	0.0470999	0.0505044	0.00832009	0.0158892	0.00517334	ug/mL
Hex2Cer(m22:1_18:1)+NH4	Hex2Cer(m40:2)+NH4	Hex2Cer	(m22:1_18:1)	(m22:1)	(18:1)			C52 H101 O12 N2	945.735	16.8995	0.379546	3.30795	0.000400879	0.796396	0.199858	0.166823	0.181329	0.0551223	0.0669017	0.0436406	ug/mL
Cer(m19:0_23:2)+H	Cer(m42:2)+H	Cer	(m19:0_23:2)	(m19:0)	(23:2)			C42 H82 O2 N1	632.634	14.6962	0.0508593	1.24392	0.268165	0.241479	0.0596128	0.0761785	0.0718192	0.0568618	0.0711349	0.038903	ug/mL
Hex2Cer(m18:1_22:2)+NH4	Hex2Cer(m40:3)+NH4	Hex2Cer	(m18:1_22:2)	(m18:1)	(22:2)			C52 H99 O12 N2	943.719	16.694	0.0759289	8.67032	5.50416e-05	0.83855	0.143609	0.147831	0.167687	0.0166268	0.0196317	0.0166954	ug/mL
Hex2Cer(m40:4)+NH4	Hex2Cer(m40:4)+NH4	Hex2Cer	(m40:4)	(m40:4)				C52 H97 O12 N2	941.704	16.497	0.0795389	5.40501	0.00913921	0.784471	0.0960515	0.167441	0.172112	0.018308	0.0342682	0.0280164	ug/mL
Hex2Cer(m40:5)+NH4	Hex2Cer(m40:5)+NH4	Hex2Cer	(m40:5)	(m40:5)				C52 H95 O12 N2	939.688	15.9815	0.110502	2.02594	0.0812449	0.205386	0.0178475	0.0298357	0.0239486	0.0189878	0.010781	0.00558842	ug/mL
Hex2Cer(m42:1)+NH4	Hex2Cer(m42:1)+NH4	Hex2Cer	(m42:1)	(m42:1)				C54 H107 O12 N2	975.782	17.5653	0.252676	3.43006	0.0171638	0.276314	0.0318129	0.0187127	0.0262906	0.0127309	0.00488647	0.0047776	ug/mL
Hex2Cer(m42:2)+NH4	Hex2Cer(m42:2)+NH4	Hex2Cer	(m42:2)	(m42:2)				C54 H105 O12 N2	973.766	17.291	0.064731	7.05433	0.0225435	0.551882	0.0370277	0.0784973	0.0911072	0.00837137	0.0119148	0.00900532	ug/mL
Hex2Cer(m42:3)+NH4	Hex2Cer(m42:3)+NH4	Hex2Cer	(m42:3)	(m42:3)				C54 H103 O12 N2	971.751	17.2208	0.0480887	3.63142	0.0388586	0.378256	0.0250909	0.0496925	0.0472416	0.0142495	0.019353	1.49682e-07	ug/mL
Hex2Cer(m42:4)+NH4	Hex2Cer(m42:4)+NH4	Hex2Cer	(m42:4)	(m42:4)				C54 H101 O12 N2	969.735	16.8629	0.0721078	5.02539	2.3213e-05	0.760599	0.136339	0.134346	0.147636	0.0233139	0.0327911	0.0271365	ug/mL
Hex2Cer(m43:2)+NH4	Hex2Cer(m43:2)+NH4	Hex2Cer	(m43:2)	(m43:2)				C55 H107 O12 N2	987.782	14.501	0.0927607	1.85268	0.00122647	0.242447	0.0284461	0.0271782	0.0257453	0.0123042	0.0147593	0.0168564	ug/mL
Hex2Cer(m47:4)+NH4	Hex2Cer(m47:4)+NH4	Hex2Cer	(m47:4)	(m47:4)				C59 H111 O12 N2	1039.81	7.263	0.028313	1.09443	0.333704	0.188375	0.108854	0.109933	0.107009	0.083189	0.112063	0.102433	ug/mL
Hex2Cer(t32:2)+Na	Hex2Cer(t32:2)+Na	Hex2Cer	(t32:2)	(t32:2)				C44 H81 O14 N1 Na1	870.555	10.4281	0.0759336	0.0796182	8.42415e-06	0.674968	0.0041732	0.00882934	0.00917427	0.0895678	0.0976791	0.0912924	ug/mL
Cer(m19:0_23:3)+H	Cer(m42:3)+H	Cer	(m19:0_23:3)	(m19:0)	(23:3)			C42 H80 O2 N1	630.618	13.6602	0.017236	0.816674	0.0419525	0.514673	0.308773	0.293024	0.305542	0.332083	0.410003	0.368933	ug/mL
Hex2Cer(t16:0_19:0)+NH4	Hex2Cer(t35:0)+NH4	Hex2Cer	(t16:0_19:0)	(t16:0)	(19:0)			C47 H95 O14 N2	911.678	7.534	0.0778407	0.919112	0.750299	0.0481395	0.00620978	0.012993	0.00703375	0.00817219	0.0097021	0.0106712	ug/mL
Hex2Cer(t43:0)+NH4	Hex2Cer(t43:0)+NH4	Hex2Cer	(t43:0)	(t43:0)				C55 H111 O14 N2	1023.8	14.414	0.117675	1.62166	0.0669212	0.299041	0.075432	0.0552203	0.0512291	0.027589	0.0378825	0.0466858	ug/mL
Cer(d16:0_16:0)+H	Cer(d32:0)+H	Cer	(d16:0_16:0)	(d16:0)	(16:0)			C32 H66 O3 N1	512.504	8.71639	0.0490261	0.468482	0.0791055	0.144379	0.00783896	0.00175818	0.00503629	0.0104475	0.00766083	0.0131275	ug/mL
LPC(19:0)+H	LPC(19:0)+H	LPC	(19:0)	(19:0)				C27 H57 O7 N1 P1	538.387	3.04541	0.0162727	0.177055	0.00606622	0.0891867	0.000569576	0.000150297	0.00032255	0.00148617	0.00245256	0.00194882	ug/mL
LPC(20:0)+H	LPC(20:0)+H	LPC	(20:0)	(20:0)				C28 H59 O7 N1 P1	552.402	3.675	0.0488382	0.0841328	0.00673091	0.103398	0.000276262	0.000143644	0.000187494	0.00158049	0.00299996	0.00263909	ug/mL
LPC(22:5)+H	LPC(22:5)+H	LPC	(22:5)	(22:5)				C30 H53 O7 N1 P1	570.355	1.659	0.293727	0.363959	0.100699	0.106277	0.00384745	0.000346018	0.000254702	0.00378466	0.00377233	0.00466463	ug/mL
LPC(24:0)+H	LPC(24:0)+H	LPC	(24:0)	(24:0)				C32 H67 O7 N1 P1	608.465	7.18	0.0687593	0.115712	3.82111e-06	0.0987296	0.000227334	0.000199121	0.000296876	0.00205282	0.00202914	0.00216918	ug/mL
LSM(t20:0)+H	LSM(t20:0)+H	LSM	(t20:0)	(t20:0)				C25 H56 O6 N2 P1	511.387	1.87677	0.115043	1.00722	0.94656	0.0391646	0.0479226	0.0377947	0.0348668	0.0413376	0.0384512	0.0399302	ug/mL
Cer(m19:0_23:4)+H	Cer(m42:4)+H	Cer	(m19:0_23:4)	(m19:0)	(23:4)			C42 H78 O2 N1	628.603	12.7628	0.0366712	0.69988	0.00593092	0.43538	0.104937	0.0974326	0.0915976	0.126358	0.145651	0.148016	ug/mL
MG(14:1)+H	MG(14:1)+H	MG	(14:1)	(14:1)				C17 H33 O4	301.237	15.937	1.39468	0.476459	0.161894	0.368822	0.0403894	0.0296291	0.0385424	0.0683693	0.0404913	0.118989	ug/mL
Cer(m44:3)+Na	Cer(m44:3)+Na	Cer	(m44:3)	(m44:3)				C44 H83 O2 N1 Na1	680.632	17.617	0.0463403	1.20378	0.0933908	0.910734	1.00363	1.13146	1.2235	0.956209	1.0154	0.818424	ug/mL
MG(16:2e)+H	MG(16:2e)+H	MG	(16:2e)	(16:2e)				C19 H37 O3	313.274	17.4237	0.215488	1.71	0.229505	3.21601	5.80474	9.6669	7.79833	6.29094	6.73469	0.58258	ug/mL
Cer(m46:6)+H	Cer(m46:6)+H	Cer	(m46:6)	(m46:6)				C46 H82 O2 N1	680.634	17.6211	0.0463403	1.20378	0.0933908	0.910734	1.00363	1.13146	1.2235	0.956209	1.0154	0.818424	ug/mL
Cer(t16:1_18:1)+Na	Cer(t34:2)+Na	Cer	(t16:1_18:1)	(t16:1)	(18:1)			C34 H65 O4 N1 Na1	574.481	7.26266	0.347302	0.941085	0.390348	0.0454521	0.0113515	0.012708	0.0117259	0.0129475	0.0114167	0.0136615	ug/mL
MG(18:2e)+H	MG(18:2e)+H	MG	(18:2e)	(18:2e)				C21 H41 O3	341.305	8.69932	0.0308223	0.732029	0.0155704	0.942131	0.510761	0.537899	0.400585	0.636155	0.666463	0.677146	ug/mL
Cer(t16:0_19:0)+H	Cer(t35:0)+H	Cer	(t16:0_19:0)	(t16:0)	(19:0)			C35 H72 O4 N1	570.546	8.61784	0.00647334	0.91642	0.0349661	0.345046	0.581416	0.539233	0.530163	0.604981	0.596043	0.600348	ug/mL
Cer(t16:0_19:0)+H	Cer(t35:0)+H	Cer	(t16:0_19:0)	(t16:0)	(19:0)			C35 H72 O4 N1	570.546	9.86724	0.0417529	0.946948	0.0551454	0.0711272	0.0261285	0.026392	0.0266706	0.0284658	0.0283412	0.0268206	ug/mL
Cer(t16:0_19:0)+H	Cer(t35:0)+H	Cer	(t16:0_19:0)	(t16:0)	(19:0)			C35 H72 O4 N1	570.546	17.0722	0.0238675	1.17775	0.0199466	0.720403	1.06692	1.10659	1.17079	1.00604	0.941946	0.891573	ug/mL
Cer(t16:1_20:1+O)+Na	Cer(t36:2+O)+Na	Cer	(t16:1_20:1+O)	(t16:1)	(20:1+O)			C36 H69 O5 N1 Na1	618.507	6.61068	0.0152823	0.54867	0.0141463	0.0511374	0.000734035	0.000624554	0.000685034	0.00099122	0.00143325	0.00130022	ug/mL
MG(18:3e)+H	MG(18:3e)+H	MG	(18:3e)	(18:3e)				C21 H39 O3	339.289	12.5074	0.034173	7.37652	0.000823834	1.80777	0.684312	0.867757	0.640337	0.0969684	0.106703	0.0935425	ug/mL
Cer(d32:0)+H	Cer(d32:0)+H	Cer	(d32:0)	(d32:0)				C32 H66 O3 N1	512.504	9.22807	0.8389	1.82077	0.0971314	0.266026	0.0257204	0.0496995	0.0319247	0.0195863	0.0232518	0.0161174	ug/mL
Cer(t38:4)+Na	Cer(t38:4)+Na	Cer	(t38:4)	(t38:4)				C38 H69 O4 N1 Na1	626.512	11.851	0.0291572	1.09385	0.0200953	0.203092	0.201623	0.196136	0.207501	0.185898	0.17821	0.189223	ug/mL
Cer(t41:1)+H-H2O	Cer(t41:1)+H-H2O	Cer	(t41:1)	(t41:1)				C41 H80 O3 N1	634.613	13.336	0.0928581	5.68146	0.0166883	0.136263	0.00681924	0.00386945	0.00387567	0.00101015	0.00116404	0.000389291	ug/mL
MG(19:1)+H	MG(19:1)+H	MG	(19:1)	(19:1)				C22 H43 O4	371.316	4.654	0.0714239	1.62519	0.418106	0.310261	0.0586669	0.0752941	0.00843085	0.0254769	0.0283654	0.0337733	ug/mL
MG(31:0)+Na	MG(31:0)+Na	MG	(31:0)	(31:0)				C34 H68 O4 Na1	563.501	8.80509	0.0385305	4.42341	0.00569401	0.523129	0.0772107	0.0802972	0.0500114	0.0119963	0.0201429	0.0147747	ug/mL
MG(32:0)+Na	MG(32:0)+Na	MG	(32:0)	(32:0)				C35 H70 O4 Na1	577.517	4.024	0.593747	2.50775	0.252427	0.134952	0.0021006	0.0151018	0.00974105	0.00500405	0.0050569	0.000683117	ug/mL
MG(32:0)+Na	MG(32:0)+Na	MG	(32:0)	(32:0)				C35 H70 O4 Na1	577.517	5.17	0.797864	0.714458	0.624207	0.178617	0.00347986	0.0347843	0.0261882	0.0120361	0.0558823	0.0222931	ug/mL
MG(32:0)+Na	MG(32:0)+Na	MG	(32:0)	(32:0)				C35 H70 O4 Na1	577.517	12.803	0.192941	3.47984	0.250775	1.12274	0.0193126	0.99631	0.632361	0.174274	0.0430866	0.256219	ug/mL
MG(32:0)+Na	MG(32:0)+Na	MG	(32:0)	(32:0)				C35 H70 O4 Na1	577.517	13.47	0.152935	0.78009	0.73323	0.237889	0.056146	0.0328145	0.0182335	0.0921779	0.00530903	0.0399254	ug/mL
MG(32:1)+Na	MG(32:1)+Na	MG	(32:1)	(32:1)				C35 H68 O4 Na1	575.501	5.196	0.676305	0.997332	0.998185	0.114264	0.000444901	0.0011044	0.0149172	0.0131139	0.00207812	0.00131854	ug/mL
Cer(t42:6)+NH4	Cer(t42:6)+NH4	Cer	(t42:6)	(t42:6)				C42 H77 O4 N2	673.588	17.6487	0.00263338	2.49729	0.098702	0.180467	0.00619303	0.00879532	0.0141735	0.00343179	0.00645863	0.00178697	ug/mL
MG(32:1)+NH4	MG(32:1)+NH4	MG	(32:1)	(32:1)				C35 H72 O4 N1	570.546	8.617	0.144375	0.764073	0.0405572	2.04214	3.18084	3.11725	2.33583	3.52926	3.83772	3.93287	ug/mL
MG(32:1)+Na	MG(32:1)+Na	MG	(32:1)	(32:1)				C35 H68 O4 Na1	575.501	16.738	0.0138975	3.17132	0.0570436	1.541	0.391854	0.901694	0.774153	0.151687	0.397066	0.103247	ug/mL
PA(17:4)+Na	PA(17:4)+Na	PA	(17:4)	(17:4)				C20 H31 O8 N0 P1 Na1	453.165	1.0711	0.0526548	1.07339	0.690706	3.84202	18.8577	31.8461	31.9097	27.0165	24.5771	25.3719	ug/mL
PA(42:7e)+NH4	PA(42:7e)+NH4	PA	(42:7e)	(42:7e)				C45 H81 O7 N1 P1	778.575	7.817	0.0597479	1.40477	0.139912	0.204398	0.046421	0.0372472	0.0277331	0.0233302	0.0306531	0.0253187	ug/mL
PA(43:2)+NH4	PA(43:2)+NH4	PA	(43:2)	(43:2)				C46 H91 O8 N1 P1	816.648	14.574	0.0343418	1.64833	0.0131708	0.24153	0.0392803	0.0350814	0.0305837	0.0182074	0.020337	0.0251234	ug/mL
PA(22:6_21:0)+NH4	PA(43:6)+NH4	PA	(22:6_21:0)	(22:6)	(21:0)			C46 H83 O8 N1 P1	808.585	6.32967	0.00198304	1.90501	0.00225705	1.1547	0.611462	0.608781	0.504323	0.267877	0.325331	0.312073	ug/mL
PA(59:1)+NH4	PA(59:1)+NH4	PA	(59:1)	(59:1)				C62 H125 O8 N1 P1	1042.91	15.82	0.0526359	2.82652	0.0074182	0.656439	0.112886	0.117143	0.149542	0.0218404	0.0575637	0.0548854	ug/mL
PC(10:0e_8:0)+H	PC(18:0e)+H	PC	(10:0e_8:0)	(10:0e)	(8:0)			C26 H55 O7 N1 P1	524.371	2.52216	0.0115554	0.547762	0.197372	0.15408	0.0131745	0.00769965	0.00712416	0.0103882	0.0258726	0.0148533	ug/mL
CerG2GNAc1(d47:6)+NH4	CerG2GNAc1(d47:6)+NH4	CerG2GNAc1	(d47:6)	(d47:6)				C67 H120 O18 N3	1254.86	6.38502	0.0356663	1.61688	0.032201	0.181099	0.0214964	0.0186534	0.0160858	0.00945513	0.0146679	0.0106573	ug/mL
PC(30:0e)+H	PC(30:0e)+H	PC	(30:0e)	(30:0e)				C38 H79 O7 N1 P1	692.559	9.57611	0.885306	0.276965	0.240129	0.0646802	4.45349e-05	1.64178e-05	0.00120317	0.00152233	0.00272582	0.000316038	ug/mL
PC(10:0e_20:3)+Na	PC(30:3e)+Na	PC	(10:0e_20:3)	(10:0e)	(20:3)			C38 H72 O7 N1 P1 Na1	708.494	1.313	0.00667796	0.993617	0.980288	2.32224	11.4743	12.3262	12.6289	8.092	17.9291	10.6423	ug/mL
PC(10:0e_20:3)+Na	PC(30:3e)+Na	PC	(10:0e_20:3)	(10:0e)	(20:3)			C38 H72 O7 N1 P1 Na1	708.494	5.424	0.814496	15.3035	0.36057	0.226488	0.0403273	0.000378906	0.00236274	0.00013325	0.000816629	0.00186444	ug/mL
CerG2GNAc1(m45:0)+NH4	CerG2GNAc1(m45:0)+NH4	CerG2GNAc1	(m45:0)	(m45:0)				C65 H128 O17 N3	1222.92	13.923	0.0281022	2.24421	0.0196375	0.246589	0.0275799	0.0236278	0.0223057	0.00572754	0.0101602	0.0168693	ug/mL
PC(31:1)+H	PC(31:1)+H	PC	(31:1)	(31:1)				C39 H77 O8 N1 P1	718.538	8.425	0.0605701	0.0489036	0.0446534	0.0567097	1.18195e-09	4.81374e-05	6.32817e-05	0.0004925	0.0012578	0.00052807	ug/mL
PC(31:1)+H	PC(31:1)+H	PC	(31:1)	(31:1)				C39 H77 O8 N1 P1	718.538	10.4551	0.00830266	0.718912	0.325798	0.203845	0.034839	0.0374227	0.0316888	0.0337302	0.0720006	0.0388634	ug/mL
PC(31:7e)+H	PC(31:7e)+H	PC	(31:7e)	(31:7e)				C39 H67 O7 N1 P1	692.465	1.58	0.732073	3.50595	0.159295	0.0854639	0.00474724	0.000767726	0.0028484	0.000639221	0.000750354	0.000995905	ug/mL
PC(32:0)+H	PC(32:0)+H	PC	(32:0)	(32:0)				C40 H81 O8 N1 P1	734.569	10.4347	0.036137	1.94532	0.644409	0.264676	0.0945213	0.0010038	0.00152652	0.013151	0.027176	0.00956267	ug/mL
PC(9:0_23:0)+H	PC(32:0)+H	PC	(9:0_23:0)	(9:0)	(23:0)			C40 H81 O8 N1 P1	734.569	11.49	0.0129562	1.22475	0.787211	0.0435563	0.00364794	0.000688066	0.00051212	0.00115001	0.00160807	0.00120038	ug/mL
CerG2GNAc1(m45:6)+NH4	CerG2GNAc1(m45:6)+NH4	CerG2GNAc1	(m45:6)	(m45:6)				C65 H116 O17 N3	1210.83	6.43425	0.106469	1.56702	0.0232755	0.219093	0.0343453	0.0307183	0.0247492	0.0173979	0.0213313	0.0185853	ug/mL
PC(32:1)+H	PC(32:1)+H	PC	(32:1)	(32:1)				C40 H79 O8 N1 P1	732.554	9.43	0.358284	0.277432	0.0560076	0.520213	0.0205447	0.0212213	0.0282654	0.0588116	0.129367	0.0642492	ug/mL
PC(32:1e)+H	PC(32:1e)+H	PC	(32:1e)	(32:1e)				C40 H81 O7 N1 P1	718.575	9.71019	0.215256	0.254196	0.0938961	0.117187	0.00029841	3.43745e-05	0.00275575	0.00294402	0.00619912	0.00300708	ug/mL
PC(16:1_16:1)+Na	PC(32:2)+Na	PC	(16:1_16:1)	(16:1)	(16:1)			C40 H76 O8 N1 P1 Na1	752.52	2.491	0.0291504	0.896583	0.941912	0.271115	0.02155	9.04752	0.00969816	0.0409784	10.0679	0.0170564	ug/mL
CerG3GNAc2(d42:2)+H	CerG3GNAc2(d42:2)+H	CerG3GNAc2	(d42:2)	(d42:2)				C76 H138 O28 N3	1540.95	11.2402	0.0921766	0.364475	3.92307e-05	0.14854	0.00220356	0.00255394	0.00237374	0.00629499	0.00688758	0.00638323	ug/mL
PC(10:0e_22:3)+Na	PC(32:3e)+Na	PC	(10:0e_22:3)	(10:0e)	(22:3)			C40 H76 O7 N1 P1 Na1	736.525	1.31524	0.400501	0.504269	0.0565131	0.31674	0.0309805	0.0241286	0.00958147	0.0343746	0.0426366	0.0512748	ug/mL
PC(18:2e_14:4)+H	PC(32:6e)+H	PC	(18:2e_14:4)	(18:2e)	(14:4)			C40 H71 O7 N1 P1	708.496	3.034	0.133432	0.921905	0.782846	0.0388095	0.00287913	0.0016987	0.00352117	0.00318329	0.00375096	0.00185081	ug/mL
PC(18:3e_14:4)+Na	PC(32:7e)+Na	PC	(18:3e_14:4)	(18:3e)	(14:4)			C40 H68 O7 N1 P1 Na1	728.463	9.346	0.0423099	0.764337	0.492555	0.0348153	0.00223783	0.00217379	0.00176455	0.0019223	0.00434853	0.0018096	ug/mL
PC(15:0_18:1)+H	PC(33:1)+H	PC	(15:0_18:1)	(15:0)	(18:1)			C41 H81 O8 N1 P1	746.569	8.97372	0.14727	0.732767	0.475098	0.0326616	0.000686913	0.0010233	0.000995287	0.000684619	0.00201848	0.000989068	ug/mL
CerP(d43:2)+NH4	CerP(d43:2)+NH4	CerP	(d43:2)	(d43:2)				C43 H88 O6 N2 P1	759.637	7.84385	0.0446512	1.15342	0.286669	0.101523	0.0358994	0.0302967	0.026657	0.0234608	0.0303897	0.0266518	ug/mL
PC(19:0_14:2)+H	PC(33:2)+H	PC	(19:0_14:2)	(19:0)	(14:2)			C41 H79 O8 N1 P1	744.554	8.56275	0.00201036	0.173206	0.026367	0.126225	0.000648737	0.00101213	0.000438329	0.00297921	0.00595054	0.00318986	ug/mL
PC(17:1_16:1)+H	PC(33:2)+H	PC	(17:1_16:1)	(17:1)	(16:1)			C41 H79 O8 N1 P1	744.554	10.7316	0.0298001	0.147798	0.0271826	0.39731	0.00623293	0.00578892	0.00542853	0.0288868	0.059045	0.0301375	ug/mL
PC(33:3)+H	PC(33:3)+H	PC	(33:3)	(33:3)				C41 H77 O8 N1 P1	742.538	9.69782	0.0232504	0.211897	0.042335	0.325725	0.00617653	0.00642925	0.00626049	0.0205739	0.0455234	0.0229379	ug/mL
CerP(d43:3)+NH4	CerP(d43:3)+NH4	CerP	(d43:3)	(d43:3)				C43 H86 O6 N2 P1	757.622	7.847	0.182232	0.874461	0.481383	0.0590363	0.00634182	0.00940587	0.00637782	0.00661554	0.00920102	0.00948533	ug/mL
PC(34:0e)+H	PC(34:0e)+H	PC	(34:0e)	(34:0e)				C42 H87 O7 N1 P1	748.621	11.8799	0.226493	0.0335657	0.00526743	0.12496	0.000104537	0.000133209	8.43958e-05	0.00247113	0.00430061	0.00282561	ug/mL
PC(34:1)+H	PC(34:1)+H	PC	(34:1)	(34:1)				C42 H83 O8 N1 P1	760.585	11.719	0.227524	0.123717	0.0883203	0.0937134	0.000145842	0.000628359	0.000256198	0.000887309	0.00283249	0.00460891	ug/mL
PC(23:0_11:2)+H	PC(34:2)+H	PC	(23:0_11:2)	(23:0)	(11:2)			C42 H81 O8 N1 P1	758.569	9.89283	1.68387	0.0147404	0.353661	0.0237588	2.95946e-06	3.86566e-06	3.75812e-06	1.63492e-05	1.24423e-05	0.000689182	ug/mL
CerP(m34:1)+H	CerP(m34:1)+H	CerP	(m34:1)	(m34:1)				C34 H69 O5 N1 P1	602.491	10.4986	0.0568142	2.22661	0.000538173	0.511112	0.0968415	0.0942743	0.0937279	0.0325993	0.0463043	0.0490235	ug/mL
PC(23:0_11:2)+H	PC(34:2)+H	PC	(23:0_11:2)	(23:0)	(11:2)			C42 H81 O8 N1 P1	758.569	10.901	0.215622	0.879658	0.83151	0.0148979	0.000190776	5.94354e-05	0.000265995	9.1627e-05	0.000362518	0.000132682	ug/mL
PC(16:1_18:2)+H	PC(34:3)+H	PC	(16:1_18:2)	(16:1)	(18:2)			C42 H79 O8 N1 P1	756.554	10.6572	0.365037	2.96657	0.0400438	0.0494433	0.000461061	0.00101233	0.000777876	0.000166987	0.00031936	0.000272533	ug/mL
PC(34:3e)+H	PC(34:3e)+H	PC	(34:3e)	(34:3e)				C42 H81 O7 N1 P1	742.575	9.79346	0.0973699	0.122411	0.0429112	0.103595	0.000210321	0.000255484	0.000540309	0.00166827	0.00433858	0.00221229	ug/mL
PC(34:4)+H	PC(34:4)+H	PC	(34:4)	(34:4)				C42 H77 O8 N1 P1	754.538	7.84078	0.0426875	0.161833	0.0338412	0.0538676	0.000163912	7.0944e-05	0.000129596	0.000587798	0.00114202	0.000522209	ug/mL
CerP(m19:0_17:0)+H	CerP(m36:0)+H	CerP	(m19:0_17:0)	(m19:0)	(17:0)			C36 H75 O5 N1 P1	632.538	12.6547	0.0911729	1.65496	0.000718346	0.534864	0.170499	0.165323	0.148325	0.095723	0.0970035	0.0998168	ug/mL
PC(20:3e_14:4)+Na	PC(34:7e)+Na	PC	(20:3e_14:4)	(20:3e)	(14:4)			C42 H72 O7 N1 P1 Na1	756.494	10.4536	0.0586893	0.811653	0.573422	0.0339855	0.00228931	0.00230189	0.00226985	0.00155402	0.00447702	0.00242215	ug/mL
PC(34:8e)+H	PC(34:8e)+H	PC	(20:4e_14:4)	(20:4e)	(14:4)			C42 H71 O7 N1 P1	732.496	9.49517	0.0969476	0.74549	0.21228	0.119704	0.0113642	0.0104218	0.0114475	0.0120449	0.0199073	0.0126273	ug/mL
PC(35:0)+H	PC(35:0)+H	PC	(35:0)	(35:0)				C43 H87 O8 N1 P1	776.616	11.727	0.0117925	0.276038	0.0226425	0.0773795	6.34626e-05	0.000656499	0.000656625	0.00127777	0.00218021	0.00152896	ug/mL
PC(35:2)+H	PC(35:2)+H	PC	(35:2)	(35:2)				C43 H83 O8 N1 P1	772.585	10.038	0.810855	0.0558589	0.0158772	0.394444	0.00244379	1.58429e-05	0.00329328	0.0241388	0.0501181	0.028733	ug/mL
PC(20:2e_15:0)+H	PC(35:2e)+H	PC	(20:2e_15:0)	(20:2e)	(15:0)			C43 H85 O7 N1 P1	758.606	11.565	0.0707507	1.32771	0.341847	0.0518509	0.00255542	0.00269298	0.00231076	0.00110677	0.00299502	0.00159161	ug/mL
PC(35:3)+H	PC(35:3)+H	PC	(35:3)	(35:3)				C43 H81 O8 N1 P1	770.569	8.80588	0.106027	0.113426	0.0379243	0.112794	0.000338494	0.000584748	0.000139598	0.002282	0.00491812	0.00217025	ug/mL
CerP(m19:0_18:0)+H	CerP(m37:0)+H	CerP	(m19:0_18:0)	(m19:0)	(18:0)			C37 H77 O5 N1 P1	646.553	13.1757	0.0546225	1.43349	0.240466	0.186466	0.0227205	0.02422	0.0233799	0.00924276	0.0263087	0.0135041	ug/mL
PC(18:3e_17:0)+Na	PC(35:3e)+Na	PC	(18:3e_17:0)	(18:3e)	(17:0)			C43 H82 O7 N1 P1 Na1	778.572	10.122	0.0480467	1.04557	0.851032	0.0392843	0.0169674	0.016478	0.0134587	0.0114378	0.0213847	0.0120374	ug/mL
PC(17:1_18:3)+Na	PC(35:4)+Na	PC	(17:1_18:3)	(17:1)	(18:3)			C43 H78 O8 N1 P1 Na1	790.536	11.5998	0.064442	0.485731	0.29002	0.044857	0.000132429	0.00120902	0.000119585	0.000818285	0.00144236	0.000747257	ug/mL
PC(35:5)+H	PC(35:5)+H	PC	(35:5)	(35:5)				C43 H77 O8 N1 P1	766.538	9.51219	0.161396	0.0938473	0.0138412	0.218634	0.000690007	0.0012658	0.00110113	0.00753284	0.0153816	0.00965908	ug/mL
PC(17:1_18:4)+Na	PC(35:5)+Na	PC	(17:1_18:4)	(17:1)	(18:4)			C43 H76 O8 N1 P1 Na1	788.52	10.7388	0.10659	0.0549233	0.0209571	0.134606	9.54265e-05	0.000277843	0.000292224	0.00276255	0.00608086	0.00327337	ug/mL
PC(35:6)+H	PC(35:6)+H	PC	(35:6)	(35:6)				C43 H75 O8 N1 P1	764.522	9.698	0.0262581	0.14219	0.0355427	0.134152	0.000921686	0.000288131	0.000779005	0.00301689	0.00715539	0.0038148	ug/mL
PC(36:1)+H	PC(36:1)+H	PC	(36:1)	(36:1)				C44 H87 O8 N1 P1	788.616	12.149	0.118726	0.415836	0.0922886	0.0414874	0.000399079	5.05065e-05	0.000482633	0.00053148	0.00102916	0.00068116	ug/mL
PC(36:1e)+H	PC(36:1e)+H	PC	(36:1e)	(36:1e)				C44 H89 O7 N1 P1	774.637	11.9724	0.0278159	0.353918	0.348457	0.0527006	4.17079e-05	0.000915224	0.000690472	0.000617875	0.00336672	0.000670162	ug/mL
PC(36:2)+Na	PC(36:2)+Na	PC	(36:2)	(36:2)				C44 H84 O8 N1 P1 Na1	808.583	9.527	0.0243997	0.0542083	0.0255554	0.329451	0.00141173	0.00166618	0.000935571	0.0160281	0.0379145	0.0200957	ug/mL
PC(36:2)+H	PC(36:2)+H	PC	(36:2)	(36:2)				C44 H85 O8 N1 P1	786.601	11.831	0.344263	0.466393	0.254528	0.0629117	4.29319e-05	0.00100485	0.00135725	0.00101436	0.00284147	0.00130081	ug/mL
PC(36:3)+H	PC(36:3)+H	PC	(36:3)	(36:3)				C44 H83 O8 N1 P1	784.585	7.06061	0.270724	0.144688	0.0480296	0.0526961	0.000120728	9.7614e-05	9.85473e-05	0.000523675	0.00117295	0.000493524	ug/mL
PC(26:1_10:2)+H	PC(36:3)+H	PC	(26:1_10:2)	(26:1)	(10:2)			C44 H83 O8 N1 P1	784.585	7.49203	0.175999	0.749419	0.436115	0.0328814	0.00127721	0.00117409	0.00127534	0.00113859	0.00261502	0.00121909	ug/mL
PC(36:3)+H	PC(36:3)+H	PC	(36:3)	(36:3)				C44 H83 O8 N1 P1	784.585	11.83	0.0301699	1.07774	0.68422	0.0148139	0.00133379	0.00122293	0.00108363	0.000796412	0.00144177	0.00113959	ug/mL
PC(14:0_22:4)+H	PC(36:4)+H	PC	(14:0_22:4)	(14:0)	(22:4)			C44 H81 O8 N1 P1	782.569	10.1775	0.028528	0.180499	0.035942	0.528396	0.0116838	0.0125803	0.0158207	0.0514608	0.11281	0.0578072	ug/mL
CerP(m39:6)+NH4	CerP(m39:6)+NH4	CerP	(m39:6)	(m39:6)				C39 H72 O5 N2 P1	679.517	3.342	0.261814	0.463533	0.0981072	0.197504	0.011955	0.00909762	0.00621167	0.010611	0.0258196	0.0223878	ug/mL
PC(36:5)+H	PC(36:5)+H	PC	(36:5)	(36:5)				C44 H79 O8 N1 P1	780.554	1.29094	0.418968	0.161795	0.00527795	0.529891	0.0214129	0.010928	0.000225976	0.0533739	0.0663006	0.0816111	ug/mL
PC(16:0_20:5)+H	PC(36:5)+H	PC	(16:0_20:5)	(16:0)	(20:5)			C44 H79 O8 N1 P1	780.554	9.26539	0.0149352	0.125821	0.0304358	0.583762	0.0103581	0.0106608	0.010693	0.0583931	0.128598	0.0650479	ug/mL
PC(36:5e)+H	PC(36:5e)+H	PC	(36:5e)	(36:5e)				C44 H81 O7 N1 P1	766.575	8.99859	0.0289772	0.495961	0.389143	0.0322788	8.1919e-05	2.27121e-05	0.000507905	0.000292765	0.000712	0.000230284	ug/mL
PC(18:3e_18:3)+H	PC(36:6e)+H	PC	(18:3e_18:3)	(18:3e)	(18:3)			C44 H79 O7 N1 P1	764.559	6.43095	0.0487861	1.34431	0.153048	0.165372	0.0241306	0.0241666	0.0211923	0.0127685	0.0234871	0.015436	ug/mL
PC(37:1)+H	PC(37:1)+H	PC	(37:1)	(37:1)				C45 H89 O8 N1 P1	802.632	11.6644	0.122339	0.0752602	0.0262162	0.0998471	0.000308668	0.000142093	6.04714e-05	0.00234059	0.00326971	0.00118257	ug/mL
CerP(m18:1_21:5)+NH4	CerP(m39:6)+NH4	CerP	(m18:1_21:5)	(m18:1)	(21:5)			C39 H72 O5 N2 P1	679.517	4.02863	0.0496933	1.05391	0.968578	0.767549	0.964771	0.0432964	0.0720672	0.979125	0.0291787	0.0165783	ug/mL
PC(19:0_18:2)+Na	PC(37:2)+Na	PC	(19:0_18:2)	(19:0)	(18:2)			C45 H86 O8 N1 P1 Na1	822.598	8.91094	0.0264746	0.755822	0.348004	0.0607402	0.00393664	0.00386439	0.00359631	0.00384752	0.00732781	0.00390406	ug/mL
PC(37:2e)+H	PC(37:2e)+H	PC	(37:2e)	(37:2e)				C45 H89 O7 N1 P1	786.637	7.06449	0.0533164	20.5461	0.011459	0.0702961	0.00155282	0.000828671	0.000880861	2.15353e-05	6.03957e-05	7.68508e-05	ug/mL
PC(37:5)+H	PC(37:5)+H	PC	(37:5)	(37:5)				C45 H81 O8 N1 P1	794.569	9.87281	0.0580545	0.0527619	0.0278209	0.0905073	8.63988e-05	4.17308e-05	0.000168812	0.0011956	0.00290794	0.00152441	ug/mL
PC(37:5)+H	PC(37:5)+H	PC	(37:5)	(37:5)				C45 H81 O8 N1 P1	794.569	10.598	0.0191857	0.0355021	0.0127203	0.154761	0.000234739	0.000223052	8.00268e-05	0.00397766	0.00731557	0.00385568	ug/mL
PC(37:6)+H	PC(37:6)+H	PC	(37:6)	(37:6)				C45 H79 O8 N1 P1	792.554	9.969	0.948057	6.76429	0.19327	0.0174238	2.29074e-05	3.17119e-05	0.000120485	4.01191e-06	2.15166e-05	3.58068e-07	ug/mL
CerP(m39:6)+NH4	CerP(m39:6)+NH4	CerP	(m39:6)	(m39:6)				C39 H72 O5 N2 P1	679.517	4.667	0.798759	0.0308768	0.381338	1.19966	0.0226565	0.0178013	0.000166161	1.30334	0.00445231	0.00788665	ug/mL
PC(27:0_11:3)+H	PC(38:3)+H	PC	(27:0_11:3)	(27:0)	(11:3)			C46 H87 O8 N1 P1	812.616	10.2818	0.037288	0.0783654	0.0333688	0.390271	0.00279805	0.00264953	0.00308274	0.0233012	0.057066	0.0284858	ug/mL
PC(38:3)+H	PC(38:3)+H	PC	(38:3)	(38:3)				C46 H87 O8 N1 P1	812.616	11.252	0.262435	0.198838	0.233847	0.0421227	5.4117e-05	9.07375e-05	0.000272987	0.000319262	0.00148998	0.000292179	ug/mL
PC(38:4)+H	PC(38:4)+H	PC	(38:4)	(38:4)				C46 H85 O8 N1 P1	810.601	11.276	0.00759577	0.195953	0.0743898	0.292592	0.00168043	0.00529946	0.00763488	0.0150942	0.0410421	0.0184465	ug/mL
CerP(m39:6)+NH4	CerP(m39:6)+NH4	CerP	(m39:6)	(m39:6)				C39 H72 O5 N2 P1	679.517	5.17789	0.266573	0.710038	0.428935	0.287823	0.0188391	0.0958569	0.045307	0.0947635	0.0607901	0.0697909	ug/mL
PC(38:5)+H	PC(38:5)+H	PC	(38:5)	(38:5)				C46 H83 O8 N1 P1	808.585	9.754	0.0157309	0.0590713	0.0176538	0.357674	0.00176452	0.00183399	0.00145428	0.0191506	0.0419534	0.0244332	ug/mL
PC(38:5)+H	PC(38:5)+H	PC	(38:5)	(38:5)				C46 H83 O8 N1 P1	808.585	10.4324	0.0722102	0.108205	0.0213947	0.71659	0.0126392	0.0135187	0.0130297	0.0873859	0.1792	0.0955759	ug/mL
PC(38:5e)+H	PC(38:5e)+H	PC	(38:5e)	(38:5e)				C46 H85 O7 N1 P1	794.606	10.761	0.00968431	1.11389	0.867349	0.0419101	4.72754e-05	0.00177834	0.00155851	0.000423904	0.00164029	0.000973907	ug/mL
CerP(m39:6)+NH4	CerP(m39:6)+NH4	CerP	(m39:6)	(m39:6)				C39 H72 O5 N2 P1	679.517	5.98282	0.706302	0.546048	0.196613	0.169728	0.0151206	0.00911899	0.00784003	0.0137692	0.0301395	0.0148401	ug/mL
PC(38:6)+H	PC(38:6)+H	PC	(38:6)	(38:6)				C46 H81 O8 N1 P1	806.569	9.5708	0.284932	0.0858507	0.0488377	0.221064	0.000370541	0.00178573	0.000973876	0.00733392	0.0199785	0.009148	ug/mL
PC(38:6e)+H	PC(38:6e)+H	PC	(38:6e)	(38:6e)				C46 H83 O7 N1 P1	792.59	10.0251	0.353888	0.565651	0.0143829	0.0458538	0.000749659	0.000491809	0.000723695	0.00104398	0.00109517	0.00133502	ug/mL
