# Supplementary material for: Lipidomic landscape of lipokines in adipose tissue derived extracellular vesicles
Source: Front Mol Biosci. 2023 Oct 31;10:1281244. doi: 10.3389/fmolb.2023.1281244 (PMC10644713; doi:10.3389/fmolb.2023.1281244)
Supplement: Supplementary file 6 [file Table5.xlsx]

## Sheet: Sheet1
Table S5 VIP Lipids in obese EVs-eWAT.
LipidIon	Class	FattyAcid	Fold Change	P-value	VIP
PC(36:2)+Na	PC	(36:2)	10.8933	0.0457669	1.36789
DG(33:3e)+H	DG	(33:3e)	7.7955	0.0110854	1.6031
DG(31:0e)+Na	DG	(31:0e)	7.795	0.00944917	1.60962
DG(33:3e)+H	DG	(33:3e)	6.63641	0.00378242	1.17042
MG(31:0)+Na	MG	(31:0)	6.63641	0.00378242	1.17042
PE(17:1_16:0)-H	PE	(17:1_16:0)	5.79135	0.00416061	1.80984
DG(36:6e)+H	DG	(36:6e)	5.45615	0.0210018	1.07184
PC(16:0_18:1)+HCOO	PC	(16:0_18:1)	4.88371	0.00920891	3.93114
PE(17:1_18:1)-H	PE	(17:1_18:1)	4.26686	0.00417928	1.1734
PC(16:0_16:1)+HCOO	PC	(16:0_16:1)	4.18188	0.00944396	1.67728
PS(35:3)-H	PS	(35:3)	3.88268	0.00258812	1.01346
PE(16:0_18:1)+Na	PE	(16:0_18:1)	3.83881	0.00838442	1.34835
PE(16:0_20:4)-H	PE	(16:0_20:4)	3.81953	0.00619804	1.31885
PE(16:0_22:6)-H	PE	(16:0_22:6)	3.79103	0.0130214	1.5367
Hex2Cer(d30:1)+HCOO	Hex2Cer	(d30:1)	3.47651	0.0124496	1.15888
DG(36:5e)+H	DG	(36:5e)	3.37193	0.0104607	1.07692
PC(16:0_18:1)+HCOO	PC	(16:0_18:1)	3.17306	0.0137483	3.55084
PE(18:0_18:1)+Na	PE	(18:0_18:1)	2.82869	0.00374405	1.81906
Hex1Cer(d16:0_22:6)+HCOO	Hex1Cer	(d16:0_22:6)	2.82036	0.0080475	1.46827
PE(18:0_22:6)-H	PE	(18:0_22:6)	2.82036	0.0080475	1.46827
PC(18:0_18:1)+HCOO	PC	(18:0_18:1)	2.78447	0.0224325	2.5796
PC(18:0_22:6)+HCOO	PC	(18:0_22:6)	2.74528	0.0115931	1.01349
PI(16:0_20:4)-H	PI	(16:0_20:4)	2.7407	0.00734781	1.00395
PI(18:1_20:4)-H	PI	(18:1_20:4)	2.62719	0.00684459	1.01389
PS(18:0_18:1)+Na	PS	(18:0_18:1)	2.62649	0.0256612	1.49118
PE(18:0_20:4)-H	PE	(18:0_20:4)	2.56171	0.00860085	1.62971
DG(36:3e)+Na	DG	(36:3e)	2.53615	0.0450496	1.14938
DG(38:6e)+H	DG	(38:6e)	2.53615	0.0450496	1.14938
PE(18:1_18:1)+Na	PE	(18:1_18:1)	2.40718	0.0137727	1.02948
SPH(t16:0)+H	SPH	(t16:0)	2.00668	0.0110496	2.0809
DG(17:1_16:0)+NH4	DG	(17:1_16:0)	1.44844	0.00519782	1.34968
MG(18:2e)+H	MG	(18:2e)	1.36789	0.0415023	1.01452
SPH(d22:0)+H	SPH	(d22:0)	0.840436	0.0495611	5.13713
DG(32:1e)+NH4	DG	(32:1e)	0.837868	0.0430388	2.12159
PG(45:0)+Na	PG	(45:0)	0.78987	0.0293236	1.15258
Cer(d18:1_24:1)+HCOO	Cer	(d18:1_24:1)	0.701109	0.0114478	1.2008
PI(21:1e)+H	PI	(21:1e)	0.675591	0.0184144	3.55633
PI(38:6e)-H	PI	(38:6e)	0.619789	0.0112188	1.17788
PE(16:1_18:1)-H	PE	(16:1_18:1)	0.61465	0.0222718	1.24127
CerP(m19:0_17:0)+H	CerP	(m19:0_17:0)	0.513645	0.00136673	1.02828
OAHFA(34:2)-H	OAHFA	(34:2)	0.450949	0.0189215	1.5465
PS(34:3)-H	PS	(34:3)	0.446949	0.00189753	1.45034
PI(52:1)+H	PI	(52:1)	0.420702	0.0261858	1.08405
PS(18:2_18:2)-H	PS	(18:2_18:2)	0.407987	0.00409781	1.19609
DG(14:1e)+H	DG	(14:1e)	0.386109	0.00968819	1.40111
PS(33:3)+Na	PS	(33:3)	0.0782671	0.00730539	1.82947
PS(35:6)+H	PS	(35:6)	0.0782671	0.00730539	1.82947
Hex1Cer(d34:2)+HCOO	Hex1Cer	(d34:2)	0.0404327	0.00183515	1.93601
